# Supplementary material for: Integrative miRNA–mRNA Network and Molecular Dynamics-Based Identification of Therapeutic Candidates for Paroxysmal Nocturnal Hemoglobinuria
Source: Pharmaceuticals (Basel). 2026 Jan 14;19(1):143. doi: 10.3390/ph19010143 (PMC12845513; doi:10.3390/ph19010143)
Supplement: Supplementary file 1 [file pharmaceuticals-19-00143-s001.zip]

Archive with 12 entries (12 files):
- Supplementary_Figure_S1.pdf
- Supplementary_Figure_S2.pdf
- Supplementary_Figure_S3.pdf
- Supplementary_Table_S1.xlsx
- Supplementary_Table_S2.xlsx
- Supplementary_Table_S3.xlsx
- Supplementary_Table_S4.xlsx
- Supplementary_Table_S5.xlsx
- Supplementary_Table_S6.xlsx
- Supplementary_Table_S7.xlsx
- Supplementary_Table_S8.xlsx
- Supplementary_Table_S9.xlsx
