# Supplementary material for: Integrative miRNA–mRNA Network and Molecular Dynamics-Based Identification of Therapeutic Candidates for Paroxysmal Nocturnal Hemoglobinuria
Source: Pharmaceuticals (Basel). 2026 Jan 14;19(1):143. doi: 10.3390/ph19010143 (PMC12845513; doi:10.3390/ph19010143)
Supplement: Supplementary file 1 [file pharmaceuticals-19-00143-s001.zip › Supplementary_Table_S1.xlsx]

## Sheet: Sheet1
Table S1. Result of RT-qPCR
REPEAT1	PIGA Ct	β-actin Ct	ΔCt	ref Ct	ΔΔCt	2^-ΔΔCt
WT	27.4496	16.454	10.9957	12.4837	-1.488	2.805
WT	29.2872	15.9909	13.2963	12.4837	0.812623	0.569346
WT	29.0116	16.9975	12.0141	12.4837	-0.46959	1.38472
WT	29.6723	15.8407	13.8316	12.4837	1.3479	0.392865
WT	27.453	15.1722	12.2807	12.4837	-0.202927	1.15103
KO	31.4569	16.4848	14.9721	12.4837	2.4884	0.178203
KO	31.2631	15.185	16.0781	12.4837	3.59443	0.0827883
KO	34.8326	15.5249	19.3077	12.4837	6.82405	0.00882584
KO	31.0125	15.1716	15.8409	12.4837	3.35726	0.0975805
KO	34.4413	15.7371	18.7042	12.4837	6.22052	0.0134103
REPEAT2	PIGA Ct	β-actin Ct	ΔCt	ref Ct	ΔΔCt	2^-ΔΔCt
WT	29.1153	13.0966	16.0187	15.2654	0.753282	0.593252
WT	28.9693	12.6622	16.3071	15.2654	1.04172	0.485749
WT	27.8726	13.4893	14.3834	15.2654	-0.882025	1.84296
WT	27.655	13.1695	14.4855	15.2654	-0.779858	1.71696
WT	28.2292	13.097	15.1323	15.2654	-0.133117	1.09666
KO	29.1019	12.2538	16.8481	15.2654	1.58269	0.333858
KO	28.4787	11.5623	16.9164	15.2654	1.65104	0.31841
KO	29.025	12.3284	16.6967	15.2654	1.43131	0.370794
KO	30.9053	12.0481	18.8572	15.2654	3.59181	0.0829388
KO	28.4506	11.6932	16.7574	15.2654	1.49201	0.355517
REPEAT3	PIGA Ct	β-actin Ct	ΔCt	ref Ct	ΔΔCt	2^-ΔΔCt
WT	26.6925	13.1283	13.5642	13.6596	-0.0953551	1.06833
WT	25.8434	12.7764	13.0669	13.6596	-0.592619	1.50798
WT	27.0978	12.9552	14.1426	13.6596	0.483006	0.715485
WT	26.2889	13.0375	13.2514	13.6596	-0.408132	1.32697
WT	26.7218	12.4491	14.2727	13.6596	0.6131	0.65379
KO	28.6274	11.9	16.7274	13.6596	3.06782	0.119259
KO	27.9036	5.43876	22.4648	13.6596	8.80528	0.00223535
KO	28.4834	3.62623	24.8572	13.6596	11.1976	0.000425769
KO	28.4718	7.47122	21.0006	13.6596	7.34107	0.00616762
KO	28.3089	11.3165	16.9924	13.6596	3.3328	0.099249
ΔCt = ( PIGA Ct ) - ( β-actin Ct )
ref Ct = AVERAGE ( WT ΔCt )
ΔΔCt = ( ΔCt ) - ( ref Ct )
2^-ΔΔCt = POWER ( 2 , -ΔΔCt )
