# Supplementary material for: Integrative miRNA–mRNA Network and Molecular Dynamics-Based Identification of Therapeutic Candidates for Paroxysmal Nocturnal Hemoglobinuria
Source: Pharmaceuticals (Basel). 2026 Jan 14;19(1):143. doi: 10.3390/ph19010143 (PMC12845513; doi:10.3390/ph19010143)
Supplement: Supplementary file 1 [file pharmaceuticals-19-00143-s001.zip › Supplementary_Table_S2.xlsx]

## Sheet: DEmRNAs
Table S2. Result of Differential Expression Analysis of mRNA Sequencing Data
mRNA_id	baseMean	Log2FC	lfcSE	stat	P.Value	P.adj
A2M	516.542	1.26692	0.104563	12.1162	8.66414e-34	2.96112e-32
A2ML1	51.8061	1.84736	0.339935	5.43446	5.49627e-08	4.16071e-07
AACSP1	41.3165	-2.08401	0.364817	-5.71249	1.11337e-08	9.08593e-08
AADACL3	5.59012	2.26205	1.00261	2.25617	0.0240603	0.0675307
ABCA13	24.1083	-1.39907	0.495754	-2.82212	0.00477079	0.016469
ABCC13	4.23833	4.56294	1.55716	2.93029	0.00338641	0.0121317
ABCC9	2.71037	3.88681	1.71927	2.26074	0.0237753	0.0668386
ABTB3	5.42717	3.99141	1.33723	2.98483	0.0028374	0.0103521
ACAT2	1674.53	-1.02931	0.0651859	-15.7903	3.62623e-56	2.3501e-54
ACCSL	16.9583	1.53846	0.571272	2.69305	0.00708015	0.0234702
ACCSLP1	39.6428	-1.72706	0.420054	-4.11151	3.93081e-05	0.000206391
ACKR3	116.048	-1.42156	0.221225	-6.42587	1.31114e-10	1.30301e-09
ACOT12	17.5768	1.21064	0.519011	2.33258	0.0196701	0.0568319
ACOX2	65.5892	-2.62071	0.321684	-8.14682	3.73606e-16	5.65117e-15
ACSL1	8282.28	-1.02596	0.0437566	-23.4469	1.42098e-121	2.52748e-119
ACSM1	116.268	-2.28131	0.248427	-9.183	4.19243e-20	8.08877e-19
ACSM3	779.927	-2.00963	0.0935675	-21.4779	2.50457e-102	3.65457e-100
ACSS1	847.932	-1.74801	0.0863499	-20.2434	4.06292e-91	5.15652e-89
ACTBL2	6.75398	-2.48171	1.02393	-2.4237	0.0153631	0.0460194
ACTG1P12	4.85769	2.34856	1.10859	2.11851	0.0341321	0.0905532
ACTN2	34.1152	-1.91802	0.426995	-4.4919	7.05913e-06	4.10542e-05
ACTRT3	47.7937	1.06647	0.32276	3.30423	0.000952384	0.00389652
ACY3	22.7718	1.34806	0.518949	2.59767	0.00938585	0.0299953
ADA2	5555.22	-1.15131	0.0485008	-23.738	1.46267e-124	2.72078e-122
ADAM12	42.9871	-1.3886	0.367037	-3.78326	0.000154786	0.000733959
ADAM19	296.391	-2.1787	0.148725	-14.6492	1.36389e-48	7.20937e-47
ADAM28	180.686	3.1343	0.216452	14.4803	1.61289e-47	8.25693e-46
ADAM32	23.7437	-1.18085	0.562013	-2.10111	0.035631	0.0937743
ADAMDEC1	50.3167	2.04772	0.341169	6.00206	1.9483e-09	1.72829e-08
ADAMTS1	596.394	2.7322	0.116601	23.4321	2.01319e-121	3.55489e-119
ADAMTS15	620.685	-1.92066	0.127794	-15.0293	4.71859e-51	2.68651e-49
ADAMTS3	9.88222	1.49949	0.740505	2.02495	0.0428723	0.109234
ADAMTS4	771.011	1.67896	0.0995951	16.8579	9.18327e-64	7.17237e-62
ADAMTS7	16.1314	-1.7186	0.585687	-2.93433	0.00334271	0.0119933
ADAMTS9	3.43679	5.27546	1.5921	3.31353	0.000921275	0.00377749
ADCY6	696.437	1.54962	0.102783	15.0767	2.30545e-51	1.32186e-49
ADCY6-DT	9.49723	2.30115	0.851412	2.70275	0.00687694	0.0228797
ADD3-AS1	6.14907	-2.05743	0.937403	-2.19481	0.0281769	0.0771391
ADGRB2	19.1533	1.44863	0.502232	2.88439	0.00392175	0.01384
ADGRD2	19.3647	1.93835	0.548531	3.53371	0.00040977	0.00179269
ADGRE1	105.114	-1.18527	0.224901	-5.2702	1.36273e-07	9.83616e-07
ADGRG3	73.2691	-1.19764	0.288228	-4.15517	3.25045e-05	0.000172339
ADGRG6	677.43	1.54107	0.0928674	16.5943	7.66931e-62	5.71516e-60
ADGRL3	11893	2.75547	0.0415419	66.3299	0	0
ADGRL3-AS1	33.5986	3.01932	0.449816	6.71233	1.91536e-11	2.05339e-10
ADORA1	153.966	1.75703	0.186467	9.42272	4.39538e-21	8.88114e-20
ADORA3	529.162	-3.83872	0.142623	-26.9152	1.45839e-159	3.62633e-157
AFF2	2786.5	1.35508	0.0568292	23.8447	1.14862e-125	2.18668e-123
AFF2-IT1	19.0921	1.83925	0.586964	3.1335	0.00172732	0.00665267
AGBL2	38.6228	1.26223	0.376358	3.35379	0.00079713	0.00330011
AGBL4	89.6512	-1.51956	0.260132	-5.84151	5.17307e-09	4.37548e-08
AIF1L	48.4418	-1.42687	0.320736	-4.44873	8.63806e-06	4.95626e-05
AKR1B10P1	21.6414	4.19245	0.6999	5.99007	2.09751e-09	1.85323e-08
AKR1C4	64.9223	-1.17482	0.278445	-4.21922	2.4515e-05	0.000132399
AKR1C5P	20.3003	-1.25341	0.486156	-2.57822	0.00993122	0.0314904
AKR1C8	48.263	-1.36636	0.330549	-4.13361	3.57112e-05	0.000188725
AKR1D1P1	14.6751	-1.24942	0.615619	-2.02953	0.042404	0.10821
ALDH1A1	20.7458	-1.52765	0.580891	-2.62983	0.00854265	0.0276524
ALDH1A3	25.9948	-1.07314	0.543887	-1.9731	0.0484844	0.121059
ALDH1L1-AS1	21.5342	-1.06792	0.485392	-2.20012	0.0277983	0.0763083
ALOX15	23.2435	-2.2162	0.501877	-4.41583	1.00625e-05	5.72907e-05
ALOX5AP	1232.7	-1.00139	0.0902714	-11.0931	1.35471e-28	3.95348e-27
ALPK3	157.717	3.09311	0.21709	14.2481	4.60861e-46	2.2371e-44
ALX1	28.353	2.28404	0.488742	4.6733	2.96404e-06	1.81614e-05
ALX4	547.803	1.11291	0.0967452	11.5035	1.26604e-30	3.92005e-29
AMDHD1	29.4739	-1.09551	0.410439	-2.66911	0.00760528	0.0249798
AMIGO1	176.305	-1.14771	0.177225	-6.47602	9.41724e-11	9.49831e-10
AMIGO2	148.855	1.96007	0.210608	9.30674	1.31818e-20	2.61151e-19
AMN1	167.328	1.17879	0.180758	6.52138	6.96653e-11	7.12381e-10
AMOTL2	43.9569	1.02932	0.365094	2.81933	0.00481248	0.0165941
AMPD2	1818.32	-1.28527	0.0735183	-17.4823	1.9547e-68	1.68311e-66
AMY2A	5.2537	-2.32877	1.13115	-2.05877	0.0395166	0.102201
AMY2B	1744.58	-1.48243	0.0740574	-20.0173	3.89279e-89	4.71938e-87
ANGPTL1	213.928	1.29029	0.164603	7.83877	4.54963e-15	6.33155e-14
ANK3	246.718	1.14594	0.143139	8.00578	1.18717e-15	1.7271e-14
ANKFN1	56.2142	4.4798	0.455863	9.82708	8.60765e-23	1.9208e-21
ANKHD1-DT	28.0242	1.12757	0.486429	2.31805	0.0204467	0.0586445
ANKRD18A	2508.66	2.35258	0.0744639	31.5936	4.52471e-219	1.72278e-216
ANKRD18B	1112.86	1.28915	0.0847581	15.2098	3.04652e-52	1.79752e-50
ANKRD22	5.83931	-2.92299	1.07801	-2.71148	0.00669845	0.0223416
ANKRD26P4	26.9941	1.00298	0.421457	2.37979	0.0173227	0.0510053
ANKRD29	73.5698	-1.0702	0.264936	-4.03949	5.35672e-05	0.000274747
ANKRD34C	9.0545	2.38543	0.844777	2.82373	0.00474681	0.0164001
ANKRD34C-AS1	16.2895	1.84151	0.704716	2.61312	0.00897209	0.0288356
ANKRD62P1	60.6112	1.57277	0.315669	4.98236	6.28147e-07	4.17759e-06
ANKRD62P1-PARP4P3	121.13	1.55015	0.208546	7.43313	1.0606e-13	1.35525e-12
ANO5	1563.63	-1.0105	0.0729844	-13.8455	1.35468e-43	6.11314e-42
ANO6	15773.1	1.2594	0.0401283	31.3844	3.30706e-216	1.22101e-213
ANP32D	22.1257	-1.65008	0.510989	-3.22918	0.00124144	0.00494709
ANTXRL	15.9327	2.25905	0.708943	3.18651	0.00143999	0.00565507
ANXA13	3.41487	3.27664	1.4855	2.20575	0.0274016	0.0754625
ANXA2P2	57.3529	-1.04189	0.305892	-3.40609	0.000659015	0.00277835
ANXA4	5194.54	2.01263	0.0474234	42.4396	0	0
ANXA8	707.571	-1.00022	0.0916359	-10.9151	9.7605e-28	2.77935e-26
ANXA8L1	136.665	-1.31204	0.21001	-6.24754	4.16956e-10	3.94119e-09
AP1S2	26605.5	-1.22584	0.0357297	-34.3088	5.79126e-258	3.36004e-255
AP1S3	1793.42	1.5953	0.0613804	25.9904	6.36601e-149	1.4774e-146
AP3B2	74.7418	-1.00385	0.255371	-3.93094	8.4614e-05	0.000420276
APBA1	236.315	-1.00702	0.17992	-5.59706	2.18023e-08	1.72325e-07
APBA2	164.807	-2.37875	0.254592	-9.34335	9.33298e-21	1.86415e-19
APBB1	355.003	-2.10441	0.133128	-15.8075	2.76259e-56	1.79997e-54
APCDD1	103.562	-1.14733	0.2551	-4.49757	6.87352e-06	4.00512e-05
ARAP3	426.529	-1.11436	0.119394	-9.33347	1.02463e-20	2.03989e-19
ARFGEF3	544.398	-1.86493	0.110133	-16.9334	2.55329e-64	2.02008e-62
ARHGAP29-AS1	2.61676	3.82513	1.81506	2.10744	0.0350793	0.0925722
ARHGAP40	1.73409	4.28665	1.94809	2.20043	0.0277761	0.076256
ARHGEF17	872.031	1.3835	0.0924051	14.9722	1.11637e-50	6.29717e-49
ARHGEF17-AS1	21.6235	1.35307	0.511417	2.64573	0.00815143	0.0265578
ARID2	12057.4	1.23321	0.0425547	28.9794	1.19783e-184	3.69478e-182
ARID5B	232.489	1.22368	0.150121	8.15129	3.60061e-16	5.45319e-15
ARK2C	493.939	-1.19086	0.111534	-10.6771	1.30282e-26	3.52747e-25
ARL14EP-DT	3.05734	-2.99967	1.49144	-2.01125	0.0442989	0.112293
ARL4C	123.828	-2.2184	0.239299	-9.27042	1.85422e-20	3.64678e-19
ARMC12	21.8266	-1.02185	0.496162	-2.05951	0.0394451	0.102046
ARMC8P1	3.07799	3.11045	1.52514	2.03945	0.0414052	0.106206
ARMCX1	483.459	-1.06118	0.111114	-9.55033	1.29288e-21	2.68355e-20
ARRDC3	4800.09	1.77458	0.0494021	35.9211	1.42991e-282	1.08888e-279
ARSJ	10.4046	3.04491	0.828157	3.67673	0.000236242	0.00108413
ART1	17.1506	1.15953	0.537415	2.15761	0.0309583	0.0835706
ARTN	256.262	1.17195	0.142423	8.22864	1.89357e-16	2.92782e-15
ARX	65.5344	1.17697	0.29375	4.00671	6.15694e-05	0.000313089
ASAH2B	1.70247	4.26418	1.93343	2.20549	0.0274195	0.0754897
ASAP3	18.2884	-2.14075	0.584317	-3.66367	0.000248622	0.00113709
ATF3	193.889	1.43413	0.161601	8.87448	7.02601e-19	1.26822e-17
ATP2B3	887.861	-2.07716	0.0878808	-23.6361	1.64242e-123	3.032e-121
ATP6V0E2-AS1	103.116	-1.19508	0.241137	-4.95604	7.19431e-07	4.75871e-06
ATP9A	740.669	-1.39159	0.0952786	-14.6054	2.59283e-48	1.36168e-46
AXL	698.528	5.87265	0.359893	16.3177	7.38079e-60	5.30546e-58
B3GAT3P1	9.40455	-2.01935	0.773545	-2.61052	0.00904054	0.0290442
BACE2	45.0973	-1.34691	0.404928	-3.3263	0.000880079	0.00361648
BARHL1	5.17125	-3.22459	1.2652	-2.54868	0.010813	0.034012
BARX1	1465.77	1.10648	0.0785848	14.0801	5.03278e-45	2.38133e-43
BBOX1	11.9909	-1.77604	0.677859	-2.62008	0.00879091	0.0283356
BBOX1-AS1	44.6653	-2.08912	0.36013	-5.80101	6.59154e-09	5.52157e-08
BCAT1	12531.7	1.36345	0.0391865	34.7939	3.00423e-265	1.9265e-262
BCL11B	54.2454	1.48321	0.327105	4.53436	5.7779e-06	3.40581e-05
BCL2A1	234.666	-2.69048	0.167701	-16.0433	6.36383e-58	4.33167e-56
BCO1	3.65969	4.33662	1.6019	2.70717	0.00678586	0.0225991
BDH1	14.0019	-1.2049	0.602895	-1.99852	0.0456606	0.115218
BDKRB2	28.9691	-2.98274	0.482991	-6.17557	6.59261e-10	6.09441e-09
BEND4	434.505	1.29606	0.136945	9.46407	2.96188e-21	6.02966e-20
BEX1	450.868	-1.85974	0.120088	-15.4865	4.28117e-54	2.66812e-52
BHMT	103.497	1.55662	0.238835	6.51754	7.14694e-11	7.29299e-10
BHMT2	51.2549	1.22114	0.347738	3.51167	0.000445299	0.00193527
BIRC3	140.518	1.30644	0.190681	6.85145	7.31047e-12	8.08999e-11
BMAL2	491.308	2.0373	0.108362	18.8009	7.42397e-79	7.86554e-77
BMAL2-AS1	19.887	2.46281	0.568357	4.3332	1.46955e-05	8.17769e-05
BMERB1	11.7321	-3.36016	0.925265	-3.63156	0.000281711	0.00127573
BMP4	172.071	-1.00801	0.185838	-5.42414	5.82331e-08	4.40007e-07
BMS1P1	28.7963	1.17434	0.418437	2.80649	0.00500844	0.0172138
BNIP3P27	58.3889	1.68713	0.298863	5.64516	1.65032e-08	1.32199e-07
BNIP3P34	4.1119	5.53491	1.54264	3.58794	0.000333305	0.00148482
BNIP3P42	149.932	1.1388	0.221132	5.14989	2.60641e-07	1.81621e-06
BNIP3P47	98.3905	1.04081	0.226872	4.58765	4.48258e-06	2.68778e-05
BPI	160.377	-2.93667	0.21318	-13.7755	3.57788e-43	1.59098e-41
BPNT2P1	3.59098	-3.2241	1.49058	-2.16298	0.0305427	0.082595
BRINP3	2.88993	3.9829	1.66601	2.39068	0.0168172	0.0497393
BSND	6.65099	-1.96437	0.890236	-2.20658	0.0273437	0.0753321
BTBD19	225.907	1.3136	0.156209	8.40925	4.1263e-17	6.64133e-16
BTG4	11.7834	-1.6817	0.773708	-2.17356	0.029738	0.0808135
BTNL9	37.4545	1.84009	0.386076	4.76615	1.8778e-06	1.18025e-05
C11orf97	17.0877	1.71127	0.593658	2.88258	0.00394427	0.0139014
C12orf54	61.0753	-1.16841	0.28968	-4.03344	5.49671e-05	0.000281513
C12orf71	24.8326	1.83022	0.471134	3.8847	0.000102455	0.000502034
C12orf71BP	30.0986	1.7064	0.451167	3.7822	0.000155451	0.000736542
C13orf46	44.2096	-1.0502	0.345456	-3.04004	0.00236545	0.00881904
C14orf132	269.48	-2.04274	0.155278	-13.1553	1.58602e-39	6.47372e-38
C16orf89	21.9125	-1.41456	0.507889	-2.78517	0.00534993	0.0182587
C19orf38	289.151	-1.07458	0.149687	-7.17889	7.028e-13	8.42392e-12
C1S	310.614	1.08514	0.134464	8.07007	7.02601e-16	1.03513e-14
C1orf116	9.93982	1.53368	0.74622	2.05526	0.0398535	0.102887
C1orf127	241.105	1.36177	0.159784	8.52259	1.56027e-17	2.58468e-16
C1orf162	2693.23	-1.45189	0.0535167	-27.1296	4.40233e-162	1.11746e-159
C1orf167	5.84853	2.07198	0.958711	2.16122	0.0306784	0.0829253
C1orf50	1009.71	1.31746	0.0822618	16.0154	9.97578e-58	6.75249e-56
C2CD5	3692.84	1.02182	0.0520945	19.6148	1.15625e-85	1.35459e-83
C2CD6	464.958	-1.10717	0.110901	-9.98334	1.80296e-23	4.15652e-22
C3	756.625	1.3741	0.0881139	15.5946	7.91866e-55	5.012e-53
C3AR1	154.002	1.18555	0.184371	6.43023	1.27411e-10	1.2688e-09
C3orf22	35.3698	-1.44666	0.401518	-3.60297	0.000314597	0.00140817
C3orf70	302.699	-1.12819	0.135996	-8.29573	1.07925e-16	1.688e-15
C4BPA	3.08612	3.09657	1.49525	2.07094	0.0383642	0.0997336
C4orf54	12.3078	3.09539	0.752986	4.11082	3.94259e-05	0.000206965
C5AR1	1083.57	-1.92466	0.0832029	-23.1322	2.19853e-118	3.7204e-116
C7orf78	197.945	1.2287	0.168597	7.28781	3.15041e-13	3.86163e-12
C8orf89	18.2378	-2.03049	0.548779	-3.70001	0.000215587	0.000996099
CA12	24.0094	-1.86999	0.482667	-3.87429	0.000106936	0.000522076
CACNA1A	185.622	2.83949	0.215465	13.1784	1.16789e-39	4.79109e-38
CACNA1B	15.1043	-2.42979	0.736765	-3.29791	0.000974058	0.00398052
CACNA1E	5411.45	-1.48095	0.0427299	-34.6585	3.32719e-263	2.02692e-260
CACNA1H	3.56409	5.33065	1.62328	3.28388	0.00102388	0.00417081
CACNA2D1	27.7384	1.12904	0.457857	2.46591	0.0136665	0.0416385
CACNG5	38.71	1.49545	0.394642	3.78938	0.000151021	0.000717924
CADM2	36.5215	1.05295	0.3648	2.88638	0.00389701	0.0137587
CADPS2	128.812	1.99067	0.213761	9.31261	1.24734e-20	2.47316e-19
CAGE1	129.182	-1.37914	0.197516	-6.98244	2.90088e-12	3.32339e-11
CALCRL	15.1693	1.31278	0.667255	1.96743	0.0491333	0.122384
CALCRL-AS1	10.0493	4.92279	1.1928	4.1271	3.67374e-05	0.00019377
CALHM1	4.23392	-3.48741	1.43287	-2.43386	0.0149387	0.0449193
CALM2P3	35.6512	-1.0549	0.419084	-2.51715	0.0118307	0.0367296
CAMK1G	4.48063	5.65745	1.50808	3.75143	0.000175828	0.000825702
CAMK2D	8126.92	1.53734	0.0427433	35.9668	2.76254e-283	2.17153e-280
CAMKV	175.581	-2.37495	0.185453	-12.8062	1.51332e-37	5.85542e-36
CAP1	232237	1.00731	0.0402337	25.0365	2.45076e-138	5.38018e-136
CAPRIN2	929.579	1.05393	0.0763694	13.8005	2.5321e-43	1.13423e-41
CARD10	86.2188	-1.0523	0.265611	-3.96179	7.43888e-05	0.000372678
CARD11	12.3862	2.92715	0.77115	3.79583	0.00014715	0.000701848
CARD19	921.433	-1.18979	0.100117	-11.884	1.4326e-32	4.76906e-31
CASK	14.0887	2.79673	0.735708	3.8014	0.000143878	0.000687455
CATIP-AS2	44.7777	-1.13441	0.348292	-3.25705	0.00112576	0.00454333
CAV1	89.0967	2.65834	0.281273	9.45112	3.35226e-21	6.81869e-20
CAVIN2	11.873	1.34593	0.686542	1.96044	0.0499439	0.123867
CBX3P10	12.6242	1.74638	0.705288	2.47613	0.0132816	0.0405927
CCDC141	15.8412	1.80295	0.683677	2.63713	0.00836101	0.0271482
CCDC158	31.1983	1.19711	0.433795	2.75961	0.00578708	0.0196051
CCDC168	96.5626	1.42796	0.236558	6.03639	1.57597e-09	1.41292e-08
CCDC74B	1.9165	-4.34433	1.8719	-2.32081	0.020297	0.0583184
CCDC85A	7.90012	2.17185	0.884376	2.4558	0.0140573	0.0426319
CCDC91	2186.72	1.01124	0.0598914	16.8846	5.8419e-64	4.59211e-62
CCDST	68.0438	1.12121	0.352548	3.1803	0.00147122	0.00576747
CCER2	22.7471	1.29208	0.466129	2.77193	0.00557252	0.0189415
CCL13	4.81006	-5.67097	1.55038	-3.6578	0.000254387	0.00116215
CCL2	1062.21	-3.43509	0.100859	-34.0585	3.04098e-254	1.72332e-251
CCL20	38.8667	-1.46152	0.375603	-3.89113	9.9779e-05	0.000489962
CCL23	195.481	1.02651	0.196396	5.22675	1.72513e-07	1.23026e-06
CCL24	29.3971	1.88711	0.434676	4.34141	1.41569e-05	7.90141e-05
CCL5	10.8545	-2.25594	0.728987	-3.09462	0.00197065	0.00748571
CCN1	37.4586	1.08628	0.409891	2.65016	0.00804526	0.0262599
CCN2	22.6599	3.2806	1.13449	2.8917	0.00383164	0.0135514
CCN3	6.22346	-2.30652	1.03117	-2.23681	0.025299	0.0704879
CCND1	1442.63	-1.18683	0.0659909	-17.9847	2.56801e-72	2.38844e-70
CCND2	236.671	1.12739	0.162	6.95918	3.42256e-12	3.89542e-11
CCR4	18.1673	-1.63399	0.62787	-2.60244	0.00925643	0.0296436
CCR5	16.7575	1.3165	0.560908	2.34708	0.0189211	0.0550046
CD101	1448.88	-2.59129	0.0837843	-30.9282	4.99759e-210	1.73973e-207
CD101-AS1	148.598	-1.12005	0.192269	-5.82543	5.69671e-09	4.80005e-08
CD14	279.883	-1.14501	0.147544	-7.76043	8.46437e-15	1.15746e-13
CD163	31.7069	-1.81838	0.470873	-3.86171	0.000112595	0.000547867
CD1C	5.52495	2.92919	1.11767	2.62081	0.00877213	0.0282863
CD200R1	9.01833	4.15172	1.06997	3.88023	0.000104356	0.000510529
CD200R1L	7.31106	2.45595	0.884719	2.77596	0.00550384	0.0187289
CD200R1L-AS1	2.12001	4.57394	1.97497	2.31595	0.0205609	0.0589374
CD300E	4.18844	-4.45215	1.53408	-2.90216	0.00370602	0.0131614
CD300LD-AS1	2.91189	-3.894	1.66325	-2.34119	0.0192222	0.0557627
CD36	1786.82	2.18032	0.0681133	32.0102	7.86691e-225	3.14264e-222
CD46P1	7.70814	-6.35102	1.3951	-4.55238	5.30425e-06	3.14563e-05
CD52	150.212	-1.50506	0.186428	-8.07313	6.85211e-16	1.01195e-14
CD53	4701.66	-1.6707	0.049472	-33.7706	5.33322e-250	2.82522e-247
CD5L	14.646	3.58748	0.739699	4.84992	1.23512e-06	7.94335e-06
CD6	48.8982	1.41456	0.321038	4.40621	1.05196e-05	5.96974e-05
CD74	5087.44	-1.15264	0.139764	-8.24709	1.62294e-16	2.51736e-15
CD86	166.652	-1.02776	0.169828	-6.05178	1.43258e-09	1.28864e-08
CD8A	9.68642	1.46296	0.744448	1.96517	0.0493951	0.12286
CD9	105.793	-1.74872	0.238067	-7.3455	2.04985e-13	2.55895e-12
CD99	130.463	-2.62843	0.892502	-2.94501	0.00322943	0.0116275
CDC20B	22.4252	1.36752	0.480866	2.84386	0.004457	0.0154845
CDC42BPA	2371.45	-2.27119	0.0654153	-34.7196	3.98643e-264	2.49081e-261
CDH13-AS2	10.4721	1.38798	0.700784	1.98061	0.0476356	0.11941
CDH22	20.3894	-1.22306	0.519115	-2.35605	0.0184703	0.0539024
CDH23-AS1	11.6098	-1.25978	0.639603	-1.96963	0.0488803	0.121903
CDHR1	51.2585	-1.53109	0.323283	-4.73606	2.17909e-06	1.3584e-05
CDK6-AS1	175.385	1.64971	0.192659	8.56288	1.10086e-17	1.83486e-16
CDKL5	406.309	1.00388	0.117107	8.57229	1.01449e-17	1.69438e-16
CEACAM3	1.74735	-4.212	1.98287	-2.1242	0.0336536	0.0895274
CEACAM6	1458.33	-1.31952	0.075709	-17.4288	4.98545e-68	4.24775e-66
CELSR2	1434.44	-1.25396	0.0783177	-16.0112	1.06718e-57	7.2036e-56
CELSR3	308.57	-1.09473	0.130677	-8.37741	5.41044e-17	8.64536e-16
CENPNP2	3.92229	-2.70467	1.29517	-2.08827	0.0367739	0.0963555
CENPUP2	101.185	1.3398	0.274224	4.88579	1.03016e-06	6.69234e-06
CFAP20DC	45.697	4.77758	0.541292	8.82625	1.08247e-18	1.92256e-17
CFAP298-TCP10L	32.7288	-1.06684	0.399529	-2.67025	0.00757956	0.0249122
CFAP47	581.428	1.08129	0.109021	9.91822	3.469e-23	7.90025e-22
CFAP58-DT	21.3649	-1.0245	0.479361	-2.13723	0.0325793	0.0870783
CFAP70	809.451	1.16981	0.0965313	12.1185	8.42967e-34	2.88503e-32
CGNL1	63.066	1.30541	0.286867	4.5506	5.34932e-06	3.17159e-05
CGREF1	347.112	-1.29702	0.121622	-10.6643	1.49461e-26	4.02883e-25
CHCHD2P11	20.7692	1.00711	0.475996	2.11578	0.0343632	0.091052
CHCHD3P2	46.4754	2.22394	0.354223	6.27837	3.42148e-10	3.26447e-09
CHCHD4P4	11.5822	-1.80445	0.686609	-2.62806	0.00858723	0.0277709
CHCHD4P5	370.164	1.61512	0.128712	12.5483	4.06134e-36	1.52023e-34
CHODL	2.36135	3.67381	1.86037	1.97478	0.0482935	0.120699
CHRNA10	66.0717	1.17799	0.26791	4.39696	1.09779e-05	6.21575e-05
CHRNA6	19.1501	-1.82287	0.563416	-3.2354	0.00121474	0.00485735
CHST13	127.245	-1.61664	0.241979	-6.68093	2.37434e-11	2.53318e-10
CHST15	214.944	-2.43976	0.171047	-14.2637	3.68407e-46	1.79189e-44
CHST2	39.3694	-1.34094	0.385958	-3.4743	0.000512184	0.00219812
CHST4	50.1814	-4.206	0.47768	-8.80506	1.30787e-18	2.30776e-17
CIITA	1085.78	-1.35226	0.0813233	-16.6281	4.35934e-62	3.26857e-60
CIMAP1D	14.9035	3.21614	0.706201	4.55414	5.26007e-06	3.12133e-05
CITED4	1923.61	1.08461	0.257225	4.21659	2.48025e-05	0.000133833
CLEC12A	1576.2	-1.0974	0.0635031	-17.281	6.54493e-67	5.53774e-65
CLEC12B	261.402	-1.28306	0.15362	-8.35218	6.70117e-17	1.06381e-15
CLEC2L	10.4172	3.29595	0.859342	3.83544	0.000125341	0.000604813
CLEC5A	223.423	-2.74703	0.186689	-14.7144	5.20707e-49	2.7887e-47
CLIC5	19.8221	2.12378	0.536435	3.95906	7.52465e-05	0.000376588
CLIP4	1243.94	-1.18569	0.0692967	-17.1103	1.24307e-65	1.01648e-63
CLU	83.3849	-1.48145	0.255976	-5.78745	7.14635e-09	5.96582e-08
CMAS	1947.89	1.43185	0.0624211	22.9386	1.91449e-116	3.19536e-114
CMTM2	6.59338	2.05246	0.924188	2.22082	0.0263629	0.072968
CNGA1	22.1632	2.82721	0.563606	5.01629	5.26788e-07	3.54607e-06
CNTN1	134.511	10.5663	1.19462	8.84495	9.15654e-19	1.63703e-17
CNTN4	4235.51	1.30105	0.0477055	27.2725	8.98175e-164	2.32838e-161
CNTN4-AS1	132.008	1.91506	0.208859	9.16918	4.76624e-20	9.18131e-19
CNTN4-AS2	272.068	1.19753	0.135315	8.84997	8.75404e-19	1.56852e-17
CNTN5	24.0432	3.79617	0.63081	6.01792	1.76668e-09	1.57637e-08
CNTNAP3	1027.47	1.27196	0.0899791	14.1362	2.27293e-45	1.08601e-43
CNTNAP3B	655.092	1.39198	0.0921609	15.1037	1.52986e-51	8.79236e-50
CNTNAP3C	25.2572	1.55395	0.57905	2.68362	0.00728289	0.0240702
CNTNAP3P2	128.522	1.27253	0.216404	5.88033	4.09459e-09	3.50834e-08
COL13A1	5.12789	3.25976	1.2285	2.65344	0.00796753	0.0260223
COL15A1	312.605	-1.21207	0.130669	-9.27585	1.76215e-20	3.47412e-19
COL22A1	61.3509	-4.98865	0.521602	-9.5641	1.13185e-21	2.35534e-20
COL26A1	2.95451	5.05499	1.68534	2.9994	0.00270514	0.00992752
COL4A1	1289.88	1.29853	0.0706771	18.3728	2.17003e-75	2.14086e-73
COL4A5	206.454	4.40358	0.238183	18.4882	2.56786e-76	2.59641e-74
COL5A1	4.25515	2.48909	1.24709	1.99591	0.045944	0.115897
COL7A1	537.291	-1.02855	0.0996124	-10.3256	5.39962e-25	1.32773e-23
COL9A1	1.68574	4.25207	1.97039	2.15798	0.0309293	0.0835016
COL9A2	21663.9	1.63382	0.0512561	31.8757	5.79722e-223	2.27849e-220
CORO2A	1887.43	-1.39339	0.0590449	-23.5988	3.96098e-123	7.25723e-121
COX17P1	45.209	-1.55112	0.341987	-4.5356	5.74398e-06	3.38745e-05
COX6CP16	6.3536	3.61042	1.14825	3.14429	0.00166492	0.00644491
COX6CP17	191.628	1.06867	0.175677	6.08318	1.1782e-09	1.06625e-08
CPE	922.851	-1.16583	0.106514	-10.9453	6.99859e-28	2.00402e-26
CPEB1	7.65866	-1.81405	0.861208	-2.10641	0.0351691	0.092739
CPLX4	2.2613	-4.58052	1.78154	-2.5711	0.0101375	0.0320943
CPNE5	223.66	-1.25878	0.157139	-8.0106	1.14154e-15	1.66371e-14
CPNE8	7258	1.50613	0.0422385	35.6578	1.78449e-278	1.31771e-275
CPNE8-AS1	83.0629	1.5866	0.271528	5.84324	5.11952e-09	4.33319e-08
CPXM1	26.27	-2.64254	0.51232	-5.158	2.49608e-07	1.74475e-06
CR1	4628.46	-4.71876	0.0670137	-70.4149	0	0
CR1-AS1	124.971	-4.27732	0.304465	-14.0486	7.85325e-45	3.70868e-43
CR1L	23.5096	-2.7331	0.525271	-5.20321	1.95874e-07	1.38873e-06
CR2	10.0012	-4.81072	1.20724	-3.98491	6.75071e-05	0.000340794
CREB3L1	38.0971	2.0512	0.407241	5.03683	4.73313e-07	3.2038e-06
CRIP3	49.1833	-1.56355	0.355568	-4.39734	1.09588e-05	6.21031e-05
CRIPTO	154.059	-2.36618	0.200049	-11.828	2.79668e-32	9.19697e-31
CRISPLD2	189.932	-2.4278	0.202378	-11.9964	3.71223e-33	1.25464e-31
CRYBA2	3.89445	-2.71922	1.30773	-2.07934	0.0375859	0.0981035
CRYBG2	11.111	-1.97774	0.766206	-2.58121	0.00984555	0.0312717
CRYGN	18.5697	1.20333	0.518557	2.32054	0.0203118	0.058354
CSMD3	14.6449	7.36625	1.29586	5.68444	1.31239e-08	1.06141e-07
CSRP2P2	25.0185	-1.18659	0.46896	-2.53027	0.0113975	0.0355568
CST7	136.461	-1.56308	0.198145	-7.88854	3.05735e-15	4.29155e-14
CTAGE12P	4.58926	3.09504	1.2505	2.47504	0.0133221	0.0407065
CTAGE6	24.0493	-1.54527	0.488878	-3.16084	0.00157316	0.00612671
CTDNEP1P2	41.0274	1.37933	0.359104	3.84103	0.00012252	0.000592373
CTNNA3	102.097	3.93497	0.30178	13.0392	7.32173e-39	2.94416e-37
CTPS1	9505.3	1.06749	0.0376309	28.3674	5.11185e-177	1.48292e-174
CTSD	2526.74	-1.24283	0.0724194	-17.1616	5.15105e-66	4.22629e-64
CTSG	35396.3	-1.56463	0.0409571	-38.2017	0	0
CTSO	4.36816	-2.90806	1.45261	-2.00195	0.0452896	0.114448
CTXN2	5.08411	2.08558	1.05622	1.97457	0.0483167	0.120732
CUX2	77.931	1.4001	0.270957	5.16723	2.37582e-07	1.66698e-06
CXCL1	29.6372	-2.64225	0.460323	-5.73998	9.46888e-09	7.8031e-08
CXCL10	2.87453	5.02145	1.66765	3.01109	0.00260312	0.0095965
CXCL12	15.3937	-1.28371	0.601975	-2.13249	0.0329667	0.0879785
CXCL16	126.99	-1.20947	0.200834	-6.02223	1.72027e-09	1.53608e-08
CXCL5	1.77552	-4.23201	2.08685	-2.02794	0.0425661	0.108579
CXCL6	17.6634	-1.27838	0.534293	-2.39266	0.0167267	0.0494978
CXCL8	858.841	-1.20288	0.0929569	-12.9402	2.66871e-38	1.05539e-36
CYBB	5371.31	-1.4132	0.0443465	-31.8672	7.60139e-223	2.94017e-220
CYP27A1	67.2305	2.66569	0.305607	8.72261	2.71857e-18	4.69831e-17
CYP2C8	11.4443	2.98395	0.777411	3.83832	0.000123879	0.00059829
CYP4A11	17.0229	1.20223	0.555756	2.16323	0.0305235	0.0825524
CYP4F22	10.7519	-1.33083	0.670382	-1.98518	0.0471246	0.118251
CYP4F26P	322.929	1.13913	0.125576	9.07126	1.1765e-19	2.21212e-18
CYP4X1	15.9529	1.49492	0.584974	2.55553	0.0106026	0.0334234
CYP51A1P2	22.1701	-1.05483	0.470207	-2.24334	0.0248751	0.0694259
CYTIP	378.943	-1.41337	0.120517	-11.7276	9.20109e-32	2.94726e-30
DAB1-AS1	8.61353	-1.8416	0.776267	-2.37238	0.0176739	0.0518203
DACH1	2825.63	3.78297	0.0674646	56.0735	0	0
DACH2	1.70292	4.26431	2.09584	2.03466	0.0418855	0.107224
DBX2	15.0932	3.4343	0.751315	4.57105	4.85284e-06	2.892e-05
DBX2-AS1	90.4873	2.65958	0.274907	9.67444	3.87198e-22	8.32766e-21
DCLRE1B	1519.17	-1.20659	0.066428	-18.1638	9.97952e-74	9.57406e-72
DCSTAMP	76.7004	-1.77321	0.274332	-6.46375	1.02137e-10	1.02591e-09
DDI1	20.159	1.92986	0.518365	3.72298	0.000196887	0.000916649
DDX11	1027.9	1.14008	0.0760066	14.9998	7.3643e-51	4.17333e-49
DDX5P1	29.9994	1.006	0.427125	2.35528	0.0185089	0.053989
DEFA4	3.24244	-3.06141	1.50648	-2.03216	0.0421373	0.107665
DEFB1	59.5705	-1.14956	0.296014	-3.88348	0.000102971	0.000504158
DENND11	11.5377	-1.80527	0.725915	-2.48689	0.0128866	0.0395989
DENND2C	286.501	-1.57282	0.150701	-10.4367	1.68609e-25	4.27985e-24
DENND5B	497.184	1.56837	0.111088	14.1182	2.93188e-45	1.39812e-43
DENRP2	24.765	1.02234	0.446525	2.28955	0.0220477	0.0626252
DES	11.1374	-2.16268	0.75201	-2.87586	0.00402926	0.0141599
DHX32	605.102	-1.39782	0.100507	-13.9077	5.69137e-44	2.59229e-42
DIRC3	189.663	-2.6318	0.183264	-14.3607	9.13273e-47	4.53251e-45
DLGAP1-AS3	77.9773	1.21907	0.260089	4.68713	2.7706e-06	1.70576e-05
DLL3	2.56928	-3.70313	1.70869	-2.16723	0.0302173	0.0818424
DLX2	18.0097	1.33194	0.606502	2.1961	0.0280848	0.0769474
DMRT3	91.9028	-1.60176	0.249541	-6.41883	1.37328e-10	1.3631e-09
DMXL2	18186.6	-1.3711	0.0404327	-33.9105	4.66045e-252	2.52369e-249
DNAH10	15.4118	1.84503	0.605906	3.04508	0.00232616	0.00869118
DNAH8	202.105	2.8849	0.187546	15.3824	2.14981e-53	1.32289e-51
DNAH8-AS1	3.38866	5.25836	1.60641	3.27336	0.00106276	0.00431694
DNAH8-DT	3.03514	3.08065	1.52795	2.0162	0.0437786	0.111148
DNAI3	529.796	2.08943	0.108631	19.2341	1.91851e-82	2.12502e-80
DNAI7	53.1892	2.20492	0.3235	6.81581	9.37354e-12	1.02751e-10
DNAJA1P5	4.86248	-3.06263	1.20391	-2.54391	0.0109619	0.0344004
DNAJB12P1	82.4527	-1.11254	0.266826	-4.16953	3.05228e-05	0.000162681
DNAJB6P6	9.42703	-1.853	0.812913	-2.27946	0.02264	0.064098
DNAJC19P4	12.4233	1.6223	0.637791	2.54362	0.0109711	0.0344162
DNAJC19P7	23.1202	1.42392	0.470141	3.0287	0.00245609	0.00911376
DNAJC22	205.423	1.62695	0.169744	9.58474	9.26923e-22	1.93716e-20
DNM1L	6525.22	1.18354	0.0466456	25.3731	5.00036e-142	1.13877e-139
DOC2A	468.968	-1.04658	0.149104	-7.01911	2.23285e-12	2.57868e-11
DPP10	6.14929	2.14285	1.01156	2.11836	0.0341444	0.0905621
DPY19L2	307.637	-3.07757	0.160923	-19.1245	1.57904e-81	1.71014e-79
DPY19L2P2	493.958	-1.28686	0.104068	-12.3655	4.01681e-35	1.43102e-33
DPY19L4P1	6.97183	-2.26441	1.0256	-2.20789	0.0272516	0.0751208
DRAIC	107.474	-1.11881	0.229258	-4.88016	1.06e-06	6.87703e-06
DRG1P1	24.3247	1.33539	0.494949	2.69804	0.00697485	0.0231558
DSC3	199.971	1.27447	0.168595	7.55933	4.05143e-14	5.31353e-13
DSG2	866.584	4.38213	0.120078	36.4941	1.37323e-291	1.23937e-288
DSG2-AS1	10.7151	5.93425	1.32403	4.48196	7.39593e-06	4.29207e-05
DUSP5-DT	133.732	-1.38981	0.195836	-7.09679	1.27692e-12	1.50247e-11
DUSP5P1	381.637	2.52339	0.135092	18.6791	7.32789e-78	7.53443e-76
DYNC1I1	7.60698	3.08853	0.968766	3.18811	0.00143206	0.00562756
DYNC1LI2-DT	11.5664	-1.70734	0.717075	-2.38097	0.0172669	0.0508533
DYNLL1P6	5.84312	3.48357	1.19521	2.91461	0.00356136	0.0126978
DYNLRB2-AS1	25.919	1.20939	0.545719	2.21613	0.0266823	0.0737482
DYRK3	160.929	-1.69885	0.187538	-9.05871	1.32001e-19	2.47573e-18
DYRK3-AS1	3.23969	-3.06043	1.50111	-2.03878	0.0414723	0.106367
DYSF	78.9676	-2.07266	0.281325	-7.36749	1.73868e-13	2.17831e-12
DZANK1	1394.46	1.0313	0.0679271	15.1824	4.62715e-52	2.69747e-50
DZIP1	1510.67	-1.62444	0.0731841	-22.1967	3.69814e-109	5.81396e-107
ECEL1	55.3906	3.80739	0.436402	8.7245	2.67357e-18	4.6271e-17
ECRG4	6.82171	-2.79107	1.00568	-2.77531	0.00551497	0.0187641
EDDM3B	11.4615	-1.60478	0.751727	-2.1348	0.0327777	0.0875125
EDNRB	33.4586	2.51152	0.432887	5.80179	6.56103e-09	5.4998e-08
EEF1D	134.158	1.87351	0.910777	2.05705	0.0396814	0.10253
EEF1GP1	7.47457	1.8621	0.833138	2.23505	0.0254144	0.070785
EFHB	23.4633	1.57132	0.512973	3.06317	0.00219005	0.00822426
EFNA5	71.7586	1.2227	0.26053	4.69313	2.69054e-06	1.65982e-05
EGFR	62.9756	1.82902	0.301244	6.07155	1.2668e-09	1.14459e-08
EGFR-AS1	2.32854	4.72073	1.82246	2.5903	0.00958928	0.030547
EGR1	4003.75	2.17038	0.0547011	39.6771	0	0
EGR2	98.4051	1.31237	0.243292	5.39423	6.88164e-08	5.1677e-07
EGR3	840.637	3.15939	0.0983846	32.1126	2.93678e-226	1.19272e-223
EGR4	17.529	1.20122	0.569048	2.11092	0.034779	0.0919327
EHD2	813.143	-1.00507	0.0922915	-10.8902	1.28419e-27	3.63451e-26
EHD4-AS1	89.1972	1.20435	0.236729	5.08749	3.62835e-07	2.48289e-06
EIF4E3	456.465	-1.55091	0.136953	-11.3244	9.93164e-30	3.00639e-28
ELAPOR1	87.7337	1.24956	0.259592	4.81354	1.4828e-06	9.43912e-06
ELAVL4	172.108	-1.82039	0.185283	-9.82495	8.79149e-23	1.95466e-21
ELOBP2	34.9013	-1.24118	0.398944	-3.11117	0.00186345	0.00711509
ENAH	654.808	-1.6079	0.108166	-14.865	5.55801e-50	3.07813e-48
ENKUR	18.5847	1.44665	0.534625	2.70591	0.00681177	0.0226792
ENO1P3	21.8623	-1.09395	0.53414	-2.04807	0.0405536	0.104341
ENO2	768.352	-1.78384	0.0922656	-19.3338	2.79274e-83	3.1361e-81
ENOPH1P1	15.6612	-1.91934	0.589706	-3.25475	0.00113493	0.00457576
ENPP3	20.1428	-1.49911	0.514627	-2.913	0.00357972	0.0127549
ENTREP1	85.8612	1.07578	0.244179	4.4057	1.05441e-05	5.98225e-05
EPAS1	777.549	1.57732	0.0880219	17.9197	8.28027e-72	7.6141e-70
EPB41L3	388.527	-1.22097	0.123443	-9.89096	4.55631e-23	1.0309e-21
EPC1-AS1	34.0821	1.08493	0.379463	2.85912	0.00424813	0.0148243
EPHA1-AS1	1041.76	-1.34615	0.0779677	-17.2655	8.55474e-67	7.18834e-65
EPHA7	42.0353	1.51584	0.378028	4.00987	6.07527e-05	0.000309194
EPHB1	206.622	2.148	0.176031	12.2024	3.01798e-34	1.0506e-32
ERBB4	12.8652	1.40262	0.628037	2.23334	0.0255267	0.0710571
ERGIC2	3316.73	1.23517	0.0581409	21.2445	3.70635e-100	5.25095e-98
ERICH2	71.7332	-1.22562	0.274051	-4.47224	7.74053e-06	4.47606e-05
ERICH5	24.2482	-1.18042	0.517876	-2.27935	0.0226463	0.0641035
ERMAP	3102.54	1.46806	0.0512992	28.6176	4.05872e-180	1.23629e-177
ESPN	107.004	1.04955	0.222393	4.71934	2.36609e-06	1.46859e-05
ESPNL	6.36724	-1.8583	0.934577	-1.98838	0.0467693	0.11754
ESR1	25.7542	-1.71991	0.451878	-3.80614	0.000141155	0.000675372
ESRP1	504.281	1.31399	0.103139	12.7399	3.54746e-37	1.35281e-35
ETFRF1	890.895	1.54797	0.0932591	16.5986	7.13781e-62	5.3354e-60
ETNK1	13266.9	1.51154	0.049145	30.7567	9.94674e-208	3.41383e-205
EVA1CP5	8.59153	-1.6993	0.788788	-2.15432	0.0312153	0.0841173
EXD1	25.053	-1.37954	0.476548	-2.89486	0.00379328	0.0134314
EXO5	3733.83	1.40777	0.0503578	27.9554	5.67384e-172	1.57114e-169
EXO5-DT	1399.06	1.61984	0.0729038	22.2189	2.25315e-109	3.56524e-107
EXOC3L4	58.4741	1.12917	0.326755	3.45569	0.000548882	0.00234159
F12	55.8799	-1.11833	0.323323	-3.45888	0.000542425	0.0023181
F13B	5.99633	-2.01195	0.975684	-2.06209	0.039199	0.101541
F2R	280.926	1.08587	0.135739	7.99969	1.2473e-15	1.81133e-14
F3	2054.34	2.39684	0.0719586	33.3086	2.90248e-243	1.44342e-240
FAAHP1	19.3783	1.06513	0.507655	2.09814	0.0358927	0.0944019
FABP5P2	19.4556	-1.06497	0.495392	-2.14974	0.0315755	0.0848795
FAM124A	182.421	-1.07214	0.184266	-5.81844	5.94006e-09	4.99129e-08
FAM124B	251.261	-1.04907	0.151683	-6.9162	4.63918e-12	5.22642e-11
FAM131B	188.997	-1.66674	0.192137	-8.67473	4.14547e-18	7.08393e-17
FAM135B	1132.05	-3.1801	0.0871132	-36.5054	9.10788e-292	8.53619e-289
FAM162B	4.82393	-2.25831	1.12205	-2.01266	0.0441503	0.111987
FAM163A	9.19634	2.41488	0.800504	3.0167	0.00255546	0.00944367
FAM167A	48.4269	-1.21232	0.329906	-3.67473	0.000238097	0.00109203
FAM169A-AS1	1.87949	4.40605	1.91712	2.29827	0.0215464	0.0613583
FAM180B	20.8946	-1.88222	0.526477	-3.57512	0.000350071	0.00155383
FAM201A	285.317	2.44781	0.160231	15.2767	1.09259e-52	6.55771e-51
FAM221A	379.964	1.15657	0.122134	9.46968	2.80708e-21	5.72889e-20
FAM227A	72.1607	-1.06046	0.295382	-3.59013	0.000330519	0.00147376
FAM238A	49.6482	1.02327	0.318307	3.21473	0.00130566	0.00517928
FAM241B	113.696	1.51063	0.219883	6.87017	6.4126e-12	7.12875e-11
FAM32BP	27.0848	-1.03136	0.428084	-2.40925	0.0159854	0.0475968
FAM78B-AS1	4.73426	2.29405	1.14684	2.00032	0.0454658	0.114809
FAM83B	70.2921	2.11492	0.292073	7.24107	4.45169e-13	5.40233e-12
FAM86GP	15.7459	2.71912	0.690425	3.93833	8.20515e-05	0.000408297
FAM88F	46.6037	-1.10817	0.330617	-3.35183	0.000802781	0.00332125
FAR2	3350.44	1.50847	0.0628257	24.0105	2.16166e-127	4.18058e-125
FBLIM1	8.34397	1.73333	0.796678	2.17569	0.0295784	0.0804337
FBLL1	24.8909	-1.22891	0.469629	-2.61676	0.00887687	0.028556
FBLN2	3.4691	5.28691	1.60216	3.29987	0.000967296	0.00395488
FBXO15	145.197	-1.03342	0.201813	-5.12069	3.0442e-07	2.10383e-06
FBXO27	24.6286	-2.16668	0.495935	-4.36888	1.24887e-05	7.02503e-05
FBXO47	6.52069	-2.38715	1.08779	-2.1945	0.0281995	0.0771922
FCER2	1150.64	-2.17095	0.0765594	-28.3564	6.98674e-177	2.00298e-174
FCMR	52.7647	-1.07815	0.316835	-3.40287	0.000666823	0.0028085
FCRL1	29.8505	2.43128	0.487568	4.98655	6.14667e-07	4.09801e-06
FCRL2	5.23214	3.93866	1.43675	2.74137	0.0061183	0.020604
FERMT1	59.8412	-1.76439	0.299861	-5.88404	4.00362e-09	3.43764e-08
FEZ1	1043.64	-2.07742	0.0830822	-25.0044	5.47952e-138	1.19219e-135
FGD5	8.52707	2.29104	0.865946	2.6457	0.00815217	0.0265578
FGF10	4.14878	2.92505	1.29989	2.25023	0.0244342	0.0683676
FGF13	11.8411	1.85434	0.67971	2.72814	0.00636932	0.0213637
FGF20	10.9252	2.70905	0.75969	3.566	0.000362472	0.00160361
FGFR1OP2	4666.98	1.30846	0.0515859	25.3647	6.19201e-142	1.3971e-139
FGL1	35.3179	2.29941	0.429977	5.34776	8.90508e-08	6.57772e-07
FIBIN	7.79874	-3.81049	1.12483	-3.38761	0.00070504	0.00295044
FIGN	25.2139	2.53836	0.519033	4.89057	1.00546e-06	6.53886e-06
FIRRE	172.895	-1.11705	0.170587	-6.54826	5.82125e-11	5.99545e-10
FKBP1AP2	7.13941	-1.67378	0.853731	-1.96054	0.0499323	0.123855
FKBP1AP3	106.797	-1.10555	0.219503	-5.03658	4.73923e-07	3.20704e-06
FLG	19.419	1.73118	0.583553	2.96661	0.003011	0.0109136
FLRT2	295.576	-1.32918	0.1356	-9.80218	1.10187e-22	2.43651e-21
FLT1	263.213	-2.18636	0.174122	-12.5565	3.66208e-36	1.375e-34
FLT3	3640.04	1.07971	0.0489045	22.078	5.14783e-108	7.93938e-106
FMNL1-DT	222.488	-1.13291	0.156995	-7.2162	5.3461e-13	6.44282e-12
FNBP1L	1026.4	1.49681	0.0773017	19.3632	1.57848e-83	1.78076e-81
FNDC7	27.9536	-1.21598	0.464364	-2.61859	0.00882943	0.0284334
FOLH1	9.74575	2.71761	0.815483	3.33252	0.000860644	0.00354439
FOSB	177.735	1.63871	0.180632	9.07211	1.16734e-19	2.19829e-18
FOSL1P1	25.9696	2.13184	0.469587	4.53982	5.6302e-06	3.32356e-05
FOXC1	81.8015	-1.08315	0.252012	-4.29802	1.72334e-05	9.50531e-05
FOXD1	221.922	1.63183	0.157178	10.3821	2.99231e-25	7.47863e-24
FOXD2	62.2646	1.05271	0.30856	3.41169	0.000645622	0.0027233
FOXE1	263.847	-1.18585	0.1408	-8.42224	3.69349e-17	5.96441e-16
FOXF2-DT	3.07307	-5.02286	1.6742	-3.00015	0.00269847	0.00990606
FOXJ3	14153.2	1.13657	0.0364935	31.1445	6.0142e-213	2.15521e-210
FPR1	70.5333	-1.79332	0.304865	-5.88235	4.04483e-09	3.47058e-08
FPR2	388.552	-2.32819	0.137729	-16.9041	4.19927e-64	3.31158e-62
FREM3	12.9504	5.29341	1.15864	4.56863	4.90926e-06	2.92419e-05
FRG2B	7.58917	-2.42459	0.929186	-2.60937	0.00907085	0.02913
FTH1P2	86.003	2.42758	0.268277	9.04881	1.44539e-19	2.70308e-18
FUT1	23.7929	-1.63887	0.476889	-3.43658	0.000589105	0.00249919
FUT3	12.3206	2.29207	0.694586	3.29991	0.000967174	0.00395488
FXYD2	5.19435	-2.69583	1.11533	-2.41707	0.0156461	0.046735
FXYD6	59.5813	-2.57194	0.339754	-7.57	3.73224e-14	4.90281e-13
FXYD6-AS1	32.6164	-2.66015	0.448522	-5.93094	3.01211e-09	2.61579e-08
G0S2	193.325	2.09286	0.211021	9.91775	3.48513e-23	7.92957e-22
GABRA1	15.5387	1.44069	0.64055	2.24915	0.0245029	0.0685362
GABRA4	78.6499	-1.48192	0.266039	-5.5703	2.54297e-08	1.99572e-07
GABRB1	12.3556	2.44032	0.695802	3.50721	0.000452838	0.00196278
GABRD	16.7805	-1.16128	0.578763	-2.00649	0.0448042	0.113385
GABRE	16.5338	2.43708	0.614374	3.96677	7.28544e-05	0.000365818
GALNT14	6.76602	-2.78009	1.01249	-2.7458	0.00603633	0.0203589
GALNT16	130.976	-1.33418	0.220677	-6.04584	1.48629e-09	1.334e-08
GALNT18	12.5639	-1.62187	0.641206	-2.52941	0.0114256	0.0356262
GALNT9-AS1	23.7851	1.64439	0.483981	3.39763	0.000679727	0.0028553
GALNTL6	18.935	1.43362	0.544807	2.63143	0.00850268	0.0275486
GAS2L1P1	4.26317	2.484	1.24655	1.99269	0.0462951	0.116541
GASK1B	23.6671	-2.83208	0.530363	-5.33989	9.30036e-08	6.84893e-07
GBE1	12710.2	-1.1216	0.0402524	-27.8642	7.25578e-171	1.98662e-168
GBP5	425.933	3.88654	0.152013	25.5673	3.53047e-144	8.11609e-142
GBP7	3.17435	3.16672	1.54171	2.05403	0.039973	0.103086
GDF15	49.8897	2.25218	0.370497	6.0788	1.21086e-09	1.09485e-08
GEM	47.1757	1.99167	0.335383	5.9385	2.87639e-09	2.50865e-08
GGT5	73.546	-1.40561	0.262857	-5.34742	8.92149e-08	6.58628e-07
GGTA2P	12.4175	-1.38317	0.663782	-2.08377	0.0371814	0.0972454
GIN1	1500.16	1.02764	0.0633819	16.2135	4.04927e-59	2.86839e-57
GLCCI1	3397.7	1.3989	0.048226	29.0071	5.35675e-185	1.69524e-182
GLIPR1	935.573	1.01458	0.0819062	12.3871	3.07053e-35	1.09872e-33
GLIPR1-AS1	85.1249	1.05228	0.25985	4.04955	5.13159e-05	0.00026409
GLRA1	58.2361	1.00113	0.298436	3.35461	0.000794773	0.00329203
GLRX3P2	27.4624	1.15814	0.453984	2.55107	0.0107393	0.0338021
GNG13	5.83847	2.64298	1.08309	2.44022	0.0146782	0.0442453
GNG2	4.65941	4.69979	1.51216	3.108	0.00188359	0.00718299
GNLY	8.61409	1.64598	0.827147	1.98995	0.0465964	0.117175
GOLGA7B	24.5797	-1.47664	0.488634	-3.02199	0.00251123	0.00929994
GP9	9.77412	4.27178	1.04729	4.0789	4.525e-05	0.000235141
GPA33	535.337	1.26163	0.108158	11.6646	1.93299e-31	6.10143e-30
GPAT3	231.499	-1.94367	0.173477	-11.2042	3.88655e-29	1.15216e-27
GPC5	308.388	1.02166	0.133748	7.63873	2.19369e-14	2.9307e-13
GPC5-AS2	68.4326	1.24088	0.295513	4.19906	2.68023e-05	0.000144113
GPC5-IT1	27.3213	1.44097	0.483994	2.97726	0.00290842	0.0105811
GPI	8787.94	-1.08991	0.0539333	-20.2085	8.24032e-91	1.04042e-88
GPR153	99.2142	1.06869	0.255791	4.178	2.94088e-05	0.000157191
GPR158	41.3246	3.28317	0.437041	7.51227	5.81124e-14	7.56859e-13
GPR162	72.3287	-1.41141	0.280932	-5.02403	5.05981e-07	3.4145e-06
GPR17	4.49419	4.64682	1.50491	3.08777	0.00201662	0.00764125
GPR173	1.73546	4.28829	2.11697	2.02567	0.0427986	0.109069
GPR176	84.9172	-1.51912	0.275133	-5.52138	3.36347e-08	2.59864e-07
GPR25	45.5362	-1.48521	0.335203	-4.43078	9.38934e-06	5.36333e-05
GPR27	108.164	-1.43101	0.240578	-5.94824	2.71041e-09	2.36814e-08
GPR35	1610.66	-1.12002	0.0737804	-15.1804	4.7654e-52	2.77144e-50
GPR84	309.02	-2.0883	0.149873	-13.9338	3.9465e-44	1.81793e-42
GPRASP3	6.66783	-1.9687	0.924577	-2.1293	0.0332295	0.0885441
GREB1	91.4072	-1.97405	0.250093	-7.89324	2.94441e-15	4.14019e-14
GRIK1-AS1	21.6085	-1.37904	0.492357	-2.80088	0.00509628	0.0174713
GRIK2	491.575	1.00316	0.105256	9.53059	1.56394e-21	3.23046e-20
GRK1	16.9244	-1.38644	0.619078	-2.23952	0.025122	0.0700123
GRM1	67.746	1.39134	0.342361	4.06396	4.8247e-05	0.000249614
GRM4	9.88679	2.04301	0.775897	2.63309	0.0084612	0.0274252
GRM6	23.6725	1.684	0.479751	3.51016	0.00044783	0.00194379
GRPR	39.9353	-1.71739	0.384725	-4.46394	8.04675e-06	4.63882e-05
GRXCR2	1.87927	4.40591	1.88179	2.34134	0.0192147	0.0557475
GSC	13.3078	-1.63412	0.654499	-2.49675	0.0125336	0.038641
GSDMD	40.9462	-2.429	1.20018	-2.02386	0.0429841	0.109461
GUCY1B1	199.248	-1.13053	0.17115	-6.60551	3.9616e-11	4.13786e-10
GVINP2	5.36774	2.20601	1.06828	2.06502	0.0389212	0.100983
GYPB	3.74158	5.40046	1.56264	3.45599	0.000548276	0.00233941
GYPE	15.6133	6.48232	1.27842	5.07058	3.96595e-07	2.70479e-06
GZMB	34.7234	-3.12998	0.465902	-6.7181	1.8411e-11	1.97812e-10
GZMH	7.52478	-2.72007	1.01045	-2.69194	0.0071038	0.0235422
H1-6	124.915	2.09152	0.218238	9.58365	9.36753e-22	1.95602e-20
H1-8P1	27.9163	1.15561	0.438577	2.6349	0.0084162	0.0273084
H2BC10	507.499	1.48193	0.131061	11.3072	1.20948e-29	3.64308e-28
H2BC26	1274.46	1.13715	0.0888691	12.7958	1.73038e-37	6.68239e-36
H2BC4	4.55857	-2.49323	1.17673	-2.11879	0.0341086	0.0905006
H3C8	930.362	1.00503	0.0921579	10.9056	1.08425e-27	3.07937e-26
H3P2	11.6251	1.50184	0.704827	2.13079	0.0331064	0.0882644
H3P27	3.57677	3.35143	1.51089	2.21819	0.0265422	0.0734059
H3P35	35.1617	2.16618	0.406336	5.331	9.76712e-08	7.17315e-07
H3P36	15.9844	4.57541	0.871605	5.24941	1.52586e-07	1.09359e-06
H3Y2	2.40372	-4.67037	1.77773	-2.62716	0.00861017	0.027834
HACD1	157.24	1.01921	0.179125	5.68996	1.2707e-08	1.03009e-07
HADHBP1	23.2379	-1.45645	0.47418	-3.07151	0.00212982	0.00802031
HAS2-AS1	7.09562	1.97566	0.931388	2.1212	0.033905	0.0900781
HDAC9	10497.4	3.79014	0.0486201	77.9542	0	0
HDAC9-AS1	34.7415	4.08742	0.533017	7.66846	1.74073e-14	2.33837e-13
HDHD5-AS1	9.20715	-1.69308	0.781209	-2.16726	0.0302151	0.0818424
HECW1	162.882	2.30828	0.222352	10.3812	3.01999e-25	7.54007e-24
HECW1-IT1	76.5211	2.26426	0.27383	8.26888	1.35229e-16	2.1056e-15
HES1	9.15487	-1.80728	0.856112	-2.11103	0.0347698	0.0919247
HEXIM2	15.3677	-1.1499	0.559565	-2.05498	0.0398806	0.102935
HEYL	894.779	1.15419	0.0997833	11.567	6.05505e-31	1.88924e-29
HGF	104.671	2.3168	0.247842	9.3479	8.94086e-21	1.79023e-19
HHLA2	202.655	-1.05893	0.160604	-6.59345	4.29723e-11	4.47691e-10
HIP1	3686.46	-1.43214	0.0487703	-29.3651	1.5343e-189	4.98504e-187
HIPK1	41182.2	-1.07716	0.0323597	-33.287	5.96379e-243	2.90651e-240
HK2	7680.25	-1.67486	0.041126	-40.7252	0	0
HK3	2864	-1.13482	0.05267	-21.5459	5.78702e-103	8.54655e-101
HLA-DQB1	995.631	-1.24552	0.0773574	-16.1008	2.51733e-58	1.73283e-56
HLA-DRB1	3897.08	-1.11766	0.0571279	-19.5641	3.12976e-85	3.63171e-83
HLA-DRB5	1365.8	-1.73601	0.0737617	-23.5354	1.76967e-122	3.17084e-120
HMGB1P16	17.4245	1.5871	0.585312	2.71155	0.0066969	0.0223395
HMGB1P41	9.76677	2.52138	0.819174	3.07796	0.00208425	0.00786696
HMGB1P7	27.5297	1.039	0.433152	2.39869	0.016454	0.0487717
HMGB3P14	51.2114	1.25699	0.323528	3.88527	0.000102215	0.000500962
HMGB3P21	21.8604	1.41998	0.489637	2.90006	0.00373088	0.0132431
HMX3	343.093	1.55159	0.138708	11.186	4.77567e-29	1.41059e-27
HNF1A	4.88275	-2.24001	1.10801	-2.02164	0.0432135	0.109954
HNRNPA1P25	7.09546	-2.30964	0.98024	-2.35619	0.0184633	0.0538882
HNRNPA1P57	2.55603	-4.75968	1.73943	-2.73634	0.00621265	0.0208785
HNRNPA1P71	2.99939	3.07066	1.55292	1.97735	0.0480025	0.120107
HOMER3-AS1	93.3256	-1.06453	0.230536	-4.61764	3.88127e-06	2.3457e-05
HORMAD1	91.4387	1.0967	0.241567	4.53994	5.62695e-06	3.32245e-05
HORMAD2	15.4422	2.22692	0.654622	3.40184	0.000669348	0.0028185
HOXB7	47.0405	-1.40102	0.33688	-4.15881	3.19914e-05	0.000169877
HPCAL4	45.4982	-1.42581	0.343602	-4.1496	3.33057e-05	0.000176433
HRAS	33.587	-2.84767	1.16319	-2.44815	0.0143591	0.0434284
HRC	38.3746	1.95635	0.379289	5.15795	2.4967e-07	1.74475e-06
HRG-AS1	67.6984	-1.04549	0.30456	-3.43279	0.00059741	0.0025312
HS3ST3A1	11.2322	-2.15189	0.740491	-2.90602	0.00366053	0.0130185
HS6ST3	17.0544	3.26939	0.695021	4.70401	2.55098e-06	1.57692e-05
HSPA8P14	66.9108	1.07454	0.26888	3.99635	6.43269e-05	0.000325752
HSPB7	233.519	1.06788	0.154077	6.93084	4.18362e-12	4.73069e-11
HSPD1P4	183.88	1.03143	0.163318	6.31547	2.6934e-10	2.59253e-09
HSPD1P5	6.25428	3.11438	1.12344	2.77218	0.00556819	0.0189294
HTR4	136.894	-1.08129	0.220539	-4.90295	9.44061e-07	6.16918e-06
HTR7	253.927	1.93478	0.149403	12.9501	2.34773e-38	9.33272e-37
HTRA3	42.9487	-1.77266	0.369158	-4.80191	1.5716e-06	9.97312e-06
HVCN1	1008.31	-1.04662	0.0765544	-13.6716	1.5001e-42	6.61022e-41
HYI-AS1	40.893	1.67144	0.368897	4.53091	5.87293e-06	3.46015e-05
HYKK	20.152	-1.3022	0.553599	-2.35224	0.0186606	0.0543666
ICAM3	92.855	-1.1417	0.234214	-4.87459	1.09032e-06	7.06621e-06
IDI2	9.1905	1.4856	0.753832	1.97074	0.0487539	0.12165
IFI27L2	16.0485	4.59436	1.6543	2.77723	0.00548241	0.0186716
IFI44	149.292	1.21365	0.186184	6.51854	7.09943e-11	7.24754e-10
IFI44L	273.063	2.5016	0.16051	15.5853	9.15907e-55	5.78208e-53
IFIT1	140.837	1.06539	0.206248	5.16557	2.39703e-07	1.68089e-06
IFITM3P1	11.9172	1.75841	0.711092	2.47283	0.0134048	0.0409281
IGBP1C	2.24007	-4.56893	1.84341	-2.47851	0.0131932	0.0403832
IGF2BP1	145.346	-6.39579	0.491309	-13.0178	9.68745e-39	3.88263e-37
IGFBP3	41.1604	1.58228	0.354606	4.46208	8.11698e-06	4.67599e-05
IGFBPL1	484.676	1.0642	0.127237	8.36392	6.06669e-17	9.65598e-16
IGLV3-9	9.63273	-1.45258	0.722951	-2.00924	0.0445115	0.112785
IGSF3	409.931	-1.01727	0.129625	-7.8478	4.23387e-15	5.90223e-14
IGSF6	1125.99	-1.76188	0.0758831	-23.2184	2.96906e-119	5.13122e-117
IKBKB-DT	9.06182	-1.80926	0.820995	-2.20374	0.0275429	0.0757352
IL12A-AS1	274.519	-1.32679	0.135515	-9.79071	1.23425e-22	2.7243e-21
IL15	15.7122	1.39161	0.584719	2.37995	0.0173148	0.0509882
IL16	1044	-1.02165	0.0818044	-12.4889	8.58156e-36	3.13722e-34
IL17RA	31344	-1.19013	0.0364191	-32.6786	3.14649e-234	1.50341e-231
IL17RC	18.9117	-1.42847	0.511687	-2.79168	0.00524349	0.0179281
IL23R	25.6571	1.72464	0.479951	3.59336	0.000326436	0.00145769
IL5	34.2645	1.1257	0.437498	2.57303	0.0100813	0.0319291
IL5RA	172.027	1.78965	0.180738	9.90188	4.08538e-23	9.28662e-22
IL7R	18.4757	2.85075	0.651391	4.3764	1.20657e-05	6.79808e-05
ILDR2	128.455	3.27229	0.246708	13.2638	3.7532e-40	1.55806e-38
ILF3-DT	245.201	-1.01903	0.159784	-6.37757	1.79921e-10	1.7693e-09
INA	12.9377	-1.71776	0.67156	-2.55786	0.0105318	0.0332262
INHBA-AS1	258.267	-1.93757	0.150081	-12.9102	3.94528e-38	1.54563e-36
INKA2	967.968	-1.28272	0.0766491	-16.735	7.28598e-63	5.53099e-61
INPP4B	6436.26	1.40132	0.0503316	27.8417	1.35592e-170	3.67123e-168
INSRR	6.95	1.72311	0.870679	1.97904	0.0478116	0.119703
INTS13	1113.11	1.07731	0.0952423	11.3113	1.15395e-29	3.48012e-28
IPO8	4292.6	1.35788	0.0498434	27.2429	2.01742e-163	5.1748e-161
IRAG2	1525.62	1.62275	0.0658508	24.6428	4.39711e-134	9.15801e-132
IRF4	18.2396	1.53968	0.612868	2.51225	0.0119964	0.0371919
IRGC	10.5777	1.90146	0.750654	2.53307	0.0113067	0.0353232
IRGM	198.463	-2.01786	0.17191	-11.7379	8.14779e-32	2.61933e-30
IRS2	5495.37	1.74461	0.0472623	36.9133	2.82677e-298	2.87012e-295
ISCUP1	5.17019	5.86408	1.48805	3.9408	8.12118e-05	0.000404532
ISL1	15.5765	-1.63404	0.641951	-2.54543	0.0109143	0.0342686
ISL1-DT	2.59218	-3.71449	1.71491	-2.16599	0.030312	0.0820714
ISLR	14.9154	-1.21907	0.59554	-2.04699	0.0406587	0.104564
ISX	3.20206	-5.08433	1.62097	-3.1366	0.00170921	0.00659647
ITGA1	106.764	-1.0315	0.23796	-4.33475	1.45924e-05	8.12398e-05
ITGAM	10288	-1.84202	0.0407024	-45.2557	0	0
ITGB2	52819.5	-1.19579	0.0511688	-23.3695	8.74098e-121	1.53238e-118
ITGB2-AS1	1211.31	-1.32452	0.0700226	-18.9156	8.48372e-80	9.06716e-78
ITGB7	762.96	-1.13534	0.112358	-10.1047	5.26705e-24	1.24127e-22
ITPR2	2979.65	1.49115	0.0602262	24.7592	2.46907e-135	5.23185e-133
IUR1	12.7051	-1.55042	0.661229	-2.34476	0.0190393	0.0553046
IZUMO2	4.86574	5.78235	1.50413	3.8443	0.000120896	0.000585105
JARID2-DT	23.7926	-1.60635	0.503485	-3.19046	0.00142047	0.00558652
JPH2	550.621	-1.83529	0.116223	-15.7911	3.58374e-56	2.32876e-54
JUN-DT	37.8874	1.37066	0.390691	3.50829	0.000451003	0.00195552
KATNBL1P1	27.9614	1.52459	0.427094	3.56967	0.000357431	0.0015839
KCNA2	7.19929	-4.35003	1.28563	-3.38359	0.000715457	0.0029889
KCNA3	4276.17	-1.68288	0.0592532	-28.4014	1.9418e-177	5.70095e-175
KCNC4	1322.36	-1.04027	0.084129	-12.3651	4.03547e-35	1.43557e-33
KCND2	55.9887	2.04741	0.331563	6.17502	6.61558e-10	6.11333e-09
KCND3	142.892	-1.1101	0.201916	-5.49784	3.84477e-08	2.95084e-07
KCND3-AS1	6.23089	-6.04513	1.44968	-4.16999	3.04619e-05	0.000162393
KCND3-IT1	1.76759	-4.22629	1.89896	-2.22558	0.0260424	0.0722288
KCNH6	5.47613	-3.91425	1.30537	-2.99857	0.00271249	0.00995302
KCNIP1-OT1	9.05126	1.59563	0.795518	2.00578	0.0448797	0.113553
KCNIP3	20.9319	-1.04713	0.481369	-2.17532	0.029606	0.0804998
KCNJ3	8.11449	-1.76037	0.820014	-2.14676	0.0318125	0.085424
KCNK1	17.4896	2.05369	0.601017	3.41702	0.000633108	0.00267191
KCNMB4	12.6577	1.35941	0.632262	2.15008	0.0315491	0.0848178
KCNN1	139.011	-1.15877	0.189708	-6.10818	1.00771e-09	9.18668e-09
KCNQ3	1052.3	2.23615	0.0789748	28.3147	2.27922e-176	6.45814e-174
KCNQ4	174.627	1.59351	0.184311	8.64573	5.34615e-18	9.06577e-17
KCNS3	54.478	-1.82519	0.334676	-5.45361	4.93577e-08	3.75624e-07
KCTD16	22.6852	-1.1514	0.484195	-2.37797	0.0174084	0.0511883
KCTD19	101.609	1.23163	0.223422	5.51257	3.53636e-08	2.72662e-07
KDM4A-AS1	3820	1.12848	0.0513453	21.9783	4.64867e-107	7.12445e-105
KDM4D	29.6389	-1.19611	0.4358	-2.74463	0.00605785	0.020423
KHDRBS2	143.527	1.63288	0.191802	8.51335	1.68974e-17	2.79535e-16
KHK	83.5933	-1.02572	0.252543	-4.06157	4.87434e-05	0.000251808
KIAA0408	65.6612	-1.07402	0.288557	-3.72204	0.00019762	0.000919362
KIAA0513	202.053	-1.03461	0.160105	-6.46204	1.033e-10	1.03717e-09
KIAA1671	102.313	-2.40797	0.239859	-10.0391	1.02605e-23	2.38348e-22
KIAA1671-AS1	2.42247	-3.61042	1.74851	-2.06486	0.0389363	0.101006
KIAA1755	49.5328	-2.31991	0.365738	-6.34308	2.25223e-10	2.18307e-09
KIF18B-DT	10.3804	-1.50265	0.720748	-2.08485	0.0370825	0.0970285
KIF26A	11.5952	4.09079	0.920469	4.44424	8.82016e-06	5.05241e-05
KIF5C	83.5246	-1.28879	0.243823	-5.28573	1.25204e-07	9.09377e-07
KIF5C-AS1	128.15	-1.04702	0.200909	-5.21143	1.87394e-07	1.33105e-06
KIT	247.468	3.07673	0.186859	16.4655	6.49563e-61	4.75332e-59
KITLG	433.279	1.02021	0.110692	9.21666	3.06503e-20	5.95603e-19
KLF12	1317.76	1.00112	0.081925	12.22	2.43138e-34	8.51263e-33
KLF15	38.6295	-1.39825	0.365188	-3.82886	0.000128738	0.000619732
KLF2	74.5619	1.51791	0.266774	5.68988	1.27131e-08	1.03024e-07
KLF3-AS1	21.6394	1.24927	0.485298	2.57424	0.0100461	0.0318241
KLHL31	22.475	-1.18217	0.463537	-2.55033	0.0107622	0.0338696
KLHL38	2.77862	4.96645	1.69225	2.93482	0.00333742	0.0119773
KLHL42	3424.59	1.24573	0.0496335	25.0987	5.14332e-139	1.13938e-136
KNG1	49.8338	-1.36461	0.331075	-4.12175	3.76e-05	0.000197977
KNOP1P2	224.907	1.10795	0.153168	7.23361	4.70336e-13	5.68791e-12
KNOP1P4	21.6694	-1.06507	0.491373	-2.16753	0.0301942	0.081816
KPNA2P1	6.51237	-2.38823	0.987794	-2.41774	0.0156172	0.0466714
KRAS	4785.09	1.69735	0.0470305	36.0903	3.21395e-285	2.61059e-282
KREMEN2	84.8927	1.09958	0.276837	3.97194	7.12889e-05	0.000358549
KRT18	4.06476	-2.29686	1.16847	-1.96569	0.0493339	0.12277
KRT18P19	5.13145	-2.38655	1.17547	-2.03029	0.042327	0.108082
KRT18P24	4.80642	-3.08831	1.27383	-2.42444	0.015332	0.0459433
KRT18P60	35.6058	2.85176	0.479354	5.94918	2.69492e-09	2.35544e-08
KRT223P	5.35139	-2.39881	1.09504	-2.19061	0.0284803	0.0778473
KRT8P44	23.6896	-1.33696	0.517216	-2.58491	0.0097404	0.03097
KRTAP5-7	21.2959	1.01555	0.481966	2.1071	0.035109	0.0926407
KSR2	3.86109	-3.40028	1.46044	-2.32826	0.0198985	0.0574035
KY	93.0993	-1.71975	0.27979	-6.14657	7.91781e-10	7.28629e-09
KYNU	3280.67	1.25248	0.0561245	22.3161	2.57656e-110	4.15799e-108
L1CAM	38.8495	-1.15774	0.369292	-3.13503	0.00171837	0.00662507
LAMB2	33.2182	1.08695	0.403136	2.69623	0.0070129	0.0232757
LAMB3	370.501	1.4546	0.128117	11.3537	7.10904e-30	2.16001e-28
LAMP3	25.7141	1.35118	0.436494	3.09553	0.00196464	0.00746519
LAMP5	1172.05	1.82408	0.0764578	23.8574	8.48235e-126	1.62754e-123
LAMP5-AS1	11.7106	1.40448	0.677607	2.0727	0.0381998	0.0994395
LCAL1	241.773	1.99234	0.168554	11.8202	3.07047e-32	1.00837e-30
LDB2	68.2449	1.68245	0.309576	5.43471	5.48865e-08	4.15622e-07
LDHAL6EP	1.73478	4.28704	1.93133	2.21974	0.0264366	0.0731388
LDLRAD3	146.45	-1.07746	0.199575	-5.39877	6.70996e-08	5.04655e-07
LDOC1	5.75343	2.3239	1.03406	2.24734	0.024618	0.0688028
LEF1	30.5982	1.40944	0.46273	3.04593	0.00231963	0.0086721
LFNG	325.698	-1.19691	0.144204	-8.3001	1.04024e-16	1.63013e-15
LGALS3BP	208.38	4.13218	0.2263	18.2597	1.73147e-74	1.69448e-72
LHX3	11.9573	4.14106	0.926675	4.46873	7.86857e-06	4.54363e-05
LILRB2	32.2412	-1.52691	0.408484	-3.73799	0.000185497	0.000867431
LIN7A	8206.49	1.57232	0.0424671	37.0243	4.65178e-300	5.15248e-297
LINC00114	41.4545	1.88046	0.368845	5.09824	3.42832e-07	2.35527e-06
LINC00184	51.0167	-1.20207	0.314934	-3.81688	0.000135147	0.000648154
LINC00272	31.7403	1.23668	0.436365	2.83405	0.0045962	0.015925
LINC00311	9.70464	3.48261	0.944893	3.68572	0.000228054	0.00104972
LINC00375	16.4977	2.0479	0.567575	3.60816	0.000308378	0.00138364
LINC00378	9.54084	1.83099	0.745501	2.45605	0.0140474	0.0426074
LINC00397	268.829	1.7903	0.150187	11.9205	9.25798e-33	3.09463e-31
LINC00398	50.675	-1.84276	0.397347	-4.63766	3.52375e-06	2.14078e-05
LINC00424	1.76732	4.31129	2.08839	2.06441	0.0389791	0.101079
LINC00477	673.536	1.47021	0.0977414	15.0419	3.90369e-51	2.22775e-49
LINC00528	169.796	-1.24039	0.17404	-7.127	1.02578e-12	1.21458e-11
LINC00592	15.7576	-4.14146	0.828015	-5.00167	5.6836e-07	3.80698e-06
LINC00620	4.75448	5.74629	1.52698	3.76316	0.000167778	0.00078927
LINC00632	11.3355	1.3362	0.673848	1.98294	0.0473741	0.118803
LINC00654	1219.54	-1.17331	0.0808615	-14.5101	1.04497e-47	5.38345e-46
LINC00659	98.0464	-1.10928	0.26466	-4.19134	2.77311e-05	0.000148647
LINC00677	22.8377	-1.66186	0.491582	-3.38063	0.000723187	0.00301964
LINC00861	17.2685	3.84979	0.729614	5.27648	1.31686e-07	9.53619e-07
LINC00865	239.642	1.30103	0.160847	8.08862	6.03447e-16	8.96634e-15
LINC00926	5084.36	-1.00165	0.044514	-22.5019	3.97838e-112	6.46301e-110
LINC00930	1.92266	-4.34824	1.87084	-2.32422	0.0201138	0.0578984
LINC00973	18.8862	-1.04112	0.499192	-2.0856	0.0370146	0.096903
LINC01001	42.0429	1.1313	0.349534	3.23658	0.0012097	0.00484037
LINC01013	25.7746	6.30837	1.09939	5.73808	9.5758e-09	7.87789e-08
LINC01050	12.3536	3.09388	0.798933	3.87251	0.00010772	0.000525719
LINC01058	19.6743	-1.42671	0.516541	-2.76206	0.00574388	0.0194723
LINC01088	628.352	1.37528	0.0932901	14.7419	3.46715e-49	1.86919e-47
LINC01097	106.919	-1.3061	0.252888	-5.16475	2.40755e-07	1.68729e-06
LINC01108	9.47037	-1.57183	0.732614	-2.14551	0.031912	0.0856336
LINC01121	12.9698	-1.36382	0.641551	-2.12582	0.0335178	0.0892149
LINC01127	243.321	-1.05977	0.162514	-6.52112	6.97854e-11	7.1331e-10
LINC01142	12.0603	7.08604	1.31313	5.39628	6.80364e-08	5.11221e-07
LINC01151	28.317	1.81622	0.456773	3.97621	7.00238e-05	0.000352635
LINC01209	3.0835	3.10157	1.52327	2.03612	0.0417378	0.106902
LINC01214	11.6325	1.70268	0.663626	2.56573	0.010296	0.032558
LINC01229	616.312	2.12925	0.106164	20.0562	1.78132e-89	2.17036e-87
LINC01259	6.35345	-1.85567	0.928277	-1.99905	0.0456031	0.115097
LINC01269	19.4816	-1.29895	0.52507	-2.47385	0.0133665	0.0408267
LINC01271	5.46542	-3.29086	1.21095	-2.71758	0.00657613	0.0219908
LINC01275	9.76692	-1.49613	0.709656	-2.10825	0.0350092	0.0924173
LINC01281	4.10228	2.93152	1.39249	2.10523	0.0352711	0.0929677
LINC01288	1.76709	4.31105	2.07837	2.07424	0.0380567	0.099141
LINC01320	3.37193	5.25233	1.6112	3.2599	0.00111453	0.00450248
LINC01354	34.3899	-1.56977	0.479637	-3.27284	0.00106474	0.00432355
LINC01356	45.7329	-1.14803	0.330571	-3.47286	0.000514939	0.00220955
LINC01375	204.726	1.45919	0.16064	9.08361	1.05029e-19	1.98399e-18
LINC01435	92.346	2.33664	0.256739	9.10121	8.93306e-20	1.69007e-18
LINC01446	591.531	-3.51492	0.128685	-27.3142	2.87844e-164	7.62412e-162
LINC01484	2.75533	-4.86497	1.72475	-2.82068	0.00479222	0.0165336
LINC01485	37.6048	-1.32903	0.392619	-3.38504	0.00071169	0.00297674
LINC01500	11.0283	1.49735	0.671651	2.22936	0.0257901	0.0716351
LINC01547	1039.87	-1.12483	0.0885376	-12.7046	5.57739e-37	2.11698e-35
LINC01560	130.47	-1.04541	0.228321	-4.5787	4.67882e-06	2.79239e-05
LINC01565	71.2658	-1.68764	0.287994	-5.85999	4.62886e-09	3.94391e-08
LINC01605	11.9626	-1.66916	0.689103	-2.42222	0.0154261	0.0461741
LINC01615	68.1548	-3.41816	0.345448	-9.89486	4.3823e-23	9.93376e-22
LINC01625	357.866	1.04371	0.11977	8.71424	2.9271e-18	5.04439e-17
LINC01645	66.4026	1.13945	0.271388	4.19859	2.68581e-05	0.000144349
LINC01657	48.6662	1.07248	0.341885	3.13697	0.00170704	0.00659015
LINC01661	5.14156	-5.76674	1.4643	-3.93822	8.2088e-05	0.000408396
LINC01681	34.0742	8.58799	1.23132	6.97464	3.06649e-12	3.50161e-11
LINC01684	1348.84	1.13232	0.0843985	13.4164	4.84644e-41	2.05032e-39
LINC01694	809.032	-1.65064	0.0977966	-16.8783	6.49716e-64	5.09077e-62
LINC01709	58.3209	-3.53921	0.383832	-9.22072	2.95099e-20	5.739e-19
LINC01722	1.93092	-4.35349	1.85247	-2.3501	0.0187683	0.054628
LINC01728	10.3633	-2.03393	0.761776	-2.66998	0.00758557	0.0249221
LINC01736	31.9563	1.21304	0.388069	3.12583	0.00177307	0.00680733
LINC01743	1.70201	4.26385	1.93354	2.20521	0.0274394	0.0755188
LINC01748	38.5492	1.96078	0.378923	5.17462	2.2838e-07	1.60565e-06
LINC01763	77.96	1.02285	0.255275	4.00687	6.15292e-05	0.00031295
LINC01791	23.6669	-1.96827	0.488409	-4.02995	5.57881e-05	0.000285418
LINC01794	9.84265	-2.28342	0.807926	-2.82628	0.00470924	0.0162842
LINC01820	39.0864	1.48671	0.381534	3.89667	9.75243e-05	0.00047932
LINC01828	1.75901	-4.22033	1.9228	-2.19488	0.0281719	0.0771339
LINC01909	99.1376	1.53984	0.233101	6.6059	3.95102e-11	4.12858e-10
LINC01915	100.102	1.18839	0.221508	5.36501	8.09442e-08	6.00258e-07
LINC01948	51.2908	-1.37151	0.329129	-4.16709	3.08511e-05	0.000164251
LINC01966	75.3411	1.0131	0.284231	3.56434	0.000364777	0.00161264
LINC01989	2.41296	-4.67507	1.73756	-2.69059	0.0071325	0.0236244
LINC02033	29.687	1.47315	0.409207	3.6	0.000318213	0.00142279
LINC02039	83.5451	1.09998	0.258972	4.24751	2.16163e-05	0.000117683
LINC02041	7.28137	2.44814	0.895918	2.73255	0.0062847	0.021109
LINC02042	5.57808	3.39732	1.17257	2.89733	0.0037635	0.0133395
LINC02076	5.69509	2.30389	0.996189	2.3127	0.0207392	0.0593718
LINC02127	8.4648	-3.13076	0.945329	-3.31182	0.000926924	0.00379937
LINC02132	75.5551	1.63103	0.264759	6.16042	7.25528e-10	6.69178e-09
LINC02153	228.884	-1.36786	0.156688	-8.72984	2.55035e-18	4.42012e-17
LINC02205	24.921	1.10818	0.453915	2.44138	0.0146313	0.0441474
LINC02209	3.43205	3.28365	1.50335	2.18422	0.028946	0.0789606
LINC02212	2.08939	-4.46754	1.86288	-2.39819	0.0164761	0.0488312
LINC02218	33.1488	-1.02794	0.400891	-2.56414	0.0103433	0.0326948
LINC02250	45.858	1.84733	0.339532	5.44081	5.30378e-08	4.02499e-07
LINC02253	10.1072	1.4374	0.699452	2.05504	0.0398749	0.102931
LINC02289	5.70755	2.62187	1.0757	2.43737	0.0147946	0.0445465
LINC02307	6.42246	6.17576	1.45834	4.23478	2.28776e-05	0.000124133
LINC02320	14.4706	-1.6098	0.655961	-2.45411	0.0141235	0.0428116
LINC02346	42.9942	-2.44803	0.372247	-6.57636	4.82101e-11	4.99483e-10
LINC02367	82.4684	-1.02943	0.260164	-3.95685	7.59443e-05	0.000380002
LINC02381	33.1841	1.12291	0.389332	2.88418	0.00392429	0.0138469
LINC02384	19.7999	-1.87522	0.560006	-3.34857	0.000812296	0.00335663
LINC02406	20.6204	7.86234	1.2561	6.25934	3.86602e-10	3.66707e-09
LINC02413	10.4452	-1.86636	0.734615	-2.54059	0.0110664	0.0346705
LINC02432	15.9823	2.38501	0.640731	3.72233	0.000197394	0.00091866
LINC02447	101.542	-1.10647	0.223567	-4.94915	7.45396e-07	4.92511e-06
LINC02465	76.7854	1.08564	0.258572	4.19862	2.68549e-05	0.000144349
LINC02475	6.05534	6.09115	1.4384	4.23466	2.289e-05	0.000124173
LINC02508	799.601	-1.298	0.0872738	-14.8727	4.95737e-50	2.75174e-48
LINC02527	18.0835	1.3974	0.542848	2.57421	0.0100469	0.0318241
LINC02540	6.32445	1.96888	0.947106	2.07884	0.0376321	0.0981924
LINC02593	26.9339	1.18911	0.426779	2.78625	0.00533212	0.018207
LINC02614	178.831	-1.26704	0.184737	-6.85864	6.95176e-12	7.70352e-11
LINC02627	52.1298	1.80735	0.322927	5.59677	2.18384e-08	1.72555e-07
LINC02642	92.3119	2.43291	0.266063	9.14411	6.0121e-20	1.14724e-18
LINC02652	9.96914	1.92245	0.76602	2.50966	0.0120849	0.0374185
LINC02653	7.85674	1.78633	0.80803	2.21073	0.0270546	0.0746359
LINC02656	39.7455	1.49389	0.371869	4.01726	5.88797e-05	0.000300352
LINC02666	28.0315	1.01469	0.43624	2.326	0.0200185	0.057695
LINC02687	23.4293	-3.24262	0.578108	-5.60903	2.03462e-08	1.61603e-07
LINC02693	81.0685	-1.19518	0.255289	-4.68166	2.84564e-06	1.74887e-05
LINC02701	117.385	1.06157	0.21255	4.99447	5.89981e-07	3.94422e-06
LINC02723	96.3041	-1.0219	0.249371	-4.09791	4.16896e-05	0.000217722
LINC02771	21.078	1.0252	0.509351	2.01276	0.0441396	0.111971
LINC02795	28.7803	1.09524	0.410265	2.66959	0.00759437	0.0249474
LINC02801	262.946	1.49403	0.14344	10.4157	2.10235e-25	5.30881e-24
LINC02803	219.201	1.0669	0.171498	6.22107	4.93772e-10	4.63134e-09
LINC02817	2.02398	4.51522	1.99119	2.2676	0.0233538	0.0657902
LINC02820	9.67571	1.71704	0.728101	2.35824	0.0183618	0.0536171
LINC02834	5.66781	3.42811	1.18878	2.88373	0.00392994	0.0138599
LINC02842	10.9225	3.12009	0.814349	3.83138	0.000127424	0.000614258
LINC02857	3.19311	4.13903	1.61572	2.56172	0.0104154	0.0329015
LINC02870	166.194	1.36985	0.192842	7.10349	1.21641e-12	1.43265e-11
LINC02872	12.6762	1.45894	0.669991	2.17755	0.0294392	0.0801136
LINC02873	37.2867	-3.23495	0.451084	-7.17152	7.41718e-13	8.88166e-12
LINC02874	30.3845	-3.44155	0.519491	-6.62485	3.47595e-11	3.64624e-10
LINC02882	5.20342	3.29563	1.25055	2.63535	0.00840507	0.0272759
LINC02930	22.5275	-1.67042	0.519994	-3.21238	0.00131639	0.00521845
LINC02954	13.2326	1.45852	0.613256	2.37833	0.0173914	0.0511586
LINC02955	14.8222	1.95373	0.617698	3.16293	0.0015619	0.00608672
LINC02963	7.46802	6.39795	1.39146	4.59801	4.26555e-06	2.56522e-05
LINC02970	311.117	-1.32423	0.138115	-9.58787	8.99259e-22	1.88419e-20
LINC02988	54.7198	4.77571	0.499086	9.56892	1.08031e-21	2.25192e-20
LINC03000	7.41975	2.27308	1.00649	2.25842	0.0239195	0.0671819
LINC03007	180.431	2.50103	0.200408	12.4797	9.63568e-36	3.50975e-34
LINC03008	21.5379	1.18086	0.483055	2.44457	0.0145024	0.0438075
LINC03016	47.0544	1.19246	0.322219	3.70079	0.000214928	0.00099362
LINC03024	4.72014	2.67079	1.21277	2.20222	0.0276495	0.0759941
LINC03028	4.24614	3.60149	1.40584	2.5618	0.0104132	0.0328997
LINC03053	18.7112	1.45344	0.542795	2.67769	0.0074132	0.0244379
LINC03058	13.0676	-1.49573	0.61304	-2.43986	0.0146928	0.0442783
LINC03060	26.8195	-1.06502	0.426133	-2.49926	0.0124452	0.0384073
LINC03073	315.988	1.23392	0.138177	8.93001	4.25964e-19	7.77519e-18
LINC03082	33.684	2.7612	0.457624	6.03378	1.60164e-09	1.43488e-08
LINC03122	7.27112	1.64061	0.835896	1.9627	0.0496815	0.123371
LIPG	55.5513	2.03338	0.31865	6.38123	1.75671e-10	1.7296e-09
LIVAR	48.1892	1.66185	0.32738	5.0762	3.85059e-07	2.62906e-06
LNCAROD	41.603	3.10454	0.428963	7.2373	4.57716e-13	5.54631e-12
LNCBRM	5.22314	-2.33902	1.05143	-2.2246	0.0261079	0.0723856
LNCRNA-IUR	1362.27	1.35786	0.0738013	18.3989	1.34151e-75	1.33428e-73
LNCTAM34A	26.5691	2.41843	0.506625	4.7736	1.80959e-06	1.13914e-05
LNX1	7.76622	3.11015	0.970336	3.20523	0.00134956	0.00533519
LNX1-AS2	2.97276	4.01971	1.8681	2.15176	0.0314159	0.084546
LONRF2	101.995	-1.47042	0.244754	-6.00773	1.88139e-09	1.67259e-08
LOXHD1	1912.03	-1.54121	0.066657	-23.1215	2.81584e-118	4.73216e-116
LPAR1	823.921	1.03897	0.0850546	12.2153	2.57607e-34	8.99337e-33
LPO	1640.72	-1.21849	0.0660951	-18.4354	6.8256e-76	6.87299e-74
LRIG2-DT	287.835	-1.16236	0.139995	-8.30289	1.01611e-16	1.59437e-15
LRP1	3680.76	-1.45608	0.0516921	-28.1684	1.42784e-174	3.99927e-172
LRP4	35.8309	2.68098	0.437306	6.13068	8.75045e-10	8.01018e-09
LRRC2	518.973	-2.69675	0.12886	-20.9278	2.98912e-97	4.06921e-95
LRRC2-AS1	104.773	-2.72737	0.26381	-10.3384	4.72424e-25	1.16755e-23
LRRC31	22.1833	2.11034	0.502655	4.19837	2.68838e-05	0.000144455
LRRC43	12.5479	2.61812	0.74223	3.52737	0.000419717	0.00183259
LRRC4C	7.82643	2.82645	0.929675	3.04026	0.00236373	0.00881804
LRRC52	1.771	-4.22873	2.07113	-2.04175	0.0411766	0.105687
LRRTM3	74.0385	3.60451	0.331651	10.8684	1.63063e-27	4.57252e-26
LSM3P4	23.8915	2.04916	0.492767	4.15847	3.20389e-05	0.000170092
LSP1	1289.71	-1.13545	0.0758672	-14.9662	1.22014e-50	6.85078e-49
LTB4R2	451.87	-1.01158	0.109468	-9.24088	2.44477e-20	4.77356e-19
LUARIS	17.0206	3.10987	0.633819	4.90657	9.26851e-07	6.0616e-06
LUCAT1	275.883	-1.72279	0.138854	-12.4072	2.38892e-35	8.58603e-34
LUZP2	18.2212	2.50766	0.591593	4.23883	2.24687e-05	0.000122105
LY6E-DT	3.99592	-3.45547	1.45279	-2.3785	0.0173831	0.051146
LYZ	13198.2	-1.67766	0.042746	-39.2472	0	0
LZTS3	20.7684	-1.36635	0.499596	-2.73492	0.00623952	0.020963
MAB21L1	17.7874	-1.74437	0.57894	-3.01303	0.00258649	0.00954531
MACORIS	55.5959	1.06163	0.291903	3.63693	0.000275907	0.00125085
MADCAM1	19.8462	-1.07626	0.525822	-2.04682	0.0406756	0.104588
MAEL	25.845	3.26033	1.23614	2.6375	0.00835202	0.0271321
MAFB	616.555	-1.69276	0.0969105	-17.4672	2.54546e-68	2.17641e-66
MAFTRR	461.62	2.12161	0.117932	17.9901	2.32742e-72	2.17297e-70
MAGEB17	11.981	-4.03165	0.918339	-4.39016	1.13267e-05	6.40543e-05
MAGEB17-AS1	24.1509	-2.77408	0.545673	-5.08377	3.70016e-07	2.5299e-06
MAGEB2	355.867	1.30547	0.124816	10.4591	1.33078e-25	3.38856e-24
MAGED1	49.0743	2.35731	0.389586	6.05081	1.44118e-09	1.29541e-08
MAGI2	249.595	-1.87124	0.150835	-12.4059	2.42826e-35	8.71457e-34
MAGI2-AS3	505.334	-1.21355	0.126383	-9.6022	7.82575e-22	1.64964e-20
MAGOH3P	24.655	1.70772	0.460795	3.70602	0.000210539	0.000974251
MAL2	2.37667	4.74617	1.74747	2.71602	0.00660725	0.0220858
MANSC4	40.4119	1.60063	0.420664	3.80502	0.000141792	0.00067802
MAP2K6	967.986	1.03063	0.079806	12.9142	3.74227e-38	1.47083e-36
MAP3K20	1354.08	1.1367	0.0692932	16.4042	1.78608e-60	1.2992e-58
MAP3K20-AS1	57.7915	1.26213	0.294766	4.28183	1.85366e-05	0.000101803
MAP3K8	778.323	1.34208	0.0919031	14.6032	2.68138e-48	1.40516e-46
MAP6	21.7988	1.51853	0.492787	3.08151	0.00205956	0.00778822
MAPK13	796.933	-1.44328	0.0844135	-17.0977	1.54392e-65	1.25827e-63
MAPK4	7.09507	1.98102	0.93122	2.12734	0.0333916	0.0889081
MAPK8IP2	23.458	-1.03179	0.445106	-2.31809	0.0204446	0.0586445
MAPRE3-AS1	52.559	-1.20365	0.317244	-3.79408	0.000148194	0.000706138
MARCO	68.5379	-2.12265	0.311235	-6.82009	9.09848e-12	1.00005e-10
MARK3P1	114.347	2.2062	0.240863	9.15957	5.21046e-20	9.99752e-19
MATK	224.329	-1.69024	0.157206	-10.7518	5.81429e-27	1.59553e-25
MBOAT4	26.0054	1.28627	0.43065	2.98681	0.00281907	0.0102945
MCF2	23.7134	1.0621	0.473639	2.24243	0.0249338	0.0695658
MCF2L	6.46175	2.50557	0.982992	2.54892	0.0108058	0.0339937
MCHR1	12.9701	2.12353	0.741915	2.86223	0.00420671	0.0146967
MCOLN2	8174.04	1.44909	0.0387629	37.3833	7.29002e-306	8.4592e-303
MCOLN3	2137.83	2.02302	0.0708148	28.5677	1.69336e-179	5.09429e-177
MCUB	119.101	-1.15938	0.255852	-4.53146	5.85774e-06	3.45203e-05
MDH1B	4.51777	-3.58893	1.50533	-2.38414	0.017119	0.050497
MED21	2045.65	1.29427	0.0603324	21.4524	4.34049e-102	6.29578e-100
MEDAG	2.55295	-4.7581	1.77628	-2.67869	0.00739113	0.0243783
MEGF10	254.181	1.15455	0.145524	7.93373	2.12656e-15	3.02157e-14
MEIS1	7.29975	1.82861	0.865853	2.11192	0.034693	0.0917616
MESDP1	12.6647	1.64444	0.659758	2.49249	0.0126851	0.0390291
MESP1	23.4455	-1.20725	0.569579	-2.11954	0.0340449	0.0903808
MET	7.76715	2.33879	0.851344	2.74718	0.00601102	0.0202848
METTL9	5128.06	-1.50885	0.046943	-32.1421	1.13762e-226	4.77958e-224
MFNG	1127.32	-3.0169	0.0929324	-32.4634	3.50657e-231	1.58237e-228
MGAM	45.0828	-1.46511	0.348092	-4.20897	2.56539e-05	0.000138274
MGLL	96.8368	-1.98544	0.24259	-8.18436	2.73753e-16	4.19549e-15
MICA	45.5928	1.37794	0.430499	3.2008	0.00137045	0.00540812
MID2	851.965	1.74885	0.0834634	20.9535	1.74221e-97	2.38506e-95
MIR1302-6	33.581	8.56584	1.22776	6.97677	3.02033e-12	3.45213e-11
MIR30B	2.08906	-4.46735	1.81157	-2.46601	0.0136626	0.0416318
MIR30C1	175.608	1.05457	0.173595	6.0749	1.24063e-09	1.12135e-08
MIR30E	213.604	1.31747	0.161748	8.14521	3.78632e-16	5.7201e-15
MIR3146	8.56267	1.64115	0.776509	2.1135	0.0345576	0.0915028
MIR3189	2.37644	4.74604	1.75247	2.7082	0.00676501	0.022542
MIR326	32.9911	1.30263	0.412841	3.15528	0.00160342	0.00622864
MIR339	16.4145	1.40157	0.568849	2.46387	0.0137447	0.0418245
MIR34AHG	49.7687	1.56542	0.343737	4.55411	5.26071e-06	3.12133e-05
MIR34BHG	9.44186	-2.76822	0.841907	-3.28803	0.00100891	0.00411327
MIR3611	15.6742	1.16919	0.551371	2.12052	0.0339621	0.0902103
MIR3909	8.61629	-1.85127	0.785034	-2.3582	0.0183638	0.0536171
MIR4423	8.05965	3.52869	0.990366	3.56301	0.000366622	0.00162021
MIR4500HG	315.879	1.5448	0.130564	11.8317	2.67559e-32	8.83452e-31
MIR4694	6.66853	-1.94436	0.956363	-2.03308	0.0420449	0.10753
MIR500A	1.77651	-4.23244	1.9192	-2.20532	0.027432	0.0755069
MIR5588	2.08356	-4.46408	1.86595	-2.39239	0.0167389	0.0495256
MIR617	41.1204	2.18804	0.373263	5.86191	4.57563e-09	3.90129e-08
MIR618	49.3188	1.78572	0.322204	5.54221	2.9868e-08	2.32383e-07
MIR6503	83.1493	2.36714	0.302874	7.81561	5.46966e-15	7.5687e-14
MIR7150	15.2239	-1.34785	0.572884	-2.35276	0.0186349	0.0542981
MIR920	33.9997	1.01927	0.378109	2.69572	0.00702371	0.0233021
MLC1	5586.63	-1.7321	0.0519811	-33.3217	1.87457e-243	9.51657e-241
MLXP1	5.29415	2.17973	1.09239	1.99537	0.0460026	0.116021
MMP1	22.0041	-4.6425	0.782256	-5.93476	2.94283e-09	2.56201e-08
MMP15	397.831	1.01488	0.127714	7.94649	1.9187e-15	2.73421e-14
MMP2-AS1	19.6154	1.89105	0.523723	3.61078	0.000305281	0.00137172
MMP9	40.6922	-2.31488	0.975391	-2.37328	0.0176309	0.0517189
MOCS1	49.2029	-1.11763	0.315792	-3.53914	0.00040143	0.00175904
MOCS2-DT	52.694	-1.21321	0.305831	-3.96693	7.28052e-05	0.000365647
MORC1	92.0078	1.36147	0.270245	5.03789	4.70703e-07	3.18791e-06
MORN4	13.5346	4.75979	0.993936	4.78882	1.67761e-06	1.05962e-05
MOV10L1	10.9786	1.49054	0.691888	2.15431	0.031216	0.0841173
MOXD1	245.764	1.91946	0.152401	12.5948	2.25551e-36	8.49495e-35
MPRIPP1	22.2956	2.33362	0.536897	4.34648	1.38337e-05	7.73165e-05
MRAP2	37.3416	1.58873	0.390677	4.0666	4.77038e-05	0.000247066
MRPS17P1	2.6815	3.87209	1.67974	2.30517	0.0211568	0.060397
MRPS30-DT	279.965	1.08452	0.142952	7.58664	3.28297e-14	4.33132e-13
MRPS31P2	62.4543	1.12983	0.293835	3.84513	0.00012049	0.000583252
MRPS33P2	19.4877	-1.11631	0.514614	-2.16922	0.0300663	0.0815422
MRPS35	2440.83	1.29992	0.0546058	23.8054	2.9337e-125	5.54174e-123
MS4A4A	935.024	1.15157	0.0790648	14.5649	4.69656e-48	2.44542e-46
MS4A4E	2957	2.001	0.05629	35.548	8.91261e-277	6.38772e-274
MSANTD2-AS1	30.7017	-1.7292	0.436268	-3.96362	7.38212e-05	0.000369987
MSL3-DT	2.40894	-3.60304	1.73731	-2.07392	0.0380871	0.0991863
MSRB3	1600.62	2.61098	0.0713695	36.5839	5.15613e-293	5.02578e-290
MSRB3-AS1	8.51388	3.26014	0.922898	3.53251	0.000411638	0.00179989
MSTN	23.4909	-1.06064	0.49329	-2.15013	0.0315449	0.0848159
MSX1	37.7456	-1.46876	0.395327	-3.7153	0.000202966	0.000942609
MT3	2.42502	4.77062	1.74753	2.72992	0.00633492	0.0212656
MTATP6P16	11.81	-1.87145	0.713346	-2.62348	0.00870363	0.0280988
MTATP6P23	77.8241	1.98175	0.266663	7.43165	1.07255e-13	1.36981e-12
MTATP6P27	24.1803	1.46178	0.466166	3.13575	0.00171412	0.00661228
MTCO1P14	4.66567	-5.62632	1.49124	-3.77291	0.000161355	0.000761408
MTCO1P23	134.8	1.88762	0.244465	7.72143	1.15035e-14	1.55732e-13
MTCO1P28	60.4665	1.7977	0.315925	5.69027	1.26839e-08	1.02855e-07
MTCO1P54	2.73293	3.89468	1.65979	2.34649	0.0189512	0.0550814
MTCO2P16	20.9453	-4.05286	0.693134	-5.84716	5.00042e-09	4.23827e-08
MTCO2P17	4.715	2.67302	1.16523	2.29399	0.0217912	0.061983
MTCO2P23	98.7568	1.73456	0.241455	7.18378	6.78078e-13	8.1396e-12
MTCO3P17	2.24822	4.66176	1.7838	2.61339	0.0089649	0.0288164
MTND1P20	120.115	1.87698	0.219636	8.54586	1.27578e-17	2.11772e-16
MTND1P8	47.7793	1.70361	0.331267	5.1427	2.70822e-07	1.88393e-06
MTND2P15	103.471	1.76053	0.235231	7.48424	7.19621e-14	9.30771e-13
MTND2P26	10.4508	1.61021	0.698694	2.30461	0.0211886	0.0604736
MTND4LP16	2.58953	-3.71324	1.67847	-2.21228	0.0269473	0.074366
MTND4P29	8.33894	-5.47258	1.36771	-4.00128	6.3e-05	0.000319763
MTND5P15	36.7783	1.30578	0.364609	3.58133	0.000341853	0.00151957
MTND5P20	5.3742	-2.08141	1.01295	-2.0548	0.0398988	0.102971
MTND5P3	17.3375	1.32519	0.596214	2.22268	0.0262371	0.0726861
MTND5P31	5.6409	-2.86847	1.09393	-2.62217	0.00873729	0.0281926
MTND5P5	26.79	1.26359	0.446375	2.83079	0.00464331	0.0160676
MTND5P8	4.45935	2.57375	1.1996	2.14551	0.0319123	0.0856336
MUC12	29.1779	-2.54638	0.466248	-5.46143	4.72305e-08	3.60449e-07
MUC19	378.055	2.06787	0.123556	16.7363	7.13083e-63	5.43013e-61
MUSK	70.7937	1.42157	0.295405	4.81228	1.49221e-06	9.49653e-06
MX1	408.134	1.43987	0.115756	12.4388	1.60972e-35	5.83716e-34
MYCL-AS1	676.485	1.3447	0.0915339	14.6908	7.38644e-49	3.92141e-47
MYEOV	20.5645	-1.23295	0.504333	-2.44472	0.0144963	0.0437946
MYH1	1.76618	4.31063	2.1087	2.04421	0.0409324	0.10516
MYL9	727.28	1.36776	0.0925219	14.7831	1.88403e-49	1.02249e-47
MYLK3	34.6755	1.24748	0.387925	3.21577	0.00130096	0.00516233
MYO3B	20.4948	1.23624	0.483083	2.55907	0.0104954	0.0331242
MYO7B	624.203	-1.19077	0.0949043	-12.5471	4.12505e-36	1.5417e-34
MYOG	194.632	1.49301	0.170624	8.75029	2.128e-18	3.69865e-17
MYOSLID	348.912	-1.13614	0.125155	-9.07785	1.10738e-19	2.0886e-18
NAA11	116.228	1.05411	0.216894	4.86003	1.17368e-06	7.57624e-06
NAALADL2-AS2	13.8283	1.54725	0.623991	2.4796	0.0131529	0.0403005
NAIPP4	28.3867	-1.18484	0.564318	-2.0996	0.0357642	0.0940841
NALCN-AS1	2.55977	-4.76144	1.74595	-2.72714	0.00638864	0.0214226
NAMA	380.671	1.25332	0.145133	8.63572	5.83586e-18	9.88244e-17
NANOS3	5.35276	-2.78137	1.13782	-2.44447	0.0145066	0.0438146
NAP1L3	166.297	-1.20631	0.195287	-6.17713	6.52768e-10	6.03897e-09
NAPRT	116.775	2.97787	1.31133	2.27088	0.023154	0.0653641
NAT2	9.10076	2.23771	0.877021	2.5515	0.0107262	0.0337651
NATP	10.7712	1.92982	0.82067	2.35152	0.018697	0.0544464
NAV2	697.985	-2.09369	0.0946424	-22.1221	1.93531e-108	3.02306e-106
NAV2-AS2	19.8535	-2.37587	0.585834	-4.05554	5.00194e-05	0.000257963
NAV2-AS3	10.4223	-2.32663	0.776393	-2.99671	0.00272906	0.0100078
NBEA	871.694	-1.75961	0.0987897	-17.8117	5.73774e-71	5.21706e-69
NBEAP5	3.52903	-5.22418	1.5801	-3.30624	0.000945575	0.00386997
NCAM2	5953.61	2.85079	0.0548345	51.989	0	0
NCAN	17.9243	-1.6463	0.633705	-2.59789	0.00937981	0.0299878
NCF1	716.459	-1.06248	0.0998921	-10.6363	2.01966e-26	5.38458e-25
NDRG1	11733	-1.08605	0.0442687	-24.5331	6.54792e-133	1.3522e-130
NDRG4	114.356	1.27154	0.2356	5.39703	6.77512e-08	5.09242e-07
NDST1	2590.18	-1.23939	0.0767537	-16.1476	1.18009e-58	8.21612e-57
NDST3	39.4485	1.02343	0.405797	2.52202	0.0116682	0.0362804
NEBL	314.857	2.0736	0.136911	15.1456	8.09937e-52	4.68801e-50
NEIL2	209.954	-1.12262	0.163411	-6.86993	6.42337e-12	7.13747e-11
NELFE	45.8054	3.57974	1.44397	2.47909	0.0131717	0.0403438
NELL2	169.496	3.28706	0.213618	15.3875	1.98419e-53	1.22407e-51
NEO1	1075.57	-1.01604	0.0774369	-13.1209	2.49874e-39	1.01822e-37
NES	11.2337	-1.51263	0.721398	-2.09681	0.0360106	0.0946507
NEUROG3	27.6686	1.0866	0.446439	2.43392	0.0149363	0.0449178
NFATC4	11.2135	-1.77566	0.760585	-2.3346	0.0195642	0.056593
NFYC	23472.9	1.57839	0.0370455	42.6068	0	0
NFYC-AS1	2805.29	1.36269	0.0552586	24.6603	2.85552e-134	5.99855e-132
NGFR	35.7023	-1.14381	0.405957	-2.81757	0.00483884	0.0166755
NHERF4	60.4899	1.23495	0.383377	3.22124	0.00127635	0.00507376
NIBAN2	1937.1	-1.24833	0.0712502	-17.5203	1.00232e-68	8.75434e-67
NICOL1	20.3673	-1.5808	0.525187	-3.00998	0.00261264	0.00962317
NIM1K	80.0006	-2.0864	0.262523	-7.94749	1.90324e-15	2.71376e-14
NIPAL4	6.97596	-1.84326	0.906008	-2.03448	0.0419028	0.107257
NKAIN1	9.57151	1.57219	0.72379	2.17217	0.0298431	0.081036
NKG7	209.31	-1.45977	0.160215	-9.1113	8.14025e-20	1.54728e-18
NKILA	6.33934	2.787	1.01737	2.73942	0.00615482	0.0207184
NKX6-3	47.513	1.11902	0.368153	3.03956	0.00236924	0.00883181
NLRP12	2237.09	-1.0424	0.0596218	-17.4836	1.91025e-68	1.65068e-66
NLRP14	3.3562	3.2434	1.49464	2.17003	0.0300046	0.081402
NLRP3P1	18.3994	2.15738	0.611703	3.52684	0.000420544	0.00183521
NMUR1	262.358	-1.3494	0.154712	-8.72205	2.73203e-18	4.71822e-17
NOC2LP1	42.2288	1.2677	0.348327	3.63939	0.000273289	0.00124013
NODAL	46.3071	1.14144	0.332581	3.43208	0.000598964	0.00253659
NOG	4.73784	3.78266	1.37725	2.74654	0.00602284	0.0203163
NOP56P2	21.2809	1.15756	0.473659	2.44386	0.0145311	0.0438832
NOP9	2765.8	-1.00233	0.0511659	-19.5899	1.88702e-85	2.20014e-83
NPFF	20.4772	1.02384	0.475281	2.15418	0.031226	0.0841347
NPHP1	28.9496	-1.63271	0.433624	-3.76527	0.000166369	0.000782942
NPIPA6	23.8405	3.2554	1.34869	2.41374	0.0157898	0.047102
NPM1P13	15.8698	3.49557	0.730968	4.7821	1.7347e-06	1.09369e-05
NPM1P30	4.57395	2.61684	1.16754	2.24132	0.0250054	0.0697541
NPTX1	411.03	1.11911	0.122939	9.10294	8.79226e-20	1.66602e-18
NR0B2	2.4436	-3.62163	1.75811	-2.05996	0.0394028	0.101983
NR1I2	51.0672	1.74787	0.320584	5.45213	4.977e-08	3.78644e-07
NR2F1	31.7103	3.1533	0.492121	6.40756	1.47866e-10	1.46174e-09
NR2F1-AS1	37.7549	1.60976	0.374272	4.30105	1.69992e-05	9.38673e-05
NR4A2	131.47	1.03811	0.193357	5.36888	7.92276e-08	5.88603e-07
NRG3	8.3353	6.55597	1.36813	4.79192	1.65196e-06	1.04423e-05
NRG3-AS1	3.27649	5.20575	1.61474	3.2239	0.00126457	0.00503021
NRN1	306.013	-3.1275	0.178366	-17.5342	7.85506e-69	6.91019e-67
NRP1	1519.85	-1.86045	0.0713364	-26.08	6.14426e-150	1.43965e-147
NSMCE3	8.79129	-2.03512	0.820245	-2.48111	0.0130973	0.0401606
NSUN7	8.73411	1.81407	0.816911	2.22065	0.0263747	0.0729843
NT5DC3	2521.07	1.01061	0.0562637	17.9621	3.86004e-72	3.57648e-70
NTNG1	101.951	1.26239	0.22927	5.50612	3.66824e-08	2.82515e-07
NTNG2	106.531	-2.14701	0.232561	-9.23205	2.6551e-20	5.18011e-19
NTRK2	9.14096	1.89643	0.875089	2.16713	0.0302249	0.0818447
NUP62CL	42.1637	-1.81494	0.422767	-4.293	1.76277e-05	9.70956e-05
NUTM1	11.1415	-1.37219	0.696193	-1.97098	0.0487256	0.121605
NWD1	60.686	-1.48589	0.300677	-4.94181	7.74002e-07	5.10305e-06
NXPH3	18.2681	1.42335	0.561419	2.53527	0.0112359	0.0351427
NYAP1	9.26297	1.51772	0.766355	1.98044	0.0476542	0.119432
NYNRIN	268.291	1.71762	0.15795	10.8744	1.52587e-27	4.29853e-26
OAF	1876.67	-1.65898	0.0666499	-24.891	9.3133e-137	2.00838e-134
OBSCN	3319.38	1.03174	0.0502788	20.5203	1.41763e-93	1.86729e-91
OBSCN-AS1	165.687	1.39918	0.18743	7.46508	8.3251e-14	1.07053e-12
OGDHL	55.2781	1.45299	0.314109	4.62574	3.73264e-06	2.26171e-05
OLA1P3	4.57386	2.23325	1.09477	2.03993	0.0413572	0.106106
OLFM3	42.3426	-2.96356	0.43019	-6.88896	5.62005e-12	6.27057e-11
OLFML2A	30.5563	-1.32697	0.397438	-3.33882	0.000841359	0.00347142
OLFML3	339.042	-1.09918	0.124963	-8.7961	1.41658e-18	2.49416e-17
OLIG1	367.415	-1.40677	0.134417	-10.4657	1.24182e-25	3.16867e-24
OLIG2	551.552	-1.20883	0.111249	-10.866	1.67352e-27	4.68201e-26
ONECUT1	3.67001	-5.28174	1.60232	-3.2963	0.000979665	0.00400029
OOSP1	57.5694	1.93961	0.30691	6.31981	2.61889e-10	2.52641e-09
OPRM1	20.2738	-1.68888	0.545275	-3.0973	0.00195292	0.007423
OR10A2	17.4734	5.73761	1.12499	5.10013	3.39427e-07	2.33451e-06
OR10A4	1.87858	4.40548	1.88192	2.34095	0.0192347	0.0557922
OR10A5	3.06783	5.1135	1.65236	3.09467	0.00197034	0.0074857
OR10AC1	124.521	-1.49185	0.230677	-6.46726	9.97957e-11	1.00405e-09
OR11H13P	1.77618	-4.23221	1.91107	-2.21458	0.0267892	0.0739799
OR2AG1	15.9508	2.73459	0.63975	4.27447	1.9159e-05	0.000105008
OR2AG2	11.0616	2.39598	0.741174	3.23268	0.00122636	0.004899
OR2B2	5.30778	-4.80246	1.48001	-3.24489	0.00117498	0.00471694
OR2D2	4.19097	5.55866	1.57884	3.52073	0.000430369	0.00187506
OR2G6	3.94435	3.50314	1.45759	2.40337	0.0162445	0.0482623
OR2R1P	22.1813	-1.15725	0.509101	-2.27312	0.0230191	0.0650655
OR52E8	2.09083	-4.46844	1.90598	-2.34443	0.0190562	0.055347
OR52X1P	29.141	-1.14348	0.427399	-2.67544	0.00746313	0.0245858
OR56B3P	11.5568	-1.94398	0.696949	-2.78928	0.00528261	0.0180542
OR6A2	15.63	7.45896	1.30858	5.70003	1.19783e-08	9.74585e-08
OR7A19P	123.65	2.31169	0.271507	8.51431	1.67588e-17	2.77431e-16
OR7C1	17.6739	1.2278	0.558086	2.20001	0.0278059	0.0763206
OR7E46P	3.35368	3.24775	1.46979	2.20967	0.0271278	0.0748049
ORM1	572.625	-1.71798	0.106452	-16.1385	1.36815e-58	9.49834e-57
OSBPL10	300.294	1.07585	0.175254	6.13881	8.31442e-10	7.63398e-09
OSBPL6	270.154	-1.1585	0.156559	-7.3998	1.36392e-13	1.72565e-12
OSR2	52.6535	1.38237	0.326143	4.23855	2.24968e-05	0.00012223
OTUD7A	30.4482	1.40073	0.412827	3.39303	0.000691238	0.00289766
OTULINL	15468.8	1.3729	0.0360154	38.1199	0	0
OVGP1	264.227	-1.14872	0.144252	-7.9633	1.67512e-15	2.40254e-14
P2RX5	27.401	-1.68177	0.432391	-3.88947	0.000100463	0.000493068
P3H3	77.3164	-1.94408	0.288684	-6.73431	1.64708e-11	1.77436e-10
PABPC4	20599.5	1.10471	0.0342429	32.261	2.4703e-228	1.05608e-225
PABPC4-AS1	180.79	1.33309	0.166366	8.01297	1.11967e-15	1.63475e-14
PACRG-AS3	10.7602	-1.33222	0.677208	-1.96722	0.0491579	0.122433
PACSIN1	10.4085	2.00303	0.726167	2.75836	0.00580925	0.0196775
PADI4	31.6634	-4.90033	0.688909	-7.11317	1.13409e-12	1.33892e-11
PAK6	69.7109	1.06518	0.281111	3.78918	0.000151146	0.000718377
PALD1	451.168	1.15845	0.145583	7.95732	1.75802e-15	2.51997e-14
PALMD	46.9971	1.33591	0.331725	4.02715	5.64571e-05	0.000288477
PANX3	9.4644	-1.56333	0.745865	-2.096	0.0360825	0.0948091
PAPOLA-DT	19.0774	-1.43627	0.604743	-2.37501	0.0175486	0.0515397
PARN	157.569	5.66032	1.02898	5.50092	3.77806e-08	2.9033e-07
PARP15	775.663	1.53648	0.0926063	16.5915	8.03022e-62	5.96586e-60
PARP16	338.846	-1.12122	0.143945	-7.78918	6.74437e-15	9.29038e-14
PARP4P3	29.9423	1.18285	0.401799	2.94388	0.00324122	0.0116647
PARVA	625.421	1.06184	0.0955461	11.1134	1.07984e-28	3.16649e-27
PATE1	39.1374	1.80589	0.39947	4.52072	6.16309e-06	3.61188e-05
PATE2	68.364	1.11274	0.336794	3.30393	0.0009534	0.00390002
PATJ	69.2257	-1.2514	0.280695	-4.4582	8.265e-06	4.75452e-05
PAX5	98.301	2.69224	0.2504	10.7518	5.8137e-27	1.59553e-25
PAX8-AS1	31.7007	2.0717	0.474111	4.36965	1.24448e-05	7.00355e-05
PAX9	6.95406	-2.52997	0.966708	-2.61709	0.00886821	0.0285366
PCAT4	20.7984	-1.99218	0.633349	-3.14546	0.00165825	0.00642113
PCDH10-DT	49.0122	-1.10749	0.345482	-3.20565	0.00134759	0.00532998
PCDH11X	23.2555	1.48391	0.491274	3.02053	0.0025233	0.0093418
PCDH9	336.649	-1.61628	0.129417	-12.4889	8.5872e-36	3.13722e-34
PCDH9-AS1	1.92541	-4.35001	1.85339	-2.34705	0.0189225	0.0550046
PCDHB10	235.98	1.58082	0.150666	10.4922	9.37901e-26	2.41084e-24
PCDHB11	151.284	1.35315	0.191722	7.0579	1.69039e-12	1.97372e-11
PCDHB12	229.419	1.77242	0.181594	9.76032	1.66622e-22	3.65787e-21
PCDHB13	492.257	2.24884	0.113883	19.7468	8.54324e-87	1.01552e-84
PCDHB14	300.09	2.59721	0.148097	17.5372	7.44565e-69	6.57375e-67
PCDHB15	124.075	2.1621	0.215443	10.0356	1.06298e-23	2.46458e-22
PCDHB16	164.101	2.92609	0.221644	13.2017	8.57264e-40	3.52868e-38
PCDHB19P	8.33694	2.67794	0.880389	3.04177	0.00235191	0.0087793
PCDHB5	362.567	1.50328	0.127981	11.7462	7.38984e-32	2.37881e-30
PCDHB6	406.873	1.62036	0.126743	12.7846	1.99919e-37	7.70828e-36
PCDHB7	17.1543	1.22293	0.567905	2.1534	0.0312869	0.0842897
PCDHB8	243.921	2.66358	0.371306	7.17355	7.308e-13	8.75523e-12
PCDHB9	334.533	1.51291	0.129538	11.6793	1.62606e-31	5.15264e-30
PCDHGA1	94.1067	1.44117	0.25248	5.70806	1.14271e-08	9.31598e-08
PCDHGA10	473.455	1.19117	0.107794	11.0505	2.18078e-28	6.33388e-27
PCDHGA11	383.29	1.2627	0.118166	10.6858	1.18666e-26	3.21651e-25
PCDHGA12	162.62	1.18911	0.180603	6.5841	4.57634e-11	4.75346e-10
PCDHGA2	77.6436	1.4302	0.269514	5.30659	1.11695e-07	8.14172e-07
PCDHGA3	31.079	1.89393	0.40693	4.65418	3.25272e-06	1.98205e-05
PCDHGA4	29.443	2.24279	0.5016	4.47128	7.77518e-06	4.49397e-05
PCDHGA5	28.2964	1.91293	0.449043	4.26001	2.04419e-05	0.000111713
PCDHGA6	46.2138	2.71759	0.38455	7.06695	1.5838e-12	1.85281e-11
PCDHGA7	20.4083	1.83308	0.572333	3.20282	0.00136088	0.00537497
PCDHGA8	226.163	4.51361	0.231072	19.5333	5.72152e-85	6.60768e-83
PCDHGA9	138.324	5.9194	0.425397	13.915	5.13623e-44	2.35263e-42
PCDHGB1	10.7551	5.0253	1.18868	4.22763	2.36167e-05	0.000127915
PCDHGB2	20.7566	3.04756	0.638247	4.7749	1.79796e-06	1.1327e-05
PCDHGB3	16.8072	1.90768	0.573388	3.32702	0.000877786	0.00360828
PCDHGB4	346.746	5.52269	0.247586	22.3061	3.22145e-110	5.16449e-108
PCDHGB5	127.949	5.2072	0.361359	14.41	4.47413e-47	2.25259e-45
PCDHGB6	186.284	4.60403	0.53198	8.65453	4.94966e-18	8.41098e-17
PCDHGB7	149.863	1.59369	0.190485	8.36646	5.93751e-17	9.46093e-16
PCDHGB8P	35.2251	1.72184	0.389475	4.42092	9.82825e-06	5.60484e-05
PCDHGB9P	97.2198	1.7285	0.28559	6.05238	1.42723e-09	1.2843e-08
PCED1B	74.1071	2.53066	0.301747	8.3867	4.99984e-17	8.005e-16
PCED1B-AS1	403.514	2.10184	0.138161	15.2129	2.90311e-52	1.71706e-50
PCOLCE2	78.9675	-1.09613	0.263616	-4.15806	3.20963e-05	0.000170323
PDCL3P5	11.3161	2.60121	0.805515	3.22925	0.00124117	0.0049468
PDE6H	44.255	-2.33743	0.369584	-6.3245	2.54059e-10	2.45379e-09
PDE9A	130.138	-1.74047	0.209733	-8.2985	1.05433e-16	1.65115e-15
PDGFD	400.482	1.54419	0.129068	11.9641	5.47695e-33	1.84086e-31
PDK1P2	2.34459	4.72949	1.78185	2.65426	0.00794833	0.0259631
PDK4	197.84	1.40331	0.173544	8.08619	6.15584e-16	9.13553e-15
PDK4-AS1	24.0467	1.72295	0.551913	3.12177	0.00179769	0.00689102
PEAR1	36.3365	1.15723	0.383949	3.01401	0.00257815	0.00951885
PELATON	98.927	-2.19483	0.247825	-8.85639	8.26465e-19	1.4863e-17
PEPD	497.06	-1.08742	0.126169	-8.61875	6.76868e-18	1.14145e-16
PEX5L-AS1	37.3482	-1.35734	0.391256	-3.46919	0.000522028	0.00223603
PEX5L-AS2	79.572	-1.02795	0.26697	-3.85042	0.000117913	0.000571803
PGA3	15.7804	-4.12789	0.805882	-5.1222	3.01995e-07	2.08944e-06
PGA4	13.237	-2.91015	0.748478	-3.88809	0.000101034	0.000495671
PGK1P1	29.9847	1.08313	0.414594	2.61252	0.00898787	0.0288825
PGM5	46.3887	1.38316	0.32815	4.21504	2.49739e-05	0.000134728
PGM5P3-AS1	111.271	1.34152	0.212593	6.31027	2.78541e-10	2.67646e-09
PGR	250.37	3.53277	0.182737	19.3326	2.85673e-83	3.19324e-81
PGR-AS1	9.48117	2.46094	0.856185	2.8743	0.00404919	0.0142218
PHB1P13	9.29549	-1.8072	0.843591	-2.14227	0.0321719	0.0862354
PHKA1-AS1	5.6245	3.41155	1.17328	2.9077	0.003641	0.0129543
PHOSPHO1	13.1291	-2.71933	0.757806	-3.58842	0.000332686	0.00148233
PIP5K1A	1231.99	-1.0255	0.0737023	-13.914	5.2052e-44	2.37974e-42
PIP5K1P1	15.5158	-2.72523	0.647504	-4.20882	2.56708e-05	0.000138334
PKD1L1	25.2718	-1.2744	0.455302	-2.79902	0.00512581	0.0175602
PKD1L3	153.929	1.06595	0.180742	5.89764	3.68728e-09	3.17609e-08
PKD2L1	50.9871	-1.6108	0.370417	-4.34862	1.36998e-05	7.66031e-05
PKIA	16.1067	1.37892	0.702109	1.96396	0.0495343	0.123118
PKN2-AS1	215.597	1.21961	0.16807	7.25658	3.97011e-13	4.82994e-12
PLA2G2C	189.975	-1.02952	0.173861	-5.9215	3.19023e-09	2.76358e-08
PLA2G2D	13.2341	2.85164	0.725057	3.93298	8.38978e-05	0.000416888
PLA2G2F	114.096	-1.29657	0.229614	-5.64673	1.63531e-08	1.31083e-07
PLAUR	1830.39	-1.20354	0.0602403	-19.979	8.38282e-89	1.00627e-86
PLBD1-AS1	11.8128	2.22244	0.715816	3.10476	0.00190434	0.00725419
PLCB4	22.8995	1.3109	0.489798	2.67641	0.00744145	0.0245177
PLCH1	14.9487	1.69874	0.591426	2.87229	0.00407514	0.0143026
PLCL2-AS1	19.0408	1.02324	0.51761	1.97685	0.048059	0.120212
PLEC	10836.5	-1.11765	0.0457279	-24.4414	6.21892e-132	1.26286e-129
PLEKHA8P1	109.891	1.85584	0.22608	8.20879	2.23431e-16	3.44157e-15
PLEKHB1	119.548	1.00426	0.226692	4.43008	9.41991e-06	5.37953e-05
PLEKHG1	166.095	2.0404	0.196842	10.3657	3.55314e-25	8.85307e-24
PLEKHG5	120.408	1.7798	0.208175	8.54956	1.23563e-17	2.05387e-16
PLEKHO1	401.843	3.22352	0.139049	23.1827	6.80926e-119	1.16034e-116
PLIN5	34.7634	-1.02531	0.365974	-2.80159	0.00508521	0.0174407
PLPPR4	38.0803	1.56472	0.379775	4.12012	3.7867e-05	0.000199253
PLXND1	7227.43	-1.56265	0.0527647	-29.6154	9.46384e-193	3.11642e-190
PM20D1-AS1	7.18897	2.19963	0.91162	2.41288	0.0158271	0.0472052
PMEPA1	53.9423	3.15106	0.366734	8.59222	8.53073e-18	1.42773e-16
PNLDC1	52.7142	-1.11492	0.322589	-3.45615	0.000547954	0.00233845
PNMA6A	51.6254	-1.11374	0.321204	-3.46739	0.000525534	0.00225026
PNMA6E	5.74273	-2.16536	1.04397	-2.07415	0.0380654	0.0991532
POGLUT2	183.967	1.37213	0.165708	8.28043	1.22736e-16	1.91229e-15
PORCN	121.071	-1.36573	0.214438	-6.36888	1.90419e-10	1.86501e-09
POTEC	12.8738	3.17345	0.792951	4.00208	6.27888e-05	0.000318824
POU1F1	9.22488	-2.01726	0.866654	-2.32764	0.019931	0.0574835
POU4F1	23.9723	1.6624	0.491291	3.38373	0.000715074	0.00298816
POU4F2	6.51921	5.20734	1.42698	3.64921	0.000263045	0.00119856
PPCS	6545.63	1.13757	0.0463811	24.5266	7.68921e-133	1.57454e-130
PPDPFL	23.0749	3.7335	0.634709	5.88223	4.04787e-09	3.47196e-08
PPFIA2	21.5288	1.2855	0.494677	2.59867	0.00935853	0.0299276
PPFIBP1	1567.07	2.37961	0.0691867	34.394	3.09737e-259	1.8409e-256
PPIC-AS1	16.5006	1.79177	0.565483	3.16856	0.00153197	0.00598158
PPIH	1787.99	1.14202	0.0669813	17.0499	3.50106e-65	2.81564e-63
PPIHP2	47.0082	1.33685	0.32662	4.09297	4.25874e-05	0.00022222
PPM1J	22.7868	-1.24255	0.474426	-2.61905	0.00881739	0.0284096
PPM1J-DT	4.86817	-2.58263	1.2275	-2.10397	0.0353815	0.0932033
PPP1R1C	56.1846	2.35789	0.336605	7.00492	2.47127e-12	2.84325e-11
PPP1R3A	41.1921	3.56096	0.449959	7.91398	2.49282e-15	3.51331e-14
PRADX	53.7308	-1.51049	0.328321	-4.60065	4.21176e-06	2.5335e-05
PRAM1	1416.74	-1.08012	0.0665575	-16.2283	3.18135e-59	2.26676e-57
PRDM1	607.154	1.88391	0.110445	17.0575	3.07644e-65	2.48234e-63
PRDM13	6.5138	-2.1717	0.99498	-2.18266	0.029061	0.079223
PRDM6	154.569	2.44497	0.217992	11.2159	3.4088e-29	1.01423e-27
PRDM6-AS1	23.1311	1.33894	0.499607	2.67998	0.00736259	0.0243039
PRDM8-AS1	43.8607	-1.72326	0.369156	-4.66811	3.03977e-06	1.85973e-05
PRKACB	4300.84	1.10638	0.0516842	21.4065	1.16236e-101	1.66614e-99
PRKCH	702.991	1.15897	0.0927221	12.4994	7.52132e-36	2.76023e-34
PRKCH-AS1	17.3551	3.28941	0.694969	4.73317	2.21045e-06	1.3762e-05
PRNP	3356.67	-1.06412	0.0495218	-21.4879	2.01885e-102	2.96358e-100
PRPH	7.65539	-1.63032	0.829574	-1.96525	0.0493856	0.122849
PRPS1L1	6.88789	6.28333	1.4257	4.4072	1.04715e-05	5.94659e-05
PRR13P1	16.6231	1.2965	0.540293	2.39962	0.016412	0.0486649
PRR18	10.9514	2.72009	0.770267	3.53136	0.000413423	0.00180705
PRRC2A	51.586	1.69623	0.778242	2.17956	0.0292901	0.0797832
PRRT4	42.778	-1.8926	0.377429	-5.01446	5.31814e-07	3.57891e-06
PRSS12	2313.5	1.94228	0.0650449	29.8607	6.38318e-196	2.16035e-193
PRSS3	11.0288	1.48472	0.68964	2.15289	0.0313277	0.0843807
PRTFDC1	93.8492	1.22338	0.277236	4.41279	1.02049e-05	5.80604e-05
PSAPL1	8.52831	-2.21594	0.875518	-2.531	0.0113736	0.035496
PSD2-AS1	10.3588	1.37099	0.68555	1.99984	0.045518	0.114917
PSMA2P1	75.6702	1.00195	0.277689	3.60817	0.000308361	0.00138364
PSMG3P1	2.21972	3.57312	1.76637	2.02286	0.0430872	0.109667
PSRC1	1603.37	-1.02619	0.0783968	-13.0897	3.77017e-39	1.53119e-37
PTCHD4	5.3964	1.92558	0.968425	1.98836	0.0467717	0.11754
PTGER2	40.8449	-3.51969	0.464441	-7.57835	3.49968e-14	4.60974e-13
PTGER4	6548.42	1.26741	0.0424618	29.8483	9.22402e-196	3.07905e-193
PTGFR	29.9747	2.27062	0.435288	5.21637	1.82468e-07	1.29935e-06
PTGFRN	1974.78	-1.24689	0.0649182	-19.2071	3.22805e-82	3.54329e-80
PTGIR	59.3147	-1.23085	0.28783	-4.27631	1.90018e-05	0.000104194
PTGS2	311.042	1.07473	0.142826	7.52474	5.28262e-14	6.89485e-13
PTK2	602.006	1.06372	0.0976868	10.8891	1.29946e-27	3.67347e-26
PTK7	122.301	1.3721	0.221002	6.20854	5.34784e-10	4.99487e-09
PTPRN	3.04908	-5.01318	1.67824	-2.98717	0.00281574	0.0102839
PTPRO	991.325	1.22542	0.076634	15.9905	1.48715e-57	9.98319e-56
PTPRQ	11.125	1.85293	0.757144	2.44726	0.0143947	0.0435091
PTX4	3.38264	-3.13171	1.51878	-2.062	0.0392079	0.101554
PXYLP1	352.949	-1.4071	0.127415	-11.0434	2.35907e-28	6.84354e-27
PYGO1	615.871	1.19892	0.117416	10.2109	1.77197e-24	4.25413e-23
PYHIN1	178.591	1.01682	0.189293	5.37166	7.80171e-08	5.80495e-07
PYROXD1	2175.38	1.16321	0.0614319	18.9349	5.87887e-80	6.31086e-78
QKILA	115.596	-1.36244	0.220975	-6.1656	7.02176e-10	6.4813e-09
QRICH2	445.568	1.26767	0.12077	10.4966	8.95746e-26	2.30491e-24
RAB27B	53.1673	1.446	0.314918	4.59166	4.39736e-06	2.63863e-05
RAB38	43.907	1.20139	0.35596	3.37506	0.000737984	0.00307563
RAB3B	213.792	1.63082	0.163651	9.96526	2.16318e-23	4.96817e-22
RAB3C	270.589	-1.43343	0.155545	-9.2155	3.09818e-20	6.01565e-19
RAB6B	672.826	-1.27982	0.0948249	-13.4967	1.63609e-41	7.01906e-40
RABAC1	60.8332	-1.35197	0.284631	-4.74992	2.03502e-06	1.27381e-05
RALGPS2	2082.4	1.29714	0.0675224	19.2105	3.02269e-82	3.33289e-80
RALGPS2-AS1	7.92849	1.80489	0.802608	2.24878	0.0245263	0.0685938
RAMP2-AS1	12.319	1.91561	0.68015	2.81646	0.00485564	0.0167293
RAMP3	2.57074	-3.71188	1.67778	-2.21237	0.0269409	0.0743569
RAP1GAP	72.272	1.2115	0.281257	4.30744	1.65154e-05	9.12581e-05
RAPSN	22.8336	1.34412	0.534762	2.5135	0.0119541	0.0370844
RASA4	49.7812	1.06699	0.316299	3.37336	0.000742569	0.00309156
RASAL3	853.432	-1.00586	0.088857	-11.32	1.04511e-29	3.15578e-28
RASD2	47.5089	-2.32482	0.370579	-6.2735	3.53029e-10	3.36434e-09
RASGEF1B	18.7195	1.21553	0.539081	2.25483	0.0241443	0.0676807
RASGRF1	137.204	-1.51776	0.248644	-6.10413	1.03364e-09	9.41599e-09
RASGRP3	93.9206	1.52484	0.262743	5.80352	6.49358e-09	5.44513e-08
RASSF8	481.046	1.66262	0.115317	14.4179	3.99375e-47	2.02796e-45
RASSF8-AS1	69.0387	1.33627	0.276093	4.83992	1.29891e-06	8.32946e-06
RASSF9	84.1562	1.32865	0.259855	5.11303	3.17025e-07	2.18599e-06
RAX	9.93103	2.21377	0.799789	2.76794	0.00564111	0.0191559
RBM38	956.771	-1.05189	0.0776502	-13.5465	8.31169e-42	3.59112e-40
RBM43P1	40.6852	1.18803	0.367935	3.22891	0.00124262	0.00495098
RBMS2	1194.37	1.11578	0.0781771	14.2725	3.24773e-46	1.58598e-44
RBMS2P1	20.8048	1.37096	0.541195	2.5332	0.0113025	0.0353148
RBMS3	44.896	1.3185	0.32982	3.99763	6.39786e-05	0.000324258
RBP1	34.0311	-1.12328	0.390723	-2.87488	0.00404186	0.0142022
RCAN2	23.1495	-1.08642	0.468993	-2.31649	0.0205317	0.0588745
REDIC1	56.4699	1.43437	0.295737	4.85015	1.23365e-06	7.93603e-06
REEP2	12.6176	-1.32106	0.632773	-2.08773	0.0368222	0.0964716
RFPL1S	875.848	-1.06976	0.0795888	-13.4411	3.47091e-41	1.47351e-39
RFX4	6.35603	2.21548	1.00848	2.19686	0.0280305	0.0768418
RGCC	253.775	-1.14692	0.157899	-7.26364	3.76815e-13	4.59342e-12
RGL3	150.264	-1.59943	0.185079	-8.64189	5.52909e-18	9.36946e-17
RGPD6	54.9028	-1.95754	0.914049	-2.14161	0.0322248	0.0863201
RGS2	246.818	1.74023	0.15291	11.3808	5.21345e-30	1.59e-28
RGS9BP	13.8752	-2.06246	0.687123	-3.00158	0.0026858	0.00986696
RHOC	1585.01	-1.04733	0.0687217	-15.2401	1.9148e-52	1.13804e-50
RHOXF1	23.0754	1.36993	0.493245	2.77739	0.00547978	0.0186652
RHOXF1-AS1	12.1075	1.46305	0.660405	2.21538	0.026734	0.0738526
RIMS1	4.52881	-2.52367	1.19334	-2.1148	0.0344472	0.0912397
RIMS3	11217.9	1.34087	0.0503112	26.6515	1.71742e-156	4.22729e-154
RIPOR2	315.142	-2.03444	0.139804	-14.5521	5.66063e-48	2.92863e-46
RIPPLY3	8.16852	-1.72269	0.802048	-2.14786	0.0317248	0.0852148
RLF	63177.8	1.08722	0.0409187	26.5703	1.4973e-155	3.64863e-153
RMEL3	17.6099	-2.92747	0.620399	-4.71868	2.37376e-06	1.4726e-05
RN7SKP244	7.31553	-1.90691	0.865361	-2.2036	0.0275523	0.0757441
RN7SKP266	39.6666	3.28192	0.443119	7.40642	1.2975e-13	1.64417e-12
RN7SKP282	4.56872	2.23855	1.12007	1.99859	0.0456532	0.115211
RN7SL110P	5.85591	-2.21891	0.977412	-2.27018	0.0231964	0.0654527
RN7SL211P	9.52323	-3.34488	0.910419	-3.674	0.000238786	0.00109478
RN7SL246P	85.4366	1.41942	0.260148	5.45621	4.86392e-08	3.70735e-07
RN7SL272P	6.89351	2.63317	1.00471	2.62082	0.00877176	0.0282863
RN7SL313P	2.40676	-3.61061	1.71962	-2.09965	0.0357596	0.0940841
RN7SL326P	6.45946	2.50753	0.950739	2.63746	0.00835297	0.0271321
RN7SL398P	5.87841	-1.96029	0.964405	-2.03264	0.0420892	0.107604
RN7SL473P	91.8066	1.12932	0.247986	4.55396	5.26458e-06	3.12286e-05
RN7SL552P	46.8112	1.11735	0.319693	3.49506	0.000473953	0.00204593
RN7SL600P	106.49	1.50337	0.225579	6.66447	2.65619e-11	2.82154e-10
RN7SL630P	9.74537	1.48248	0.712552	2.08053	0.0374774	0.0979146
RN7SL638P	3.87533	-2.73595	1.29586	-2.11129	0.0347474	0.0918754
RN7SL689P	42.5413	1.10146	0.340869	3.23134	0.00123213	0.00491723
RN7SL708P	1.71759	4.27515	2.10185	2.03399	0.0419521	0.107372
RN7SL803P	3.58425	2.67962	1.31476	2.03811	0.041539	0.106471
RN7SL832P	33.7445	-1.1502	0.399237	-2.881	0.00396417	0.0139674
RN7SL93P	66.4823	1.90911	0.299385	6.37677	1.8086e-10	1.77638e-09
RNA5SP18	89.9621	1.66721	0.256873	6.49039	8.56137e-11	8.67096e-10
RNA5SP290	3.71158	-2.66415	1.29685	-2.05433	0.0399438	0.103052
RNA5SP355	4.73623	3.78697	1.49482	2.53339	0.0112966	0.0353055
RNASE1	35.4056	-3.57984	0.504977	-7.08912	1.34966e-12	1.58652e-11
RNASE3	667.964	-1.91125	0.113871	-16.7844	3.17663e-63	2.44962e-61
RNASE6	164.45	-1.46716	0.193362	-7.58764	3.25776e-14	4.30038e-13
RNF148	5.03225	2.76227	1.21541	2.2727	0.0230442	0.0651136
RNF152	14.2235	-1.76034	0.701289	-2.51015	0.0120682	0.0373763
RNF17	21.8193	-1.02138	0.480892	-2.12394	0.0336753	0.0895753
RNU1-93P	25.6561	-1.14038	0.460474	-2.47654	0.0132662	0.0405507
RNU2-29P	2.27697	-3.51202	1.75326	-2.00314	0.0451627	0.114162
RNU2-42P	11.577	-1.68085	0.685968	-2.45033	0.0142726	0.043199
RNU2-64P	8.76119	1.6706	0.770609	2.16789	0.0301668	0.0817594
RNU4-59P	24.422	1.53835	0.455649	3.37618	0.000734989	0.00306472
RNU5F-1	11.8811	1.34342	0.661009	2.03237	0.042116	0.10764
RNU6-1005P	42.4166	-1.9758	0.379129	-5.21141	1.87411e-07	1.33105e-06
RNU6-1176P	8.05369	1.82099	0.838914	2.17065	0.0299577	0.0813109
RNU6-1237P	210.938	1.1501	0.153774	7.47916	7.47967e-14	9.65385e-13
RNU6-125P	6.41431	1.77584	0.905288	1.96163	0.0498059	0.123629
RNU6-1331P	4.83944	-3.70054	1.39282	-2.65687	0.00788701	0.0257766
RNU6-135P	17.7657	1.29283	0.557647	2.31836	0.0204296	0.0586303
RNU6-155P	12.988	-1.27671	0.621611	-2.05387	0.0399878	0.103103
RNU6-196P	46.4971	-1.51931	0.384337	-3.95307	7.71538e-05	0.000385738
RNU6-343P	3.08227	5.11928	1.71331	2.98794	0.0028086	0.0102624
RNU6-352P	1.76517	-4.22455	2.07265	-2.03824	0.0415264	0.106461
RNU6-355P	3.87527	-3.37656	1.40215	-2.40813	0.0160345	0.0477254
RNU6-381P	5.63986	3.41511	1.1654	2.93042	0.00338505	0.0121286
RNU6-550P	1.91158	4.42672	1.88419	2.3494	0.0188036	0.0547113
RNU6-595P	15.8459	1.25876	0.552686	2.27754	0.022754	0.0643834
RNU6-792P	3.07773	-3.97858	1.61497	-2.46357	0.0137561	0.0418489
RNU6-874P	7.685	2.10706	0.86387	2.43909	0.0147244	0.0443666
RNU6-876P	20.6063	1.19855	0.49879	2.40292	0.0162647	0.0483064
RNU6-882P	3.71567	-3.28373	1.42434	-2.30544	0.021142	0.060369
RNU6-946P	18.1421	1.10051	0.52583	2.0929	0.0363582	0.0954407
RNU6-965P	5.14427	-4.75983	1.45532	-3.27064	0.00107305	0.00435341
RNU6-993P	2.02353	4.51558	1.84458	2.44803	0.014364	0.0434377
RNU6ATAC27P	5.21877	2.14356	1.04188	2.05739	0.0396487	0.102467
RNU7-55P	3.5786	3.34587	1.43071	2.33861	0.0193554	0.0561025
RNVU1-27	32.0969	1.04945	0.38889	2.69859	0.00696345	0.0231274
RNY4P16	3.72057	-4.2674	1.5479	-2.75689	0.00583546	0.019758
RNY4P19	2.24777	4.66166	1.81448	2.56914	0.0101952	0.0322646
ROPN1B	61.4828	-1.03147	0.305382	-3.37763	0.000731139	0.00304919
RPAP3	3359.87	2.22563	0.0635575	35.0176	1.21303e-268	7.98895e-266
RPE65	21.7791	2.0177	0.53226	3.79082	0.000150152	0.000713931
RPL12P47	18.0322	-1.53019	0.593352	-2.57888	0.00991198	0.0314458
RPL15P14	30.0629	1.15153	0.460916	2.49836	0.0124771	0.0385002
RPL17P19	470.349	3.27026	0.135353	24.1609	5.73027e-129	1.12609e-126
RPL21P109	34.9976	4.10022	0.576065	7.11763	1.09797e-12	1.29691e-11
RPL21P35	18.3091	-1.66459	0.566174	-2.94007	0.00328135	0.0117918
RPL21P72	13.0622	1.51704	0.628013	2.41563	0.0157082	0.046909
RPL21P85	25.0415	1.39422	0.453573	3.07387	0.00211302	0.00796443
RPL23AP17	215.728	1.09016	0.150487	7.24419	4.35039e-13	5.28203e-12
RPL23AP8	3.36136	-4.11584	1.62677	-2.53007	0.0114041	0.0355729
RPL26P9	24.751	1.51046	0.487044	3.10128	0.00192683	0.00733067
RPL27P9	2.91981	-3.89747	1.64435	-2.37021	0.0177779	0.0520875
RPL29P27	13.9306	1.39466	0.618005	2.25672	0.0240258	0.0674495
RPL30P13	16.3856	1.39887	0.570076	2.45383	0.0141345	0.0428289
RPL32P26	8.58767	1.95235	0.785152	2.48659	0.0128972	0.0396217
RPL34P20	15.9551	1.28423	0.618877	2.0751	0.0379772	0.0989551
RPL34P33	7.49404	3.86797	1.09336	3.53769	0.00040365	0.00176782
RPL34P34	21.8015	4.71264	0.77902	6.04945	1.45346e-09	1.30548e-08
RPL35AP31	96.765	3.81182	0.304617	12.5135	6.30076e-36	2.32632e-34
RPL35AP8	2.44084	4.77876	1.77157	2.69747	0.00698694	0.0231927
RPL35AP9	9.76239	-1.48792	0.725669	-2.05041	0.0403243	0.103893
RPL37P18	13.8967	2.14293	0.643073	3.33233	0.000861226	0.00354559
RPL39P41	3.04816	4.06645	1.61915	2.51147	0.0120228	0.0372595
RPL3P6	221.657	1.28141	0.157441	8.13896	3.98687e-16	6.01189e-15
RPL5P10	1.74977	-4.21349	2.07672	-2.02892	0.0424665	0.108358
RPL5P13	61.5383	1.55702	0.318102	4.89473	9.84432e-07	6.41236e-06
RPL5P14	1.84718	4.38419	2.04276	2.14621	0.0318566	0.0855219
RPL5P15	1.92817	-4.35175	1.84785	-2.35503	0.0185212	0.054012
RPL5P18	56.1822	1.12579	0.308751	3.64626	0.000266083	0.00121127
RPL5P6	6.93269	2.63568	0.932982	2.82501	0.00472797	0.016342
RPL6P12	20.898	1.01512	0.510838	1.98717	0.0469031	0.11778
RPL6P30	64.462	-2.60614	0.321235	-8.11289	4.94308e-16	7.38522e-15
RPL7AP63	4.08389	-3.42948	1.47374	-2.32706	0.0199619	0.0575589
RPL7L1P16	11.7354	-1.50332	0.662525	-2.26908	0.0232632	0.065573
RPL7L1P9	23.6168	-2.57116	0.554592	-4.63613	3.54999e-06	2.15618e-05
RPL7P14	18.5509	-1.08785	0.550891	-1.97472	0.0483003	0.120704
RPL7P26	31.0875	1.36995	0.403202	3.39768	0.000679597	0.00285524
RPL7P39	141.584	1.11377	0.197728	5.63283	1.77281e-08	1.41546e-07
RPL7P8	11.0856	-2.2673	0.736682	-3.07773	0.00208586	0.00787059
RPS10P21	1.68619	4.25253	1.94213	2.18962	0.0285521	0.0780085
RPS12P16	20.4396	1.22988	0.497031	2.47446	0.0133438	0.0407676
RPS15AP24	30.5193	1.19007	0.436906	2.72387	0.00645216	0.0216159
RPS20P13	17.0573	-1.34754	0.597569	-2.25503	0.0241313	0.0676623
RPS27AP13	24.1159	-2.7597	0.538413	-5.12563	2.96552e-07	2.05307e-06
RPS29P5	32.9175	1.44832	0.410955	3.52429	0.000424622	0.00185168
RPS2P45	8.69558	-1.52636	0.767672	-1.9883	0.0467789	0.11754
RPS3AP16	28.4548	-1.16041	0.440974	-2.63146	0.00850185	0.0275486
RPS3AP30	8.28814	-1.77992	0.843859	-2.10926	0.0349224	0.0922182
RPS3AP40	13.9655	-1.55219	0.60964	-2.54607	0.0108943	0.0342161
RPS4XP18	6.84028	-2.78144	0.991035	-2.8066	0.00500669	0.0172102
RPS7P3	53.6006	-1.1085	0.303592	-3.6513	0.000260919	0.00118998
RPS7P7	1.93465	-4.356	2.02182	-2.15449	0.0312014	0.0841058
RPSAP37	11.9782	2.24686	0.761438	2.95081	0.00316945	0.0114318
RSL24D1P8	30.8721	1.14398	0.429601	2.66288	0.00774759	0.0253789
RSPH14	3.87527	-3.37656	1.40215	-2.40813	0.0160345	0.0477254
RSPO2	14.406	-1.71397	0.638354	-2.68498	0.00725346	0.0239892
RTP3	4.98164	-5.72111	1.47952	-3.86687	0.000110239	0.000537368
RXFP2	4.0474	5.50735	1.62761	3.3837	0.000715157	0.00298816
RYR1	185.715	1.12398	0.176638	6.36317	1.9763e-10	1.92865e-09
S100A10	1128.21	-1.2356	0.0804938	-15.3502	3.52947e-53	2.15554e-51
S100A11P1	8.99855	-1.89093	0.82831	-2.28287	0.0224378	0.0635921
S100A12	130.142	-2.38418	0.22589	-10.5546	4.83764e-26	1.26214e-24
S100A5	14.6863	-2.49741	0.649673	-3.8441	0.000120995	0.000585465
S100A8	4704.8	-2.64327	0.0657445	-40.2052	0	0
S100A9	6315.12	-2.8711	0.0511462	-56.1351	0	0
S1PR3	1274.26	-1.95225	0.0735241	-26.5526	2.39795e-155	5.78548e-153
SAMD10	153.576	-1.10303	0.177876	-6.20115	5.60535e-10	5.20546e-09
SAMD11	18.164	1.46522	0.542129	2.70271	0.00687762	0.0228797
SAMD5	59.3514	1.77317	0.354949	4.99558	5.86593e-07	3.92264e-06
SAMSN1	545.65	-1.10245	0.117855	-9.35434	8.41261e-21	1.68584e-19
SAT1-DT	8.81754	-1.56389	0.757995	-2.06319	0.0390947	0.101315
SCAF11	29010.8	1.33187	0.0414562	32.1272	1.83932e-226	7.59668e-224
SCAND3P1	5.04077	-2.26039	1.09972	-2.05542	0.0398382	0.102858
SCGB1A1	11.3828	-1.90952	0.680997	-2.804	0.00504725	0.0173374
SCMH1	5595.57	1.10186	0.0436667	25.2335	1.71764e-140	3.83994e-138
SDAD1P4	2.13524	4.59807	1.8901	2.43272	0.014986	0.0450394
SDCBPP1	9.24113	1.50037	0.731732	2.05044	0.0403212	0.103893
SDK2	25.5898	-2.95191	0.53549	-5.51254	3.53695e-08	2.72662e-07
SEMA5B	20.5498	-1.56294	0.55554	-2.81337	0.00490255	0.016876
SEMA6A-AS2	20.6148	1.13355	0.506052	2.23999	0.0250916	0.0699499
SEMG1	76.0723	3.78795	0.346499	10.9321	8.09936e-28	2.31107e-26
SEPTIN10	24.1484	-1.96664	0.488035	-4.0297	5.58475e-05	0.000285662
SERF1A	6.6048	-2.17129	1.02296	-2.12256	0.0337907	0.0898235
SERPINB1	7936.61	-1.3375	0.0426436	-31.3646	6.15752e-216	2.2395e-213
SERPINB10	1833.74	1.19538	0.0704655	16.964	1.5167e-64	1.20387e-62
SERPINC1	38.4257	1.10676	0.367587	3.01088	0.00260493	0.00960025
SERPING1	102.534	1.0095	0.219625	4.59647	4.29718e-06	2.58233e-05
SESN3	22528.6	1.2454	0.0385838	32.2777	1.43588e-228	6.24811e-226
SETP6	95.3683	-1.65925	0.23882	-6.94767	3.71361e-12	4.20899e-11
SFRP5	9.56806	1.43955	0.719173	2.00168	0.0453191	0.11451
SFXN4P1	50.3703	1.09716	0.336126	3.26414	0.00109797	0.00444442
SGCEP1	20.9216	1.44369	0.501289	2.87995	0.00397734	0.0140078
SGCG	29.0305	1.15332	0.418736	2.75429	0.00588197	0.0198929
SGMS2	463.959	-1.02566	0.129493	-7.92061	2.36348e-15	3.33875e-14
SH2D2A	30.0525	1.56532	0.45258	3.45865	0.00054289	0.00231927
SH3RF3	12.2314	-4.06374	0.94224	-4.31285	1.61163e-05	8.91535e-05
SH3RF3-AS1	2.40988	-4.67352	1.7435	-2.68054	0.00735026	0.0242731
SHC1P2	9.0276	1.8824	0.791398	2.37857	0.0173798	0.0511425
SHC3	101.953	-1.90254	0.234236	-8.12235	4.57242e-16	6.85245e-15
SHISAL2A	26.7111	3.95925	0.620966	6.37596	1.81824e-10	1.78441e-09
SHROOM2	10.3656	-2.36237	0.801459	-2.94759	0.00320264	0.0115429
SIGLEC1	447.182	2.68231	0.132827	20.1939	1.10731e-90	1.38374e-88
SIGLEC12	348.141	-1.07622	0.132139	-8.14462	3.80485e-16	5.74452e-15
SIGLEC7	67.1718	-2.33132	0.350364	-6.65401	2.85209e-11	3.0191e-10
SIGLEC9	21.1291	-1.27569	0.513173	-2.48589	0.0129227	0.0396851
SIM1	478.949	-1.49584	0.114084	-13.1118	2.81941e-39	1.14697e-37
SIM1-AS1	9.90212	-1.8092	0.754177	-2.39891	0.0164442	0.0487483
SIM2	13.2134	1.53786	0.637129	2.41374	0.0157896	0.047102
SINHCAF	117.326	1.98871	0.296148	6.71528	1.87706e-11	2.01409e-10
SINHCAFP2	15.4288	2.23388	0.698626	3.19754	0.00138607	0.00546355
SKAP1	102.033	-2.06865	0.249175	-8.302	1.02372e-16	1.60527e-15
SKAP1-AS2	40.9749	-3.54151	0.457201	-7.74606	9.47868e-15	1.29109e-13
SKOR1-AS1	21.2084	-1.87299	0.534682	-3.50299	0.000460061	0.0019909
SLAMF6	254.645	1.12646	0.145088	7.76396	8.23179e-15	1.12629e-13
SLAMF8	22.1052	-1.42746	0.48037	-2.97158	0.0029627	0.0107609
SLC10A6	35.9242	1.26204	0.388184	3.25115	0.0011494	0.00462646
SLC12A1	233.862	1.14953	0.153071	7.50976	5.92357e-14	7.70665e-13
SLC14A2	25.4376	-1.64524	0.445984	-3.68902	0.000225121	0.00103759
SLC16A1-AS1	981.198	-1.07926	0.0792441	-13.6195	3.06754e-42	1.34201e-40
SLC16A10	214.235	-1.51656	0.178386	-8.50157	1.8705e-17	3.06939e-16
SLC22A17	40.1557	-1.32265	0.368862	-3.58576	0.000336102	0.00149619
SLC22A25	24.5098	-2.79775	0.526076	-5.31815	1.04829e-07	7.65957e-07
SLC22A7	31.3048	-1.10301	0.390196	-2.82681	0.00470139	0.0162617
SLC25A15P2	2.92315	3.9973	1.63833	2.43986	0.0146928	0.0442783
SLC25A2	133.777	1.52363	0.196192	7.766	8.10027e-15	1.10892e-13
SLC25A24P1	5.37881	-2.06758	1.00902	-2.0491	0.0404523	0.104156
SLC25A27	62.7795	-2.02852	0.326458	-6.21374	5.17382e-10	4.84162e-09
SLC25A3P2	51.019	1.15529	0.336	3.43835	0.00058527	0.00248594
SLC26A11	13.3206	-2.171	0.682791	-3.1796	0.00147478	0.00577821
SLC26A4	91.8055	-1.05313	0.236336	-4.45607	8.34757e-06	4.79976e-05
SLC28A1	1.73455	4.28686	1.92639	2.22533	0.0260589	0.0722663
SLC2A13	2304.01	1.36079	0.0660713	20.5958	2.99033e-94	3.98188e-92
SLC2A3	3885.62	-1.52	0.0489481	-31.0532	1.03146e-211	3.64271e-209
SLC30A3	54.8909	-1.29477	0.308057	-4.20301	2.63387e-05	0.000141776
SLC30A4	64.3737	-1.93374	0.31158	-6.20624	5.42679e-10	5.06085e-09
SLC30A6P1	4.74968	-3.01741	1.32538	-2.27664	0.0228079	0.0645133
SLC35A4	24.7728	-1.22505	0.459621	-2.66535	0.00769076	0.0252266
SLC35D2	169.63	1.55698	0.195502	7.96401	1.66551e-15	2.39017e-14
SLC35E4	33.5967	-1.63157	0.399346	-4.08561	4.39618e-05	0.000229
SLC35F1	38.8773	-1.11461	0.40468	-2.75431	0.00588165	0.0198929
SLC38A1	23323.5	1.56125	0.038827	40.2105	0	0
SLC38A2	33538.8	1.43502	0.0363169	39.514	0	0
SLC38A2-AS1	36.4159	1.10584	0.362397	3.05146	0.00227728	0.00852556
SLC38A4	684.356	2.40248	0.124049	19.3673	1.45737e-83	1.65178e-81
SLC38A4-AS1	2070.36	2.15903	0.063566	33.9652	7.27931e-253	4.03141e-250
SLC44A2	132.991	-1.71376	0.217502	-7.87926	3.29317e-15	4.61726e-14
SLC44A3	37.4296	2.27307	0.394154	5.76696	8.07124e-09	6.70119e-08
SLC44A3-AS1	12.3526	2.7411	0.711573	3.85217	0.000117074	0.000568409
SLC4A3	47.7784	1.00091	0.346583	2.88793	0.00387787	0.013697
SLC4A4	116.474	2.29125	0.235201	9.7417	2.00185e-22	4.36715e-21
SLC4A8	383.253	1.24095	0.116709	10.6328	2.09654e-26	5.58344e-25
SLC4A9	36.8404	1.22372	0.385242	3.1765	0.00149062	0.00583414
SLC6A12	95.4735	-1.03515	0.232446	-4.45328	8.45693e-06	4.85921e-05
SLC7A3	19.3524	-1.37563	0.538396	-2.55505	0.0106171	0.033465
SLC8A1	4278.55	1.05049	0.0486026	21.6139	1.3292e-103	1.99939e-101
SLC8A1-AS1	388.957	1.14053	0.117663	9.69317	3.22356e-22	6.9638e-21
SLC9A9-AS1	17.761	-1.24353	0.539412	-2.30535	0.0211468	0.0603756
SLC9A9-AS2	2.39785	-3.60576	1.76703	-2.04058	0.0412925	0.105962
SLC9C2	1802.81	1.30819	0.0717316	18.2372	2.61304e-74	2.54698e-72
SLFN12L	354.626	1.44264	0.140519	10.2665	9.97581e-25	2.42363e-23
SLFNL1-AS1	955.498	1.01617	0.08117	12.519	5.87831e-36	2.17694e-34
SMANTIS	392.698	1.98028	0.124383	15.9209	4.53809e-57	3.0297e-55
SMAP2	46224.4	1.11257	0.0383851	28.9845	1.03064e-184	3.21981e-182
SMC2-DT	45.3605	2.01829	0.349172	5.78023	7.45996e-09	6.21272e-08
SMCO2	5.45305	2.5404	1.09289	2.32448	0.0201	0.0578818
SMIM11	31.8624	-1.26759	0.510925	-2.48097	0.0131026	0.0401665
SMOX	166.419	-1.02587	0.185115	-5.54178	2.99405e-08	2.32873e-07
SMPD4P1	1.83	4.37241	2.05229	2.13051	0.0331297	0.088304
SMYD3-AS1	804.828	1.38071	0.0933471	14.7911	1.67218e-49	9.11579e-48
SNED1-AS1	20.996	-1.1034	0.500164	-2.20607	0.0273789	0.0754204
SNORA2C	5.89943	2.09676	0.982478	2.13416	0.03283	0.0876331
SNORA70D	3.727	-3.28758	1.42842	-2.30155	0.0213607	0.0609149
SNORA80B	35.9959	1.10841	0.362587	3.05696	0.00223596	0.00838632
SNORA80D	19.6928	1.26816	0.536138	2.36536	0.0180124	0.0526985
SNORD53	19.4644	-1.00035	0.49804	-2.00858	0.0445817	0.112905
SNRPD2P1	14.4398	1.45722	0.583344	2.49805	0.0124879	0.0385197
SNRPEP2	5.11124	2.41765	1.07225	2.25475	0.0241492	0.0676868
SNX18P3	14.5211	1.80842	0.611151	2.95904	0.00308603	0.0111573
SNX18P7	206.931	1.23193	0.161706	7.61834	2.56962e-14	3.40863e-13
SOCAR	27.2179	-1.15162	0.44563	-2.58425	0.00975915	0.0310175
SOCS2	121.921	1.47617	0.22409	6.58741	4.47553e-11	4.65669e-10
SOCS2-AS1	27.2243	1.78914	0.438475	4.08038	4.49622e-05	0.000233761
SORCS2	1303.47	-3.38914	0.0959698	-35.3146	3.50556e-273	2.44067e-270
SOWAHC	235.224	-2.25838	0.172663	-13.0797	4.30306e-39	1.74181e-37
SOX1	2.94007	5.04907	1.70853	2.95521	0.00312454	0.0112849
SOX3	3.24432	-3.09292	1.47634	-2.09499	0.0361716	0.0950124
SOX5	1846.24	1.50727	0.0650066	23.1864	6.24372e-119	1.07146e-116
SOX5-AS1	676.003	1.08084	0.0913756	11.8285	2.77933e-32	9.15226e-31
SP9	1509.3	1.03389	0.0670775	15.4134	1.32956e-53	8.22303e-52
SPATA41	82.5111	-1.05848	0.248163	-4.26527	1.99662e-05	0.000109334
SPEF2	2575.84	1.05018	0.0587488	17.8759	1.81864e-71	1.6598e-69
SPINT1	497.811	-1.08148	0.111411	-9.70707	2.81297e-22	6.10932e-21
SPOCK1	574.696	-1.12643	0.100994	-11.1534	6.89036e-29	2.02783e-27
SPOCK2	57.6623	1.10435	0.329838	3.34816	0.000813496	0.00336044
SPON2	1091.93	-1.01888	0.0769459	-13.2415	5.05496e-40	2.09488e-38
SPRED1	164.936	1.07442	0.181795	5.91005	3.41999e-09	2.95421e-08
SPRY1	77.0979	-1.2765	0.254144	-5.02274	5.09387e-07	3.43558e-06
SPTBN1	11350.9	-1.05052	0.0451352	-23.2749	7.96773e-120	1.38684e-117
SRD5A2P1	10.9407	1.71693	0.738614	2.32452	0.0200974	0.0578812
SRGAP1	339.373	-1.34128	0.128325	-10.4522	1.43165e-25	3.64158e-24
SRPX	10.8296	-1.55104	0.750654	-2.06625	0.0388045	0.100712
SRSF9P1	13.5883	-1.21657	0.599867	-2.02807	0.0425531	0.108557
SSBL6P	14.3795	2.5551	0.644558	3.96411	7.36702e-05	0.000369382
ST18	14.8289	2.60456	0.651681	3.99668	6.42365e-05	0.00032543
ST3GAL3-AS1	1595.83	1.42355	0.0711388	20.0109	4.42314e-89	5.3358e-87
ST8SIA1	48.0007	1.76059	0.341605	5.15388	2.55145e-07	1.78097e-06
ST8SIA5	301.664	-1.42068	0.144967	-9.80003	1.12557e-22	2.48666e-21
ST8SIA6	197.272	2.61711	0.181858	14.3909	5.89812e-47	2.96124e-45
ST8SIA6-AS1	94.8348	3.53329	0.29428	12.0065	3.28257e-33	1.11097e-31
STAMBPL1	99.4051	-1.31368	0.246983	-5.31889	1.04404e-07	7.63561e-07
STAR	1071.86	-1.25548	0.0779666	-16.1028	2.43997e-58	1.68434e-56
STARD5	91.7555	-1.00561	0.244763	-4.1085	3.9823e-05	0.000208915
STK38L	1641.95	1.42271	0.0708388	20.0837	1.02426e-89	1.25423e-87
STMN1P1	18.938	2.04887	0.584598	3.50475	0.000457042	0.00197924
STRA8	26.7716	-1.23426	0.43552	-2.834	0.00459699	0.0159254
STRC	28.9383	-1.06439	0.4819	-2.20873	0.0271937	0.0749695
STUM	71.4247	-1.16871	0.274383	-4.25943	2.04952e-05	0.000111979
STX1A	157.238	-1.08221	0.189142	-5.7217	1.05461e-08	8.63243e-08
STYXL2	85.2751	2.79486	0.291522	9.58711	9.05859e-22	1.89476e-20
SULT1B1	2627.24	-2.29259	0.0603847	-37.9664	0	0
SULT1E1	33.8789	-1.61806	0.456273	-3.54626	0.000390742	0.00171653
SUMO1P1	241.756	-1.01246	0.146339	-6.91857	4.56232e-12	5.14697e-11
SUSD3	324.823	1.79409	0.147788	12.1397	6.51e-34	2.23746e-32
SV2A	1377.39	-1.65353	0.0694694	-23.8023	3.16089e-125	5.92496e-123
SV2C	18.3031	-1.46281	0.596155	-2.45374	0.0141381	0.0428344
SYDE1	33.8365	-1.41601	0.394088	-3.59314	0.000326717	0.00145867
SYDE2	322.153	1.41639	0.137461	10.304	6.76179e-25	1.65766e-23
SYN2	160.988	1.95027	0.187399	10.4071	2.30234e-25	5.7958e-24
SYNE1	981.483	-1.17875	0.080187	-14.7	6.44781e-49	3.43808e-47
SYNE2	48.0462	2.86886	0.392185	7.31507	2.57255e-13	3.18536e-12
SYPL2	29.2011	-1.84704	0.501213	-3.68515	0.000228571	0.0010519
SYT11	264.088	-1.55183	0.140148	-11.0728	1.69992e-28	4.94907e-27
SYT15-AS1	18.0114	1.20477	0.518362	2.32419	0.0201152	0.0578984
SYT6	543.356	-3.3733	0.129087	-26.1319	1.58139e-150	3.74129e-148
SZT2	12467.1	1.0373	0.0384391	26.9857	2.1774e-160	5.46999e-158
TAL2	23.0548	1.73604	0.489817	3.54426	0.000393713	0.00172834
TAS2R41	91.0874	-1.27772	0.240519	-5.31234	1.08226e-07	7.89594e-07
TAS2R60	113.452	-1.36298	0.21388	-6.37267	1.85767e-10	1.82017e-09
TAS2R62P	86.1463	-1.09336	0.253142	-4.31916	1.56626e-05	8.68608e-05
TATDN2P3	12.9884	2.5166	0.682292	3.68845	0.000225626	0.00103972
TBC1D12	3165.42	1.18827	0.0537694	22.0993	3.20695e-108	4.97751e-106
TBC1D2	832.642	-1.3435	0.107688	-12.4758	1.01145e-35	3.67866e-34
TBC1D30	1297.15	1.22135	0.0728251	16.771	3.98071e-63	3.05037e-61
TBCAP3	16.2101	1.17383	0.573043	2.04842	0.0405187	0.104284
TBL1Y	30.9908	1.28224	0.470277	2.72655	0.00639997	0.0214577
TBR1	26.3161	-1.028	0.447846	-2.29544	0.0217079	0.0617749
TCAF2	192.887	-1.37483	0.162441	-8.46354	2.59388e-17	4.2223e-16
TCEA1P3	4.12886	5.54012	1.59594	3.47138	0.000517784	0.00221902
TCEAL2	11.2021	-2.15559	0.70129	-3.07375	0.00211386	0.00796637
TCF23	513.935	-1.47681	0.110219	-13.3989	6.13892e-41	2.58365e-39
TCN1	133.954	1.22566	0.202974	6.03848	1.5557e-09	1.39526e-08
TDRD6	12.5718	-1.71406	0.658646	-2.60239	0.00925755	0.0296436
TDRD9	20.034	-3.13065	0.602821	-5.19333	2.06568e-07	1.45945e-06
TEAD1	1343.26	1.10808	0.0714913	15.4995	3.49811e-54	2.18569e-52
TENT5C	613.798	-1.59	0.0999088	-15.9145	5.02831e-57	3.34781e-55
TENT5C-DT	5.5304	-2.43785	1.10615	-2.2039	0.0275312	0.0757179
TESC	316.638	-1.98529	0.14554	-13.6408	2.28996e-42	1.00544e-40
TESC-AS1	21.4655	-1.87351	0.497502	-3.76584	0.000165991	0.000781465
TEX15	684.46	1.06084	0.114014	9.30449	1.34643e-20	2.66313e-19
TEX30	1397.61	2.69753	0.0743193	36.2965	1.8401e-288	1.60142e-285
TEX41	1805.91	1.39781	0.0638332	21.8978	2.72602e-106	4.12594e-104
TEX50	251.34	1.0292	0.159334	6.45942	1.05108e-10	1.05431e-09
TFPI	104.108	3.06452	0.280915	10.909	1.04363e-27	2.96745e-26
TGFBR3	520.333	1.32713	0.102408	12.9593	2.08145e-38	8.30128e-37
TGM5	1476.27	-1.15052	0.0669646	-17.181	3.68503e-66	3.03368e-64
THBS1	143.739	1.10699	0.185147	5.97902	2.24487e-09	1.97626e-08
THEM5	4.2348	-2.36675	1.166	-2.0298	0.0423766	0.108174
THSD4	61.7467	1.90571	0.300194	6.34827	2.17743e-10	2.11477e-09
TIE1	31.9186	1.04528	0.424186	2.46419	0.0137321	0.041802
TIMP3	13574	1.21674	0.0418221	29.0934	4.35501e-186	1.39635e-183
TIMP4	4.48357	3.68734	1.37387	2.68391	0.00727672	0.0240571
TLCD5	152.425	2.3806	0.217651	10.9377	7.61083e-28	2.17422e-26
TLK2P1	109.695	1.24445	0.506676	2.4561	0.0140455	0.0426069
TLR5	172.037	-1.51441	0.185788	-8.15129	3.6007e-16	5.45319e-15
TLR7	66.8797	2.6289	0.308882	8.511	1.72441e-17	2.83973e-16
TLX1NB	1.74152	-4.20737	2.11696	-1.98746	0.0468716	0.117725
TLX3	12.0515	2.13021	0.736411	2.89269	0.00381955	0.0135146
TM4SF1	4.20374	-2.87048	1.32677	-2.16351	0.0305022	0.0825223
TM7SF3	3857.66	1.6804	0.0519271	32.3608	9.77332e-230	4.33012e-227
TMA16P2	39.0284	1.4524	0.36019	4.03232	5.52292e-05	0.000282736
TMC3	39.3676	-2.04801	0.391613	-5.22967	1.69816e-07	1.21174e-06
TMC3-AS1	313.166	-1.99215	0.134795	-14.779	2.00015e-49	1.08311e-47
TMC5	38.7331	1.62761	0.452098	3.60012	0.000318069	0.00142241
TMCC2	60.2184	-2.0464	0.344185	-5.94565	2.75368e-09	2.40336e-08
TMCC3	70.3665	1.73582	0.317984	5.45883	4.79284e-08	3.65546e-07
TMEM117	246.783	1.04792	0.149014	7.03236	2.03062e-12	2.35406e-11
TMEM121B	1844	-1.15613	0.0651832	-17.7366	2.18972e-70	1.96173e-68
TMEM130	2.21618	3.57284	1.74661	2.04559	0.0407971	0.104879
TMEM132B	3.10235	4.08621	1.62026	2.52194	0.0116708	0.0362841
TMEM145	65.3033	-1.82343	0.286064	-6.37421	1.83907e-10	1.8034e-09
TMEM156	257.049	1.15925	0.143617	8.07178	6.9279e-16	1.02191e-14
TMEM176A	106.086	-1.90716	0.237001	-8.04705	8.48159e-16	1.24806e-14
TMEM176B	809.328	-1.91879	0.0905109	-21.1996	9.64001e-100	1.35785e-97
TMEM196	4.76315	3.80661	1.4455	2.63342	0.00845285	0.0274054
TMEM200A	58.1606	-2.53926	0.326836	-7.76921	7.89769e-15	1.08301e-13
TMEM220-AS1	4.32643	-4.49706	1.56862	-2.86689	0.00414527	0.0145132
TMEM242-DT	14.0875	-1.19443	0.601582	-1.98548	0.0470913	0.118192
TMEM255B	222.957	-1.38264	0.153127	-9.02939	1.72624e-19	3.22247e-18
TMEM26-AS1	3.55912	3.34425	1.47162	2.2725	0.0230565	0.0651408
TMEM269	276.2	1.46621	0.136758	10.7212	8.09427e-27	2.21122e-25
TMEM269-DT	56.9924	1.35176	0.29505	4.58147	4.61721e-06	2.76239e-05
TMEM30B	2.26381	4.67055	1.8335	2.54733	0.010855	0.0341088
TMEM38A	232.179	-1.18944	0.149929	-7.93333	2.1334e-15	3.02953e-14
TMEM45A	3924.32	-1.07069	0.0520608	-20.5662	5.50921e-94	7.29611e-92
TMEM59L	2.69727	4.93018	1.71817	2.86944	0.00411202	0.0144092
TMEM97P2	32.2492	-1.80155	0.401056	-4.49203	7.05486e-06	4.10391e-05
TMIGD3	252.839	-2.2508	0.152137	-14.7945	1.58925e-49	8.70264e-48
TMTC2	1027.13	-1.17449	0.0792873	-14.8131	1.20518e-49	6.62929e-48
TNC	104.07	1.31843	0.243749	5.40897	6.33891e-08	4.77633e-07
TNFRSF11A	119.495	1.92496	0.22466	8.56833	1.05e-17	1.75129e-16
TNFRSF14	18.9227	2.2895	0.641691	3.56792	0.000359823	0.00159256
TNFRSF25	128.882	1.89178	0.224944	8.41	4.10013e-17	6.60357e-16
TNFSF12	4.24539	-2.83569	1.3261	-2.13837	0.0324866	0.0868973
TNKS2-DT	12.8191	-1.4562	0.719688	-2.02338	0.043034	0.109554
TNNC1	3.73137	-4.27696	1.62548	-2.63121	0.00850819	0.0275628
TPM1-AS	3.09652	4.08621	1.62085	2.52103	0.0117011	0.0363644
TPRG1	248.335	-1.34896	0.155628	-8.66789	4.40193e-18	7.49066e-17
TPST2P1	19.8029	-1.04855	0.531146	-1.97413	0.0483674	0.120847
TRAF5	39.6327	-1.44277	0.371604	-3.88254	0.000103372	0.00050592
TRD-AS1	29.9803	2.06083	0.45564	4.52292	6.09921e-06	3.57703e-05
TREM1	359.638	-1.67931	0.127623	-13.1583	1.52515e-39	6.23573e-38
TREML4	24.9598	-2.52477	1.06791	-2.36421	0.0180684	0.0528434
TREML5P	6.1737	-2.05037	0.929476	-2.20594	0.027388	0.0754369
TRGC2	796.497	-1.08644	0.0968832	-11.2139	3.48389e-29	1.03531e-27
TRGJP2	141.326	-1.00062	0.19637	-5.0956	3.47643e-07	2.38764e-06
TRHDE	5887.94	1.73969	0.048063	36.196	7.03348e-287	5.91006e-284
TRHDE-AS1	3693.91	1.99867	0.0567559	35.2151	1.17519e-271	7.95472e-269
TRIB1	559.501	1.23277	0.10442	11.8059	3.64066e-32	1.19242e-30
TRIB2	638.887	-2.7377	0.113902	-24.0356	1.1814e-127	2.30308e-125
TRIM22	449.595	1.07526	0.122747	8.75996	1.95322e-18	3.40458e-17
TRIM36-IT1	31.9261	1.2415	0.397701	3.12169	0.00179815	0.00689102
TRIM60P19	12.2618	-5.11576	1.16694	-4.38392	1.16562e-05	6.58104e-05
TRIM71	68.1332	-1.24994	0.279286	-4.47548	7.6239e-06	4.41281e-05
TRIM9	156.142	-1.74495	0.190687	-9.15088	5.64718e-20	1.08015e-18
TRIT1	7757.88	1.28876	0.0465526	27.684	1.08806e-168	2.91362e-166
TROAP-AS1	107.919	-1.55732	0.225755	-6.89829	5.26318e-12	5.89941e-11
TRPC1	328.435	-1.63085	0.137271	-11.8805	1.4945e-32	4.96835e-31
TRPC2	10.6143	1.4168	0.67052	2.11298	0.0346024	0.0915817
TRPC6	5.5021	4.01665	1.34799	2.97973	0.00288503	0.0105039
TRPC7	22.6986	1.90896	0.595289	3.20678	0.00134231	0.00530997
TRPC7-AS1	43.6207	1.27604	0.384584	3.31797	0.000906734	0.00372225
TRPM5	20.7118	1.60815	0.53068	3.03037	0.00244258	0.00907266
TRPV3	69.2132	1.50611	0.284321	5.29723	1.17572e-07	8.55731e-07
TSHZ3	1048.16	-1.45651	0.0827744	-17.5961	2.63847e-69	2.3465e-67
TSHZ3-AS1	78.6303	-1.4338	0.25282	-5.67122	1.41787e-08	1.14255e-07
TSPAN2	386.937	-1.09663	0.121058	-9.05865	1.32077e-19	2.47573e-18
TTC32-DT	8.86683	-1.6999	0.807287	-2.1057	0.0352305	0.0928807
TTPA	34.6883	1.06022	0.393387	2.69511	0.00703656	0.0233415
TUBA4A	2160.96	-1.53128	0.0630568	-24.2841	2.88465e-130	5.76174e-128
TUBAP10	12.3532	1.72208	0.718756	2.39591	0.0165791	0.0491125
TUBAP14	12.9315	-2.17472	0.702311	-3.09651	0.00195811	0.00744155
TUBB3	6.22196	-2.03197	1.03605	-1.96128	0.0498469	0.123681
TUBB3P2	3.0956	4.08627	1.69772	2.40691	0.016088	0.0478613
TUBB4A	27.5484	-1.37972	0.436288	-3.16241	0.00156467	0.00609559
TWIST1	536.223	1.18738	0.122478	9.69467	3.17656e-22	6.87446e-21
TWIST2	97.8289	-1.42848	0.241532	-5.91424	3.33409e-09	2.8841e-08
TYRP1	7.8958	1.96737	0.882613	2.22903	0.0258116	0.0716793
UBA5P1	10.5196	-1.65594	0.723282	-2.28949	0.0220511	0.0626272
UBL4B	16.8815	-1.38314	0.578697	-2.39009	0.016844	0.0498005
UGT3A2	84.8703	1.58809	0.247636	6.41299	1.42692e-10	1.41288e-09
UNC5C	1059.02	-2.28615	0.0936245	-24.4183	1.09447e-131	2.20414e-129
UNC5C-AS1	48.5848	-2.19255	0.345268	-6.35027	2.14934e-10	2.09083e-09
UNC79	14.0508	3.51024	0.835458	4.20157	2.65068e-05	0.000142618
UNCX	8.65831	6.60704	1.38095	4.78442	1.71485e-06	1.08229e-05
UROC1	10.5104	-1.47827	0.706792	-2.09152	0.0364819	0.0956933
USH1C	140.04	1.43103	0.214834	6.6611	2.7178e-11	2.88321e-10
USP8P2	20.3444	-1.24594	0.502556	-2.4792	0.0131676	0.0403406
USP9Y	47.7172	1.41651	0.345525	4.0996	4.13859e-05	0.000216308
VAV3-AS1	891.124	-1.22066	0.0953177	-12.8062	1.51384e-37	5.85542e-36
VEGFC	8.04979	2.01341	0.849723	2.36949	0.0178126	0.0521765
VIM	5122.39	-2.11329	0.0534843	-39.5123	0	0
VIT	590.805	1.21802	0.0953113	12.7794	2.138e-37	8.23044e-36
VN1R7P	12.992	7.19517	1.2981	5.54286	2.97575e-08	2.31597e-07
VN1R87P	7.00133	6.30349	1.39606	4.5152	6.32567e-06	3.69827e-05
VNN1	6.58368	6.21166	1.43059	4.34202	1.41178e-05	7.88322e-05
VSIG1	13.0444	2.67963	0.726802	3.68688	0.000227021	0.00104556
VSX1	4.99088	-5.72341	1.506	-3.80039	0.000144466	0.000689992
VWA5B1	2.42555	-3.61207	1.72831	-2.08994	0.0366234	0.0960128
VWF	42.5963	1.65626	0.364271	4.54679	5.44699e-06	3.22401e-05
VWFP1	7.03585	2.39504	0.93802	2.5533	0.0106708	0.0336039
WDR11-DT	18.4357	-1.03413	0.526714	-1.96336	0.0496046	0.123255
WEE2P1	17.3632	-1.1228	0.528817	-2.12323	0.0337349	0.0896948
WIPI1	218.508	-1.02054	0.185374	-5.50531	3.68511e-08	2.83725e-07
WNT3A	11.5482	1.59098	0.693985	2.29253	0.0218751	0.0621997
WNT5B	10.9774	1.96747	0.766443	2.56701	0.0102581	0.0324508
WSCD1	4.76502	2.67083	1.31146	2.03653	0.041697	0.106809
WWTR1	133.484	1.79566	0.227239	7.90207	2.74303e-15	3.8637e-14
XACT	102149	1.8066	0.0464622	38.8831	0	0
XIAPP2	131.273	1.09784	0.193269	5.68039	1.34389e-08	1.08544e-07
YARS2	641.049	1.34797	0.0941432	14.3183	1.68297e-46	8.28498e-45
YBX1	24196.7	1.17264	0.0964544	12.1574	5.23769e-34	1.80271e-32
YBX1P1	63.8185	1.04004	0.270374	3.84667	0.000119735	0.000579712
YPEL3	196.953	1.04481	0.1839	5.68137	1.33622e-08	1.07961e-07
YWHAQP5	22.3851	1.21492	0.485495	2.50243	0.0123342	0.0380987
YWHAZP1	3.0825	5.11934	1.67617	3.05418	0.00225675	0.00845518
YY1P1	29.2567	1.57299	0.471646	3.33511	0.000852645	0.00351264
ZAR1L	28.9528	1.50079	0.434693	3.45252	0.000555384	0.00236684
ZBTB16	80.6089	-3.50203	0.342908	-10.2127	1.73885e-24	4.18285e-23
ZC2HC1A	42.7175	1.08871	0.342498	3.17872	0.00147925	0.00579431
ZDHHC11B	112.933	-1.12496	0.225095	-4.99772	5.80128e-07	3.8826e-06
ZFP3	322.144	1.01744	0.151242	6.72725	1.72894e-11	1.86008e-10
ZFP69	8479.77	1.35872	0.041808	32.499	1.10258e-231	5.16687e-229
ZFP69B	3799.11	1.65562	0.0527377	31.3935	2.48338e-216	9.31001e-214
ZFPM2-AS1	384.81	1.30909	0.122628	10.6753	1.32843e-26	3.5928e-25
ZFYVE28	83.3628	-1.28147	0.244015	-5.2516	1.50783e-07	1.08131e-06
ZIC2	1279.78	1.34196	0.079097	16.966	1.46683e-64	1.1681e-62
ZIC4	2.1836	4.62626	1.81082	2.55478	0.0106254	0.0334826
ZIC5	459.243	1.63724	0.115072	14.228	6.13989e-46	2.96859e-44
ZKSCAN7	236.269	1.89268	0.151542	12.4895	8.5239e-36	3.12346e-34
ZMPSTE24	35175.2	1.29187	0.0386359	33.4371	3.97028e-245	2.05846e-242
ZNF137P	263.741	1.75596	0.149729	11.7276	9.20414e-32	2.94726e-30
ZNF165	19.6497	-1.01669	0.49492	-2.05425	0.0399511	0.103052
ZNF214	18.4897	2.00202	0.540177	3.70623	0.000210364	0.000973814
ZNF215	69.2642	3.4977	0.375831	9.30658	1.32017e-20	2.61331e-19
ZNF256	168.581	1.37696	0.193139	7.12936	1.00838e-12	1.19514e-11
ZNF257	530.241	1.95524	0.121763	16.0578	5.04318e-58	3.44236e-56
ZNF285	140.393	1.6059	0.208327	7.70855	1.27254e-14	1.71987e-13
ZNF300	351.097	-1.85377	0.138709	-13.3644	9.75927e-41	4.09318e-39
ZNF320	309.867	5.0931	0.440524	11.5615	6.4594e-31	2.01282e-29
ZNF334	35.9457	3.12419	0.439308	7.1116	1.14706e-12	1.35359e-11
ZNF358	46.3897	-1.87302	0.342781	-5.46418	4.65059e-08	3.5503e-07
ZNF366	270.759	1.41222	0.168791	8.36671	5.92482e-17	9.44869e-16
ZNF418	20.4527	2.11226	0.538789	3.92038	8.84077e-05	0.00043787
ZNF426	694.23	4.69206	0.144415	32.4902	1.46806e-231	6.74974e-229
ZNF426-DT	4.75893	3.14172	1.22652	2.5615	0.0104222	0.0329145
ZNF43	594.613	1.88675	0.115509	16.3343	5.62981e-60	4.05879e-58
ZNF439	1357.19	2.9937	0.0810312	36.9451	8.73536e-299	9.25492e-296
ZNF471	42.6289	1.93505	0.371211	5.2128	1.8601e-07	1.32226e-06
ZNF492	285.902	1.17366	0.145385	8.07275	6.87307e-16	1.01443e-14
ZNF506	2734.55	1.61734	0.059253	27.2955	4.79866e-164	1.25735e-161
ZNF532	1918.96	1.1547	0.0617017	18.7142	3.79152e-78	3.96531e-76
ZNF544	1411.76	1.08304	0.07733	14.0054	1.44475e-44	6.7315e-43
ZNF563	6.11462	1.89754	0.966766	1.96277	0.0496733	0.123371
ZNF568	245.274	1.18559	0.1518	7.81016	5.71139e-15	7.88974e-14
ZNF660	436.93	1.18681	0.126717	9.36584	7.54507e-21	1.51448e-19
ZNF684	4079.6	1.20024	0.0570266	21.0469	2.43883e-98	3.39597e-96
ZNF691	1521.74	1.03115	0.0667676	15.4439	8.29888e-54	5.14573e-52
ZNF691-DT	525.647	1.59542	0.106236	15.0176	5.62919e-51	3.19749e-49
ZNF701	1137.35	1.59973	0.0781782	20.4627	4.6337e-93	6.07065e-91
ZNF703	237.923	-1.01033	0.145406	-6.94832	3.69654e-12	4.19354e-11
ZNF704	666.446	2.25996	0.106997	21.1218	5.01096e-99	7.01765e-97
ZNF75BP	63.5304	1.06084	0.303187	3.49895	0.000467097	0.0020192
ZNF818P	49.8788	5.23945	0.589901	8.88192	6.57152e-19	1.19014e-17
ZNF827	132.692	-1.20226	0.191675	-6.27236	3.55609e-10	3.38627e-09
ZNF841	1752.64	1.24866	0.0717288	17.408	7.1726e-68	6.08996e-66
ZNF849P	39.6538	1.11816	0.442044	2.52953	0.0114216	0.0356183
ZNF90	18.0666	1.15182	0.526332	2.1884	0.0286405	0.078215
ZNF93	2256.48	1.19686	0.0609354	19.6415	6.83909e-86	8.05096e-84
ZNF98	578.783	5.90817	0.207297	28.501	1.13873e-178	3.38398e-176
ZNF99	264.501	7.21538	0.460616	15.6646	2.63904e-55	1.68346e-53
ZNRF3-IT1	21.4537	1.02192	0.4682	2.18265	0.0290616	0.079223

## Sheet: DEmiRNAs
Table S2. Reslut of Differential Expression Analysis of miRNA Sequencing Data
miRNA_id	baseMean	Log2FC	lfcSE	stat	P.Value	P.adj
hsa-miR-4488	19.5178	-4.40631	0.796117	-5.53475	3.11678e-08	3.70634e-07
hsa-miR-506-3p	2.91321	-3.88356	1.6503	-2.35324	0.0186108	0.0762193
hsa-miR-7151-5p	6.90202	-3.67168	1.10925	-3.31004	0.000932834	0.00547091
hsa-miR-216b-5p	15.7706	-3.43976	0.706636	-4.86779	1.12851e-06	1.13657e-05
hsa-miR-7151-3p	14.0805	-3.25546	0.739408	-4.4028	1.06864e-05	9.17171e-05
hsa-miR-2682-5p	10.8886	-2.80833	0.77786	-3.61032	0.000305816	0.00197281
hsa-miR-217-5p	44.5415	-2.49495	0.413793	-6.02946	1.64511e-09	2.35322e-08
hsa-miR-618	810.816	-2.47899	0.149901	-16.5375	1.97117e-61	1.94555e-58
hsa-miR-4423-3p	153.648	-2.36902	0.22706	-10.4335	1.74356e-25	7.48213e-24
hsa-miR-129-2-3p	35.4015	-2.26609	0.419004	-5.40828	6.36312e-08	7.21885e-07
hsa-miR-363-5p	5.19672	-2.20515	1.06742	-2.06587	0.0388404	0.141548
hsa-miR-508-3p	8.95589	-2.20375	0.839858	-2.62395	0.00869168	0.0399009
hsa-miR-509-3p	8.33521	-2.01633	0.808461	-2.49404	0.01263	0.0546746
hsa-miR-34a-5p	414.628	-1.99209	0.154982	-12.8537	8.2005e-38	6.74492e-36
hsa-miR-452-5p	192.608	-1.94664	0.193487	-10.0608	8.23236e-24	3.12513e-22
hsa-miR-183-3p	36.6167	-1.93033	0.406132	-4.75297	2.00454e-06	1.92085e-05
hsa-miR-181a-3p	9.63236	-1.90606	0.725277	-2.62804	0.00858777	0.0396081
hsa-miR-96-5p	1587.89	-1.89644	0.154113	-12.3055	8.45677e-35	6.42064e-33
hsa-miR-6503-5p	131.792	-1.81547	0.224155	-8.09914	5.53482e-16	1.4376e-14
hsa-miR-137-3p	6.99298	-1.79774	0.88739	-2.02587	0.042778	0.152978
hsa-miR-4423-5p	70.0638	-1.78788	0.316495	-5.64901	1.61373e-08	1.99095e-07
hsa-miR-224-5p	518.078	-1.78209	0.137677	-12.944	2.54117e-38	2.28012e-36
hsa-miR-182-3p	15.8296	-1.7737	0.578858	-3.06414	0.00218294	0.0118382
hsa-miR-182-5p	33825.4	-1.75743	0.117793	-14.9196	2.45626e-50	3.03041e-48
hsa-miR-183-5p	12752.4	-1.72458	0.111556	-15.4593	6.53164e-54	2.14891e-51
hsa-miR-6503-3p	1190.04	-1.71636	0.112816	-15.2138	2.86384e-52	5.65321e-50
hsa-miR-30c-5p	956191	-1.64452	0.107967	-15.2317	2.17918e-52	5.37712e-50
hsa-miR-6718-5p	95.9125	-1.6219	0.248892	-6.51648	7.19755e-11	1.24631e-09
hsa-miR-4421	286.69	-1.58221	0.181267	-8.72865	2.57725e-18	7.48162e-17
hsa-miR-30c-1-3p	6328.35	-1.57215	0.098795	-15.9133	5.12773e-57	2.53054e-54
hsa-miR-30e-3p	193511	-1.51723	0.106031	-14.3093	1.91495e-46	2.10006e-44
hsa-miR-615-3p	41.6564	-1.50291	0.367336	-4.09139	4.28791e-05	0.000320619
hsa-miR-30e-5p	274171	-1.48029	0.0982151	-15.0719	2.47818e-51	3.49424e-49
hsa-miR-6509-3p	13.1078	-1.45215	0.69198	-2.09854	0.0358573	0.132057
hsa-miR-582-5p	1040.12	-1.43855	0.133023	-10.8143	2.94636e-27	1.45403e-25
hsa-miR-509-3-5p	24.9186	-1.41307	0.509459	-2.77366	0.00554289	0.0273542
hsa-miR-3179	17.4721	-1.3449	0.524522	-2.56405	0.010346	0.0464158
hsa-miR-582-3p	7752.95	-1.33512	0.129811	-10.2851	8.22698e-25	3.24801e-23
hsa-miR-7851-3p	21.607	-1.30387	0.494124	-2.63876	0.0083211	0.0386618
hsa-miR-514a-3p	70.405	-1.21979	0.274739	-4.43983	9.00295e-06	7.87655e-05
hsa-miR-4775	17.4696	-1.21079	0.517886	-2.33796	0.0193895	0.078112
hsa-miR-146b-3p	875.246	-1.19799	0.156254	-7.66694	1.76154e-14	4.04335e-13
hsa-miR-6500-3p	779.71	-1.15079	0.119102	-9.66223	4.3628e-22	1.59484e-20
hsa-miR-30a-3p	1943.84	-1.14297	0.106308	-10.7515	5.82943e-27	2.73983e-25
hsa-miR-146b-5p	45665.3	-1.1382	0.0993414	-11.4575	2.15723e-30	1.25246e-28
hsa-miR-363-3p	2572.57	-1.13792	0.138584	-8.21101	2.19332e-16	5.85083e-15
hsa-miR-151a-3p	11860.2	-1.11122	0.133274	-8.33788	7.56311e-17	2.07355e-15
hsa-miR-20b-5p	1194	-1.07591	0.114469	-9.39912	5.5022e-21	1.87265e-19
hsa-miR-6877-5p	29.4931	-1.06504	0.399094	-2.66865	0.00761576	0.0363128
hsa-miR-181a-2-3p	6109.56	-1.05772	0.110114	-9.60566	7.5673e-22	2.66747e-20
hsa-miR-1290	811.734	-1.02086	0.126811	-8.05022	8.26457e-16	2.09157e-14
hsa-miR-484	9164.71	-1.01811	0.097758	-10.4146	2.12599e-25	8.74314e-24
hsa-miR-144-5p	24.5136	-1.01793	0.436805	-2.33039	0.0197854	0.0790094
hsa-miR-196a-3p	31.126	-1.00671	0.421012	-2.39118	0.0167945	0.0702382
hsa-miR-193a-5p	802.637	1.01044	0.114397	8.83275	1.02137e-18	3.05481e-17
hsa-miR-584-5p	1175.76	1.01721	0.140936	7.21751	5.29476e-13	1.08874e-11
hsa-miR-22-5p	61.2804	1.03139	0.320207	3.22102	0.00127736	0.00728759
hsa-miR-1468-5p	120.629	1.03572	0.235443	4.39902	1.08741e-05	9.2524e-05
hsa-miR-532-3p	850.939	1.04125	0.171305	6.07837	1.21413e-09	1.78858e-08
hsa-miR-221-5p	16030.2	1.04313	0.117548	8.87406	7.05255e-19	2.17527e-17
hsa-miR-4301	179.542	1.06313	0.221593	4.7977	1.60498e-06	1.55306e-05
hsa-miR-34b-3p	310.758	1.07619	0.174952	6.15136	7.68205e-10	1.20074e-08
hsa-miR-222-5p	332.733	1.07785	0.152299	7.07721	1.47081e-12	2.90337e-11
hsa-miR-3605-3p	29.8542	1.09476	0.4478	2.44476	0.0144948	0.0619324
hsa-miR-23a-3p	95245.4	1.09998	0.0917431	11.9898	4.0199e-33	2.64509e-31
hsa-miR-1249-5p	98.611	1.12702	0.258537	4.35923	1.30519e-05	0.000107352
hsa-miR-1248	29.5338	1.14304	0.417759	2.73613	0.0062167	0.030226
hsa-miR-143-3p	5822.45	1.15898	0.127089	9.11944	7.55118e-20	2.4042e-18
hsa-miR-181d-5p	1224.56	1.23992	0.106047	11.6922	1.39695e-31	8.61745e-30
hsa-miR-197-3p	21103.4	1.26765	0.119802	10.5812	3.64348e-26	1.6346e-24
hsa-miR-34c-5p	23549.4	1.26834	0.111946	11.3299	9.3317e-30	5.11688e-28
hsa-miR-95-3p	9678.48	1.29314	0.0855343	15.1184	1.22562e-51	2.01614e-49
hsa-miR-129-1-3p	24.7361	1.30442	0.467617	2.78949	0.00527903	0.0261868
hsa-miR-4777-3p	17.9661	1.36225	0.555742	2.45123	0.014237	0.0610952
hsa-miR-371b-3p	12.2134	1.36834	0.678861	2.01565	0.0438369	0.155637
hsa-miR-365a-3p	405.814	1.37943	0.175886	7.84275	4.40769e-15	1.03581e-13
hsa-miR-365b-3p	405.814	1.37943	0.175886	7.84275	4.40769e-15	1.03581e-13
hsa-miR-143-5p	21.8815	1.40957	0.486448	2.89769	0.00375925	0.0194261
hsa-miR-34c-3p	169.872	1.41568	0.189801	7.45877	8.73346e-14	1.8739e-12
hsa-miR-1298-5p	108.638	1.4665	0.235585	6.22492	4.81786e-10	7.92539e-09
hsa-miR-4286	883.054	1.4769	0.161273	9.15775	5.29897e-20	1.74336e-18
hsa-miR-181c-3p	518.639	1.54313	0.128171	12.0396	2.19907e-33	1.55034e-31
hsa-miR-193a-3p	19.5313	1.54637	0.525077	2.94504	0.00322909	0.016863
hsa-miR-371b-5p	69.5049	1.60446	0.285812	5.6137	1.9805e-08	2.41327e-07
hsa-miR-181c-5p	51.2139	1.60505	0.355993	4.50867	6.52358e-06	5.90713e-05
hsa-miR-1249-3p	2443.32	1.63314	0.11692	13.968	2.44293e-44	2.41117e-42
hsa-miR-4646-3p	10.2163	1.64357	0.699209	2.35061	0.0187427	0.0763521
hsa-miR-3134	8.77171	1.70712	0.73936	2.30891	0.0209485	0.0827046
hsa-miR-6854-5p	16.2727	1.78691	0.565116	3.16202	0.00156678	0.00868773
hsa-miR-4787-3p	26.8337	1.80132	0.433833	4.15209	3.2945e-05	0.000252067
hsa-miR-1291	39.2744	1.81153	0.395003	4.58611	4.51579e-06	4.1655e-05
hsa-miR-642b-3p	10.2308	1.85932	0.701021	2.6523	0.00799463	0.0373967
hsa-miR-885-5p	13.7282	2.02841	0.640456	3.16714	0.00153946	0.00863322
hsa-miR-4798-5p	4.46226	2.37249	1.14856	2.06562	0.0388647	0.141548
hsa-miR-4740-5p	5.4532	2.84956	1.13474	2.5112	0.0120322	0.0525479
hsa-miR-885-3p	4.89222	3.24756	1.17276	2.76916	0.00562003	0.0275968
hsa-miR-6780a-5p	2.76911	3.92631	1.66428	2.35917	0.018316	0.0753248
