# Supplementary material for: Integrative miRNA–mRNA Network and Molecular Dynamics-Based Identification of Therapeutic Candidates for Paroxysmal Nocturnal Hemoglobinuria
Source: Pharmaceuticals (Basel). 2026 Jan 14;19(1):143. doi: 10.3390/ph19010143 (PMC12845513; doi:10.3390/ph19010143)
Supplement: Supplementary file 1 [file pharmaceuticals-19-00143-s001.zip › Supplementary_Table_S3.xlsx]

## Sheet: GO_Enrichment_Analysis
Table S3. Result of Gene Ontology Enrichment Analysis
ONTOLOGY	ID	Description	GeneRatio	BgRatio	RichFactor	FoldEnrichment	zScore	P.Value	P.adj	qvalue	geneID	Count	richFactor
BP	GO:0007156	homophilic cell adhesion via plasma membrane adhesion molecules	47/1175	168/18986	0.279762	4.52048	11.772	5.5585e-19	2.92322e-15	2.57973e-15	AMIGO1/AMIGO2/CADM2/CDH22/CDHR1/CEACAM6/CELSR2/CELSR3/CNTN4/DSC3/DSG2/L1CAM/PCDH11X/PCDH9/PCDHB10/PCDHB11/PCDHB12/PCDHB13/PCDHB14/PCDHB15/PCDHB16/PCDHB5/PCDHB6/PCDHB7/PCDHB8/PCDHB9/PCDHGA1/PCDHGA10/PCDHGA11/PCDHGA12/PCDHGA2/PCDHGA3/PCDHGA4/PCDHGA5/PCDHGA6/PCDHGA7/PCDHGA8/PCDHGA9/PCDHGB1/PCDHGB2/PCDHGB3/PCDHGB4/PCDHGB5/PCDHGB6/PCDHGB7/PTK7/SDK2	47	2.79762
BP	GO:0006935	chemotaxis	80/1175	472/18986	0.169492	2.73869	9.82481	1.17278e-16	2.64099e-13	2.33066e-13	ACKR3/ANO6/ARTN/BMP4/C3AR1/C5AR1/CCL13/CCL2/CCL20/CCL23/CCL24/CCL5/CCN1/CCN3/CCR4/CCR5/CD74/CMTM2/CTSG/CXCL1/CXCL10/CXCL12/CXCL16/CXCL5/CXCL6/CXCL8/DEFA4/DEFB1/DNM1L/EDNRB/EFNA5/EGR3/EPHA7/EPHB1/F3/FGF10/FLRT2/FLT1/FPR1/FPR2/HGF/HRAS/IL16/IL17RA/IL17RC/ITGA1/ITGB2/KIT/L1CAM/LEF1/LPAR1/LSP1/LTB4R2/MET/MSTN/NRG3/NRP1/PARVA/PDGFD/PIP5K1A/PLAUR/PLEC/PLEKHG5/POU4F2/PTK2/PTPRO/RIPOR2/RNASE3/S100A12/S10…	80	1.69492
BP	GO:0042330	taxis	80/1175	474/18986	0.168776	2.72714	9.7807	1.50655e-16	2.64099e-13	2.33066e-13	ACKR3/ANO6/ARTN/BMP4/C3AR1/C5AR1/CCL13/CCL2/CCL20/CCL23/CCL24/CCL5/CCN1/CCN3/CCR4/CCR5/CD74/CMTM2/CTSG/CXCL1/CXCL10/CXCL12/CXCL16/CXCL5/CXCL6/CXCL8/DEFA4/DEFB1/DNM1L/EDNRB/EFNA5/EGR3/EPHA7/EPHB1/F3/FGF10/FLRT2/FLT1/FPR1/FPR2/HGF/HRAS/IL16/IL17RA/IL17RC/ITGA1/ITGB2/KIT/L1CAM/LEF1/LPAR1/LSP1/LTB4R2/MET/MSTN/NRG3/NRP1/PARVA/PDGFD/PIP5K1A/PLAUR/PLEC/PLEKHG5/POU4F2/PTK2/PTPRO/RIPOR2/RNASE3/S100A12/S10…	80	1.68776
BP	GO:0098742	cell-cell adhesion via plasma-membrane adhesion molecules	55/1175	280/18986	0.196429	3.17395	9.41279	1.46833e-14	1.93049e-11	1.70365e-11	ADGRL3/AMIGO1/AMIGO2/CADM2/CD6/CDH22/CDHR1/CEACAM6/CELSR2/CELSR3/CNTN4/DSC3/DSG2/EFNA5/ITGAM/ITGB2/L1CAM/LRRC4C/NTNG1/NTNG2/PCDH11X/PCDH9/PCDHB10/PCDHB11/PCDHB12/PCDHB13/PCDHB14/PCDHB15/PCDHB16/PCDHB5/PCDHB6/PCDHB7/PCDHB8/PCDHB9/PCDHGA1/PCDHGA10/PCDHGA11/PCDHGA12/PCDHGA2/PCDHGA3/PCDHGA4/PCDHGA5/PCDHGA6/PCDHGA7/PCDHGA8/PCDHGA9/PCDHGB1/PCDHGB2/PCDHGB3/PCDHGB4/PCDHGB5/PCDHGB6/PCDHGB7/PTK7/SDK2	55	1.96429
BP	GO:0060326	cell chemotaxis	57/1175	328/18986	0.17378	2.808	8.48364	1.10381e-12	1.16098e-09	1.02456e-09	ACKR3/ANO6/C3AR1/C5AR1/CCL13/CCL2/CCL20/CCL23/CCL24/CCL5/CCN3/CCR4/CCR5/CD74/CTSG/CXCL1/CXCL10/CXCL12/CXCL16/CXCL5/CXCL6/CXCL8/DEFA4/DNM1L/EDNRB/EGR3/EPHB1/FLT1/FPR2/HGF/IL16/IL17RA/IL17RC/ITGA1/ITGB2/KIT/LEF1/LPAR1/MET/MSTN/NRP1/PARVA/PDGFD/PIP5K1A/PLEC/PLEKHG5/PTK2/PTPRO/RIPOR2/S100A12/S100A8/S100A9/SLAMF8/THBS1/TNFRSF11A/TREM1/VEGFC	57	1.7378
BP	GO:0097529	myeloid leukocyte migration	45/1175	243/18986	0.185185	2.99228	8.02811	3.02595e-11	2.65225e-08	2.3406e-08	ANO6/C3AR1/C5AR1/CCL13/CCL2/CCL23/CCL24/CCL5/CCN3/CD200R1/CD74/CD9/CD99/CTSG/CXCL1/CXCL10/CXCL12/CXCL5/CXCL6/CXCL8/DNM1L/EDNRB/FLT1/FPR2/IL17RA/IL17RC/ITGA1/ITGB2/KIT/KITLG/MCOLN2/MSTN/PDGFD/PTGER4/PTK2/PTPRO/RIPOR2/S100A12/S100A8/S100A9/SLAMF8/THBS1/TNFRSF11A/TREM1/VEGFC	45	1.85185
BP	GO:0050900	leukocyte migration	60/1175	404/18986	0.148515	2.39975	7.30423	2.31303e-10	1.63233e-07	1.44053e-07	ADORA1/ANO6/ARTN/C3AR1/C5AR1/CCL13/CCL2/CCL20/CCL23/CCL24/CCL5/CCN3/CCR5/CD200R1/CD74/CD9/CD99/CHST2/CHST4/CTSG/CXCL1/CXCL10/CXCL12/CXCL16/CXCL5/CXCL6/CXCL8/DEFA4/DNM1L/EDNRB/FLT1/FPR2/GDF15/IL16/IL17RA/IL17RC/ITGA1/ITGB2/ITGB7/KIT/KITLG/MADCAM1/MCOLN2/MSTN/NLRP12/PDGFD/PLEC/PTGER4/PTK2/PTPRO/RIPOR2/S100A12/S100A8/S100A9/SLAMF8/THBS1/TNFRSF11A/TNFRSF14/TREM1/VEGFC	60	1.48515
BP	GO:0030595	leukocyte chemotaxis	43/1175	240/18986	0.179167	2.89503	7.58835	2.4831e-10	1.63233e-07	1.44053e-07	ANO6/C3AR1/C5AR1/CCL13/CCL2/CCL23/CCL24/CCL5/CCN3/CCR5/CD74/CTSG/CXCL1/CXCL10/CXCL12/CXCL16/CXCL5/CXCL6/CXCL8/DEFA4/DNM1L/EDNRB/FLT1/FPR2/IL16/IL17RA/IL17RC/ITGA1/ITGB2/KIT/MSTN/PLEC/PTK2/PTPRO/RIPOR2/S100A12/S100A8/S100A9/SLAMF8/THBS1/TNFRSF11A/TREM1/VEGFC	43	1.79167
BP	GO:0006816	calcium ion transport	60/1175	445/18986	0.134831	2.17865	6.46215	1.00756e-08	5.88751e-06	5.19571e-06	ANO6/ATP2B3/CACNA1A/CACNA1B/CACNA1E/CACNA1H/CACNA2D1/CACNG5/CALCRL/CALHM1/CAMK2D/CASK/CAV1/CCL2/CCL5/CCR5/CHRNA10/CNGA1/CXCL10/CXCL12/DNM1L/EDNRB/EFHB/F2R/GEM/GP9/GPR35/GRM6/HES1/HRC/IL16/ITPR2/JPH2/LILRB2/MCHR1/MCOLN2/MCOLN3/MCUB/OPRM1/P2RX5/PANX3/PKD1L1/PKD1L3/PKD2L1/PLCB4/PLCH1/PRNP/PTGS2/RAMP3/RYR1/SEMG1/SLC8A1/TMEM38A/TRPC1/TRPC6/TRPC7/TRPM5/TRPV3/WNT3A/ZMPSTE24	60	1.34831
BP	GO:0097530	granulocyte migration	30/1175	156/18986	0.192308	3.10736	6.78824	2.39906e-08	1.26167e-05	1.11342e-05	C3AR1/C5AR1/CCL13/CCL2/CCL23/CCL24/CCL5/CD74/CD99/CXCL1/CXCL10/CXCL5/CXCL6/CXCL8/DNM1L/IL17RA/IL17RC/ITGA1/ITGB2/MCOLN2/MSTN/PTGER4/PTK2/RIPOR2/S100A12/S100A8/S100A9/SLAMF8/THBS1/TREM1	30	1.92308
BP	GO:0007204	positive regulation of cytosolic calcium ion concentration	31/1175	170/18986	0.182353	2.94651	6.54784	5.11276e-08	2.3961e-05	2.11455e-05	ACKR3/BDKRB2/C3AR1/C5AR1/CACNA1A/CACNA2D1/CAV1/CCR4/CCR5/CD36/CD52/CHRNA10/EDNRB/ESR1/F2R/FPR1/FPR2/GPR35/JPH2/KNG1/LPAR1/MCHR1/OPRM1/P2RX5/PTGER2/PTGER4/PTGFR/PTGIR/S1PR3/SLC8A1/TRPC6	31	1.82353
BP	GO:0007411	axon guidance	38/1175	236/18986	0.161017	2.60176	6.35964	5.46743e-08	2.3961e-05	2.11455e-05	ARK2C/ARTN/ARX/BCL11B/CELSR3/CNTN1/CNTN4/CNTN5/CXCL12/EFNA5/EGR2/ENAH/EPHA7/EPHB1/FEZ1/FLRT2/FOXD1/ISL1/KIAA1755/KIF5C/L1CAM/LAMB2/LHX3/NELL2/NEO1/NGFR/NOG/NRP1/OR10A4/POU4F2/PTK2/PTK7/PTPRO/SEMA5B/TBR1/TUBB3/UNC5C/WNT3A	38	1.61017
BP	GO:0097485	neuron projection guidance	38/1175	237/18986	0.160338	2.59078	6.32959	6.13129e-08	2.48034e-05	2.1889e-05	ARK2C/ARTN/ARX/BCL11B/CELSR3/CNTN1/CNTN4/CNTN5/CXCL12/EFNA5/EGR2/ENAH/EPHA7/EPHB1/FEZ1/FLRT2/FOXD1/ISL1/KIAA1755/KIF5C/L1CAM/LAMB2/LHX3/NELL2/NEO1/NGFR/NOG/NRP1/OR10A4/POU4F2/PTK2/PTK7/PTPRO/SEMA5B/TBR1/TUBB3/UNC5C/WNT3A	38	1.60338
BP	GO:0007409	axonogenesis	59/1175	459/18986	0.12854	2.07699	5.99924	7.53296e-08	2.66411e-05	2.35107e-05	ACTBL2/AMIGO1/ANK3/APBB1/ARK2C/ARTN/ARX/BCL11B/CDKL5/CELSR3/CHODL/CNTN1/CNTN4/CNTN5/CXCL12/EFNA5/EGR2/ENAH/EPHA7/EPHB1/FEZ1/FGF13/FLRT2/FOXD1/ISL1/KIAA1755/KIF5C/L1CAM/LAMB2/LHX3/LRP4/LRRC4C/MAP6/MCF2/MT3/NELL2/NEO1/NGFR/NOG/NPTX1/NR4A2/NRP1/NTNG1/NTNG2/NTRK2/OR10A4/PLPPR4/PLXND1/POU4F1/POU4F2/PTK2/PTK7/PTPRO/SEMA5B/SZT2/TBR1/TUBB3/UNC5C/WNT3A	59	1.2854
BP	GO:0071621	granulocyte chemotaxis	26/1175	129/18986	0.20155	3.25671	6.60564	7.59872e-08	2.66411e-05	2.35107e-05	C3AR1/C5AR1/CCL13/CCL2/CCL23/CCL24/CCL5/CD74/CXCL1/CXCL10/CXCL5/CXCL6/CXCL8/DNM1L/IL17RA/IL17RC/ITGA1/ITGB2/MSTN/PTK2/RIPOR2/S100A12/S100A8/S100A9/THBS1/TREM1	26	2.0155
BP	GO:0006959	humoral immune response	45/1175	310/18986	0.145161	2.34556	6.1351	8.24382e-08	2.70964e-05	2.39125e-05	A2M/BPI/C1S/C3/C4BPA/CCL13/CCL2/CCL20/CCL23/CCL24/CCL5/CD5L/CLU/CR1/CR1L/CR2/CTSG/CXCL1/CXCL10/CXCL12/CXCL5/CXCL6/CXCL8/DEFA4/DEFB1/FCER2/FCMR/GNLY/GPI/H2BC10/H2BC4/HLA-DQB1/HLA-DRB1/KNG1/LYZ/PRSS3/RGCC/RNASE3/RNASE6/S100A12/S100A9/SEMG1/SERPING1/SPON2/TREM1	45	1.45161
BP	GO:0071674	mononuclear cell migration	36/1175	231/18986	0.155844	2.51818	5.96279	2.79355e-07	8.64194e-05	7.62649e-05	ANO6/ARTN/C3AR1/C5AR1/CCL2/CCL20/CCL23/CCL5/CCN3/CCR5/CD200R1/CD9/CD99/CTSG/CXCL10/CXCL12/CXCL16/DEFA4/EDNRB/FLT1/FPR2/ITGB7/MADCAM1/MCOLN2/MSTN/NLRP12/PDGFD/PLEC/PTK2/PTPRO/RIPOR2/S100A12/SLAMF8/THBS1/TNFRSF11A/TNFRSF14	36	1.55844
BP	GO:0030900	forebrain development	53/1175	416/18986	0.127404	2.05863	5.60744	4.58186e-07	0.000133867	0.000118137	ALDH1A3/ARX/AXL/BCL11B/BMERB1/BMP4/CCDC141/CXCL12/DLX2/EGFR/ELAVL4/ERBB4/FEZ1/FGF10/FGF13/FUT1/GSC/HES1/IGF2BP1/ISL1/ITGAM/KCNA2/KCNA3/KIF26A/KRAS/LEF1/LHX3/LPAR1/MSX1/NDST1/NEUROG3/NOG/NR4A2/NRG3/NRP1/NTRK2/OLIG2/PAX5/PCDH9/POU1F1/POU4F1/PRDM13/RAX/RFX4/SLC38A2/SOX1/SOX3/SYNE2/SZT2/TAL2/TBR1/UNCX/WNT3A	53	1.27404
BP	GO:0002430	complement receptor mediated signaling pathway	8/1175	15/18986	0.533333	8.61776	7.58067	9.14392e-07	0.000253094	0.000223355	C3/C3AR1/C5AR1/CR1/CR2/FPR1/FPR2/ITGAM	8	5.33333
BP	GO:0007416	synapse assembly	38/1175	269/18986	0.141264	2.28258	5.44157	1.63129e-06	0.000428949	0.000378546	ADGRL3/AMIGO1/AMIGO2/CNTN5/CUX2/EFNA5/EPHA7/EPHB1/ERBB4/FGF13/FLRT2/GABRA1/GABRA4/GABRE/GPRASP3/GRM6/HTR4/LIN7A/LRP4/LRRTM3/MUSK/NPTX1/NRG3/NTNG2/NTRK2/PCDHB10/PCDHB11/PCDHB13/PCDHB14/PCDHB16/PCDHB5/PCDHB6/PCDHB9/PLXND1/POU4F1/SDK2/SPOCK2/WNT3A	38	1.41264
BP	GO:0070588	calcium ion transmembrane transport	45/1175	348/18986	0.12931	2.08944	5.26831	2.23238e-06	0.000559053	0.000493363	ANO6/ATP2B3/CACNA1A/CACNA1B/CACNA1E/CACNA1H/CACNA2D1/CACNG5/CALHM1/CAMK2D/CAV1/CCR5/CHRNA10/CNGA1/CXCL10/EDNRB/F2R/GEM/GP9/GPR35/GRM6/HRC/ITPR2/JPH2/MCOLN2/MCOLN3/MCUB/OPRM1/P2RX5/PANX3/PKD1L1/PKD1L3/PKD2L1/PLCB4/PLCH1/PRNP/RYR1/SLC8A1/TMEM38A/TRPC1/TRPC6/TRPC7/TRPM5/TRPV3/WNT3A	45	1.2931
BP	GO:0061844	antimicrobial humoral immune response mediated by antimicrobial peptide	24/1175	136/18986	0.176471	2.85146	5.56556	2.94076e-06	0.000702976	0.000620375	BPI/CCL13/CCL2/CCL20/CCL23/CCL24/CCL5/CXCL1/CXCL10/CXCL12/CXCL5/CXCL6/CXCL8/DEFA4/DEFB1/GNLY/H2BC10/H2BC4/KNG1/RNASE3/RNASE6/S100A12/S100A9/SEMG1	24	1.76471
BP	GO:0070098	chemokine-mediated signaling pathway	19/1175	93/18986	0.204301	3.30116	5.7137	3.40257e-06	0.000747771	0.000659906	ACKR3/CCL13/CCL2/CCL20/CCL23/CCL24/CCL5/CCR4/CCR5/CXCL1/CXCL10/CXCL12/CXCL5/CXCL6/CXCL8/ENTREP1/FOXC1/GPR17/GPR35	19	2.04301
BP	GO:0002548	monocyte chemotaxis	14/1175	54/18986	0.259259	4.18919	6.0278	3.51108e-06	0.000747771	0.000659906	ANO6/CCL2/CCL23/CCL5/CCN3/CTSG/CXCL10/CXCL12/FLT1/FPR2/PTPRO/S100A12/SLAMF8/TNFRSF11A	14	2.59259
BP	GO:1990868	response to chemokine	20/1175	102/18986	0.196078	3.16829	5.63964	3.69691e-06	0.000747771	0.000659906	ACKR3/CCL13/CCL2/CCL20/CCL23/CCL24/CCL5/CCR4/CCR5/CXCL1/CXCL10/CXCL12/CXCL5/CXCL6/CXCL8/ENTREP1/FOXC1/GPR17/GPR35/RIPOR2	20	1.96078
BP	GO:1990869	cellular response to chemokine	20/1175	102/18986	0.196078	3.16829	5.63964	3.69691e-06	0.000747771	0.000659906	ACKR3/CCL13/CCL2/CCL20/CCL23/CCL24/CCL5/CCR4/CCR5/CXCL1/CXCL10/CXCL12/CXCL5/CXCL6/CXCL8/ENTREP1/FOXC1/GPR17/GPR35/RIPOR2	20	1.96078
BP	GO:0007520	myoblast fusion	13/1175	48/18986	0.270833	4.37621	6.01537	4.6086e-06	0.000897654	0.000792177	ADAM12/ADAMTS15/CACNA1H/CD53/CD9/CXCL10/EHD2/GDF15/MYOG/NEO1/PLEKHO1/PTGFRN/RIPOR2	13	2.70833
BP	GO:0003015	heart process	36/1175	262/18986	0.137405	2.22022	5.10824	5.78044e-06	0.00108569	0.000958119	ABCC9/ADORA1/ADORA3/ATP2B3/CACNA1H/CACNA2D1/CAMK2D/CAV1/CTNNA3/DES/DNM1L/DSG2/EDNRB/EPAS1/FGF13/HRC/HSPB7/ISL1/KCND2/KCND3/KCNH6/KCNJ3/MAP2K6/MIR30E/PPCS/RAMP3/RGS2/SGCG/SLC4A3/SLC8A1/TMEM38A/TMIGD3/TNNC1/TRPC1/WWTR1/ZMPSTE24	36	1.37405
BP	GO:0031640	killing of cells of another organism	22/1175	124/18986	0.177419	2.86679	5.35665	6.87204e-06	0.00120467	0.00106312	CCL13/CCL20/CTSG/CXCL1/CXCL10/CXCL12/CXCL6/CXCL8/DEFA4/FCER2/GBP5/GBP7/GNLY/GZMB/GZMH/KNG1/LYZ/MICA/NKG7/S100A12/SEMG1/TREM1	22	1.77419
BP	GO:0141061	disruption of cell in another organism	22/1175	124/18986	0.177419	2.86679	5.35665	6.87204e-06	0.00120467	0.00106312	CCL13/CCL20/CTSG/CXCL1/CXCL10/CXCL12/CXCL6/CXCL8/DEFA4/FCER2/GBP5/GBP7/GNLY/GZMB/GZMH/KNG1/LYZ/MICA/NKG7/S100A12/SEMG1/TREM1	22	1.77419
BP	GO:0050921	positive regulation of chemotaxis	24/1175	145/18986	0.165517	2.67448	5.19866	9.24081e-06	0.00156766	0.00138346	ANO6/ARTN/C3AR1/C5AR1/CCL5/CCR4/CD74/CXCL10/CXCL12/CXCL8/DNM1L/F3/FGF10/FPR2/IL16/LPAR1/MET/MSTN/NRP1/PDGFD/PTK2/RIPOR2/THBS1/VEGFC	24	1.65517
BP	GO:0019730	antimicrobial humoral response	28/1175	185/18986	0.151351	2.44558	5.07479	1.01044e-05	0.0016197	0.00142938	BPI/CCL13/CCL2/CCL20/CCL23/CCL24/CCL5/CTSG/CXCL1/CXCL10/CXCL12/CXCL5/CXCL6/CXCL8/DEFA4/DEFB1/GNLY/H2BC10/H2BC4/KNG1/LYZ/PRSS3/RNASE3/RNASE6/S100A12/S100A9/SEMG1/SPON2	28	1.51351
BP	GO:0141060	disruption of anatomical structure in another organism	22/1175	127/18986	0.173228	2.79908	5.22483	1.02308e-05	0.0016197	0.00142938	CCL13/CCL20/CTSG/CXCL1/CXCL10/CXCL12/CXCL6/CXCL8/DEFA4/FCER2/GBP5/GBP7/GNLY/GZMB/GZMH/KNG1/LYZ/MICA/NKG7/S100A12/SEMG1/TREM1	22	1.73228
BP	GO:0050920	regulation of chemotaxis	31/1175	216/18986	0.143519	2.31901	5.00754	1.04716e-05	0.0016197	0.00142938	ANO6/ARTN/C3AR1/C5AR1/CCL2/CCL5/CCN3/CCR4/CD74/CXCL10/CXCL12/CXCL8/DNM1L/F3/FGF10/FPR2/IL16/LPAR1/MET/MSTN/NRP1/PDGFD/POU4F2/PTK2/PTPRO/RIPOR2/SLAMF8/TBR1/THBS1/VEGFC/WNT3A	31	1.43519
BP	GO:0007188	adenylate cyclase-modulating G protein-coupled receptor signaling pathway	36/1175	274/18986	0.131387	2.12299	4.80917	1.5843e-05	0.00238052	0.0021008	ADCY6/ADGRB2/ADGRD2/ADGRE1/ADGRG3/ADGRG6/ADGRL3/ADORA1/ARRDC3/CALCRL/CXCL10/FPR1/FPR2/GNG2/GPR176/GRM1/GRM4/GRM6/HTR4/HTR7/LPAR1/MARCO/MCHR1/MIR30E/MRAP2/OPRM1/PRKACB/PSAPL1/PTGER2/PTGER4/PTGFR/PTGIR/RAMP3/RGS2/RXFP2/S1PR3	36	1.31387
BP	GO:0007193	adenylate cyclase-inhibiting G protein-coupled receptor signaling pathway	17/1175	86/18986	0.197674	3.19408	5.23783	1.74098e-05	0.00254328	0.00224444	ADCY6/ADORA1/FPR2/GPR176/GRM1/GRM4/GRM6/LPAR1/MARCO/MCHR1/MIR30E/OPRM1/PSAPL1/PTGER4/RGS2/RXFP2/S1PR3	17	1.97674
BP	GO:0060078	regulation of postsynaptic membrane potential	24/1175	151/18986	0.15894	2.56821	4.96923	1.86375e-05	0.00264904	0.00233777	ADORA1/CHRNA10/CHRNA6/CUX2/GABRA1/GABRA4/GABRB1/GABRD/GABRE/GLRA1/GRIK2/GRM1/KCNA2/KCND2/KCNK1/KCTD16/MAPK8IP2/MET/MIR30B/NPFF/P2RX5/RIMS1/STX1A/SYNE1	24	1.5894
BP	GO:0000768	syncytium formation by plasma membrane fusion	14/1175	62/18986	0.225806	3.64865	5.3653	1.97632e-05	0.00266499	0.00235184	ADAM12/ADAMTS15/CACNA1H/CD53/CD9/CXCL10/DCSTAMP/EHD2/GDF15/MYOG/NEO1/PLEKHO1/PTGFRN/RIPOR2	14	2.25806
BP	GO:0140253	cell-cell fusion	14/1175	62/18986	0.225806	3.64865	5.3653	1.97632e-05	0.00266499	0.00235184	ADAM12/ADAMTS15/CACNA1H/CD53/CD9/CXCL10/DCSTAMP/EHD2/GDF15/MYOG/NEO1/PLEKHO1/PTGFRN/RIPOR2	14	2.25806
BP	GO:0010975	regulation of neuron projection development	51/1175	452/18986	0.112832	1.82317	4.54941	2.43434e-05	0.00314718	0.00277738	ADCY6/AMIGO1/APBB1/CAPRIN2/CDKL5/CHODL/CNTN1/CSMD3/CUX2/CXCL12/EFNA5/ELAVL4/EPHA7/FEZ1/FGF13/GPRASP3/HECW1/HES1/KIF26A/L1CAM/LPAR1/LRP4/LRRC4C/LZTS3/MAGI2/MAP6/MCF2/MT3/MUSK/NDRG4/NEO1/NEUROG3/NFATC4/NR2F1/NRP1/NTNG1/NTNG2/NTRK2/PACSIN1/PLXND1/POU4F2/PPFIA2/PTK7/PTPRO/RGS2/S100A9/SPOCK1/SYNE1/TBR1/VIM/WNT3A	51	1.12832
BP	GO:0002685	regulation of leukocyte migration	32/1175	236/18986	0.135593	2.19096	4.72858	2.45359e-05	0.00314718	0.00277738	ADORA1/ANO6/C3AR1/C5AR1/CCL2/CCL20/CCL24/CCL5/CCN3/CD200R1/CD74/CD9/CD99/CHST2/CHST4/CXCL10/CXCL12/CXCL8/DNM1L/FPR2/GDF15/KITLG/MADCAM1/MSTN/PDGFD/PTGER4/PTK2/RIPOR2/SLAMF8/THBS1/TNFRSF14/VEGFC	32	1.35593
BP	GO:0042391	regulation of membrane potential	52/1175	466/18986	0.111588	1.80307	4.50824	2.74696e-05	0.00343289	0.00302952	ABCC9/ACTN2/ADORA1/ANK3/CACNA1H/CACNA2D1/CAMK2D/CAV1/CD36/CHRNA10/CHRNA6/CTNNA3/CUX2/DSG2/FGF13/GABRA1/GABRA4/GABRB1/GABRD/GABRE/GLRA1/GPR35/GRIK2/GRM1/KCNA2/KCNA3/KCNC4/KCND2/KCND3/KCNH6/KCNJ3/KCNK1/KCNMB4/KCNQ3/KCNS3/KCTD16/MAPK8IP2/MET/MIR30B/NPFF/NTRK2/P2RX5/RIMS1/RIMS3/SLC25A27/SLC4A3/SLC4A4/SLC4A8/SLC8A1/STX1A/SYNE1/ZMPSTE24	52	1.11588
BP	GO:0050918	positive chemotaxis	15/1175	72/18986	0.208333	3.36631	5.16686	2.80689e-05	0.00343289	0.00302952	ARTN/BMP4/CCL5/CCR4/CXCL10/CXCL12/CXCL8/F3/FGF10/FPR2/HGF/IL16/MET/NRP1/VEGFC	15	2.08333
BP	GO:0021536	diencephalon development	16/1175	81/18986	0.197531	3.19176	5.07724	3.08341e-05	0.00368537	0.00325233	ARX/BMP4/FGF10/HES1/ISL1/LHX3/NOG/NR4A2/NRP1/OLIG2/POU1F1/POU4F1/PRDM13/RAX/SOX3/TAL2	16	1.97531
BP	GO:0001763	morphogenesis of a branching structure	29/1175	207/18986	0.140097	2.26372	4.69549	3.15556e-05	0.00368779	0.00325447	BMP4/COL13A1/COL4A1/CRIPTO/DLX2/EPHA7/ESR1/FGF10/FGF13/FOXD1/HGF/HOXB7/HS3ST3A1/KRAS/LEF1/MAGED1/MET/NFATC4/NOG/NRP1/PGR/PLXND1/PRDM1/RSPO2/SPINT1/SPRY1/TIE1/TMEM59L/TNC	29	1.40097
BP	GO:1990266	neutrophil migration	19/1175	108/18986	0.175926	2.84266	4.93242	3.22628e-05	0.00368848	0.00325507	C3AR1/C5AR1/CD74/CD99/CXCL1/CXCL10/CXCL5/CXCL6/CXCL8/DNM1L/ITGA1/ITGB2/MCOLN2/RIPOR2/S100A12/S100A8/S100A9/SLAMF8/TREM1	19	1.75926
BP	GO:0071805	potassium ion transmembrane transport	30/1175	219/18986	0.136986	2.21347	4.63908	3.57951e-05	0.00400524	0.00353462	ABCC9/ACTN2/AMIGO1/ANK3/ANO6/CAV1/DPP10/FXYD2/KCNA2/KCNA3/KCNC4/KCND2/KCND3/KCNH6/KCNIP3/KCNJ3/KCNK1/KCNMB4/KCNN1/KCNQ3/KCNQ4/KCNS3/LRRC52/MCOLN3/PKD2L1/PRNP/SLC12A1/SLC9C2/TMEM38A/TRPM5	30	1.36986
BP	GO:0060047	heart contraction	33/1175	253/18986	0.130435	2.1076	4.55534	4.08125e-05	0.00447152	0.0039461	ABCC9/ADORA1/ADORA3/ATP2B3/CACNA1H/CACNA2D1/CAMK2D/CAV1/CTNNA3/DES/DNM1L/DSG2/EDNRB/EPAS1/FGF13/HRC/HSPB7/ISL1/KCND2/KCND3/KCNH6/KCNJ3/MAP2K6/MIR30E/RGS2/SGCG/SLC4A3/SLC8A1/TMEM38A/TMIGD3/TNNC1/TRPC1/ZMPSTE24	33	1.30435
BP	GO:0006949	syncytium formation	14/1175	66/18986	0.212121	3.42752	5.07404	4.17206e-05	0.00447773	0.00395158	ADAM12/ADAMTS15/CACNA1H/CD53/CD9/CXCL10/DCSTAMP/EHD2/GDF15/MYOG/NEO1/PLEKHO1/PTGFRN/RIPOR2	14	2.12121
BP	GO:0030449	regulation of complement activation	8/1175	23/18986	0.347826	5.62028	5.69454	4.45925e-05	0.00464805	0.00410189	A2M/C3/C4BPA/CD5L/CR1/CR1L/CR2/SERPING1	8	3.47826
BP	GO:0045785	positive regulation of cell adhesion	54/1175	499/18986	0.108216	1.74859	4.35254	4.50752e-05	0.00464805	0.00410189	ADAM19/ALOX15/ANK3/ARID2/CARD11/CAV1/CCL2/CCL5/CCN1/CD36/CD6/CD74/CD86/CEACAM6/CHST2/CHST4/COL26A1/CR1/CTSG/CXCL12/EGR3/FBLN2/FERMT1/FUT1/FUT3/HACD1/HES1/HHLA2/HLA-DQB1/HLA-DRB1/HLA-DRB5/IL15/IL23R/IL7R/ITGB2/KITLG/LAMB2/LEF1/LILRB2/MAP3K8/MEGF10/MIR30B/NODAL/NRP1/PLAUR/RASAL3/S100A10/SKAP1/SPOCK2/TNFRSF14/VIT/VNN1/WNT3A/ZBTB16	54	1.08216
BP	GO:1903522	regulation of blood circulation	34/1175	267/18986	0.127341	2.05761	4.47013	5.1418e-05	0.00520014	0.00458911	ABCC9/ADORA1/ADORA3/ATP2B3/BDKRB2/CACNA1H/CACNA2D1/CAMK2D/CAV1/CTNNA3/DES/DSG2/EDNRB/EGFR/EPAS1/F2R/FGF13/HRC/HSPB7/ISL1/KCND2/KCND3/KCNH6/KCNJ3/KCNMB4/MIR30E/PTGS2/RGS2/SLC4A3/SLC8A1/TMEM38A/TMIGD3/TRPC1/ZMPSTE24	34	1.27341
BP	GO:0008016	regulation of heart contraction	29/1175	213/18986	0.13615	2.19996	4.52344	5.37065e-05	0.00527736	0.00465725	ABCC9/ADORA1/ADORA3/ATP2B3/CACNA1H/CACNA2D1/CAMK2D/CAV1/CTNNA3/DES/DSG2/EDNRB/EPAS1/FGF13/HRC/HSPB7/ISL1/KCND2/KCND3/KCNH6/KCNJ3/MIR30E/RGS2/SLC4A3/SLC8A1/TMEM38A/TMIGD3/TRPC1/ZMPSTE24	29	1.3615
BP	GO:0098656	monoatomic anion transmembrane transport	23/1175	151/18986	0.152318	2.4612	4.63015	5.49199e-05	0.00527736	0.00465725	ABCC9/ANO5/ANO6/BSND/CLIC5/GABRA1/GABRA4/GABRB1/GABRD/GABRE/GLRA1/KCNK1/MCOLN3/P2RX5/SLC12A1/SLC25A27/SLC26A11/SLC26A4/SLC4A3/SLC4A4/SLC4A8/SLC4A9/TCAF2	23	1.52318
BP	GO:0022409	positive regulation of cell-cell adhesion	40/1175	336/18986	0.119048	1.92361	4.3873	5.5192e-05	0.00527736	0.00465725	ADAM19/ANK3/ARID2/CARD11/CAV1/CCL2/CCL5/CD6/CD74/CD86/CEACAM6/CHST2/CHST4/CR1/CTSG/EGR3/FUT3/HES1/HHLA2/HLA-DQB1/HLA-DRB1/HLA-DRB5/IL15/IL23R/IL7R/ITGB2/KITLG/LEF1/LILRB2/MAP3K8/MEGF10/MIR30B/NODAL/PLAUR/RASAL3/SKAP1/TNFRSF14/VNN1/WNT3A/ZBTB16	40	1.19048
BP	GO:0030593	neutrophil chemotaxis	16/1175	85/18986	0.188235	3.04156	4.84518	5.71842e-05	0.00537021	0.0047392	C3AR1/C5AR1/CD74/CXCL1/CXCL10/CXCL5/CXCL6/CXCL8/DNM1L/ITGA1/ITGB2/RIPOR2/S100A12/S100A8/S100A9/TREM1	16	1.88235
BP	GO:0007528	neuromuscular junction development	12/1175	52/18986	0.230769	3.72884	5.06102	6.11205e-05	0.00557484	0.00491978	ANK3/COL4A1/COL4A5/F2R/KY/LAMB2/LIN7A/LRP4/MUSK/PPFIBP1/RAPSN/TNC	12	2.30769
BP	GO:0042692	muscle cell differentiation	48/1175	432/18986	0.111111	1.79537	4.29507	6.14833e-05	0.00557484	0.00491978	ACTN2/ADAM12/ADAMTS15/ALPK3/BMP4/CACNA1H/CCN3/CD53/CD9/CXCL10/EDNRB/EHD2/FGF10/GDF15/HDAC9/HES1/ISL1/KIT/KRAS/LAMB2/MEGF10/MEIS1/MESP1/MSX1/MYL9/MYLK3/MYOG/NEBL/NEO1/NFATC4/OBSCN/PGM5/PLEC/PLEKHO1/PRDM6/PTGFRN/RBM38/RGS2/RIPOR2/RYR1/SLC8A1/SYNE1/SYPL2/TCF23/WNT3A/WNT5B/YBX1/ZMPSTE24	48	1.11111
BP	GO:0006813	potassium ion transport	32/1175	248/18986	0.129032	2.08494	4.41724	6.54786e-05	0.00583647	0.00515067	ABCC9/ACTN2/ADORA1/AMIGO1/ANK3/ANO6/CAV1/DPP10/FXYD2/FXYD6/KCNA2/KCNA3/KCNC4/KCND2/KCND3/KCNH6/KCNIP3/KCNJ3/KCNK1/KCNMB4/KCNN1/KCNQ3/KCNQ4/KCNS3/LRRC52/MCOLN3/PKD2L1/PRNP/SLC12A1/SLC9C2/TMEM38A/TRPM5	32	1.29032
BP	GO:0050673	epithelial cell proliferation	52/1175	482/18986	0.107884	1.74322	4.2451	6.71655e-05	0.00588706	0.00519531	ARX/BCL11B/BMP4/C5AR1/CASK/CAV1/CCL2/CCL24/CCL5/CCN3/CCND1/CLEC12B/CXCL12/DACH1/EDNRB/EGFR/EGR3/ESR1/F3/FERMT1/FGF10/FGL1/FLT1/FUT1/HES1/HGF/HRAS/IGFBP3/IRS2/KIT/MAGED1/MIR30B/MIR30E/NGFR/NODAL/NOG/NRP1/OSR2/PGR/PTPRN/RAP1GAP/RASGRF1/RGCC/SERPINB1/ST8SIA1/TGFBR3/THBS1/TIE1/TNFSF12/TWIST1/WNT3A/ZNF703	52	1.07884
BP	GO:0010720	positive regulation of cell development	50/1175	460/18986	0.108696	1.75634	4.21777	7.6307e-05	0.00657867	0.00580565	AMIGO1/ARID2/AXL/BMP4/CAPRIN2/CD101/CD74/CD86/CDKL5/CHODL/CR1/CUX2/CXCL12/DCSTAMP/EFNA5/EGFR/EGR2/EGR3/GPRASP3/HES1/HLA-DRB1/IL15/IL23R/IL5/IL7R/KIT/KITLG/KRAS/L1CAM/LEF1/LILRB2/MAP6/MYOG/NCAN/NRP1/NTRK2/OLIG2/OPRM1/PLXND1/POU4F1/POU4F2/PRKCH/SPINT1/TESC/TNFRSF11A/TRIB1/VEGFC/VNN1/WNT3A/ZBTB16	50	1.08696
BP	GO:0050727	regulation of inflammatory response	48/1175	438/18986	0.109589	1.77077	4.19174	8.63712e-05	0.00732623	0.00646538	ADORA1/ALOX15/ALOX5AP/BIRC3/C3/CCL24/CCL5/CCN3/CD200R1/CD200R1L/CST7/EDNRB/ENPP3/ESR1/F12/FPR2/GBP5/GPR17/GSDMD/HGF/HLA-DRB1/IL15/IL16/IL17RA/IRGM/ISL1/MAP3K8/MAPK13/MGLL/MIR3909/MIR920/MMP9/NCF1/NKG7/NLRP12/NLRP14/PLA2G2D/PTGER4/PTGS2/S100A12/S100A8/S100A9/SCGB1A1/SLAMF8/SYT11/TLR7/TNC/TNFRSF11A	48	1.09589
BP	GO:0042481	regulation of odontogenesis	7/1175	19/18986	0.368421	5.95306	5.54793	8.89682e-05	0.00742673	0.00655407	APCDD1/BMP4/DMRT3/MSX1/NGFR/PAX9/RSPO2	7	3.68421
BP	GO:0001508	action potential	25/1175	177/18986	0.141243	2.28225	4.40205	9.45529e-05	0.00766489	0.00676424	ABCC9/ANK3/CACNA2D1/CAMK2D/CAV1/CD36/CTNNA3/DSG2/FGF13/GLRA1/GPR35/GRIK2/KCNA2/KCNA3/KCNC4/KCND2/KCND3/KCNH6/KCNJ3/KCNMB4/KCNQ3/KCNS3/NTRK2/SLC4A3/SLC8A1	25	1.41243
BP	GO:0001906	cell killing	33/1175	264/18986	0.125	2.01979	4.28564	9.47362e-05	0.00766489	0.00676424	C3/CCL13/CCL20/CD1C/CD5L/CLEC12B/CR1/CR1L/CTSG/CXCL1/CXCL10/CXCL12/CXCL6/CXCL8/DEFA4/FCER2/GBP5/GBP7/GNLY/GZMB/GZMH/HLA-DRB1/IL23R/IL7R/ITGAM/KNG1/LYZ/MICA/NKG7/S100A12/SEMG1/SLAMF6/TREM1	33	1.25
BP	GO:0001764	neuron migration	26/1175	189/18986	0.137566	2.22283	4.33945	0.000107791	0.00849443	0.00749631	ADGRL3/ARX/AXL/BARHL1/CCR4/CDKL5/CELSR2/CXCL12/ERBB4/FGF13/FLRT2/GPR173/KIF26A/NEO1/NR4A2/NRG3/NRP1/NTNG1/NTNG2/NTRK2/POU4F1/SOX1/SPOCK1/TLX3/TWIST1/UNC5C	26	1.37566
BP	GO:0045916	negative regulation of complement activation	6/1175	14/18986	0.428571	6.92498	5.69606	0.00010822	0.00849443	0.00749631	A2M/C4BPA/CR1/CR1L/CR2/SERPING1	6	4.28571
BP	GO:0006821	chloride transport	20/1175	128/18986	0.15625	2.52473	4.44561	0.00011486	0.00888304	0.00783926	ANO5/ANO6/BSND/CLIC5/GABRA1/GABRA4/GABRB1/GABRD/GABRE/GLRA1/KCNK1/NMUR1/P2RX5/SLC12A1/SLC25A27/SLC26A11/SLC26A4/SLC4A3/SLC4A8/SLC4A9	20	1.5625
BP	GO:2000027	regulation of animal organ morphogenesis	15/1175	81/18986	0.185185	2.99228	4.61513	0.000117252	0.00893666	0.00788657	APCDD1/BMP4/DMRT3/FGF10/HGF/HOXB7/MAGED1/MESP1/MSX1/NGFR/NOG/PAX9/RSPO2/SPRY1/WNT3A	15	1.85185
BP	GO:0050927	positive regulation of positive chemotaxis	8/1175	26/18986	0.307692	4.97178	5.20515	0.000120278	0.00903635	0.00797455	ARTN/CCR4/CXCL12/CXCL8/F3/FGF10/IL16/VEGFC	8	3.07692
BP	GO:0010959	regulation of metal ion transport	45/1175	408/18986	0.110294	1.78217	4.10213	0.000122448	0.00906981	0.00800408	ABCC9/ACTN2/ADORA1/AMIGO1/ANK3/ANO6/CACNA2D1/CAMK2D/CASK/CAV1/CCL2/CCL5/CNTN1/CXCL10/CXCL12/DPP10/EFHB/F2R/FGF13/FXYD2/FXYD6/GEM/GPR35/GRM6/HES1/HRC/IL16/JPH2/KCNIP3/KCNS3/LILRB2/LRRC52/MCHR1/MCUB/NKAIN1/P2RX5/PRNP/PTGS2/SEMG1/SLC8A1/TESC/TMEM38A/TRPC1/TRPC6/TRPV3	45	1.10294
BP	GO:0002763	positive regulation of myeloid leukocyte differentiation	13/1175	64/18986	0.203125	3.28215	4.69712	0.000124562	0.00909822	0.00802915	CD101/CD74/DCSTAMP/HLA-DRB1/IL23R/IL5/KITLG/LEF1/POU4F1/POU4F2/TESC/TNFRSF11A/TRIB1	13	2.03125
BP	GO:0051146	striated muscle cell differentiation	37/1175	314/18986	0.117834	1.904	4.14877	0.000127703	0.00917757	0.00809918	ACTN2/ADAM12/ADAMTS15/ALPK3/BMP4/CACNA1H/CCN3/CD53/CD9/CXCL10/EHD2/GDF15/HDAC9/ISL1/KRAS/MEIS1/MESP1/MSX1/MYL9/MYLK3/MYOG/NEBL/NEO1/OBSCN/PGM5/PLEC/PLEKHO1/PTGFRN/RBM38/RGS2/RIPOR2/RYR1/SLC8A1/SYNE1/WNT3A/YBX1/ZMPSTE24	37	1.17834
BP	GO:1901739	regulation of myoblast fusion	7/1175	20/18986	0.35	5.6554	5.35013	0.000129584	0.00917757	0.00809918	CD53/CXCL10/EHD2/GDF15/MYOG/PLEKHO1/RIPOR2	7	3.5
BP	GO:0030857	negative regulation of epithelial cell differentiation	12/1175	56/18986	0.214286	3.46249	4.73995	0.000131485	0.00917757	0.00809918	CAV1/CCND1/FGF10/HES1/KRAS/MMP9/MSX1/NKX6-3/NODAL/S1PR3/SPRED1/SPRY1	12	2.14286
BP	GO:0019722	calcium-mediated signaling	30/1175	235/18986	0.12766	2.06276	4.21054	0.000132629	0.00917757	0.00809918	ACKR3/ADGRB2/C3AR1/CAMK2D/CCL20/CCR4/CCR5/CXCL8/DEFB1/EDNRB/EFHB/FPR2/GRIK2/HRC/IRGM/ITPR2/KSR2/MCOLN2/MCOLN3/NFATC4/NMUR1/P2RX5/PRNP/RAMP3/RCAN2/RYR1/SLC8A1/TMEM38A/TRPM5/ZMPSTE24	30	1.2766
BP	GO:0048880	sensory system development	46/1175	422/18986	0.109005	1.76133	4.06232	0.000136283	0.00930792	0.00821421	ADAMTS9/ALDH1A3/BCL11B/BMP4/C3/COL4A1/COL5A1/CRYBA2/CRYGN/DLX2/DZANK1/EGFR/EPHB1/FGF10/FLT1/FOXC1/GRM6/HES1/HIPK1/ISL1/ITGAM/LAMB2/MAB21L1/MEIS1/NES/NPHP1/NRP1/NTRK2/OLFM3/OSR2/POU4F1/POU4F2/PRDM1/RAX/RPE65/SAMD11/SDK2/SHROOM2/SOX1/SPRED1/SPRY1/TWIST1/USH1C/VIM/VSX1/WNT5B	46	1.09005
BP	GO:0014706	striated muscle tissue development	46/1175	424/18986	0.108491	1.75302	4.02772	0.000152104	0.0101378	0.00894659	ABCC9/ACTN2/ADAMTS9/ALPK3/ARID2/ATF3/BMP4/CAV1/DSG2/EGR1/EGR2/EPHB1/ERBB4/FGF20/FOXC1/HDAC9/HEYL/ISL1/JPH2/KRAS/LEF1/MCUB/MEGF10/MEIS1/MESP1/MSTN/MSX1/MYLK3/MYOG/NDRG4/NEBL/NOG/PAX5/PGM5/PLEC/POU4F1/RGS2/RYR1/SGCG/SLC8A1/SYNE1/TGFBR3/TNNC1/TWIST1/WNT3A/ZMPSTE24	46	1.08491
BP	GO:0097242	amyloid-beta clearance	10/1175	41/18986	0.243902	3.94105	4.84202	0.000152289	0.0101378	0.00894659	C3/C5AR1/CD36/CLU/ITGAM/ITGB2/LRP1/LRP4/MARCO/TTPA	10	2.43902
BP	GO:0050926	regulation of positive chemotaxis	8/1175	27/18986	0.296296	4.78764	5.05852	0.000161703	0.01063	0.00938092	ARTN/CCR4/CXCL12/CXCL8/F3/FGF10/IL16/VEGFC	8	2.96296
BP	GO:0002687	positive regulation of leukocyte migration	22/1175	152/18986	0.144737	2.3387	4.25612	0.000169893	0.0109234	0.00963983	ANO6/C3AR1/C5AR1/CCL20/CCL24/CCL5/CD74/CD99/CXCL10/CXCL12/CXCL8/DNM1L/FPR2/KITLG/MADCAM1/MSTN/PDGFD/PTK2/RIPOR2/THBS1/TNFRSF14/VEGFC	22	1.44737
BP	GO:0050930	induction of positive chemotaxis	6/1175	15/18986	0.4	6.46332	5.43672	0.000170932	0.0109234	0.00963983	ARTN/CXCL12/CXCL8/FGF10/IL16/VEGFC	6	4
BP	GO:1902476	chloride transmembrane transport	18/1175	112/18986	0.160714	2.59687	4.35338	0.000172397	0.0109234	0.00963983	ANO5/ANO6/BSND/CLIC5/GABRA1/GABRA4/GABRB1/GABRD/GABRE/GLRA1/KCNK1/SLC12A1/SLC25A27/SLC26A11/SLC26A4/SLC4A3/SLC4A8/SLC4A9	18	1.60714
BP	GO:0060976	coronary vasculature development	11/1175	50/18986	0.22	3.55483	4.64603	0.000194318	0.0121657	0.0107362	ABCC9/ARID2/BMP4/MESP1/NDST1/NRP1/PLXND1/PRDM1/PTK7/SPRED1/TGFBR3	11	2.2
BP	GO:0044342	type B pancreatic cell proliferation	8/1175	28/18986	0.285714	4.61666	4.91892	0.000214185	0.0132517	0.0116946	CCN3/DACH1/IGFBP3/IRS2/PTPRN/RASGRF1/SERPINB1/WNT3A	8	2.85714
BP	GO:0043269	regulation of monoatomic ion transport	50/1175	480/18986	0.104167	1.68316	3.89372	0.000216897	0.0132635	0.011705	ABCC9/ACTN2/ADORA1/AMIGO1/ANK3/ANO6/CACNA2D1/CALHM1/CAMK2D/CASK/CAV1/CCL2/CCL5/CNTN1/CXCL10/CXCL12/DPP10/EFHB/F2R/FGF13/FXYD2/FXYD6/GABRE/GEM/GPR35/GRM6/HES1/HRC/IL16/JPH2/KCNIP3/KCNJ3/KCNS3/LILRB2/LRRC52/MCHR1/MCUB/MMP9/NKAIN1/P2RX5/PRNP/PTGS2/SEMG1/SLC8A1/TCAF2/TESC/TMEM38A/TRPC1/TRPC6/TRPV3	50	1.04167
BP	GO:0023061	signal release	51/1175	493/18986	0.103448	1.67155	3.8804	0.000222787	0.0134671	0.0118847	ADORA1/ADORA3/CADPS2/CASK/CCL5/CCN3/CHRNA6/CPE/CPLX4/CXCL12/DOC2A/DYSF/ECRG4/EDNRB/EFNA5/EGFR/F2R/FGF20/FOXD1/GPR158/GPR27/GRM4/HLA-DRB1/HNF1A/ILDR2/IRS2/ISL1/KCNA2/KCNMB4/LIN7A/MAP2K6/NIBAN2/NR0B2/OPRM1/PORCN/PPFIA2/PTGS2/PTPRN/RIMS1/RIMS3/SLC16A10/SLC38A2/SLC4A8/STX1A/SV2A/SV2C/SYN2/SYT11/TM7SF3/TNFRSF11A/TRPM5	51	1.03448
BP	GO:0006820	monoatomic anion transport	24/1175	177/18986	0.135593	2.19096	4.08865	0.000243546	0.0145546	0.0128444	ABCC9/ANO5/ANO6/BSND/CLIC5/GABRA1/GABRA4/GABRB1/GABRD/GABRE/GLRA1/KCNK1/MCOLN3/NMUR1/P2RX5/SLC12A1/SLC25A27/SLC26A11/SLC26A4/SLC4A3/SLC4A4/SLC4A8/SLC4A9/TCAF2	24	1.35593
BP	GO:0031589	cell-substrate adhesion	40/1175	361/18986	0.110803	1.79039	3.89429	0.000259052	0.0153073	0.0135087	ACTN2/ADAMTS9/ALOX15/AXL/CASK/CCN1/CCN2/CD36/CEACAM6/COL13A1/COL26A1/EFNA5/EPHB1/FBLN2/FERMT1/FGL1/FUT1/HACD1/ITGA1/ITGAM/ITGB2/ITGB7/L1CAM/MADCAM1/NRP1/ONECUT1/PARVA/PIP5K1A/PPFIA2/PTK2/PTPRO/S100A10/SIGLEC1/SKAP1/SPOCK1/SPOCK2/STRC/THBS1/VIT/VWF	40	1.10803
BP	GO:0030193	regulation of blood coagulation	13/1175	69/18986	0.188406	3.04432	4.36945	0.000274906	0.0160637	0.0141762	ANO6/CAV1/CD36/CD9/F12/F2R/F3/KNG1/PLAUR/SERPINC1/SERPING1/TFPI/THBS1	13	1.88406
BP	GO:0060142	regulation of syncytium formation by plasma membrane fusion	8/1175	29/18986	0.275862	4.45746	4.78577	0.000279852	0.016173	0.0142726	CD53/CXCL10/DCSTAMP/EHD2/GDF15/MYOG/PLEKHO1/RIPOR2	8	2.75862
BP	GO:0061337	cardiac conduction	16/1175	97/18986	0.164948	2.66529	4.22328	0.000286642	0.0163853	0.01446	ABCC9/ATP2B3/CACNA2D1/CAMK2D/CAV1/CTNNA3/DSG2/HRC/ISL1/KCND3/KCNH6/KCNJ3/SLC4A3/SLC8A1/TRPC1/ZMPSTE24	16	1.64948
BP	GO:0030198	extracellular matrix organization	38/1175	339/18986	0.112094	1.81125	3.87108	0.000290072	0.0164031	0.0144757	ADAMTS1/ADAMTS15/ADAMTS3/ADAMTS4/ADAMTS7/ADAMTS9/CAV1/CCN1/COL13A1/COL15A1/COL22A1/COL4A1/COL4A5/COL5A1/COL7A1/COL9A1/COL9A2/CREB3L1/CRISPLD2/CTSG/FERMT1/FLRT2/FOXC1/LAMB2/LRP1/MANSC4/MMP1/MMP15/MMP9/OLFML2A/RGCC/SPINT1/SPOCK2/TGFBR3/THSD4/TIE1/VIT/WNT3A	38	1.12094
BP	GO:0034762	regulation of transmembrane transport	50/1175	487/18986	0.102669	1.65896	3.78383	0.000305513	0.0170286	0.0150277	ABCC9/ACSL1/ACTN2/AMIGO1/ANK3/ANO6/C2CD5/C3/CACNA2D1/CACNG5/CALHM1/CAMK2D/CAV1/CCL2/CXCL10/DPP10/F2R/FGF13/FXYD2/FXYD6/GEM/GPR35/GRM6/HK2/HRC/IRS2/JPH2/KCNIP3/KCNJ3/KCNS3/KLF15/LRRC52/MAPK8IP2/MCUB/MIR326/MMP9/OPRM1/P2RX5/POU4F2/PRNP/RGS2/SLC25A27/SLC38A1/SLC8A1/TCAF2/TESC/THBS1/TMEM38A/TRPC1/TRPC6	50	1.02669
BP	GO:0043062	extracellular structure organization	38/1175	340/18986	0.111765	1.80593	3.85144	0.000307608	0.0170286	0.0150277	ADAMTS1/ADAMTS15/ADAMTS3/ADAMTS4/ADAMTS7/ADAMTS9/CAV1/CCN1/COL13A1/COL15A1/COL22A1/COL4A1/COL4A5/COL5A1/COL7A1/COL9A1/COL9A2/CREB3L1/CRISPLD2/CTSG/FERMT1/FLRT2/FOXC1/LAMB2/LRP1/MANSC4/MMP1/MMP15/MMP9/OLFML2A/RGCC/SPINT1/SPOCK2/TGFBR3/THSD4/TIE1/VIT/WNT3A	38	1.11765
BP	GO:0045229	external encapsulating structure organization	38/1175	341/18986	0.111437	1.80063	3.83185	0.000326087	0.0174612	0.0154094	ADAMTS1/ADAMTS15/ADAMTS3/ADAMTS4/ADAMTS7/ADAMTS9/CAV1/CCN1/COL13A1/COL15A1/COL22A1/COL4A1/COL4A5/COL5A1/COL7A1/COL9A1/COL9A2/CREB3L1/CRISPLD2/CTSG/FERMT1/FLRT2/FOXC1/LAMB2/LRP1/MANSC4/MMP1/MMP15/MMP9/OLFML2A/RGCC/SPINT1/SPOCK2/TGFBR3/THSD4/TIE1/VIT/WNT3A	38	1.11437
BP	GO:0007389	pattern specification process	49/1175	476/18986	0.102941	1.66335	3.76466	0.000328798	0.0174612	0.0154094	ALX4/BARX1/BMP4/C3/CAPRIN2/CELSR2/CRIPTO/DLL3/DLX2/DMRT3/EGR2/ENKUR/ERBB4/FGF10/FOXC1/FOXD1/GSC/HES1/HEYL/HIPK1/HOXB7/ISL1/ITGAM/LEF1/LFNG/LHX3/LRP4/MAFB/MEIS1/MESP1/MFNG/MSX1/NDRG4/NODAL/NOG/NRG3/NRP1/OSR2/PKD1L1/RAX/RIPPLY3/SIM2/SOX1/SPRY1/TBR1/TDRD6/UNCX/WNT3A/ZBTB16	49	1.02941
BP	GO:0043388	positive regulation of DNA binding	9/1175	37/18986	0.243243	3.9304	4.58262	0.000331661	0.0174612	0.0154094	FOXC1/HES1/MMP9/NIBAN2/PLAUR/POU4F1/POU4F2/PYHIN1/TWIST1	9	2.43243
BP	GO:0099171	presynaptic modulation of chemical synaptic transmission	9/1175	37/18986	0.243243	3.9304	4.58262	0.000331661	0.0174612	0.0154094	ADORA3/APBA1/APBA2/CHRNA6/GRIK2/HIP1/LAMP5/NGFR/NOG	9	2.43243
BP	GO:0071774	response to fibroblast growth factor	19/1175	128/18986	0.148438	2.3985	4.07755	0.000332024	0.0174612	0.0154094	CCL2/CCL5/CCN2/CREB3L1/CRIPTO/CXCL8/EGR3/FGF10/FGF20/FLRT2/MIR339/NDST1/NGFR/NOG/SCGB1A1/SPRY1/THBS1/TNC/TRIM71	19	1.48438
BP	GO:0043524	negative regulation of neuron apoptotic process	23/1175	170/18986	0.135294	2.18612	3.98998	0.000335645	0.0174768	0.0154232	AXL/BARHL1/CCL2/CCND1/CLU/F2R/FGF20/GBE1/GPI/GPRASP3/GRIK2/HRAS/ISL1/KRAS/MT3/NES/NFATC4/NR4A2/NRP1/NTRK2/PLXND1/POU4F1/SLC25A27	23	1.35294
BP	GO:0043277	apoptotic cell clearance	10/1175	45/18986	0.222222	3.59073	4.46897	0.000345778	0.0175908	0.0155238	ALOX15/AXL/C3/CCL2/CD36/LRP1/MARCO/MEGF10/PEAR1/THBS1	10	2.22222
BP	GO:0150063	visual system development	44/1175	415/18986	0.106024	1.71317	3.77293	0.000346805	0.0175908	0.0155238	ADAMTS9/ALDH1A3/BCL11B/BMP4/C3/COL4A1/COL5A1/CRYBA2/CRYGN/DLX2/DZANK1/EGFR/EPHB1/FGF10/FLT1/FOXC1/GRM6/HES1/HIPK1/ITGAM/LAMB2/MAB21L1/MEIS1/NES/NPHP1/NRP1/NTRK2/OLFM3/OSR2/POU4F2/PRDM1/RAX/RPE65/SAMD11/SDK2/SHROOM2/SOX1/SPRED1/SPRY1/TWIST1/USH1C/VIM/VSX1/WNT5B	44	1.06024
BP	GO:0031290	retinal ganglion cell axon guidance	7/1175	23/18986	0.304348	4.91774	4.82866	0.000347869	0.0175908	0.0155238	EFNA5/EPHA7/EPHB1/ISL1/NRP1/POU4F2/PTPRO	7	3.04348
BP	GO:1905517	macrophage migration	12/1175	62/18986	0.193548	3.12741	4.30944	0.000360921	0.018077	0.0159529	C3AR1/C5AR1/CCL2/CCL5/CD200R1/CD9/EDNRB/MCOLN2/MSTN/PTK2/SLAMF8/THBS1	12	1.93548
BP	GO:0040013	negative regulation of locomotion	44/1175	416/18986	0.105769	1.70905	3.75576	0.000365252	0.0181087	0.0159809	ADAMTS9/ADORA1/ADORA3/ARID2/ARRDC3/BMERB1/BMP4/CARD10/CCL2/CCN3/CD200R1/CD74/CXCL12/DACH1/DNAI3/ERBB4/GDF15/GPR173/IGFBP3/LRP1/MAGI2/NDRG4/NGFR/NODAL/NOG/NRG3/NRP1/PTGER4/PTPRO/RGCC/RIPOR2/SEMG1/SERPINB1/SINHCAF/SLAMF8/SPRED1/SRGAP1/TGFBR3/THBS1/TIE1/TMEM196/TMIGD3/TRIB1/WNT3A	44	1.05769
BP	GO:1900046	regulation of hemostasis	13/1175	71/18986	0.183099	2.95856	4.24662	0.00036844	0.0181087	0.0159809	ANO6/CAV1/CD36/CD9/F12/F2R/F3/KNG1/PLAUR/SERPINC1/SERPING1/TFPI/THBS1	13	1.83099
BP	GO:0072001	renal system development	37/1175	332/18986	0.111446	1.80077	3.78071	0.000387641	0.018876	0.016658	ADAMTS1/ARID5B/BMP4/COL4A1/CYP4A11/EDNRB/EGR1/EPHA7/ERBB4/FGF10/FOXC1/FOXD1/HES1/HEYL/HOXB7/HS3ST3A1/KLF15/LAMB2/LRP4/MAGED1/MAGI2/MMP9/NOG/NRP1/OSR2/PDGFD/PLXND1/PRDM1/PTK7/PTPRO/PYGO1/SIM1/SPRY1/TMEM59L/WWTR1/ZBTB16/ZMPSTE24	37	1.11446
BP	GO:0007159	leukocyte cell-cell adhesion	45/1175	430/18986	0.104651	1.69098	3.72255	0.00039713	0.0191606	0.0169092	ARID2/BMP4/CARD11/CAV1/CCL2/CCL5/CD6/CD74/CD86/CHST2/CHST4/CR1/CTSG/CXCL12/EGR3/FGL1/HES1/HHLA2/HLA-DQB1/HLA-DRB1/HLA-DRB5/IL15/IL23R/IL7R/ILDR2/ITGB2/ITGB7/KITLG/LEF1/LILRB2/MADCAM1/MAP3K8/MIR30B/PLA2G2D/PLA2G2F/PRNP/RASAL3/RIPOR2/S100A8/S100A9/SCGB1A1/SKAP1/TNFRSF14/VNN1/ZBTB16	45	1.04651
BP	GO:0045165	cell fate commitment	34/1175	297/18986	0.114478	1.84977	3.79112	0.000403116	0.019189	0.0169343	ARX/BCL11B/BMP4/DLX2/DMRT3/EPAS1/ERBB4/ESRP1/FGF10/FGF13/GSC/HES1/IL23R/IRF4/ISL1/LHX3/MESP1/MYOG/NKX6-3/NODAL/NRP1/OLIG1/OLIG2/ONECUT1/POU4F1/PRDM1/SLAMF6/SLAMF8/SOX1/SOX5/TBR1/TLX3/WNT3A/WNT5B	34	1.14478
BP	GO:0007517	muscle organ development	40/1175	369/18986	0.108401	1.75158	3.74466	0.000405582	0.019189	0.0169343	ABCC9/ALX4/ARID5B/ATF3/BMP4/CACNA1H/CAV1/CHODL/CXCL10/DES/EGR1/EGR2/EGR3/EPHB1/FOXC1/GSC/HDAC9/HEYL/ISL1/JPH2/KRAS/KY/LEF1/MCUB/MEGF10/MSTN/MSX1/MYOG/NOG/PAX5/PLEC/POU4F1/RIPOR2/RYR1/SGCG/TCF23/TGFBR3/TNNC1/TWIST1/WNT3A	40	1.08401
BP	GO:0021675	nerve development	16/1175	100/18986	0.16	2.58533	4.08253	0.000408665	0.019189	0.0169343	ACKR3/ARK2C/EGR2/EPHB1/HES1/ISL1/KCNA2/KCNA3/KCNQ3/LPAR1/MAFB/NAV2/NGFR/NPTX1/NRP1/POU4F1	16	1.6
BP	GO:0032835	glomerulus development	13/1175	72/18986	0.180556	2.91747	4.18681	0.00042455	0.0197585	0.0174368	BMP4/EDNRB/EGR1/FOXC1/HES1/HEYL/KLF15/LAMB2/MAGI2/NOG/PDGFD/PTPRO/WWTR1	13	1.80556
BP	GO:0098739	import across plasma membrane	26/1175	206/18986	0.126214	2.0394	3.85254	0.000431534	0.0198788	0.017543	ABCC9/ACSL1/CACNA1A/CACNA1B/CACNA1E/CACNA1H/CACNA2D1/CD36/FXYD2/GRM1/GRM6/IRS2/KCNJ3/PRNP/RGS2/SLC12A1/SLC28A1/SLC2A3/SLC38A1/SLC38A2/SLC38A4/SLC7A3/SLC8A1/SLC9C2/THBS1/TRPV3	26	1.26214
BP	GO:0001822	kidney development	36/1175	322/18986	0.111801	1.80652	3.74904	0.000434695	0.0198788	0.017543	ADAMTS1/ARID5B/BMP4/CYP4A11/EDNRB/EGR1/EPHA7/ERBB4/FGF10/FOXC1/FOXD1/HES1/HEYL/HOXB7/HS3ST3A1/KLF15/LAMB2/LRP4/MAGED1/MAGI2/MMP9/NOG/NRP1/OSR2/PDGFD/PLXND1/PRDM1/PTK7/PTPRO/PYGO1/SIM1/SPRY1/TMEM59L/WWTR1/ZBTB16/ZMPSTE24	36	1.11801
BP	GO:0042487	regulation of odontogenesis of dentin-containing tooth	5/1175	12/18986	0.416667	6.73262	5.10205	0.00049399	0.022349	0.0197229	APCDD1/BMP4/DMRT3/NGFR/RSPO2	5	4.16667
BP	GO:0060537	muscle tissue development	46/1175	447/18986	0.102908	1.66282	3.6424	0.00049721	0.022349	0.0197229	ABCC9/ACTN2/ADAMTS9/ALPK3/ARID2/ATF3/BMP4/CAV1/DSG2/EGR1/EGR2/EPHB1/ERBB4/FGF20/FOXC1/HDAC9/HEYL/ISL1/JPH2/KRAS/LEF1/MCUB/MEGF10/MEIS1/MESP1/MSTN/MSX1/MYLK3/MYOG/NDRG4/NEBL/NOG/PAX5/PGM5/PLEC/POU4F1/RGS2/RYR1/SGCG/SLC8A1/SYNE1/TGFBR3/TNNC1/TWIST1/WNT3A/ZMPSTE24	46	1.02908
BP	GO:0070374	positive regulation of ERK1 and ERK2 cascade	25/1175	197/18986	0.126904	2.05055	3.80694	0.000507938	0.0226377	0.0199777	ACKR3/ALOX15/BMP4/C5AR1/CCN2/CD36/CD74/EGFR/ERBB4/F2R/FGF10/FGF20/FPR2/HLA-DRB1/HRAS/MARCO/MT3/NDRG4/NELFE/NODAL/NRP1/OPRM1/PDGFD/RAMP3/TNFRSF11A	25	1.26904
BP	GO:0043010	camera-type eye development	39/1175	362/18986	0.107735	1.74081	3.65515	0.000537448	0.0236592	0.0208792	ADAMTS9/ALDH1A3/BCL11B/BMP4/COL4A1/CRYBA2/CRYGN/DLX2/EGFR/EPHB1/FGF10/FLT1/FOXC1/GRM6/HES1/HIPK1/LAMB2/MAB21L1/MEIS1/NES/NPHP1/NRP1/NTRK2/OSR2/POU4F2/PRDM1/RAX/RPE65/SAMD11/SDK2/SHROOM2/SOX1/SPRED1/SPRY1/TWIST1/USH1C/VIM/VSX1/WNT5B	39	1.07735
BP	GO:0002921	negative regulation of humoral immune response	6/1175	18/18986	0.333333	5.3861	4.78172	0.000539856	0.0236592	0.0208792	A2M/C4BPA/CR1/CR1L/CR2/SERPING1	6	3.33333
BP	GO:0021545	cranial nerve development	12/1175	65/18986	0.184615	2.98307	4.11342	0.000567094	0.0246475	0.0217514	ACKR3/EGR2/EPHB1/HES1/ISL1/KCNA2/KCNA3/LPAR1/MAFB/NAV2/NRP1/POU4F1	12	1.84615
BP	GO:0016339	calcium-dependent cell-cell adhesion via plasma membrane cell adhesion molecules	10/1175	48/18986	0.208333	3.36631	4.21605	0.000598741	0.0258096	0.0227769	CDH22/PCDHB10/PCDHB11/PCDHB13/PCDHB14/PCDHB16/PCDHB5/PCDHB6/PCDHB9/PCDHGB4	10	2.08333
BP	GO:0070509	calcium ion import	14/1175	84/18986	0.166667	2.69305	3.99425	0.000604775	0.0258578	0.0228195	CACNA1A/CACNA1B/CACNA1E/CACNA1H/CACNA2D1/CASK/CCL2/CXCL12/GRM6/HES1/PRNP/SEMG1/SLC8A1/TRPV3	14	1.66667
BP	GO:0086091	regulation of heart rate by cardiac conduction	9/1175	40/18986	0.225	3.63562	4.28582	0.000616574	0.0261497	0.023077	CACNA2D1/CAMK2D/CAV1/CTNNA3/DSG2/ISL1/KCND3/KCNH6/KCNJ3	9	2.25
BP	GO:0048663	neuron fate commitment	13/1175	75/18986	0.173333	2.80077	4.0134	0.000638238	0.0267151	0.023576	BCL11B/BMP4/DLX2/DMRT3/ESRP1/ISL1/LHX3/OLIG1/OLIG2/POU4F1/SOX1/TBR1/TLX3	13	1.73333
BP	GO:0070661	leukocyte proliferation	37/1175	341/18986	0.108504	1.75325	3.60507	0.000644975	0.0267151	0.023576	BMP4/CARD11/CCL5/CD6/CD74/CD86/CLU/CR1/CR2/CTPS1/ENPP3/FGF10/FLT3/HES1/HHLA2/HLA-DRB1/IL15/IL23R/IL5/IL5RA/IL7R/IRS2/KIT/KITLG/LEF1/LILRB2/MIR30B/PLA2G2D/PLA2G2F/PRNP/PTK2/RASAL3/RIPOR2/SCGB1A1/SH2D2A/TNFRSF14/WNT3A	37	1.08504
BP	GO:0097553	calcium ion transmembrane import into cytosol	24/1175	189/18986	0.126984	2.05185	3.73267	0.000645145	0.0267151	0.023576	CACNA1A/CACNA1B/CACNA1E/CACNA1H/CACNA2D1/CAMK2D/CAV1/CCR5/CXCL10/F2R/GP9/GRM6/HRC/ITPR2/JPH2/P2RX5/PLCB4/PLCH1/PRNP/RYR1/SLC8A1/TMEM38A/TRPC1/TRPV3	24	1.26984
BP	GO:0002690	positive regulation of leukocyte chemotaxis	15/1175	95/18986	0.157895	2.55131	3.89326	0.000706548	0.0288284	0.025441	ANO6/C3AR1/C5AR1/CCL5/CD74/CXCL10/CXCL12/CXCL8/DNM1L/FPR2/MSTN/PTK2/RIPOR2/THBS1/VEGFC	15	1.57895
BP	GO:1905477	positive regulation of protein localization to membrane	16/1175	105/18986	0.152381	2.46222	3.85899	0.000711389	0.0288284	0.025441	ANK3/ANXA13/C2CD5/DPP10/EGFR/HRAS/ITGAM/ITGB2/LRP1/LRP4/PRKCH/PRNP/RAMP3/SPTBN1/TCAF2/WNT3A	16	1.52381
BP	GO:1903037	regulation of leukocyte cell-cell adhesion	41/1175	392/18986	0.104592	1.69003	3.5457	0.000712626	0.0288284	0.025441	ARID2/BMP4/CARD11/CAV1/CCL2/CCL5/CD6/CD74/CD86/CHST2/CHST4/CR1/CTSG/CXCL12/EGR3/FGL1/HES1/HHLA2/HLA-DQB1/HLA-DRB1/HLA-DRB5/IL15/IL23R/IL7R/ILDR2/ITGB2/KITLG/LEF1/LILRB2/MAP3K8/MIR30B/PLA2G2D/PLA2G2F/PRNP/RASAL3/RIPOR2/SCGB1A1/SKAP1/TNFRSF14/VNN1/ZBTB16	41	1.04592
BP	GO:0050818	regulation of coagulation	13/1175	76/18986	0.171053	2.76392	3.95749	0.00072708	0.0289675	0.0255638	ANO6/CAV1/CD36/CD9/F12/F2R/F3/KNG1/PLAUR/SERPINC1/SERPING1/TFPI/THBS1	13	1.71053
BP	GO:0072678	T cell migration	13/1175	76/18986	0.171053	2.76392	3.95749	0.00072708	0.0289675	0.0255638	CCL2/CCL20/CCL5/CD200R1/CD99/CXCL10/CXCL12/CXCL16/DEFA4/ITGB7/PLEC/RIPOR2/TNFRSF14	13	1.71053
BP	GO:0071675	regulation of mononuclear cell migration	20/1175	147/18986	0.136054	2.19841	3.7464	0.00074183	0.0292291	0.0257946	ANO6/C3AR1/C5AR1/CCL2/CCL20/CCL5/CCN3/CD200R1/CD9/CXCL10/CXCL12/FPR2/MADCAM1/MSTN/PDGFD/PTK2/RIPOR2/SLAMF8/THBS1/TNFRSF14	20	1.36054
BP	GO:0010759	positive regulation of macrophage chemotaxis	6/1175	19/18986	0.315789	5.10262	4.59535	0.000747958	0.0292291	0.0257946	C3AR1/C5AR1/CCL5/MSTN/PTK2/THBS1	6	3.15789
BP	GO:0002688	regulation of leukocyte chemotaxis	18/1175	126/18986	0.142857	2.30833	3.78452	0.000750753	0.0292291	0.0257946	ANO6/C3AR1/C5AR1/CCL2/CCL5/CCN3/CD74/CXCL10/CXCL12/CXCL8/DNM1L/FPR2/MSTN/PTK2/RIPOR2/SLAMF8/THBS1/VEGFC	18	1.42857
BP	GO:0048754	branching morphogenesis of an epithelial tube	21/1175	158/18986	0.132911	2.14762	3.72053	0.000755877	0.0292291	0.0257946	BMP4/COL4A1/ESR1/FGF10/FOXD1/HOXB7/HS3ST3A1/KRAS/LEF1/MAGED1/MET/NFATC4/NOG/NRP1/PGR/PLXND1/RSPO2/SPRY1/TIE1/TMEM59L/TNC	21	1.32911
BP	GO:0050878	regulation of body fluid levels	40/1175	381/18986	0.104987	1.69641	3.52689	0.000764477	0.0293459	0.0258976	ADCY6/ADORA1/ANO6/ANXA8/AXL/CAV1/CCND1/CD36/CD9/CELSR2/CTSG/CYP4A11/EDNRB/EGFR/ERBB4/F12/F13B/F2R/F3/FGF10/FGL1/GP9/GPI/HK2/HTR4/KNG1/MYL9/PABPC4/PEAR1/PLAUR/PRKACB/PTPRO/SERPINC1/SERPING1/SLC4A9/SOCS2/TFPI/THBS1/VWF/WNT3A	40	1.04987
BP	GO:0070372	regulation of ERK1 and ERK2 cascade	33/1175	296/18986	0.111486	1.80143	3.56934	0.000775092	0.0295377	0.026067	ACKR3/ALOX15/ATF3/BMP4/C5AR1/CCN1/CCN2/CD36/CD74/CHRNA10/EGFR/EPHA7/EPHB1/ERBB4/F2R/FGF10/FGF20/FPR2/HLA-DRB1/HRAS/MARCO/MT3/NDRG4/NELFE/NLRP12/NODAL/NRP1/OPRM1/PDGFD/RAMP3/SPRED1/SPRY1/TNFRSF11A	33	1.11486
BP	GO:0090314	positive regulation of protein targeting to membrane	7/1175	26/18986	0.269231	4.35031	4.39069	0.000792723	0.0299923	0.0264681	ANK3/C2CD5/HRAS/ITGAM/ITGB2/PRNP/TCAF2	7	2.69231
BP	GO:0090596	sensory organ morphogenesis	32/1175	285/18986	0.112281	1.81427	3.55743	0.000819473	0.0307829	0.0271658	ADAMTS9/ALDH1A3/BMP4/CHRNA10/COL5A1/DZANK1/EPHB1/FGF10/GRXCR2/GSC/HIPK1/HMX3/KCNQ4/MAFB/MEIS1/MSX1/MYO3B/NOG/NTRK2/OLFM3/OSR2/PRDM1/PTK7/SAMD11/SDK2/SHROOM2/SOX1/STRC/TWIST1/USH1C/VSX1/WNT3A	32	1.12281
BP	GO:0051966	regulation of synaptic transmission	glutamatergic	13/1175	77/18986	0.168831	2.72802	3.90248	0.000826097	0.0308117	0.0271912	ADORA1/CACNG5/CCL2/EGFR/GRIK2/GRM1/GRM4/GRM6/MAPK8IP2/PLPPR4/PTGS2/SLC38A2/TSHZ3	13	1.68831
BP	GO:0048568	embryonic organ development	46/1175	458/18986	0.100437	1.62289	3.46583	0.000834898	0.0309206	0.0272874	A2M/ALDH1A3/ALX1/ALX4/ARID2/BMP4/CCN1/CHRNA10/CXCL8/DLX2/EGFR/EPAS1/FGF10/FOXC1/FOXE1/GRXCR2/GSC/HES1/HIPK1/HMX3/HOXB7/KCNQ4/KIT/KITLG/LEF1/MAFB/MESP1/MSX1/MYO3B/NDRG4/NDST1/NES/NODAL/NOG/OSR2/PAX5/PRDM1/PTK7/SPINT1/STRC/TEAD1/TTPA/TWIST1/USH1C/WNT3A/ZNF568	46	1.00437
BP	GO:0052547	regulation of peptidase activity	37/1175	346/18986	0.106936	1.72791	3.50973	0.000845309	0.0310873	0.0274344	A2M/A2ML1/ANXA8/BIRC3/COL7A1/CR1/CST7/CTSD/EPHA7/F2R/F3/HIP1/KNG1/LAMP3/LRP1/MIR339/MMP9/NGFR/NLRP12/NODAL/PLAUR/PTGS2/S100A8/S100A9/SEMG1/SERPINB1/SERPINB10/SERPINC1/SERPING1/SPINT1/SPOCK1/SPOCK2/ST18/TFPI/THBS1/TIMP3/TIMP4	37	1.06936
BP	GO:0007422	peripheral nervous system development	14/1175	87/18986	0.16092	2.60019	3.8423	0.00086732	0.0316752	0.0279533	ADGRB2/ADGRG6/ARTN/EDNRB/EGR2/EGR3/HRAS/ISL1/LAMB2/NDRG1/NEUROG3/NTRK2/PLEC/POU4F1	14	1.6092
BP	GO:0043410	positive regulation of MAPK cascade	47/1175	472/18986	0.0995763	1.60898	3.44117	0.000885283	0.0321083	0.0283355	ACKR3/ADORA1/ALOX15/BMP4/C5AR1/CCN2/CD36/CD74/CRIPTO/EGFR/ERBB4/F2R/FGF10/FGF20/FLT1/FLT3/FPR2/GDF15/GRM1/GRM4/HGF/HLA-DRB1/HRAS/IGFBP3/ITGA1/KIT/KSR2/LPAR1/MAGED1/MAP2K6/MAPK8IP2/MARCO/MT3/NDRG4/NDST1/NELFE/NODAL/NRP1/NTRK2/OPRM1/PDE6H/PDGFD/RAMP3/S100A12/SH3RF3/THBS1/TNFRSF11A	47	0.995763
BP	GO:0048246	macrophage chemotaxis	9/1175	42/18986	0.214286	3.46249	4.1034	0.000899406	0.0323971	0.0285903	C3AR1/C5AR1/CCL2/CCL5/EDNRB/MSTN/PTK2/SLAMF8/THBS1	9	2.14286
BP	GO:0043583	ear development	27/1175	229/18986	0.117904	1.90513	3.53937	0.000978913	0.0348918	0.0307919	ALDH1A3/BMP4/CHRNA10/ESRP1/FGF10/FGF20/GRXCR2/GSC/HES1/HMX3/KCNQ4/LHX3/LIN7A/MAFB/MCOLN3/MSX1/MYO3B/NOG/OSR2/PLPPR4/PTK7/SHROOM2/SLC25A27/STRC/TWIST1/USH1C/WNT3A	27	1.17904
BP	GO:0001654	eye development	42/1175	411/18986	0.10219	1.65121	3.42815	0.000981934	0.0348918	0.0307919	ADAMTS9/ALDH1A3/BCL11B/BMP4/COL4A1/COL5A1/CRYBA2/CRYGN/DLX2/DZANK1/EGFR/EPHB1/FGF10/FLT1/FOXC1/GRM6/HES1/HIPK1/LAMB2/MAB21L1/MEIS1/NES/NPHP1/NRP1/NTRK2/OLFM3/OSR2/POU4F2/PRDM1/RAX/RPE65/SAMD11/SDK2/SHROOM2/SOX1/SPRED1/SPRY1/TWIST1/USH1C/VIM/VSX1/WNT5B	42	1.0219
BP	GO:0034587	piRNA processing	6/1175	20/18986	0.3	4.84749	4.42165	0.00101298	0.0357533	0.0315522	EXD1/MAEL/MOV10L1/PNLDC1/TDRD6/TDRD9	6	3
BP	GO:0007009	plasma membrane organization	22/1175	173/18986	0.127168	2.05481	3.57972	0.00104217	0.0365384	0.032245	ANK3/ANO5/ANO6/CAV1/CAVIN2/CD9/CLU/COL5A1/CR1/EHD2/EPB41L3/FNBP1L/MAFB/NDRG1/PACSIN1/PLEC/ROPN1B/S100A10/SPTBN1/SYPL2/SYT11/TIE1	22	1.27168
BP	GO:0098703	calcium ion import across plasma membrane	9/1175	43/18986	0.209302	3.38197	4.0163	0.0010759	0.0372182	0.0328449	CACNA1A/CACNA1B/CACNA1E/CACNA1H/CACNA2D1/GRM6/PRNP/SLC8A1/TRPV3	9	2.09302
BP	GO:1902656	calcium ion import into cytosol	9/1175	43/18986	0.209302	3.38197	4.0163	0.0010759	0.0372182	0.0328449	CACNA1A/CACNA1B/CACNA1E/CACNA1H/CACNA2D1/GRM6/PRNP/SLC8A1/TRPV3	9	2.09302
BP	GO:0043523	regulation of neuron apoptotic process	29/1175	254/18986	0.114173	1.84485	3.48162	0.00108279	0.0372182	0.0328449	AXL/BARHL1/CCL2/CCND1/CLU/EGR1/EPHA7/F2R/FGF20/GBE1/GPI/GPRASP3/GRIK2/GRM4/HRAS/ISL1/ITGA1/KRAS/MT3/NES/NFATC4/NR4A2/NRP1/NTRK2/PLXND1/POU4F1/PRNP/RAPSN/SLC25A27	29	1.14173
BP	GO:0044344	cellular response to fibroblast growth factor stimulus	17/1175	120/18986	0.141667	2.28909	3.63844	0.00114321	0.0386089	0.0340723	CCL2/CCL5/CCN2/CREB3L1/CRIPTO/CXCL8/EGR3/FGF10/FGF20/FLRT2/MIR339/NDST1/NGFR/NOG/SPRY1/THBS1/TRIM71	17	1.41667
BP	GO:0006968	cellular defense response	10/1175	52/18986	0.192308	3.10736	3.90841	0.0011567	0.0386089	0.0340723	C5AR1/CCR5/CD5L/CLEC5A/FCMR/GNLY/LGALS3BP/LILRB2/LSP1/NCF1	10	1.92308
BP	GO:0036230	granulocyte activation	10/1175	52/18986	0.192308	3.10736	3.90841	0.0011567	0.0386089	0.0340723	CCL5/CTSG/CXCL6/CXCL8/ENPP3/IL15/IL16/ITGAM/ITGB2/PRAM1	10	1.92308
BP	GO:0071622	regulation of granulocyte chemotaxis	10/1175	52/18986	0.192308	3.10736	3.90841	0.0011567	0.0386089	0.0340723	C3AR1/C5AR1/CCL5/CD74/CXCL8/DNM1L/MSTN/PTK2/RIPOR2/THBS1	10	1.92308
BP	GO:0010001	glial cell differentiation	30/1175	267/18986	0.11236	1.81554	3.44698	0.00115996	0.0386089	0.0340723	ADGRG6/C5AR1/CLU/CNTN1/DLX2/EGFR/EGR2/FGF10/GPR17/HES1/HRAS/KLF15/KRAS/LAMB2/LEF1/LPAR1/LRP1/NCAN/NDRG1/NOG/NTRK2/OLIG1/OLIG2/PLEC/S100A8/S100A9/SOX1/SPINT1/TSPAN2/VIM	30	1.1236
BP	GO:0002526	acute inflammatory response	16/1175	110/18986	0.145455	2.3503	3.64797	0.00118753	0.0392781	0.0346629	A2M/ADORA1/ALOX5AP/ANO6/C3/CD163/CD6/EDNRB/F12/F3/MYLK3/ORM1/PLA2G2D/PTGS2/TNFRSF11A/VNN1	16	1.45455
BP	GO:0010466	negative regulation of peptidase activity	24/1175	198/18986	0.121212	1.95858	3.48258	0.00124625	0.0409628	0.0361496	A2M/A2ML1/ANXA8/COL7A1/CR1/CST7/KNG1/LAMP3/LRP1/MIR339/MMP9/PLAUR/PTGS2/SERPINB1/SERPINB10/SERPINC1/SERPING1/SPINT1/SPOCK1/SPOCK2/TFPI/THBS1/TIMP3/TIMP4	24	1.21212
BP	GO:0014002	astrocyte development	9/1175	44/18986	0.204545	3.30511	3.93174	0.0012794	0.0410473	0.0362241	C5AR1/EGFR/KRAS/LAMB2/LRP1/S100A8/S100A9/TSPAN2/VIM	9	2.04545
BP	GO:0042119	neutrophil activation	9/1175	44/18986	0.204545	3.30511	3.93174	0.0012794	0.0410473	0.0362241	CCL5/CTSG/CXCL6/CXCL8/IL15/IL16/ITGAM/ITGB2/PRAM1	9	2.04545
BP	GO:0010758	regulation of macrophage chemotaxis	7/1175	28/18986	0.25	4.03957	4.13405	0.00128005	0.0410473	0.0362241	C3AR1/C5AR1/CCL5/MSTN/PTK2/SLAMF8/THBS1	7	2.5
BP	GO:0035116	embryonic hindlimb morphogenesis	7/1175	28/18986	0.25	4.03957	4.13405	0.00128005	0.0410473	0.0362241	ALX4/BMP4/MSX1/OSR2/RSPO2/TWIST1/ZBTB16	7	2.5
BP	GO:0001934	positive regulation of protein phosphorylation	45/1175	455/18986	0.0989011	1.59807	3.31658	0.00129293	0.0412092	0.036367	BMP4/C3/CARD10/CAV1/CCN1/CCND1/CCND2/CD36/CD74/CRIPTO/EFNA5/EGFR/EPHA7/ERBB4/FGF10/FLT1/FLT3/HES1/HLA-DRB1/HRAS/IL15/IL5/IRGM/KIT/KITLG/KRAS/LRP4/MAGED1/MIR30B/MMP9/MT3/MUSK/NRP1/NTRK2/PLAUR/PRNP/PSRC1/PTGS2/PTK2/RGCC/S100A12/THBS1/TNFRSF11A/VEGFC/WNT3A	45	0.989011
BP	GO:0042063	gliogenesis	37/1175	355/18986	0.104225	1.6841	3.34194	0.00134668	0.0426638	0.0376507	ADGRG6/APCDD1/BMERB1/C5AR1/CCL2/CD9/CLU/CNTN1/DLX2/EGFR/EGR2/FGF10/GPR17/HES1/HRAS/KLF15/KRAS/LAMB2/LEF1/LPAR1/LRP1/NCAN/NDRG1/NOG/NTRK2/OLIG1/OLIG2/PLEC/PRKCH/S100A8/S100A9/SOX1/SPINT1/SYNE2/TSPAN2/VEGFC/VIM	37	1.04225
BP	GO:0035725	sodium ion transmembrane transport	23/1175	188/18986	0.12234	1.97681	3.45712	0.00137582	0.043078	0.0380162	ANK3/ANO6/CAMK2D/CNGA1/FGF13/FXYD2/FXYD6/KCNK1/MCOLN3/PKD2L1/SHROOM2/SLC12A1/SLC38A1/SLC38A2/SLC38A4/SLC4A4/SLC4A8/SLC4A9/SLC6A12/SLC8A1/SLC9C2/TESC/TRPM5	23	1.2234
BP	GO:0051924	regulation of calcium ion transport	29/1175	258/18986	0.112403	1.81624	3.3905	0.00138052	0.043078	0.0380162	CACNA2D1/CAMK2D/CASK/CAV1/CCL2/CCL5/CXCL10/CXCL12/EFHB/F2R/GEM/GPR35/GRM6/HES1/HRC/IL16/JPH2/LILRB2/MCHR1/MCUB/P2RX5/PRNP/PTGS2/SEMG1/SLC8A1/TMEM38A/TRPC1/TRPC6/TRPV3	29	1.12403
BP	GO:0070663	regulation of leukocyte proliferation	30/1175	270/18986	0.111111	1.79537	3.38083	0.00138433	0.043078	0.0380162	BMP4/CARD11/CCL5/CD6/CD74/CD86/CR1/ENPP3/FGF10/HES1/HHLA2/HLA-DRB1/IL15/IL23R/IL5/IL5RA/IRS2/KIT/KITLG/LILRB2/MIR30B/PLA2G2D/PLA2G2F/PRNP/PTK2/RASAL3/RIPOR2/SCGB1A1/TNFRSF14/WNT3A	30	1.11111
BP	GO:0050678	regulation of epithelial cell proliferation	41/1175	406/18986	0.100985	1.63175	3.30495	0.00140524	0.0431838	0.0381096	ARX/BCL11B/BMP4/C5AR1/CASK/CAV1/CCL2/CCL24/CCL5/CCND1/CXCL12/EDNRB/EGFR/EGR3/F3/FGF10/FLT1/FUT1/HES1/HRAS/IRS2/MAGED1/MIR30B/MIR30E/NGFR/NODAL/NOG/NRP1/OSR2/PGR/PTPRN/RAP1GAP/RGCC/ST8SIA1/TGFBR3/THBS1/TIE1/TNFSF12/TWIST1/WNT3A/ZNF703	41	1.00985
BP	GO:0014902	myotube differentiation	18/1175	133/18986	0.135338	2.18684	3.52782	0.00141822	0.0431838	0.0381096	ADAM12/ADAMTS15/CACNA1H/CCN3/CD53/CD9/CXCL10/EHD2/GDF15/HDAC9/MYOG/NEO1/PLEC/PLEKHO1/PTGFRN/RBM38/RIPOR2/RYR1	18	1.35338
BP	GO:0098661	inorganic anion transmembrane transport	18/1175	133/18986	0.135338	2.18684	3.52782	0.00141822	0.0431838	0.0381096	ANO5/ANO6/BSND/CLIC5/GABRA1/GABRA4/GABRB1/GABRD/GABRE/GLRA1/KCNK1/SLC12A1/SLC25A27/SLC26A11/SLC26A4/SLC4A3/SLC4A8/SLC4A9	18	1.35338
BP	GO:0070371	ERK1 and ERK2 cascade	34/1175	319/18986	0.106583	1.7222	3.34115	0.00142057	0.0431838	0.0381096	ACKR3/ALOX15/ATF3/BMP4/C5AR1/CCN1/CCN2/CD36/CD74/CHRNA10/EGFR/EPHA7/EPHB1/ERBB4/F2R/FGF10/FGF20/FPR2/HLA-DRB1/HRAS/MARCO/MT3/NDRG4/NELFE/NLRP12/NODAL/NRP1/OPRM1/PDGFD/PTGER4/RAMP3/SPRED1/SPRY1/TNFRSF11A	34	1.06583
BP	GO:0009581	detection of external stimulus	19/1175	144/18986	0.131944	2.132	3.50222	0.00143925	0.0435	0.0383887	ADORA1/CHRNA10/CXCL12/EPHB1/GRIK2/GRK1/GRM6/KIT/NGFR/PKD1L1/PKD1L3/PKD2L1/PLEKHB1/PTK2/PTPRQ/RGS9BP/RPE65/SEMA5B/STRC	19	1.31944
BP	GO:0034113	heterotypic cell-cell adhesion	11/1175	63/18986	0.174603	2.82129	3.71907	0.00153361	0.0458181	0.0404343	CD200R1/CEACAM6/CTNNA3/DSG2/ITGAM/ITGB2/ITGB7/LILRB2/MADCAM1/PARVA/SKAP1	11	1.74603
BP	GO:1903039	positive regulation of leukocyte cell-cell adhesion	31/1175	284/18986	0.109155	1.76376	3.33082	0.00154744	0.0458181	0.0404343	ARID2/CARD11/CAV1/CCL2/CCL5/CD6/CD74/CD86/CHST2/CHST4/CR1/EGR3/HES1/HHLA2/HLA-DQB1/HLA-DRB1/HLA-DRB5/IL15/IL23R/IL7R/ITGB2/KITLG/LEF1/LILRB2/MAP3K8/MIR30B/RASAL3/SKAP1/TNFRSF14/VNN1/ZBTB16	31	1.09155
BP	GO:0052548	regulation of endopeptidase activity	28/1175	248/18986	0.112903	1.82432	3.35616	0.00154752	0.0458181	0.0404343	A2ML1/ANXA8/BIRC3/CR1/CTSD/EPHA7/F2R/F3/HIP1/LAMP3/MIR339/MMP9/NGFR/NLRP12/NODAL/PLAUR/PTGS2/S100A8/S100A9/SEMG1/SERPINB1/SERPINB10/SERPING1/SPOCK1/SPOCK2/ST18/THBS1/TIMP3	28	1.12903
BP	GO:0030336	negative regulation of cell migration	39/1175	383/18986	0.101828	1.64536	3.27711	0.00155951	0.0458181	0.0404343	ADAMTS9/ADORA1/ADORA3/ARID2/BMERB1/BMP4/CARD10/CCL2/CCN3/CD200R1/CD74/CXCL12/DACH1/DNAI3/ERBB4/GDF15/GPR173/IGFBP3/LRP1/MAGI2/NDRG4/NGFR/NODAL/NOG/NRG3/PTGER4/RGCC/RIPOR2/SERPINB1/SINHCAF/SLAMF8/SPRED1/SRGAP1/TGFBR3/THBS1/TIE1/TMEM196/TMIGD3/TRIB1	39	1.01828
BP	GO:0050767	regulation of neurogenesis	39/1175	383/18986	0.101828	1.64536	3.27711	0.00155951	0.0458181	0.0404343	AMIGO1/CAPRIN2/CDKL5/CHODL/CUX2/CXCL12/DLL3/DLX2/EFNA5/EGFR/EGR2/EPHA7/FGF13/GPRASP3/HES1/HEYL/KIT/KRAS/L1CAM/LEF1/LRP4/MAP6/MCF2/MT3/NCAN/NFATC4/NOG/NRP1/NTRK2/OLIG2/OPRM1/PLXND1/POU4F1/POU4F2/PRKCH/S100A10/SPINT1/VEGFC/WNT3A	39	1.01828
BP	GO:0061138	morphogenesis of a branching epithelium	23/1175	190/18986	0.121053	1.956	3.40161	0.00158461	0.046297	0.040857	BMP4/COL4A1/ESR1/FGF10/FOXD1/HGF/HOXB7/HS3ST3A1/KRAS/LEF1/MAGED1/MET/NFATC4/NOG/NRP1/PGR/PLXND1/RSPO2/SPINT1/SPRY1/TIE1/TMEM59L/TNC	23	1.21053
BP	GO:0003401	axis elongation	7/1175	29/18986	0.241379	3.90028	4.01452	0.00159829	0.0463489	0.0409028	BMP4/ESR1/FGF10/PTK7/SPRY1/TNC/WNT3A	7	2.41379
BP	GO:0034694	response to prostaglandin	8/1175	37/18986	0.216216	3.49369	3.89969	0.00161953	0.0463489	0.0409028	A2M/ADCY6/GNG2/PTGER2/PTGER4/PTGFR/TGFBR3/TNC	8	2.16216
BP	GO:0046651	lymphocyte proliferation	32/1175	297/18986	0.107744	1.74096	3.30568	0.00162159	0.0463489	0.0409028	BMP4/CARD11/CCL5/CD6/CD74/CD86/CR1/CR2/CTPS1/FGF10/FLT3/HES1/HHLA2/HLA-DRB1/IL15/IL23R/IL5/IL7R/IRS2/KITLG/LEF1/LILRB2/MIR30B/PLA2G2D/PLA2G2F/PRNP/RASAL3/RIPOR2/SCGB1A1/SH2D2A/TNFRSF14/WNT3A	32	1.07744
BP	GO:0043086	negative regulation of catalytic activity	47/1175	486/18986	0.0967078	1.56263	3.22729	0.00162164	0.0463489	0.0409028	A2M/A2ML1/ANXA8/CAV1/COL7A1/CR1/CST7/EDNRB/HEXIM2/HRAS/IFIT1/IRS2/KNG1/LAMP3/LRP1/LTB4R2/MIR339/MMP9/MSTN/MT3/NES/PKIA/PLAUR/PLIN5/PRKCH/PRNP/PTGS2/PTPRO/RASA4/RGS2/SERPINB1/SERPINB10/SERPINC1/SERPING1/SLC8A1/SPINT1/SPOCK1/SPOCK2/SPRED1/TFPI/THBS1/TIMP3/TIMP4/TRIB1/TRIB2/WWTR1/ZFYVE28	47	0.967078
BP	GO:0042698	ovulation cycle	12/1175	73/18986	0.164384	2.65616	3.64136	0.00164204	0.0466784	0.0411936	A2M/ADAMTS1/AXL/CA12/EGFR/EGR1/ESR1/GABRB1/MAP2K6/MSTN/PGR/PTPRN	12	1.64384
BP	GO:0051952	regulation of amine transport	13/1175	83/18986	0.156627	2.53082	3.58986	0.00168776	0.0471531	0.0416125	ADORA1/ADORA3/CHRNA6/CXCL12/FGF20/KCNA2/RAB3B/RGS2/SLC38A1/SLC38A2/STX1A/SV2A/SYT11	13	1.56627
BP	GO:0007269	neurotransmitter secretion	19/1175	146/18986	0.130137	2.10279	3.43566	0.00169461	0.0471531	0.0416125	CADPS2/CASK/CPLX4/DOC2A/DYSF/GPR158/GRM4/KCNMB4/LIN7A/PPFIA2/RIMS1/RIMS3/SLC38A2/SLC4A8/STX1A/SV2A/SV2C/SYN2/SYT11	19	1.30137
BP	GO:0009582	detection of abiotic stimulus	19/1175	146/18986	0.130137	2.10279	3.43566	0.00169461	0.0471531	0.0416125	ADORA1/CHRNA10/CXCL12/EPHB1/GRIK2/GRK1/GRM6/KIT/NGFR/PKD1L1/PKD1L3/PKD2L1/PLEKHB1/PTK2/PTPRQ/RGS9BP/RPE65/SEMA5B/STRC	19	1.30137
BP	GO:0099643	signal release from synapse	19/1175	146/18986	0.130137	2.10279	3.43566	0.00169461	0.0471531	0.0416125	CADPS2/CASK/CPLX4/DOC2A/DYSF/GPR158/GRM4/KCNMB4/LIN7A/PPFIA2/RIMS1/RIMS3/SLC38A2/SLC4A8/STX1A/SV2A/SV2C/SYN2/SYT11	19	1.30137
BP	GO:0003007	heart morphogenesis	30/1175	274/18986	0.109489	1.76916	3.2939	0.00174137	0.0477865	0.0421714	ABCC9/ADAMTS1/ADGRG6/ARID2/BMP4/CCN1/COL5A1/CPE/FLRT2/FOXC1/HES1/HEYL/ISL1/MESP1/MSX1/NDRG4/NODAL/NOG/NRP1/PARVA/PLXND1/POU4F1/PTK2/RYR1/SPRY1/TGFBR3/TNNC1/TWIST1/WNT3A/ZMPSTE24	30	1.09489
BP	GO:2000146	negative regulation of cell motility	40/1175	398/18986	0.100503	1.62395	3.23113	0.00174307	0.0477865	0.0421714	ADAMTS9/ADORA1/ADORA3/ARID2/BMERB1/BMP4/CARD10/CCL2/CCN3/CD200R1/CD74/CXCL12/DACH1/DNAI3/ERBB4/GDF15/GPR173/IGFBP3/LRP1/MAGI2/NDRG4/NGFR/NODAL/NOG/NRG3/PTGER4/RGCC/RIPOR2/SEMG1/SERPINB1/SINHCAF/SLAMF8/SPRED1/SRGAP1/TGFBR3/THBS1/TIE1/TMEM196/TMIGD3/TRIB1	40	1.00503
BP	GO:0071379	cellular response to prostaglandin stimulus	6/1175	22/18986	0.272727	4.40681	4.10652	0.00175292	0.0477865	0.0421714	ADCY6/GNG2/PTGER2/PTGER4/PTGFR/TNC	6	2.72727
BP	GO:0021953	central nervous system neuron differentiation	24/1175	203/18986	0.118227	1.91034	3.34927	0.00175372	0.0477865	0.0421714	AGBL4/ARX/BCL11B/BRINP3/DLX2/DMRT3/ELAVL4/EPHB1/ERBB4/GABRB1/HES1/ISL1/LHX3/NR4A2/NRP1/NTRK2/OLIG2/POU4F1/SOX1/SPOCK1/SZT2/TBR1/UNCX/WNT3A	24	1.18227
BP	GO:1905521	regulation of macrophage migration	9/1175	46/18986	0.195652	3.16141	3.76969	0.0017792	0.0481674	0.0425076	C3AR1/C5AR1/CCL5/CD200R1/CD9/MSTN/PTK2/SLAMF8/THBS1	9	1.95652
BP	GO:0007605	sensory perception of sound	21/1175	169/18986	0.12426	2.00784	3.38017	0.00179254	0.0481674	0.0425076	BARHL1/BSND/CHRNA10/CLIC5/CNTN5/ESPN/ESPNL/GRXCR2/KCNQ3/KCNQ4/KIT/LOXHD1/MYO3B/MYO7B/NAV2/POU4F2/PTPRQ/RIPOR2/SLC26A4/STRC/USH1C	21	1.2426
BP	GO:0043270	positive regulation of monoatomic ion transport	25/1175	215/18986	0.116279	1.87887	3.32875	0.00179517	0.0481674	0.0425076	ACTN2/ADORA1/AMIGO1/ANK3/ANO6/CASK/CAV1/CCL2/CCL5/CNTN1/CXCL10/CXCL12/F2R/FGF13/FXYD2/FXYD6/GRM6/JPH2/LRRC52/MCHR1/P2RX5/TESC/TRPC1/TRPC6/TRPV3	25	1.16279
BP	GO:0048732	gland development	44/1175	450/18986	0.0977778	1.57992	3.19778	0.00181743	0.0485171	0.0428162	ALDH1A3/ARID5B/BCL11B/BMP4/CAV1/CCND1/CRIPTO/EGFR/ERBB4/ESR1/FGF10/FGL1/FOXC1/FOXE1/HES1/HGF/HK2/HNF1A/IGSF3/IRS2/ISL1/LEF1/LHX3/MAFB/MESP1/MET/MSX1/NODAL/NOG/NRG3/NRP1/ONECUT1/PGR/PLXND1/POU1F1/PSAPL1/RAP1GAP/SOCS2/SOX3/TGFBR3/TNC/WNT3A/ZMPSTE24/ZNF703	44	0.977778
BP	GO:0021782	glial cell development	18/1175	136/18986	0.132353	2.1386	3.42266	0.00183011	0.0486087	0.042897	ADGRG6/C5AR1/CLU/CNTN1/EGFR/HRAS/KRAS/LAMB2/LPAR1/LRP1/NDRG1/NTRK2/OLIG1/PLEC/S100A8/S100A9/TSPAN2/VIM	18	1.32353
BP	GO:0071677	positive regulation of mononuclear cell migration	14/1175	94/18986	0.148936	2.40656	3.51125	0.00187003	0.0494196	0.0436127	ANO6/C3AR1/C5AR1/CCL20/CCL5/CXCL10/CXCL12/FPR2/MADCAM1/MSTN/PDGFD/PTK2/THBS1/TNFRSF14	14	1.48936
BP	GO:0034764	positive regulation of transmembrane transport	25/1175	216/18986	0.115741	1.87017	3.30355	0.00191404	0.0503297	0.0444158	ACSL1/ACTN2/AMIGO1/ANK3/ANO6/C2CD5/C3/CAV1/CCL2/CXCL10/F2R/FGF13/FXYD2/FXYD6/GRM6/IRS2/JPH2/KLF15/LRRC52/P2RX5/POU4F2/SLC38A1/TESC/TRPC1/TRPC6	25	1.15741
BP	GO:0048738	cardiac muscle tissue development	28/1175	252/18986	0.111111	1.79537	3.26462	0.00196262	0.0510961	0.0450922	ACTN2/ADAMTS9/ALPK3/ARID2/BMP4/DSG2/ERBB4/FGF20/FOXC1/ISL1/JPH2/MEIS1/MESP1/MSX1/MYLK3/NDRG4/NEBL/NOG/PLEC/POU4F1/RGS2/SGCG/SLC8A1/SYNE1/TGFBR3/TNNC1/WNT3A/ZMPSTE24	28	1.11111
BP	GO:0051346	negative regulation of hydrolase activity	28/1175	252/18986	0.111111	1.79537	3.26462	0.00196262	0.0510961	0.0450922	A2M/A2ML1/ANXA8/COL7A1/CR1/CST7/HRAS/KNG1/LAMP3/LRP1/MIR339/MMP9/PLAUR/PLIN5/PTGS2/RASA4/RGS2/SERPINB1/SERPINB10/SERPINC1/SERPING1/SPINT1/SPOCK1/SPOCK2/TFPI/THBS1/TIMP3/TIMP4	28	1.11111
BP	GO:0042327	positive regulation of phosphorylation	46/1175	479/18986	0.0960334	1.55174	3.14131	0.00207479	0.053379	0.0471068	BMP4/C3/CARD10/CAV1/CCL5/CCN1/CCND1/CCND2/CD36/CD74/CRIPTO/EFNA5/EGFR/EPHA7/ERBB4/FGF10/FLT1/FLT3/HES1/HLA-DRB1/HRAS/IL15/IL5/IRGM/KIT/KITLG/KRAS/LRP4/MAGED1/MIR30B/MMP9/MT3/MUSK/NRP1/NTRK2/PLAUR/PRNP/PSRC1/PTGS2/PTK2/RGCC/S100A12/THBS1/TNFRSF11A/VEGFC/WNT3A	46	0.960334
BP	GO:0007160	cell-matrix adhesion	27/1175	241/18986	0.112033	1.81027	3.25142	0.00207762	0.053379	0.0471068	ACTN2/ADAMTS9/CASK/CCN2/CD36/CEACAM6/COL13A1/EFNA5/FERMT1/FGL1/FUT1/ITGA1/ITGAM/ITGB2/ITGB7/L1CAM/MADCAM1/NRP1/ONECUT1/PIP5K1A/PPFIA2/PTK2/S100A10/SIGLEC1/SKAP1/STRC/THBS1	27	1.12033
BP	GO:0002455	humoral immune response mediated by circulating immunoglobulin	10/1175	56/18986	0.178571	2.88541	3.62915	0.00208075	0.053379	0.0471068	C1S/C3/C4BPA/CLU/CR1/CR1L/CR2/FCER2/FCMR/SERPING1	10	1.78571
BP	GO:0010649	regulation of cell communication by electrical coupling	5/1175	16/18986	0.3125	5.04947	4.16202	0.00221269	0.0560745	0.0494855	ANK3/CAMK2D/CAV1/HRC/SLC8A1	5	3.125
BP	GO:0003205	cardiac chamber development	21/1175	172/18986	0.122093	1.97282	3.29181	0.00222844	0.0560745	0.0494855	ADAMTS1/ADGRG6/BMP4/CCN1/CPE/FOXC1/HES1/HEYL/ISL1/MESP1/NDST1/NOG/NRP1/PARVA/PLXND1/POU4F1/PRDM1/PTK7/TGFBR3/TNNC1/ZMPSTE24	21	1.22093
BP	GO:1902107	positive regulation of leukocyte differentiation	23/1175	195/18986	0.117949	1.90585	3.26572	0.00222848	0.0560745	0.0494855	ARID2/AXL/CD101/CD74/CD86/CR1/DCSTAMP/EGR3/HLA-DRB1/IL15/IL23R/IL5/IL7R/KITLG/LEF1/LILRB2/POU4F1/POU4F2/TESC/TNFRSF11A/TRIB1/VNN1/ZBTB16	23	1.17949
BP	GO:1903708	positive regulation of hemopoiesis	23/1175	195/18986	0.117949	1.90585	3.26572	0.00222848	0.0560745	0.0494855	ARID2/AXL/CD101/CD74/CD86/CR1/DCSTAMP/EGR3/HLA-DRB1/IL15/IL23R/IL5/IL7R/KITLG/LEF1/LILRB2/POU4F1/POU4F2/TESC/TNFRSF11A/TRIB1/VNN1/ZBTB16	23	1.17949
BP	GO:0015911	long-chain fatty acid import across plasma membrane	4/1175	10/18986	0.4	6.46332	4.43848	0.00226673	0.0567655	0.0500954	ACSL1/CD36/IRS2/THBS1	4	4
BP	GO:0015837	amine transport	14/1175	96/18986	0.145833	2.35642	3.42211	0.00228979	0.057071	0.050365	ADORA1/ADORA3/CHRNA6/CXCL12/FGF20/KCNA2/RAB3B/RGS2/SLC38A1/SLC38A2/SLC44A2/STX1A/SV2A/SYT11	14	1.45833
BP	GO:0019228	neuronal action potential	8/1175	39/18986	0.205128	3.31452	3.71624	0.00231253	0.0571551	0.0504392	ANK3/GLRA1/GPR35/GRIK2/KCNA2/KCND2/KCNMB4/KCNQ3	8	2.05128
BP	GO:0007189	adenylate cyclase-activating G protein-coupled receptor signaling pathway	22/1175	184/18986	0.119565	1.93197	3.26279	0.00231489	0.0571551	0.0504392	ADCY6/ADGRB2/ADGRD2/ADGRE1/ADGRG3/ADGRG6/ADGRL3/ARRDC3/CALCRL/CXCL10/GNG2/HTR4/HTR7/LPAR1/MRAP2/PTGER2/PTGER4/PTGFR/PTGIR/RAMP3/RXFP2/S1PR3	22	1.19565
BP	GO:0002695	negative regulation of leukocyte activation	23/1175	196/18986	0.117347	1.89613	3.23902	0.0023809	0.0579465	0.0511376	AXL/BMP4/BPI/CD74/CD86/CR1/CST7/CTSG/ENPP3/FGL1/HLA-DRB1/ILDR2/LILRB2/MICA/MIR30B/PLA2G2D/PLA2G2F/PRNP/RIPOR2/SAMSN1/SCGB1A1/SYT11/TNFRSF14	23	1.17347
BP	GO:2000107	negative regulation of leukocyte apoptotic process	10/1175	57/18986	0.175439	2.83479	3.5632	0.00238621	0.0579465	0.0511376	AXL/BCL11B/BMP4/CCL5/CCR5/CD74/CXCL12/IL7R/IRS2/KITLG	10	1.75439
BP	GO:0090025	regulation of monocyte chemotaxis	7/1175	31/18986	0.225806	3.64865	3.79073	0.0024165	0.0579465	0.0511376	ANO6/CCL5/CCN3/CXCL10/CXCL12/FPR2/SLAMF8	7	2.25806
BP	GO:0099505	regulation of presynaptic membrane potential	7/1175	31/18986	0.225806	3.64865	3.79073	0.0024165	0.0579465	0.0511376	GABRB1/GLRA1/GRIK2/KCNA2/KCNJ3/KCNMB4/KCTD16	7	2.25806
BP	GO:0051099	positive regulation of binding	15/1175	107/18986	0.140187	2.26518	3.37082	0.00241794	0.0579465	0.0511376	BMP4/DDX11/FOXC1/HES1/KDM4D/LRP1/MET/MMP9/NIBAN2/PLAUR/POU4F1/POU4F2/PYHIN1/RIPOR2/TWIST1	15	1.40187
BP	GO:0002920	regulation of humoral immune response	9/1175	48/18986	0.1875	3.02968	3.61627	0.00242408	0.0579465	0.0511376	A2M/C3/C4BPA/CD5L/CR1/CR1L/CR2/FCER2/SERPING1	9	1.875
BP	GO:0006911	phagocytosis	engulfment	9/1175	48/18986	0.1875	3.02968	3.61627	0.00242408	0.0579465	0.0511376	ALOX15/ANO6/C3/CD36/ITGAM/ITGB2/MARCO/MEGF10/THBS1	9	1.875
BP	GO:0050730	regulation of peptidyl-tyrosine phosphorylation	20/1175	162/18986	0.123457	1.99485	3.26618	0.00245731	0.058475	0.051604	CAV1/CD36/CRIPTO/EFNA5/EGFR/EPHA7/ERBB4/FGF10/FLT3/HES1/IL15/IL5/ITGB2/KIT/KITLG/LRP4/NRP1/PRNP/SAMSN1/ZFYVE28	20	1.23457
BP	GO:0032943	mononuclear cell proliferation	32/1175	305/18986	0.104918	1.6953	3.14413	0.0024752	0.0586356	0.0517457	BMP4/CARD11/CCL5/CD6/CD74/CD86/CR1/CR2/CTPS1/FGF10/FLT3/HES1/HHLA2/HLA-DRB1/IL15/IL23R/IL5/IL7R/IRS2/KITLG/LEF1/LILRB2/MIR30B/PLA2G2D/PLA2G2F/PRNP/RASAL3/RIPOR2/SCGB1A1/SH2D2A/TNFRSF14/WNT3A	32	1.04918
BP	GO:0042471	ear morphogenesis	17/1175	129/18986	0.131783	2.12939	3.30584	0.00253118	0.0596928	0.0526787	ALDH1A3/CHRNA10/FGF10/GRXCR2/GSC/HMX3/KCNQ4/MAFB/MSX1/MYO3B/NOG/OSR2/PTK7/STRC/TWIST1/USH1C/WNT3A	17	1.31783
BP	GO:0006956	complement activation	11/1175	67/18986	0.164179	2.65285	3.48099	0.00255433	0.0597171	0.0527002	A2M/C1S/C3/C4BPA/CD5L/CLU/CR1/CR1L/CR2/RGCC/SERPING1	11	1.64179
BP	GO:0021537	telencephalon development	30/1175	281/18986	0.106762	1.72509	3.14516	0.00255872	0.0597171	0.0527002	ALDH1A3/ARX/BCL11B/BMERB1/BMP4/CCDC141/CXCL12/DLX2/EGFR/ERBB4/FEZ1/FGF13/FUT1/HES1/IGF2BP1/KCNA2/KCNA3/KIF26A/LEF1/LPAR1/NRG3/NTRK2/PAX5/RFX4/SLC38A2/SYNE2/SZT2/TBR1/UNCX/WNT3A	30	1.06762
BP	GO:0015698	inorganic anion transport	21/1175	174/18986	0.12069	1.95014	3.23388	0.00256628	0.0597171	0.0527002	ANO5/ANO6/BSND/CLIC5/GABRA1/GABRA4/GABRB1/GABRD/GABRE/GLRA1/KCNK1/NMUR1/P2RX5/SLC12A1/SLC25A27/SLC26A11/SLC26A4/SLC4A3/SLC4A4/SLC4A8/SLC4A9	21	1.2069
BP	GO:0009612	response to mechanical stimulus	25/1175	222/18986	0.112613	1.81963	3.15508	0.00277793	0.0643574	0.0567952	CHRNA10/CXCL10/CXCL12/EGFR/FOSB/GPI/ITGAM/KCNQ3/KIT/PKD1L1/PKD1L3/PKD2L1/PLEC/PTGER4/PTGS2/PTK2/PTPRQ/SLC38A2/SLC8A1/STRC/THBS1/TLR5/TLR7/TNC/TNFRSF11A	25	1.12613
BP	GO:0010038	response to metal ion	35/1175	345/18986	0.101449	1.63925	3.07768	0.0028037	0.0646696	0.0570708	ABCC9/ALOX15/ALOX5AP/ANK3/CACNA1H/CAMK2D/CAV1/CD14/CPNE5/CPNE8/CYBB/EGFR/FOSB/GLRA1/GPI/HVCN1/KCNMB4/KCNQ3/KHK/KIT/MT3/MYOG/NDRG1/NFATC4/NPTX1/PRNP/PTGS2/RASA4/RYR1/S100A8/SLC30A3/SLC30A4/THBS1/TNNC1/TRPC1	35	1.01449
BP	GO:0002009	morphogenesis of an epithelium	47/1175	500/18986	0.094	1.51888	3.02003	0.00284755	0.0653942	0.0577102	ALDH1A3/BMP4/CCN1/COL4A1/COL5A1/CXCL10/EGFR/EPHA7/ERBB4/ESR1/FERMT1/FGF10/FOXD1/FOXE1/GREB1/HES1/HGF/HOXB7/HS3ST3A1/KRAS/LEF1/MAGED1/MESP1/MET/NDRG4/NFATC4/NGFR/NODAL/NOG/NPHP1/NRP1/PGR/PLXND1/PRKACB/PTK7/RHOC/RSPO2/SPINT1/SPRY1/TIE1/TMEM59L/TNC/TRIM71/TWIST1/VEGFC/WNT3A/WNT5B	47	0.94
BP	GO:0072073	kidney epithelium development	19/1175	153/18986	0.124183	2.00659	3.21083	0.00291063	0.0661422	0.0583703	BMP4/EDNRB/EPHA7/FOXC1/FOXD1/HES1/HEYL/HOXB7/HS3ST3A1/KLF15/LAMB2/MAGED1/MAGI2/NOG/PTPRO/SIM1/SPRY1/TMEM59L/WWTR1	19	1.24183
BP	GO:0019226	transmission of nerve impulse	12/1175	78/18986	0.153846	2.48589	3.37747	0.00292144	0.0661422	0.0583703	ANK3/CACNG5/DMRT3/GLRA1/GPR35/GRIK2/KCNA2/KCND2/KCNMB4/KCNQ3/NTRK2/PLEC	12	1.53846
BP	GO:0050772	positive regulation of axonogenesis	12/1175	78/18986	0.153846	2.48589	3.37747	0.00292144	0.0661422	0.0583703	AMIGO1/CDKL5/CHODL/CXCL12/EFNA5/L1CAM/MAP6/NRP1/NTRK2/PLXND1/POU4F2/WNT3A	12	1.53846
BP	GO:0090313	regulation of protein targeting to membrane	7/1175	32/18986	0.21875	3.53463	3.68569	0.00293043	0.0661422	0.0583703	ANK3/C2CD5/HRAS/ITGAM/ITGB2/PRNP/TCAF2	7	2.1875
BP	GO:0021783	preganglionic parasympathetic fiber development	5/1175	17/18986	0.294118	4.75244	3.97554	0.00297645	0.0668937	0.0590335	ACKR3/EGR2/HES1/NAV2/NRP1	5	2.94118
BP	GO:0060135	maternal process involved in female pregnancy	10/1175	59/18986	0.169492	2.73869	3.43549	0.00310473	0.0694252	0.0612675	DSG2/ESR1/HMX3/LDOC1/NODAL/PGR/PRDM1/PTGS2/RGS2/TCF23	10	1.69492
BP	GO:0051960	regulation of nervous system development	44/1175	463/18986	0.0950324	1.53556	2.99657	0.00311549	0.0694252	0.0612675	AMIGO1/AMIGO2/CAPRIN2/CDKL5/CHODL/CST7/CUX2/CXCL12/DLL3/DLX2/EFNA5/EGFR/EGR2/EPHA7/EPHB1/FGF13/FLRT2/GPRASP3/HES1/HEYL/KIT/KRAS/L1CAM/LEF1/LRP4/LRRTM3/MAP6/MCF2/MT3/NCAN/NFATC4/NOG/NRP1/NTRK2/OLIG2/OPRM1/PLXND1/POU4F1/POU4F2/PRKCH/S100A10/SPINT1/VEGFC/WNT3A	44	0.950324
BP	GO:0072676	lymphocyte migration	15/1175	110/18986	0.136364	2.2034	3.25112	0.00317342	0.0704177	0.0621435	ARTN/CCL2/CCL20/CCL5/CD200R1/CD99/CXCL10/CXCL12/CXCL16/DEFA4/ITGB7/MADCAM1/PLEC/RIPOR2/TNFRSF14	15	1.36364
BP	GO:0048813	dendrite morphogenesis	18/1175	143/18986	0.125874	2.03391	3.18755	0.00319567	0.0706136	0.0623163	CAPRIN2/CDKL5/CELSR2/CUX2/ELAVL4/EPHB1/GPRASP3/HECW1/IGF2BP1/LRP4/LZTS3/MAP6/MAPK8IP2/NEUROG3/NFATC4/NRP1/PPFIA2/SYNE1	18	1.25874
BP	GO:0035136	forelimb morphogenesis	8/1175	41/18986	0.195122	3.15284	3.54435	0.00321879	0.0708268	0.0625044	ALX4/ARK2C/MSX1/OSR2/RSPO2/TWIST1/ZBTB16/ZNF358	8	1.95122
BP	GO:0070665	positive regulation of leukocyte proliferation	20/1175	166/18986	0.120482	1.94678	3.14684	0.00326915	0.0716353	0.0632179	CARD11/CCL5/CD6/CD74/CD86/FGF10/HES1/HHLA2/IL15/IL23R/IL5/IL5RA/IRS2/KIT/KITLG/LILRB2/MIR30B/PTK2/RASAL3/WNT3A	20	1.20482
BP	GO:0002924	negative regulation of humoral immune response mediated by circulating immunoglobulin	4/1175	11/18986	0.363636	5.87574	4.15457	0.00338852	0.0736372	0.0649846	C4BPA/CR1/CR1L/CR2	4	3.63636
BP	GO:0097278	complement-dependent cytotoxicity	4/1175	11/18986	0.363636	5.87574	4.15457	0.00338852	0.0736372	0.0649846	C3/CD5L/CR1/CR1L	4	3.63636
BP	GO:0043576	regulation of respiratory gaseous exchange	6/1175	25/18986	0.24	3.87799	3.69836	0.00354817	0.0764746	0.0674886	ADORA1/GLRA1/GRPR/NR4A2/TLX3/TSHZ3	6	2.4
BP	GO:0090023	positive regulation of neutrophil chemotaxis	6/1175	25/18986	0.24	3.87799	3.69836	0.00354817	0.0764746	0.0674886	C3AR1/C5AR1/CD74/CXCL8/DNM1L/RIPOR2	6	2.4
BP	GO:0006898	receptor-mediated endocytosis	29/1175	275/18986	0.105455	1.70397	3.0203	0.00356905	0.0766107	0.0676088	ACKR3/ANXA2P2/C3/CACNG5/CALCRL/CAP1/CAV1/CD14/CD36/CD9/CLU/CXCL16/CXCL8/ENTREP1/FCER2/FCMR/FNBP1L/HIP1/ITGAM/ITGB2/LDLRAD3/LPAR1/LRP1/MAGI2/MARCO/RAMP3/SIGLEC1/SYNE1/WNT3A	29	1.05455
BP	GO:0035914	skeletal muscle cell differentiation	12/1175	80/18986	0.15	2.42374	3.27761	0.00361896	0.0773664	0.0682756	ATF3/EGR1/EGR2/EPHB1/HEYL/KRAS/MCUB/MEGF10/MSTN/MYOG/PAX5/WNT3A	12	1.5
BP	GO:0006814	sodium ion transport	27/1175	251/18986	0.10757	1.73814	3.02365	0.00367589	0.0782051	0.0690158	ANK3/ANO6/CAMK2D/CNGA1/CNTN1/EDNRB/FGF13/FXYD2/FXYD6/KCNK1/MCOLN3/NKAIN1/PKD2L1/SHROOM2/SLC10A6/SLC12A1/SLC38A1/SLC38A2/SLC38A4/SLC4A4/SLC4A8/SLC4A9/SLC6A12/SLC8A1/SLC9C2/TESC/TRPM5	27	1.0757
BP	GO:0034109	homotypic cell-cell adhesion	14/1175	101/18986	0.138614	2.23976	3.20864	0.00368794	0.0782051	0.0690158	ANK3/CCL5/CD9/CD99/CTNNA3/CTSG/DSG2/FGL1/MEGF10/MYL9/PEAR1/PLAUR/WNT3A/ZNF703	14	1.38614
BP	GO:0006909	phagocytosis	26/1175	239/18986	0.108787	1.75781	3.02811	0.00371116	0.0782515	0.0690567	ADORA1/ALOX15/ANO6/AXL/C3/C4BPA/CCL2/CD14/CD36/DYSF/FPR2/ICAM3/IL15/ITGAM/ITGB2/LRP1/MARCO/MEGF10/MET/PEAR1/PIP5K1A/PTK2/SPON2/SRPX/SYT11/THBS1	26	1.08787
BP	GO:0042311	vasodilation	9/1175	51/18986	0.176471	2.85146	3.40054	0.00372465	0.0782515	0.0690567	ABCC9/ADORA1/BDKRB2/EDNRB/EGFR/ITGA1/KLF2/KNG1/RGS2	9	1.76471
BP	GO:0003018	vascular process in circulatory system	29/1175	276/18986	0.105072	1.69779	2.99933	0.00375938	0.0782515	0.0690567	ABCC9/ADCY6/ADORA1/BDKRB2/CAV1/CD36/EDNRB/EGFR/F2R/FOXC1/HTR7/ITGA1/KCNMB4/KLF2/KNG1/LRP1/MYLK3/PLEC/PTGS2/RGS2/SLC2A13/SLC2A3/SLC38A1/SLC38A2/SLC4A3/SLC4A4/SLC4A8/SLC7A3/SLC8A1	29	1.05072
BP	GO:0006958	complement activation	classical pathway	8/1175	42/18986	0.190476	3.07777	3.46231	0.00376452	0.0782515	0.0690567	C1S/C3/C4BPA/CLU/CR1/CR1L/CR2/SERPING1	8	1.90476
BP	GO:0021983	pituitary gland development	8/1175	42/18986	0.190476	3.07777	3.46231	0.00376452	0.0782515	0.0690567	BMP4/FGF10/HES1/ISL1/LHX3/NOG/POU1F1/SOX3	8	1.90476
BP	GO:0072009	nephron epithelium development	16/1175	123/18986	0.130081	2.10189	3.14895	0.00380293	0.0787386	0.0694865	BMP4/EDNRB/FOXC1/FOXD1/HES1/HEYL/HOXB7/HS3ST3A1/KLF15/LAMB2/MAGED1/MAGI2/NOG/PTPRO/TMEM59L/WWTR1	16	1.30081
BP	GO:0002923	regulation of humoral immune response mediated by circulating immunoglobulin	5/1175	18/18986	0.277778	4.48842	3.80307	0.0039136	0.0806164	0.0711437	C4BPA/CR1/CR1L/CR2/FCER2	5	2.77778
BP	GO:0050670	regulation of lymphocyte proliferation	26/1175	240/18986	0.108333	1.75048	3.00519	0.00392428	0.0806164	0.0711437	BMP4/CARD11/CCL5/CD6/CD74/CD86/CR1/FGF10/HES1/HHLA2/HLA-DRB1/IL15/IL23R/IL5/IRS2/KITLG/LILRB2/MIR30B/PLA2G2D/PLA2G2F/PRNP/RASAL3/RIPOR2/SCGB1A1/TNFRSF14/WNT3A	26	1.08333
BP	GO:0071222	cellular response to lipopolysaccharide	25/1175	228/18986	0.109649	1.77174	3.01111	0.00395176	0.080865	0.0713632	AXL/BPI/CCL2/CCR5/CD14/CD36/CD6/CD86/CTSG/CXCL1/CXCL10/CXCL5/CXCL6/CXCL8/DEFA4/EDNRB/GBP5/IRGM/LDOC1/LILRB2/MMP9/PTGS2/SPON2/TRIB1/VIM	25	1.09649
BP	GO:0098900	regulation of action potential	10/1175	61/18986	0.163934	2.6489	3.313	0.00398574	0.0811702	0.0716325	CACNA2D1/CAMK2D/CAV1/CD36/CTNNA3/DSG2/FGF13/GPR35/KCNQ3/SLC4A3	10	1.63934
BP	GO:0050770	regulation of axonogenesis	18/1175	146/18986	0.123288	1.99212	3.09086	0.00399755	0.0811702	0.0716325	AMIGO1/CDKL5/CHODL/CXCL12/EFNA5/EPHA7/FGF13/L1CAM/LRP4/LRRC4C/MAP6/MCF2/MT3/NRP1/NTRK2/PLXND1/POU4F2/WNT3A	18	1.23288
BP	GO:0046928	regulation of neurotransmitter secretion	12/1175	81/18986	0.148148	2.39382	3.2288	0.00401485	0.081208	0.0716658	CASK/DYSF/GPR158/KCNMB4/PPFIA2/RIMS1/RIMS3/SLC38A2/SLC4A8/STX1A/SV2C/SYT11	12	1.48148
BP	GO:0001667	ameboidal-type cell migration	26/1175	241/18986	0.107884	1.74322	2.98238	0.0041476	0.0835717	0.0737518	AMOTL2/ARID5B/BMP4/CAP1/CCN3/EDNRB/ERBB4/FERMT1/FGF10/IRS2/ISL1/ITGB7/KIT/KITLG/LTB4R2/MESP1/MMP9/NODAL/NRP1/PIP5K1A/PLEC/PTK2/SEMA5B/SYDE1/THBS1/TWIST1	26	1.07884
BP	GO:0032496	response to lipopolysaccharide	35/1175	354/18986	0.0988701	1.59757	2.91502	0.00424024	0.0847887	0.0748258	AXL/BPI/CCL2/CCR5/CD14/CD36/CD6/CD86/CTSG/CXCL1/CXCL10/CXCL5/CXCL6/CXCL8/DEFA4/EDNRB/F2R/FGF10/GBP5/IL23R/IRGM/LDOC1/LILRB2/MMP9/PTGER2/PTGER4/PTGFR/PTGIR/PTGS2/S100A8/SCGB1A1/SPON2/TNFRSF11A/TRIB1/VIM	35	0.988701
BP	GO:0034765	regulation of monoatomic ion transmembrane transport	35/1175	354/18986	0.0988701	1.59757	2.91502	0.00424024	0.0847887	0.0748258	ABCC9/ACTN2/AMIGO1/ANK3/ANO6/CACNA2D1/CALHM1/CAMK2D/CAV1/CCL2/CXCL10/DPP10/F2R/FGF13/FXYD2/FXYD6/GEM/GPR35/GRM6/HRC/JPH2/KCNIP3/KCNJ3/KCNS3/LRRC52/MCUB/MMP9/P2RX5/PRNP/SLC8A1/TCAF2/TESC/TMEM38A/TRPC1/TRPC6	35	0.988701
BP	GO:0032964	collagen biosynthetic process	9/1175	52/18986	0.173077	2.79663	3.33211	0.00426213	0.0849035	0.0749271	ADAMTS3/BMP4/CIITA/COL5A1/CREB3L1/F2R/P3H3/RGCC/VIM	9	1.73077
BP	GO:0050863	regulation of T cell activation	38/1175	393/18986	0.0966921	1.56238	2.89355	0.00431976	0.0857269	0.0756538	ARID2/BMP4/CARD11/CAV1/CCL2/CCL5/CD6/CD74/CD86/CR1/CTSG/EGR3/FGL1/HES1/HHLA2/HLA-DQB1/HLA-DRB1/HLA-DRB5/IL15/IL23R/IL7R/ILDR2/IRF4/KITLG/LEF1/LILRB2/MAP3K8/MIR30B/PLA2G2D/PLA2G2F/PRDM1/PRNP/RASAL3/RIPOR2/SCGB1A1/TNFRSF14/VNN1/ZBTB16	38	0.966921
BP	GO:0008045	motor neuron axon guidance	6/1175	26/18986	0.230769	3.72884	3.57623	0.0043748	0.0862763	0.0761386	ARK2C/EGR2/KIF5C/LHX3/NOG/NRP1	6	2.30769
BP	GO:0042129	regulation of T cell proliferation	21/1175	182/18986	0.115385	1.86442	3.00964	0.00438026	0.0862763	0.0761386	BMP4/CARD11/CCL5/CD6/CD86/CR1/HES1/HHLA2/HLA-DRB1/IL15/IL23R/KITLG/LILRB2/MIR30B/PLA2G2D/PLA2G2F/PRNP/RASAL3/RIPOR2/SCGB1A1/TNFRSF14	21	1.15385
BP	GO:0003151	outflow tract morphogenesis	12/1175	82/18986	0.146341	2.36463	3.18071	0.00444476	0.0872201	0.0769715	BMP4/FOXC1/HES1/HEYL/ISL1/NOG/NRP1/PARVA/PLXND1/RYR1/TGFBR3/TWIST1	12	1.46341
BP	GO:0014812	muscle cell migration	15/1175	114/18986	0.131579	2.12609	3.0974	0.00447231	0.0874345	0.0771607	ADAMTS1/BMP4/CCL5/CCN3/IGFBP3/LPAR1/LRP1/MEGF10/MSTN/NDRG4/NRP1/PARVA/PDGFD/PLEKHO1/TRIB1	15	1.31579
BP	GO:0071248	cellular response to metal ion	21/1175	183/18986	0.114754	1.85423	2.98241	0.00466793	0.0909209	0.0802375	ABCC9/ALOX15/ALOX5AP/ANK3/CACNA1H/CAMK2D/CPNE5/CPNE8/CYBB/FOSB/GLRA1/HVCN1/KCNQ3/MT3/MYOG/NFATC4/NPTX1/PRNP/PTGS2/RASA4/RYR1	21	1.14754
BP	GO:0050866	negative regulation of cell activation	24/1175	219/18986	0.109589	1.77077	2.94667	0.00471432	0.0914856	0.0807358	AXL/BMP4/BPI/CD74/CD86/CD9/CR1/CST7/CTSG/ENPP3/FGL1/HLA-DRB1/ILDR2/LILRB2/MICA/MIR30B/PLA2G2D/PLA2G2F/PRNP/RIPOR2/SAMSN1/SCGB1A1/SYT11/TNFRSF14	24	1.09589
BP	GO:0072006	nephron development	19/1175	160/18986	0.11875	1.9188	2.99765	0.00478286	0.0924745	0.0816085	BMP4/EDNRB/EGR1/ERBB4/FOXC1/FOXD1/HES1/HEYL/HOXB7/HS3ST3A1/KLF15/LAMB2/MAGED1/MAGI2/NOG/PDGFD/PTPRO/TMEM59L/WWTR1	19	1.1875
BP	GO:2000651	positive regulation of sodium ion transmembrane transporter activity	4/1175	12/18986	0.333333	5.3861	3.90364	0.00483578	0.0931552	0.0822092	ANK3/FGF13/FXYD2/TESC	4	3.33333
BP	GO:1902624	positive regulation of neutrophil migration	7/1175	35/18986	0.2	3.23166	3.39411	0.00498039	0.094598	0.0834824	C3AR1/C5AR1/CD74/CD99/CXCL8/DNM1L/RIPOR2	7	2
BP	GO:0015711	organic anion transport	43/1175	462/18986	0.0930736	1.50391	2.81635	0.00499708	0.094598	0.0834824	ACSL1/ADORA1/AKR1C4/APBA1/BDKRB2/CALHM1/CD36/CR1/CYP4A11/GRM1/IRS2/KCNK1/MAP2K6/NR0B2/NTRK2/PLA2G2C/PLA2G2D/PLA2G2F/PLEKHA8P1/PTGS2/RBP1/RGS2/SLC10A6/SLC16A10/SLC22A25/SLC22A7/SLC25A2/SLC26A11/SLC26A4/SLC2A3/SLC35D2/SLC38A1/SLC38A2/SLC38A4/SLC4A3/SLC4A4/SLC4A8/SLC4A9/SLC6A12/SLC7A3/SV2A/THBS1/TNFRSF11A	43	0.930736
BP	GO:0002040	sprouting angiogenesis	22/1175	196/18986	0.112245	1.81369	2.94105	0.00500743	0.094598	0.0834824	ADAMTS9/BMP4/CARD10/CREB3L1/CRIPTO/EGR3/FLT1/FUT1/HDAC9/KLF2/LEF1/MIR30B/MIR30C1/MIR30E/NGFR/NRP1/PARVA/PTGS2/SPRED1/TGFBR3/THBS1/VEGFC	22	1.12245
BP	GO:0050954	sensory perception of mechanical stimulus	22/1175	196/18986	0.112245	1.81369	2.94105	0.00500743	0.094598	0.0834824	BARHL1/BSND/CHRNA10/CLIC5/CNTN5/CXCL12/ESPN/ESPNL/GRXCR2/KCNQ3/KCNQ4/KIT/LOXHD1/MYO3B/MYO7B/NAV2/POU4F2/PTPRQ/RIPOR2/SLC26A4/STRC/USH1C	22	1.12245
BP	GO:0048486	parasympathetic nervous system development	5/1175	19/18986	0.263158	4.25218	3.64278	0.00504418	0.094598	0.0834824	ACKR3/EGR2/HES1/NAV2/NRP1	5	2.63158
BP	GO:2000811	negative regulation of anoikis	5/1175	19/18986	0.263158	4.25218	3.64278	0.00504418	0.094598	0.0834824	CAV1/CEACAM6/NTRK2/PDK4/PTK2	5	2.63158
BP	GO:0045665	negative regulation of neuron differentiation	11/1175	73/18986	0.150685	2.43481	3.15469	0.00504889	0.094598	0.0834824	CNTN4/DLX2/HES1/ISL1/MEIS1/OLIG2/POU4F2/RAP1GAP/SOX3/TLX3/WNT3A	11	1.50685
BP	GO:0051402	neuron apoptotic process	31/1175	307/18986	0.100977	1.63162	2.86568	0.00505458	0.094598	0.0834824	AXL/BARHL1/CCL2/CCND1/CLU/EGR1/EPHA7/F2R/FGF20/GBE1/GPI/GPRASP3/GRIK2/GRM4/HRAS/ISL1/ITGA1/KCNQ3/KRAS/MT3/NES/NFATC4/NGFR/NR4A2/NRP1/NTRK2/PLXND1/POU4F1/PRNP/RAPSN/SLC25A27	31	1.00977
BP	GO:0042475	odontogenesis of dentin-containing tooth	13/1175	94/18986	0.138298	2.23466	3.08214	0.00513949	0.0957115	0.0844651	APCDD1/BCL11B/BMP4/DLX2/DMRT3/FGF10/FOXC1/LEF1/LRP4/MSX1/NGFR/RSPO2/TNC	13	1.38298
BP	GO:0032944	regulation of mononuclear cell proliferation	26/1175	245/18986	0.106122	1.71476	2.89218	0.00515047	0.0957115	0.0844651	BMP4/CARD11/CCL5/CD6/CD74/CD86/CR1/FGF10/HES1/HHLA2/HLA-DRB1/IL15/IL23R/IL5/IRS2/KITLG/LILRB2/MIR30B/PLA2G2D/PLA2G2F/PRNP/RASAL3/RIPOR2/SCGB1A1/TNFRSF14/WNT3A	26	1.06122
BP	GO:0001823	mesonephros development	14/1175	105/18986	0.133333	2.15444	3.04673	0.00525007	0.0970849	0.0856772	BMP4/FGF10/FOXC1/FOXD1/HES1/HOXB7/HS3ST3A1/MAGED1/NOG/OSR2/SIM1/SPRY1/TMEM59L/ZBTB16	14	1.33333
BP	GO:0030194	positive regulation of blood coagulation	6/1175	27/18986	0.222222	3.59073	3.46001	0.00533515	0.0970849	0.0856772	ANO6/CD36/F12/F2R/F3/THBS1	6	2.22222
BP	GO:0071624	positive regulation of granulocyte chemotaxis	6/1175	27/18986	0.222222	3.59073	3.46001	0.00533515	0.0970849	0.0856772	C3AR1/C5AR1/CD74/CXCL8/DNM1L/RIPOR2	6	2.22222
BP	GO:0072010	glomerular epithelium development	6/1175	27/18986	0.222222	3.59073	3.46001	0.00533515	0.0970849	0.0856772	EDNRB/FOXC1/KLF15/LAMB2/MAGI2/PTPRO	6	2.22222
BP	GO:1900048	positive regulation of hemostasis	6/1175	27/18986	0.222222	3.59073	3.46001	0.00533515	0.0970849	0.0856772	ANO6/CD36/F12/F2R/F3/THBS1	6	2.22222
BP	GO:1905523	positive regulation of macrophage migration	6/1175	27/18986	0.222222	3.59073	3.46001	0.00533515	0.0970849	0.0856772	C3AR1/C5AR1/CCL5/MSTN/PTK2/THBS1	6	2.22222
BP	GO:0050729	positive regulation of inflammatory response	19/1175	162/18986	0.117284	1.89511	2.93872	0.00547074	0.099209	0.0875517	ALOX5AP/C3/CCL24/GBP5/GSDMD/IL15/IL16/IL17RA/MAP3K8/MAPK13/NKG7/NLRP12/PTGER4/PTGS2/S100A12/S100A8/S100A9/TLR7/TNFRSF11A	19	1.17284
BP	GO:0042130	negative regulation of T cell proliferation	11/1175	74/18986	0.148649	2.40191	3.10347	0.00560713	0.101325	0.0894187	BMP4/CD86/CR1/HLA-DRB1/LILRB2/PLA2G2D/PLA2G2F/PRNP/RIPOR2/SCGB1A1/TNFRSF14	11	1.48649
BP	GO:0055006	cardiac cell development	13/1175	95/18986	0.136842	2.21114	3.03953	0.00562593	0.101325	0.0894187	ACTN2/ALPK3/BMP4/ISL1/MEIS1/MYLK3/NEBL/PLEC/RGS2/SLC8A1/SPRY1/TGFBR3/ZMPSTE24	13	1.36842
BP	GO:0010324	membrane invagination	10/1175	64/18986	0.15625	2.52473	3.1382	0.00566503	0.101681	0.0897328	ALOX15/ANO6/C3/CD36/FNBP1L/ITGAM/ITGB2/MARCO/MEGF10/THBS1	10	1.5625
BP	GO:0002274	myeloid leukocyte activation	26/1175	247/18986	0.105263	1.70087	2.8477	0.00572324	0.101694	0.0897445	BPI/C5AR1/CCL5/CD74/CLU/CST7/CTSG/CXCL6/CXCL8/DCSTAMP/DYSF/ENPP3/FCER2/IL15/IL16/IRF4/IRGM/ITGAM/ITGB2/KIT/MCUB/NDRG1/PRAM1/S100A12/SYT11/THBS1	26	1.05263
BP	GO:0050769	positive regulation of neurogenesis	26/1175	247/18986	0.105263	1.70087	2.8477	0.00572324	0.101694	0.0897445	AMIGO1/CAPRIN2/CDKL5/CHODL/CUX2/CXCL12/EFNA5/EGFR/EGR2/GPRASP3/HES1/KIT/KRAS/L1CAM/MAP6/NCAN/NRP1/NTRK2/OLIG2/OPRM1/PLXND1/POU4F2/PRKCH/SPINT1/VEGFC/WNT3A	26	1.05263
BP	GO:0051962	positive regulation of nervous system development	30/1175	297/18986	0.10101	1.63215	2.82024	0.00572378	0.101694	0.0897445	AMIGO1/AMIGO2/CAPRIN2/CDKL5/CHODL/CUX2/CXCL12/EFNA5/EGFR/EGR2/EPHB1/FLRT2/GPRASP3/HES1/KIT/KRAS/L1CAM/LRRTM3/MAP6/NCAN/NRP1/NTRK2/OLIG2/OPRM1/PLXND1/POU4F2/PRKCH/SPINT1/VEGFC/WNT3A	30	1.0101
BP	GO:0035137	hindlimb morphogenesis	7/1175	36/18986	0.194444	3.14189	3.30388	0.00585885	0.103395	0.0912458	ALX4/BMP4/MSX1/OSR2/RSPO2/TWIST1/ZBTB16	7	1.94444
BP	GO:0048665	neuron fate specification	7/1175	36/18986	0.194444	3.14189	3.30388	0.00585885	0.103395	0.0912458	DMRT3/ESRP1/ISL1/LHX3/POU4F1/SOX1/TLX3	7	1.94444
BP	GO:0061041	regulation of wound healing	17/1175	140/18986	0.121429	1.96208	2.93458	0.00590087	0.103461	0.091304	ANO6/CASK/CAV1/CD36/CD9/F12/F2R/F3/FERMT1/HRAS/KNG1/PLAUR/PTK2/SERPINC1/SERPING1/TFPI/THBS1	17	1.21429
BP	GO:0050870	positive regulation of T cell activation	27/1175	260/18986	0.103846	1.67798	2.82722	0.00590194	0.103461	0.091304	ARID2/CARD11/CAV1/CCL2/CCL5/CD6/CD74/CD86/CR1/EGR3/HES1/HHLA2/HLA-DQB1/HLA-DRB1/HLA-DRB5/IL15/IL23R/IL7R/KITLG/LEF1/LILRB2/MAP3K8/MIR30B/RASAL3/TNFRSF14/VNN1/ZBTB16	27	1.03846
BP	GO:0014855	striated muscle cell proliferation	12/1175	85/18986	0.141176	2.28117	3.04057	0.00595923	0.103774	0.0915798	ARID2/EPHB1/ERBB4/FGF20/FOXC1/HGF/MEGF10/MSTN/MYOG/NDRG4/NOG/TGFBR3	12	1.41176
BP	GO:0086001	cardiac muscle cell action potential	12/1175	85/18986	0.141176	2.28117	3.04057	0.00595923	0.103774	0.0915798	ANK3/CACNA2D1/CAMK2D/CAV1/CTNNA3/DSG2/FGF13/KCND3/KCNH6/KCNJ3/SLC4A3/SLC8A1	12	1.41176
BP	GO:0002237	response to molecule of bacterial origin	36/1175	375/18986	0.096	1.5512	2.76896	0.00601115	0.104332	0.0920728	AXL/BPI/C5AR1/CCL2/CCR5/CD14/CD36/CD6/CD86/CTSG/CXCL1/CXCL10/CXCL5/CXCL6/CXCL8/DEFA4/EDNRB/F2R/FGF10/GBP5/IL23R/IRGM/LDOC1/LILRB2/MMP9/PTGER2/PTGER4/PTGFR/PTGIR/PTGS2/S100A8/SCGB1A1/SPON2/TNFRSF11A/TRIB1/VIM	36	0.96
BP	GO:0003206	cardiac chamber morphogenesis	16/1175	129/18986	0.124031	2.00413	2.9392	0.00606434	0.104909	0.092582	ADAMTS1/ADGRG6/BMP4/CCN1/CPE/FOXC1/HES1/HEYL/ISL1/MESP1/NOG/NRP1/PARVA/POU4F1/TGFBR3/TNNC1	16	1.24031
BP	GO:0045123	cellular extravasation	11/1175	75/18986	0.146667	2.36988	3.05307	0.00621287	0.107126	0.0945385	CCL2/CD99/CHST2/CHST4/CXCL12/ITGA1/ITGB7/MADCAM1/PDGFD/PTGER4/RIPOR2	11	1.46667
BP	GO:0060602	branch elongation of an epithelium	5/1175	20/18986	0.25	4.03957	3.49317	0.00638792	0.109072	0.0962554	BMP4/ESR1/FGF10/SPRY1/TNC	5	2.5
BP	GO:0097154	GABAergic neuron differentiation	5/1175	20/18986	0.25	4.03957	3.49317	0.00638792	0.109072	0.0962554	ARX/BCL11B/DLX2/PRDM13/TLX3	5	2.5
BP	GO:2000679	positive regulation of transcription regulatory region DNA binding	5/1175	20/18986	0.25	4.03957	3.49317	0.00638792	0.109072	0.0962554	FOXC1/NIBAN2/POU4F1/POU4F2/TWIST1	5	2.5
BP	GO:0010818	T cell chemotaxis	6/1175	28/18986	0.214286	3.46249	3.34917	0.00644109	0.109624	0.0967425	CCL5/CXCL10/CXCL12/CXCL16/DEFA4/PLEC	6	2.14286
BP	GO:0150076	neuroinflammatory response	12/1175	86/18986	0.139535	2.25465	2.99516	0.00654606	0.110793	0.0977747	C5AR1/CD200R1/CD200R1L/CLU/CST7/EGFR/ITGAM/ITGB2/LRP1/MMP9/PTGS2/SYT11	12	1.39535
BP	GO:0001503	ossification	42/1175	456/18986	0.0921053	1.48826	2.71069	0.00655195	0.110793	0.0977747	ADAMTS7/ALOX15/ANO6/BMP4/CCN1/CCN2/CCN3/CLEC5A/COL13A1/CREB3L1/DNAI3/EGFR/EGR2/FOXC1/HGF/IGFBP3/KREMEN2/LEF1/LRP4/MAP2K6/MIR30B/MYOG/NOG/OSR2/PANX3/PHOSPHO1/PTGER4/PTGS2/PTK2/RSPO2/RYR1/SGMS2/SLC8A1/TNC/TNFRSF11A/TWIST1/TWIST2/VEGFC/WNT3A/WWTR1/ZBTB16/ZMPSTE24	42	0.921053
BP	GO:0048562	embryonic organ morphogenesis	30/1175	300/18986	0.1	1.61583	2.76149	0.00658504	0.110963	0.0979243	ALDH1A3/ALX1/ALX4/BMP4/CHRNA10/DLX2/FGF10/FOXE1/GRXCR2/GSC/HES1/HIPK1/HMX3/HOXB7/KCNQ4/MAFB/MESP1/MSX1/MYO3B/NDRG4/NDST1/NODAL/NOG/OSR2/PAX5/PTK7/STRC/TWIST1/USH1C/WNT3A	30	1
BP	GO:0002087	regulation of respiratory gaseous exchange by nervous system process	4/1175	13/18986	0.307692	4.97178	3.67934	0.00664637	0.110963	0.0979243	ADORA1/GLRA1/TLX3/TSHZ3	4	3.07692
BP	GO:0014816	skeletal muscle satellite cell differentiation	4/1175	13/18986	0.307692	4.97178	3.67934	0.00664637	0.110963	0.0979243	EPHB1/MCUB/MEGF10/MSTN	4	3.07692
BP	GO:0031650	regulation of heat generation	4/1175	13/18986	0.307692	4.97178	3.67934	0.00664637	0.110963	0.0979243	ARRDC3/EDNRB/PTGS2/TNFRSF11A	4	3.07692
BP	GO:0003002	regionalization	40/1175	430/18986	0.0930233	1.5031	2.71034	0.00666969	0.111	0.097957	ALX4/BARX1/BMP4/C3/CAPRIN2/CELSR2/CRIPTO/DLL3/DLX2/DMRT3/EGR2/ENKUR/FGF10/FOXC1/FOXD1/GSC/HES1/HEYL/HIPK1/HOXB7/ISL1/ITGAM/LEF1/LFNG/LHX3/LRP4/MAFB/MESP1/MSX1/NDRG4/NODAL/NOG/NRP1/PKD1L1/SOX1/SPRY1/TBR1/TDRD6/WNT3A/ZBTB16	40	0.930233
BP	GO:0050867	positive regulation of cell activation	37/1175	391/18986	0.0946292	1.52905	2.71496	0.0067822	0.112516	0.0992951	ARID2/AXL/CARD11/CAV1/CCL2/CCL5/CD6/CD74/CD86/CR1/EGR3/FGF10/GP9/HES1/HHLA2/HLA-DQB1/HLA-DRB1/HLA-DRB5/IL15/IL16/IL23R/IL5/IL7R/IRGM/IRS2/KITLG/LEF1/LILRB2/MAP3K8/MIR30B/PEAR1/RASAL3/THBS1/TNFRSF14/VNN1/WNT3A/ZBTB16	37	0.946292
BP	GO:1904645	response to amyloid-beta	9/1175	56/18986	0.160714	2.59687	3.07375	0.00703977	0.116422	0.102742	CACNA1A/CACNA1B/CACNA2D1/CD36/FPR2/LRP1/MMP9/PRNP/RAMP3	9	1.60714
BP	GO:0048839	inner ear development	22/1175	202/18986	0.108911	1.75981	2.78849	0.0071143	0.117286	0.103504	ALDH1A3/BMP4/CHRNA10/ESRP1/FGF10/FGF20/GRXCR2/HES1/HMX3/KCNQ4/LHX3/LIN7A/MAFB/MCOLN3/MSX1/MYO3B/PLPPR4/PTK7/SLC25A27/STRC/USH1C/WNT3A	22	1.08911
BP	GO:0007492	endoderm development	12/1175	87/18986	0.137931	2.22873	2.95037	0.00717756	0.117959	0.104098	BMP4/COL5A1/COL7A1/ITGB2/LAMB3/MESP1/MMP15/MMP9/NODAL/NOG/ONECUT1/PAX9	12	1.37931
BP	GO:0010951	negative regulation of endopeptidase activity	14/1175	109/18986	0.12844	2.07538	2.89193	0.00730567	0.119318	0.105298	ANXA8/CR1/LAMP3/MIR339/MMP9/PLAUR/PTGS2/SERPINB1/SERPINB10/SERPING1/SPOCK1/SPOCK2/THBS1/TIMP3	14	1.2844
BP	GO:0060079	excitatory postsynaptic potential	14/1175	109/18986	0.12844	2.07538	2.89193	0.00730567	0.119318	0.105298	ADORA1/CHRNA10/CHRNA6/CUX2/GLRA1/GRIK2/MAPK8IP2/MET/MIR30B/NPFF/P2RX5/RIMS1/STX1A/SYNE1	14	1.2844
BP	GO:0033002	muscle cell proliferation	26/1175	252/18986	0.103175	1.66713	2.73825	0.00739017	0.119664	0.105603	ADAMTS1/ARID2/BMP4/CALCRL/CCL5/CCN3/EGFR/EPHB1/ERBB4/FGF20/FOXC1/HGF/IGFBP3/MEGF10/MIR339/MMP9/MSTN/MYOG/NDRG4/NOG/PDGFD/PTGIR/PTGS2/TGFBR3/THBS1/TRIB1	26	1.03175
BP	GO:0042098	T cell proliferation	23/1175	215/18986	0.106977	1.72856	2.75945	0.00744002	0.119664	0.105603	BMP4/CARD11/CCL5/CD6/CD86/CR1/CTPS1/HES1/HHLA2/HLA-DRB1/IL15/IL23R/KITLG/LILRB2/MIR30B/PLA2G2D/PLA2G2F/PRNP/RASAL3/RIPOR2/SCGB1A1/SH2D2A/TNFRSF14	23	1.06977
BP	GO:0035051	cardiocyte differentiation	19/1175	167/18986	0.113772	1.83837	2.79496	0.00755055	0.119664	0.105603	ACTN2/ALPK3/BMP4/EGFR/HES1/ISL1/MEIS1/MESP1/MYLK3/NEBL/PLEC/RGS2/SLC8A1/SPRY1/SYNE1/TGFBR3/TWIST1/WNT3A/ZMPSTE24	19	1.13772
BP	GO:0009880	embryonic pattern specification	11/1175	77/18986	0.142857	2.30833	2.95466	0.00757756	0.119664	0.105603	CRIPTO/ERBB4/FGF10/MEIS1/MESP1/NODAL/NRP1/RIPPLY3/SIM2/TDRD6/ZBTB16	11	1.42857
BP	GO:0032309	icosanoid secretion	8/1175	47/18986	0.170213	2.75035	3.08585	0.00763614	0.119664	0.105603	BDKRB2/CYP4A11/MAP2K6/PLA2G2C/PLA2G2D/PLA2G2F/PTGS2/TNFRSF11A	8	1.70213
BP	GO:1902622	regulation of neutrophil migration	8/1175	47/18986	0.170213	2.75035	3.08585	0.00763614	0.119664	0.105603	C3AR1/C5AR1/CD74/CD99/CXCL8/DNM1L/RIPOR2/SLAMF8	8	1.70213
BP	GO:0042742	defense response to bacterium	33/1175	342/18986	0.0964912	1.55913	2.68003	0.00769044	0.119664	0.105603	BPI/C5AR1/CCL20/CD36/CTSG/CXCL6/DEFA4/DEFB1/FPR2/GBP5/GBP7/GNLY/GSDMD/H2BC10/H2BC4/IL23R/IL7R/IRGM/LPO/LYZ/MICA/RNASE1/RNASE3/RNASE6/S100A12/S100A8/S100A9/SEMG1/SLAMF8/SPON2/SYT11/TNFRSF14/TREM1	33	0.964912
BP	GO:0034695	response to prostaglandin E	6/1175	29/18986	0.206897	3.3431	3.24328	0.00770442	0.119664	0.105603	A2M/ADCY6/GNG2/PTGER2/PTGER4/TGFBR3	6	2.06897
BP	GO:0098901	regulation of cardiac muscle cell action potential	6/1175	29/18986	0.206897	3.3431	3.24328	0.00770442	0.119664	0.105603	CAMK2D/CAV1/CTNNA3/DSG2/FGF13/SLC4A3	6	2.06897
BP	GO:1903671	negative regulation of sprouting angiogenesis	6/1175	29/18986	0.206897	3.3431	3.24328	0.00770442	0.119664	0.105603	ADAMTS9/CREB3L1/KLF2/MIR30C1/MIR30E/THBS1	6	2.06897
BP	GO:0007265	Ras protein signal transduction	15/1175	121/18986	0.123967	2.00309	2.84306	0.0077641	0.119664	0.105603	FGF10/HRAS/KITLG/KRAS/KSR2/RALGPS2/RASA4/RASAL3/RASGEF1B/RASGRF1/RASGRP3/RGL3/SPRY1/SYDE1/SYDE2	15	1.23967
BP	GO:0050909	sensory perception of taste	10/1175	67/18986	0.149254	2.41169	2.97308	0.0078511	0.119664	0.105603	CALHM1/CD36/GNG13/LEF1/LPO/PKD1L3/PKD2L1/REEP2/RTP3/TAS2R60	10	1.49254
BP	GO:0001708	cell fate specification	14/1175	110/18986	0.127273	2.05651	2.85427	0.00790829	0.119664	0.105603	DMRT3/ESRP1/GSC/ISL1/LHX3/MESP1/NODAL/NRP1/OLIG2/POU4F1/SOX1/TBR1/TLX3/WNT3A	14	1.27273
BP	GO:0002686	negative regulation of leukocyte migration	9/1175	57/18986	0.157895	2.55131	3.01268	0.00791232	0.119664	0.105603	ADORA1/CCL2/CCN3/CD200R1/CXCL12/GDF15/PTGER4/RIPOR2/SLAMF8	9	1.57895
BP	GO:0050982	detection of mechanical stimulus	9/1175	57/18986	0.157895	2.55131	3.01268	0.00791232	0.119664	0.105603	CHRNA10/CXCL12/KIT/PKD1L1/PKD1L3/PKD2L1/PTK2/PTPRQ/STRC	9	1.57895
BP	GO:0099024	plasma membrane invagination	9/1175	57/18986	0.157895	2.55131	3.01268	0.00791232	0.119664	0.105603	ALOX15/ANO6/C3/CD36/ITGAM/ITGB2/MARCO/MEGF10/THBS1	9	1.57895
BP	GO:0008037	cell recognition	18/1175	156/18986	0.115385	1.86442	2.78446	0.00794985	0.119664	0.105603	ADAM32/AMIGO1/C4BPA/CD36/CD6/CD9/CNTN4/CNTNAP3/EPHB1/FUT3/MEGF10/NCAM2/NRP1/OVGP1/PCDHB6/PEAR1/PLXND1/SPON2	18	1.15385
BP	GO:0051588	regulation of neurotransmitter transport	13/1175	99/18986	0.131313	2.1218	2.87429	0.00795101	0.119664	0.105603	CASK/DYSF/GPR158/KCNMB4/PPFIA2/RAB3B/RIMS1/RIMS3/SLC38A2/SLC4A8/STX1A/SV2C/SYT11	13	1.31313
BP	GO:0043516	regulation of DNA damage response	signal transduction by p53 class mediator	7/1175	38/18986	0.184211	2.97653	3.13252	0.00795588	0.119664	0.105603	CD74/DYRK3/MSX1/PYHIN1/SPRED1/TWIST1/ZMPSTE24	7	1.84211
BP	GO:0071392	cellular response to estradiol stimulus	7/1175	38/18986	0.184211	2.97653	3.13252	0.00795588	0.119664	0.105603	EGFR/ESR1/MYOG/POU4F1/POU4F2/RAMP3/ZNF703	7	1.84211
BP	GO:0018108	peptidyl-tyrosine phosphorylation	22/1175	204/18986	0.107843	1.74256	2.73878	0.00795992	0.119664	0.105603	CAV1/CD36/CRIPTO/EFNA5/EGFR/EPHA7/ERBB4/FGF10/FLT1/FLT3/HES1/IL15/IL5/ITGB2/KIT/KITLG/LRP4/NRP1/PRNP/PTK2/SAMSN1/ZFYVE28	22	1.07843
BP	GO:0007599	hemostasis	25/1175	241/18986	0.103734	1.67617	2.71333	0.00796003	0.119664	0.105603	ANO6/ANXA8/AXL/CAV1/CD36/CD9/CTSG/F12/F13B/F2R/F3/FGL1/GP9/GPI/KNG1/MYL9/PABPC4/PEAR1/PLAUR/SERPINC1/SERPING1/TFPI/THBS1/VWF/WNT3A	25	1.03734
BP	GO:0050817	coagulation	25/1175	241/18986	0.103734	1.67617	2.71333	0.00796003	0.119664	0.105603	ANO6/ANXA8/AXL/CAV1/CD36/CD9/CTSG/F12/F13B/F2R/F3/FGL1/GP9/KNG1/MYL9/PABPC4/PEAR1/PLAUR/SEMG1/SERPINC1/SERPING1/TFPI/THBS1/VWF/WNT3A	25	1.03734
BP	GO:0002544	chronic inflammatory response	5/1175	21/18986	0.238095	3.84721	3.353	0.00796397	0.119664	0.105603	CCL5/S100A8/S100A9/THBS1/VNN1	5	2.38095
BP	GO:0032930	positive regulation of superoxide anion generation	5/1175	21/18986	0.238095	3.84721	3.353	0.00796397	0.119664	0.105603	EGFR/FPR2/HVCN1/ITGAM/ITGB2	5	2.38095
BP	GO:0051930	regulation of sensory perception of pain	5/1175	21/18986	0.238095	3.84721	3.353	0.00796397	0.119664	0.105603	ADORA1/CCN3/F2R/GRM1/MGLL	5	2.38095
BP	GO:0051931	regulation of sensory perception	5/1175	21/18986	0.238095	3.84721	3.353	0.00796397	0.119664	0.105603	ADORA1/CCN3/F2R/GRM1/MGLL	5	2.38095
BP	GO:0140354	lipid import into cell	5/1175	21/18986	0.238095	3.84721	3.353	0.00796397	0.119664	0.105603	ACSL1/CD36/IRS2/PLPPR4/THBS1	5	2.38095
BP	GO:1904018	positive regulation of vasculature development	21/1175	192/18986	0.109375	1.76731	2.7447	0.00803037	0.120318	0.106181	ADAM12/C3/C3AR1/C5AR1/CCL24/CXCL12/CXCL8/CYBB/F3/FLT1/FUT1/HIPK1/HK2/ISL1/MIR30B/NODAL/NRP1/THBS1/TIE1/TNFSF12/TWIST1	21	1.09375
BP	GO:0050671	positive regulation of lymphocyte proliferation	17/1175	145/18986	0.117241	1.89442	2.77686	0.00833315	0.12368	0.109147	CARD11/CCL5/CD6/CD74/CD86/FGF10/HES1/HHLA2/IL15/IL23R/IL5/IRS2/KITLG/LILRB2/MIR30B/RASAL3/WNT3A	17	1.17241
BP	GO:0032890	regulation of organic acid transport	11/1175	78/18986	0.141026	2.27873	2.9066	0.008342	0.12368	0.109147	ACSL1/ADORA1/CYP4A11/IRS2/MAP2K6/RGS2/SLC38A1/SLC38A2/SV2A/THBS1/TNFRSF11A	11	1.41026
BP	GO:0060562	epithelial tube morphogenesis	32/1175	331/18986	0.0966767	1.56213	2.64993	0.00834852	0.12368	0.109147	BMP4/COL4A1/CXCL10/EPHA7/ESR1/FGF10/FOXD1/HES1/HOXB7/HS3ST3A1/KRAS/LEF1/MAGED1/MESP1/MET/NDRG4/NFATC4/NODAL/NOG/NRP1/PGR/PLXND1/PRKACB/RSPO2/SPINT1/SPRY1/TIE1/TMEM59L/TNC/TRIM71/TWIST1/WNT3A	32	0.966767
BP	GO:0046942	carboxylic acid transport	34/1175	357/18986	0.0952381	1.53889	2.64007	0.00835792	0.12368	0.109147	ACSL1/ADORA1/AKR1C4/APBA1/BDKRB2/CD36/CYP4A11/GRM1/IRS2/KCNK1/MAP2K6/NR0B2/NTRK2/PLA2G2C/PLA2G2D/PLA2G2F/PTGS2/RBP1/RGS2/SLC10A6/SLC16A10/SLC22A7/SLC25A2/SLC26A11/SLC26A4/SLC35D2/SLC38A1/SLC38A2/SLC38A4/SLC6A12/SLC7A3/SV2A/THBS1/TNFRSF11A	34	0.952381
BP	GO:0071219	cellular response to molecule of bacterial origin	25/1175	242/18986	0.103306	1.66925	2.69118	0.0083723	0.12368	0.109147	AXL/BPI/CCL2/CCR5/CD14/CD36/CD6/CD86/CTSG/CXCL1/CXCL10/CXCL5/CXCL6/CXCL8/DEFA4/EDNRB/GBP5/IRGM/LDOC1/LILRB2/MMP9/PTGS2/SPON2/TRIB1/VIM	25	1.03306
BP	GO:0034767	positive regulation of monoatomic ion transmembrane transport	18/1175	157/18986	0.11465	1.85254	2.75507	0.00847613	0.124732	0.110075	ACTN2/AMIGO1/ANK3/ANO6/CAV1/CCL2/CXCL10/F2R/FGF13/FXYD2/FXYD6/GRM6/JPH2/LRRC52/P2RX5/TESC/TRPC1/TRPC6	18	1.1465
BP	GO:0043087	regulation of GTPase activity	21/1175	193/18986	0.108808	1.75816	2.71907	0.00850217	0.124732	0.110075	ARAP3/ASAP3/CCL24/CDKL5/EFNA5/F2R/FGD5/HRAS/MET/NTRK2/PIP5K1A/PTK2/RAP1GAP/RASA4/RASGRF1/RIPOR2/S100A10/SYDE1/SYDE2/TBC1D2/TBC1D30	21	1.08808
BP	GO:0051250	negative regulation of lymphocyte activation	19/1175	169/18986	0.112426	1.81661	2.73883	0.008544	0.124732	0.110075	AXL/BMP4/CD74/CD86/CR1/CTSG/FGL1/HLA-DRB1/ILDR2/LILRB2/MICA/MIR30B/PLA2G2D/PLA2G2F/PRNP/RIPOR2/SAMSN1/SCGB1A1/TNFRSF14	19	1.12426
BP	GO:0035249	synaptic transmission	glutamatergic	14/1175	111/18986	0.126126	2.03798	2.81701	0.00854964	0.124732	0.110075	ABTB3/ADORA1/CACNG5/CCL2/EGFR/GRIK2/GRM1/GRM4/GRM6/MAPK8IP2/PLPPR4/PTGS2/SLC38A2/TSHZ3	14	1.26126
BP	GO:0071229	cellular response to acid chemical	13/1175	100/18986	0.13	2.10058	2.8342	0.0086365	0.124732	0.110075	AMIGO1/COL4A1/CPEB1/CYBB/EGFR/GLRA1/KLF2/NTRK2/PDGFD/PLEC/PTGS2/SESN3/STAMBPL1	13	1.3
BP	GO:0002696	positive regulation of leukocyte activation	35/1175	371/18986	0.0943396	1.52437	2.61982	0.00867642	0.124732	0.110075	ARID2/AXL/CARD11/CAV1/CCL2/CCL5/CD6/CD74/CD86/CR1/EGR3/FGF10/HES1/HHLA2/HLA-DQB1/HLA-DRB1/HLA-DRB5/IL15/IL16/IL23R/IL5/IL7R/IRGM/IRS2/KITLG/LEF1/LILRB2/MAP3K8/MIR30B/RASAL3/THBS1/TNFRSF14/VNN1/WNT3A/ZBTB16	35	0.943396
BP	GO:0002673	regulation of acute inflammatory response	8/1175	48/18986	0.166667	2.69305	3.0165	0.00867855	0.124732	0.110075	ADORA1/ALOX5AP/C3/EDNRB/F12/PLA2G2D/PTGS2/TNFRSF11A	8	1.66667
BP	GO:0007622	rhythmic behavior	8/1175	48/18986	0.166667	2.69305	3.0165	0.00867855	0.124732	0.110075	ADORA1/ANKFN1/C3orf70/EGR1/EGR2/GPR176/KCNA2/KCND2	8	1.66667
BP	GO:0090279	regulation of calcium ion import	8/1175	48/18986	0.166667	2.69305	3.0165	0.00867855	0.124732	0.110075	CASK/CCL2/CXCL12/GRM6/HES1/PRNP/SEMG1/TRPV3	8	1.66667
BP	GO:0050868	negative regulation of T cell activation	16/1175	134/18986	0.119403	1.92935	2.77289	0.0086872	0.124732	0.110075	BMP4/CD74/CD86/CR1/CTSG/FGL1/HLA-DRB1/ILDR2/LILRB2/MIR30B/PLA2G2D/PLA2G2F/PRNP/RIPOR2/SCGB1A1/TNFRSF14	16	1.19403
BP	GO:0015849	organic acid transport	34/1175	358/18986	0.0949721	1.53459	2.62275	0.00870442	0.124732	0.110075	ACSL1/ADORA1/AKR1C4/APBA1/BDKRB2/CD36/CYP4A11/GRM1/IRS2/KCNK1/MAP2K6/NR0B2/NTRK2/PLA2G2C/PLA2G2D/PLA2G2F/PTGS2/RBP1/RGS2/SLC10A6/SLC16A10/SLC22A7/SLC25A2/SLC26A11/SLC26A4/SLC35D2/SLC38A1/SLC38A2/SLC38A4/SLC6A12/SLC7A3/SV2A/THBS1/TNFRSF11A	34	0.949721
BP	GO:0001977	renal system process involved in regulation of blood volume	4/1175	14/18986	0.285714	4.61666	3.47692	0.00885487	0.125859	0.11107	ADORA1/CYP4A11/F2R/PTPRO	4	2.85714
BP	GO:0018410	C-terminal protein amino acid modification	4/1175	14/18986	0.285714	4.61666	3.47692	0.00885487	0.125859	0.11107	AGBL4/FOLH1/IRGM/WIPI1	4	2.85714
BP	GO:0070141	response to UV-A	4/1175	14/18986	0.285714	4.61666	3.47692	0.00885487	0.125859	0.11107	CCND1/EGFR/MMP1/MMP9	4	2.85714
BP	GO:0018212	peptidyl-tyrosine modification	22/1175	206/18986	0.106796	1.72564	2.68961	0.00888568	0.125956	0.111156	CAV1/CD36/CRIPTO/EFNA5/EGFR/EPHA7/ERBB4/FGF10/FLT1/FLT3/HES1/IL15/IL5/ITGB2/KIT/KITLG/LRP4/NRP1/PRNP/PTK2/SAMSN1/ZFYVE28	22	1.06796
BP	GO:0045664	regulation of neuron differentiation	21/1175	194/18986	0.108247	1.74909	2.69359	0.00899619	0.12718	0.112236	BCL11B/BMP4/BRINP3/CNTN4/CXCL12/DLX2/EDNRB/ESRP1/FGF20/HES1/HEYL/ISL1/MEIS1/NEUROG3/OLIG2/POU4F2/RAP1GAP/SOCS2/SOX3/TLX3/WNT3A	21	1.08247
BP	GO:0060441	epithelial tube branching involved in lung morphogenesis	6/1175	30/18986	0.2	3.23166	3.14192	0.00913682	0.128186	0.113124	BMP4/FGF10/KRAS/RSPO2/SPRY1/TNC	6	2
BP	GO:0071216	cellular response to biotic stimulus	27/1175	269/18986	0.100372	1.62184	2.63824	0.0091505	0.128186	0.113124	AXL/BPI/CCL2/CCR5/CD14/CD36/CD6/CD86/CTSG/CXCL1/CXCL10/CXCL5/CXCL6/CXCL8/DEFA4/EDNRB/GBP5/IGFBPL1/IRGM/LDOC1/LILRB2/MMP9/PTGS2/SPON2/TRIB1/VIM/ZMPSTE24	27	1.00372
BP	GO:0007585	respiratory gaseous exchange by respiratory system	11/1175	79/18986	0.139241	2.24989	2.85926	0.00916488	0.128186	0.113124	ADORA1/DACH1/ECEL1/GLRA1/GRPR/MAFB/NDST1/NR4A2/TLX3/TNNC1/TSHZ3	11	1.39241
BP	GO:0055117	regulation of cardiac muscle contraction	11/1175	79/18986	0.139241	2.24989	2.85926	0.00916488	0.128186	0.113124	ADORA1/CAMK2D/CAV1/CTNNA3/DSG2/FGF13/HRC/MIR30E/RGS2/SLC8A1/TMEM38A	11	1.39241
BP	GO:1901379	regulation of potassium ion transmembrane transport	12/1175	90/18986	0.133333	2.15444	2.8196	0.0093627	0.130606	0.115259	ABCC9/ACTN2/AMIGO1/ANK3/ANO6/CAV1/DPP10/FXYD2/KCNIP3/KCNS3/LRRC52/PRNP	12	1.33333
BP	GO:0060048	cardiac muscle contraction	17/1175	147/18986	0.115646	1.86865	2.71552	0.00950675	0.132264	0.116723	ABCC9/ADORA1/CACNA2D1/CAMK2D/CAV1/CTNNA3/DSG2/FGF13/HRC/KCND3/KCNJ3/MAP2K6/MIR30E/RGS2/SLC8A1/TMEM38A/TNNC1	17	1.15646
BP	GO:0070918	regulatory ncRNA processing	10/1175	69/18986	0.144928	2.34178	2.86788	0.009635	0.133695	0.117986	BMP4/EXD1/MAEL/MOV10L1/PARN/PNLDC1/TDRD6/TDRD9/TRIM71/ZMPSTE24	10	1.44928
BP	GO:0031644	regulation of nervous system process	15/1175	124/18986	0.120968	1.95463	2.73926	0.00966486	0.133757	0.11804	ADORA1/CCN3/CST7/CUX2/EGR2/F2R/GLRA1/GPR35/GRIK2/GRM1/MGLL/MIR30B/RIMS1/STX1A/SYNE1	15	1.20968
BP	GO:0002089	lens morphogenesis in camera-type eye	5/1175	22/18986	0.227273	3.67234	3.2212	0.00979075	0.133842	0.118115	BMP4/HIPK1/MEIS1/SHROOM2/SOX1	5	2.27273
BP	GO:0021554	optic nerve development	5/1175	22/18986	0.227273	3.67234	3.2212	0.00979075	0.133842	0.118115	EPHB1/KCNA2/KCNA3/LPAR1/NAV2	5	2.27273
BP	GO:0090026	positive regulation of monocyte chemotaxis	5/1175	22/18986	0.227273	3.67234	3.2212	0.00979075	0.133842	0.118115	ANO6/CCL5/CXCL10/CXCL12/FPR2	5	2.27273
BP	GO:1902307	positive regulation of sodium ion transmembrane transport	5/1175	22/18986	0.227273	3.67234	3.2212	0.00979075	0.133842	0.118115	ANK3/FGF13/FXYD2/FXYD6/TESC	5	2.27273
BP	GO:0042491	inner ear auditory receptor cell differentiation	8/1175	49/18986	0.163265	2.63809	2.9489	0.00982374	0.133842	0.118115	BMP4/ESRP1/FGF20/GRXCR2/HES1/MCOLN3/STRC/USH1C	8	1.63265
BP	GO:0046578	regulation of Ras protein signal transduction	8/1175	49/18986	0.163265	2.63809	2.9489	0.00982374	0.133842	0.118115	FGF10/KITLG/RASA4/RASAL3/RASGRF1/SPRY1/SYDE1/SYDE2	8	1.63265
BP	GO:0042733	embryonic digit morphogenesis	9/1175	59/18986	0.152542	2.46483	2.89435	0.00990161	0.133974	0.118231	ALX4/BMP4/LRP4/MAP3K20/MSX1/NOG/OSR2/TWIST1/ZBTB16	9	1.52542
BP	GO:0051480	regulation of cytosolic calcium ion concentration	9/1175	59/18986	0.152542	2.46483	2.89435	0.00990161	0.133974	0.118231	ADORA1/ATP2B3/CAV1/GRM1/HRC/RYR1/TRPC1/TRPC6/TRPC7	9	1.52542
BP	GO:1905954	positive regulation of lipid localization	14/1175	113/18986	0.123894	2.00191	2.74365	0.00995521	0.133974	0.118231	ABCA13/ACSL1/ANXA2P2/C3/CAV1/CD36/CYP4A11/DENND5B/ECRG4/LIPG/LRP1/MAP2K6/PLIN5/TNFRSF11A	14	1.23894
BP	GO:0030879	mammary gland development	16/1175	136/18986	0.117647	1.90098	2.70836	0.00996078	0.133974	0.118231	BMP4/CAV1/CCND1/CRIPTO/ERBB4/ESR1/FGF10/HK2/IRS2/LEF1/MSX1/NRG3/PGR/SOCS2/WNT3A/ZNF703	16	1.17647
BP	GO:0042476	odontogenesis	16/1175	136/18986	0.117647	1.90098	2.70836	0.00996078	0.133974	0.118231	APCDD1/BCL11B/BMP4/DLX2/DMRT3/FGF10/FOXC1/HACD1/LEF1/LRP4/MSX1/NGFR/OSR2/PAX9/RSPO2/TNC	16	1.17647
BP	GO:0032946	positive regulation of mononuclear cell proliferation	17/1175	148/18986	0.114865	1.85602	2.68521	0.010141	0.13605	0.120064	CARD11/CCL5/CD6/CD74/CD86/FGF10/HES1/HHLA2/IL15/IL23R/IL5/IRS2/KITLG/LILRB2/MIR30B/RASAL3/WNT3A	17	1.14865
BP	GO:0002088	lens development in camera-type eye	12/1175	91/18986	0.131868	2.13076	2.77715	0.0101957	0.136143	0.120146	ADAMTS9/BMP4/CRYBA2/CRYGN/HIPK1/MEIS1/SHROOM2/SOX1/SPRED1/SPRY1/VIM/WNT5B	12	1.31868
BP	GO:0099173	postsynapse organization	25/1175	246/18986	0.101626	1.6421	2.60356	0.0101997	0.136143	0.120146	ACTBL2/ACTN2/CAPRIN2/CDKL5/CUX2/ENAH/EPHA7/EPHB1/FLRT2/GPRASP3/HTR4/INA/LILRB2/LRP4/LZTS3/MIR30B/MUSK/NPTX1/NRP1/NTNG2/PLPPR4/PPFIA2/PRNP/RAPSN/STK38L	25	1.01626
BP	GO:0030856	regulation of epithelial cell differentiation	19/1175	172/18986	0.110465	1.78493	2.65603	0.0102291	0.136189	0.120187	BMP4/CAV1/CCND1/ESRP1/FGF10/FOXC1/HES1/KRAS/LEF1/MESP1/MMP9/MSX1/NKX6-3/NODAL/PRKCH/S1PR3/SPRED1/SPRY1/WWTR1	19	1.10465
BP	GO:0051251	positive regulation of lymphocyte activation	32/1175	336/18986	0.0952381	1.53889	2.5598	0.010283	0.136562	0.120515	ARID2/AXL/CARD11/CAV1/CCL2/CCL5/CD6/CD74/CD86/CR1/EGR3/FGF10/HES1/HHLA2/HLA-DQB1/HLA-DRB1/HLA-DRB5/IL15/IL23R/IL5/IL7R/IRS2/KITLG/LEF1/LILRB2/MAP3K8/MIR30B/RASAL3/TNFRSF14/VNN1/WNT3A/ZBTB16	32	0.952381
BP	GO:0030278	regulation of ossification	15/1175	125/18986	0.12	1.939	2.70531	0.0103742	0.137425	0.121278	ANO6/BMP4/CCN1/CCN3/EGR2/KREMEN2/LRP4/OSR2/PHOSPHO1/PTGER4/SGMS2/SLC8A1/TWIST1/ZBTB16/ZMPSTE24	15	1.2
BP	GO:0006836	neurotransmitter transport	22/1175	209/18986	0.105263	1.70087	2.61686	0.0104363	0.1379	0.121697	CADPS2/CASK/CPLX4/DOC2A/DYSF/GPR158/GRM4/KCNMB4/LIN7A/PPFIA2/RAB3B/RIMS1/RIMS3/SLC38A1/SLC38A2/SLC4A8/SLC6A12/STX1A/SV2A/SV2C/SYN2/SYT11	22	1.05263
BP	GO:0007596	blood coagulation	24/1175	234/18986	0.102564	1.65726	2.59838	0.0104873	0.138227	0.121985	ANO6/ANXA8/AXL/CAV1/CD36/CD9/CTSG/F12/F13B/F2R/F3/FGL1/GP9/KNG1/MYL9/PABPC4/PEAR1/PLAUR/SERPINC1/SERPING1/TFPI/THBS1/VWF/WNT3A	24	1.02564
BP	GO:1902105	regulation of leukocyte differentiation	32/1175	337/18986	0.0949555	1.53432	2.54196	0.0107109	0.140629	0.124104	ARID2/AXL/BMP4/CARD11/CD101/CD74/CD86/CR1/DCSTAMP/EGR3/HLA-DRB1/IL15/IL23R/IL5/IL7R/IRF4/KITLG/LEF1/LILRB2/MAFB/MIR30B/POU4F1/POU4F2/PRDM1/SLAMF8/TESC/TMEM176A/TMEM176B/TNFRSF11A/TRIB1/VNN1/ZBTB16	32	0.949555
BP	GO:0050820	positive regulation of coagulation	6/1175	31/18986	0.193548	3.12741	3.04474	0.0107497	0.140629	0.124104	ANO6/CD36/F12/F2R/F3/THBS1	6	1.93548
BP	GO:0072677	eosinophil migration	6/1175	31/18986	0.193548	3.12741	3.04474	0.0107497	0.140629	0.124104	CCL13/CCL2/CCL23/CCL24/CCL5/PTGER4	6	1.93548
BP	GO:0010718	positive regulation of epithelial to mesenchymal transition	9/1175	60/18986	0.15	2.42374	2.83699	0.0110272	0.1439	0.126992	ALX1/BMP4/FOXC1/LEF1/PTK2/RGCC/TWIST1/WWTR1/ZNF703	9	1.5
BP	GO:0042060	wound healing	40/1175	444/18986	0.0900901	1.4557	2.4956	0.0111104	0.144628	0.127634	ALOX15/ANO5/ANO6/ANXA8/AXL/CASK/CAV1/CCN1/CD36/CD9/COL5A1/CTSG/F12/F13B/F2R/F3/FERMT1/FGF10/FGFR1OP2/FGL1/GP9/HRAS/KNG1/MYL9/NOG/PABPC4/PEAR1/PLAUR/PLEC/PTK2/PTK7/RHOC/S100A10/SERPINC1/SERPING1/SYT11/TFPI/THBS1/VWF/WNT3A	40	0.900901
BP	GO:0048511	rhythmic process	29/1175	299/18986	0.09699	1.56719	2.53908	0.0111513	0.144802	0.127787	A2M/ADAMTS1/ADORA1/ANKFN1/AXL/BMAL2/C3orf70/CA12/DNM1L/EGFR/EGR1/EGR3/ESR1/GABRB1/GPR176/HTR7/KCNA2/KCND2/MAGED1/MAP2K6/MSTN/NGFR/NR0B2/NTRK2/PGR/PTPRN/RPE65/TNFRSF11A/TWIST1	29	0.9699
BP	GO:0007200	phospholipase C-activating G protein-coupled receptor signaling pathway	16/1175	138/18986	0.115942	1.87343	2.64492	0.0113779	0.146338	0.129142	ACTN2/C3AR1/C5AR1/EDNRB/ESR1/F2R/FPR1/FPR2/GNG13/GPR27/GRM1/GRPR/LPAR1/NMUR1/OPRM1/PLCB4	16	1.15942
BP	GO:0002713	negative regulation of B cell mediated immunity	4/1175	15/18986	0.266667	4.30888	3.29277	0.0114922	0.146338	0.129142	C4BPA/CR1/CR1L/CR2	4	2.66667
BP	GO:0002890	negative regulation of immunoglobulin mediated immune response	4/1175	15/18986	0.266667	4.30888	3.29277	0.0114922	0.146338	0.129142	C4BPA/CR1/CR1L/CR2	4	2.66667
BP	GO:0046321	positive regulation of fatty acid oxidation	4/1175	15/18986	0.266667	4.30888	3.29277	0.0114922	0.146338	0.129142	GDF15/IRS2/PLIN5/TWIST1	4	2.66667
BP	GO:0055057	neuroblast division	4/1175	15/18986	0.266667	4.30888	3.29277	0.0114922	0.146338	0.129142	FGF13/LEF1/SOX5/WNT3A	4	2.66667
BP	GO:0060099	regulation of phagocytosis	engulfment	4/1175	15/18986	0.266667	4.30888	3.29277	0.0114922	0.146338	0.129142	ALOX15/ANO6/C3/CD36	4	2.66667
BP	GO:1901741	positive regulation of myoblast fusion	4/1175	15/18986	0.266667	4.30888	3.29277	0.0114922	0.146338	0.129142	CD53/EHD2/GDF15/RIPOR2	4	2.66667
BP	GO:1905153	regulation of membrane invagination	4/1175	15/18986	0.266667	4.30888	3.29277	0.0114922	0.146338	0.129142	ALOX15/ANO6/C3/CD36	4	2.66667
BP	GO:0032928	regulation of superoxide anion generation	5/1175	23/18986	0.217391	3.51267	3.0969	0.0118857	0.149538	0.131967	EGFR/FPR2/HVCN1/ITGAM/ITGB2	5	2.17391
BP	GO:0060143	positive regulation of syncytium formation by plasma membrane fusion	5/1175	23/18986	0.217391	3.51267	3.0969	0.0118857	0.149538	0.131967	CD53/DCSTAMP/EHD2/GDF15/RIPOR2	5	2.17391
BP	GO:0060571	morphogenesis of an epithelial fold	5/1175	23/18986	0.217391	3.51267	3.0969	0.0118857	0.149538	0.131967	BMP4/EGFR/FGF10/NODAL/NOG	5	2.17391
BP	GO:0061318	renal filtration cell differentiation	5/1175	23/18986	0.217391	3.51267	3.0969	0.0118857	0.149538	0.131967	EDNRB/KLF15/LAMB2/MAGI2/PTPRO	5	2.17391
BP	GO:0072112	podocyte differentiation	5/1175	23/18986	0.217391	3.51267	3.0969	0.0118857	0.149538	0.131967	EDNRB/KLF15/LAMB2/MAGI2/PTPRO	5	2.17391
BP	GO:0030513	positive regulation of BMP signaling pathway	7/1175	41/18986	0.170732	2.75873	2.89551	0.0120707	0.151142	0.133382	ARK2C/BMP4/CCN1/FOXD1/HES1/MSX1/NEO1	7	1.70732
BP	GO:1903115	regulation of actin filament-based movement	7/1175	41/18986	0.170732	2.75873	2.89551	0.0120707	0.151142	0.133382	ADORA1/CAMK2D/CAV1/CTNNA3/DSG2/FGF13/TNNC1	7	1.70732
BP	GO:0007162	negative regulation of cell adhesion	30/1175	314/18986	0.0955414	1.54379	2.49562	0.0121515	0.151793	0.133957	ADAMDEC1/BMP4/CASK/CD74/CD86/CD9/CR1/CTSG/CXCL12/EFNA5/FGL1/HLA-DRB1/ILDR2/KNG1/LILRB2/MIR30B/PLA2G2D/PLA2G2F/PLXND1/PRNP/PTK2/PTPRO/RGCC/RIPOR2/SCGB1A1/SPOCK1/THBS1/TNC/TNFRSF14/ZNF703	30	0.955414
BP	GO:0001706	endoderm formation	9/1175	61/18986	0.147541	2.38401	2.78078	0.0122459	0.152248	0.134359	COL5A1/COL7A1/ITGB2/LAMB3/MESP1/MMP15/MMP9/NODAL/NOG	9	1.47541
BP	GO:0043113	receptor clustering	9/1175	61/18986	0.147541	2.38401	2.78078	0.0122459	0.152248	0.134359	CD53/GRIK2/ITGB2/ITGB7/LRP4/MADCAM1/MAGI2/MUSK/RAPSN	9	1.47541
BP	GO:0010575	positive regulation of vascular endothelial growth factor production	6/1175	32/18986	0.1875	3.02968	2.95143	0.0125541	0.154823	0.136631	C3/C3AR1/C5AR1/ISL1/NODAL/PTGS2	6	1.875
BP	GO:0035767	endothelial cell chemotaxis	6/1175	32/18986	0.1875	3.02968	2.95143	0.0125541	0.154823	0.136631	CCN3/EGR3/MET/NRP1/PLEKHG5/THBS1	6	1.875
BP	GO:0060325	face morphogenesis	6/1175	32/18986	0.1875	3.02968	2.95143	0.0125541	0.154823	0.136631	ARID5B/CRISPLD2/LEF1/MSX1/NOG/PAX9	6	1.875
BP	GO:0060485	mesenchyme development	32/1175	341/18986	0.0938416	1.51632	2.47113	0.0125707	0.154823	0.136631	ALX1/BMP4/DLL3/EDNRB/ERBB4/FGF10/FOXC1/FOXD1/GSC/HES1/HEYL/HGF/ISL1/KITLG/LEF1/MESP1/MIR326/MSX1/NODAL/NOG/NRP1/PTK2/PTK7/RGCC/SEMA5B/SPRED1/SPRY1/TGFBR3/TWIST1/WNT3A/WWTR1/ZNF703	32	0.938416
BP	GO:0031345	negative regulation of cell projection organization	20/1175	188/18986	0.106383	1.71897	2.54456	0.0126995	0.156044	0.137708	ADCY6/EPHA7/FGF13/HES1/LPAR1/LRP4/MCF2/MIR30B/MT3/NEO1/NFATC4/NR2F1/NRP1/PRNP/PTPRO/RAP1GAP/SPOCK1/TBC1D30/VIM/WNT3A	20	1.06383
BP	GO:0003231	cardiac ventricle development	15/1175	128/18986	0.117188	1.89355	2.60529	0.0127502	0.156302	0.137936	BMP4/CCN1/CPE/FOXC1/HES1/HEYL/ISL1/MESP1/NOG/POU4F1/PRDM1/PTK7/TGFBR3/TNNC1/ZMPSTE24	15	1.17188
BP	GO:0002027	regulation of heart rate	13/1175	105/18986	0.12381	2.00055	2.64059	0.0127869	0.156387	0.138011	CACNA2D1/CAMK2D/CAV1/CTNNA3/DSG2/EDNRB/EPAS1/HRC/ISL1/KCND3/KCNH6/KCNJ3/SLC8A1	13	1.2381
BP	GO:0007626	locomotory behavior	22/1175	213/18986	0.103286	1.66893	2.52165	0.0128351	0.156612	0.13821	ALDH1A3/ANKFN1/APBA1/APBA2/ARRDC3/CCND2/CNTN1/CXCL12/DMRT3/EGR1/ELAVL4/GLRA1/GRM1/GRM6/KCND2/MCOLN3/MEIS1/NAV2/NR4A2/PAK6/RASD2/ZMPSTE24	22	1.03286
BP	GO:0044409	symbiont entry into host	18/1175	164/18986	0.109756	1.77347	2.55513	0.012991	0.158147	0.139565	AXL/CAV1/CCR5/CD74/CD86/CIITA/CLEC5A/CR1/CR2/CXCL8/EGFR/HLA-DRB1/ITGB7/MID2/NRP1/SIGLEC1/TNFRSF14/TRIM22	18	1.09756
BP	GO:0019233	sensory perception of pain	11/1175	83/18986	0.13253	2.14146	2.67679	0.0130974	0.159074	0.140383	ADORA1/CCL2/CCN3/CXCL12/EPHB1/F2R/GRM1/KCNA2/KCND2/MGLL/OPRM1	11	1.3253
BP	GO:1901342	regulation of vasculature development	34/1175	369/18986	0.0921409	1.48884	2.4356	0.0133618	0.161912	0.142887	ADAM12/ADAMTS1/ADAMTS9/ADGRB2/C3/C3AR1/C5AR1/CCL24/CD36/CREB3L1/CXCL10/CXCL12/CXCL8/CYBB/F3/FLT1/FOXC1/FUT1/HIPK1/HK2/ISL1/KLF2/MIR30B/MIR30C1/MIR30E/NODAL/NRP1/PLXND1/RGCC/SPRED1/THBS1/TIE1/TNFSF12/TWIST1	34	0.921409
BP	GO:0045766	positive regulation of angiogenesis	20/1175	189/18986	0.10582	1.70987	2.51911	0.0134047	0.162058	0.143016	ADAM12/C3/C3AR1/C5AR1/CCL24/CXCL8/CYBB/F3/FLT1/FUT1/HIPK1/HK2/ISL1/MIR30B/NODAL/NRP1/THBS1/TIE1/TNFSF12/TWIST1	20	1.0582
BP	GO:0032635	interleukin-6 production	19/1175	177/18986	0.107345	1.73451	2.52162	0.0136186	0.16389	0.144633	BPI/CD200R1/CD36/CD74/F2R/HGF/IL16/IL17RA/IL17RC/ISL1/KLF2/LILRB2/MAPK13/NLRP12/ORM1/SPON2/SYT11/TLR7/TWIST1	19	1.07345
BP	GO:0032675	regulation of interleukin-6 production	19/1175	177/18986	0.107345	1.73451	2.52162	0.0136186	0.16389	0.144633	BPI/CD200R1/CD36/CD74/F2R/HGF/IL16/IL17RA/IL17RC/ISL1/KLF2/LILRB2/MAPK13/NLRP12/ORM1/SPON2/SYT11/TLR7/TWIST1	19	1.07345
BP	GO:0002691	regulation of cellular extravasation	7/1175	42/18986	0.166667	2.69305	2.82123	0.0137319	0.164501	0.145172	CD99/CHST2/CHST4/CXCL12/PDGFD/PTGER4/RIPOR2	7	1.66667
BP	GO:0050433	regulation of catecholamine secretion	7/1175	42/18986	0.166667	2.69305	2.82123	0.0137319	0.164501	0.145172	ADORA3/CHRNA6/CXCL12/FGF20/KCNA2/STX1A/SYT11	7	1.66667
BP	GO:0006874	intracellular calcium ion homeostasis	29/1175	304/18986	0.0953947	1.54142	2.4442	0.0137713	0.164517	0.145186	ADORA1/ATP2B3/CAMK2D/CAV1/CCL13/CCL23/CCL5/CCR5/CXCL10/CXCL12/F2R/GP9/GRIK2/GRM1/HRC/ITPR2/JPH2/MCUB/PLCB4/PLCH1/RYR1/SLC25A27/SLC8A1/SV2A/SYPL2/TMEM38A/TRPC1/TRPC6/TRPC7	29	0.953947
BP	GO:0031623	receptor internalization	16/1175	141/18986	0.113475	1.83357	2.55171	0.0137958	0.164517	0.145186	ACKR3/CACNG5/CALCRL/CAV1/CD36/CD9/CXCL8/ENTREP1/HIP1/ITGB2/LPAR1/LRP1/MAGI2/RAMP3/SYNE1/WNT3A	16	1.13475
BP	GO:1903038	negative regulation of leukocyte cell-cell adhesion	17/1175	153/18986	0.111111	1.79537	2.53707	0.0138331	0.164589	0.145249	BMP4/CD74/CD86/CR1/CTSG/CXCL12/FGL1/HLA-DRB1/ILDR2/LILRB2/MIR30B/PLA2G2D/PLA2G2F/PRNP/RIPOR2/SCGB1A1/TNFRSF14	17	1.11111
BP	GO:0035987	endodermal cell differentiation	8/1175	52/18986	0.153846	2.48589	2.7558	0.0139333	0.165034	0.145642	COL5A1/COL7A1/ITGB2/LAMB3/MESP1/MMP15/MMP9/NODAL	8	1.53846
BP	GO:2001222	regulation of neuron migration	8/1175	52/18986	0.153846	2.48589	2.7558	0.0139333	0.165034	0.145642	ERBB4/FLRT2/GPR173/KIF26A/NRG3/NTNG1/NTNG2/UNC5C	8	1.53846
BP	GO:0051101	regulation of DNA binding	10/1175	73/18986	0.136986	2.21347	2.66802	0.0141115	0.16642	0.146865	FOXC1/HES1/LEF1/MMP9/NIBAN2/PLAUR/POU4F1/POU4F2/PYHIN1/TWIST1	10	1.36986
BP	GO:0048704	embryonic skeletal system morphogenesis	12/1175	95/18986	0.126316	2.04105	2.61267	0.0141135	0.16642	0.146865	ALX1/ALX4/BMP4/DLX2/GSC/HOXB7/NDST1/NODAL/NOG/OSR2/PAX5/TWIST1	12	1.26316
BP	GO:0010640	regulation of platelet-derived growth factor receptor signaling pathway	5/1175	24/18986	0.208333	3.36631	2.97931	0.0142653	0.166717	0.147127	F3/HIP1/LRP1/NDRG4/PTGIR	5	2.08333
BP	GO:0072311	glomerular epithelial cell differentiation	5/1175	24/18986	0.208333	3.36631	2.97931	0.0142653	0.166717	0.147127	EDNRB/KLF15/LAMB2/MAGI2/PTPRO	5	2.08333
BP	GO:0090280	positive regulation of calcium ion import	5/1175	24/18986	0.208333	3.36631	2.97931	0.0142653	0.166717	0.147127	CASK/CCL2/CXCL12/GRM6/TRPV3	5	2.08333
BP	GO:0050731	positive regulation of peptidyl-tyrosine phosphorylation	14/1175	118/18986	0.118644	1.91709	2.56666	0.0142656	0.166717	0.147127	CD36/CRIPTO/EFNA5/ERBB4/FGF10/FLT3/HES1/IL15/IL5/KIT/KITLG/LRP4/NRP1/PRNP	14	1.18644
BP	GO:1904062	regulation of monoatomic cation transmembrane transport	30/1175	318/18986	0.0943396	1.52437	2.42204	0.0143046	0.166802	0.147202	ABCC9/ACTN2/AMIGO1/ANK3/ANO6/CACNA2D1/CAMK2D/CAV1/CXCL10/DPP10/F2R/FGF13/FXYD2/FXYD6/GEM/GPR35/GRM6/HRC/JPH2/KCNIP3/KCNS3/LRRC52/MCUB/MMP9/P2RX5/PRNP/SLC8A1/TESC/TMEM38A/TRPC1	30	0.943396
BP	GO:0050830	defense response to Gram-positive bacterium	15/1175	130/18986	0.115385	1.86442	2.5401	0.0145561	0.167843	0.148121	C5AR1/CD36/CTSG/DEFA4/DEFB1/GBP7/GSDMD/H2BC10/H2BC4/IL7R/LYZ/RNASE1/RNASE3/RNASE6/TNFRSF14	15	1.15385
BP	GO:0015012	heparan sulfate proteoglycan biosynthetic process	6/1175	33/18986	0.181818	2.93787	2.86169	0.0145609	0.167843	0.148121	HS3ST3A1/HS6ST3/NDST1/NDST3/PXYLP1/SLC35D2	6	1.81818
BP	GO:0035115	embryonic forelimb morphogenesis	6/1175	33/18986	0.181818	2.93787	2.86169	0.0145609	0.167843	0.148121	ALX4/MSX1/OSR2/RSPO2/TWIST1/ZNF358	6	1.81818
BP	GO:0090322	regulation of superoxide metabolic process	6/1175	33/18986	0.181818	2.93787	2.86169	0.0145609	0.167843	0.148121	CD36/EGFR/FPR2/HVCN1/ITGAM/ITGB2	6	1.81818
BP	GO:0016114	terpenoid biosynthetic process	4/1175	16/18986	0.25	4.03957	3.12406	0.0145854	0.167843	0.148121	ALDH1A3/BCO1/RBP1/RPE65	4	2.5
BP	GO:0044065	regulation of respiratory system process	4/1175	16/18986	0.25	4.03957	3.12406	0.0145854	0.167843	0.148121	ADORA1/GLRA1/TLX3/TSHZ3	4	2.5
BP	GO:0035296	regulation of tube diameter	17/1175	154/18986	0.11039	1.78371	2.50811	0.014684	0.168242	0.148473	ABCC9/ADCY6/ADORA1/BDKRB2/CAV1/EDNRB/EGFR/F2R/FOXC1/HTR7/ITGA1/KCNMB4/KLF2/KNG1/PTGS2/RGS2/SLC8A1	17	1.1039
BP	GO:0097746	blood vessel diameter maintenance	17/1175	154/18986	0.11039	1.78371	2.50811	0.014684	0.168242	0.148473	ABCC9/ADCY6/ADORA1/BDKRB2/CAV1/EDNRB/EGFR/F2R/FOXC1/HTR7/ITGA1/KCNMB4/KLF2/KNG1/PTGS2/RGS2/SLC8A1	17	1.1039
BP	GO:0043266	regulation of potassium ion transport	13/1175	107/18986	0.121495	1.96316	2.56614	0.0148219	0.168719	0.148894	ABCC9/ACTN2/ADORA1/AMIGO1/ANK3/ANO6/CAV1/DPP10/FXYD2/KCNIP3/KCNS3/LRRC52/PRNP	13	1.21495
BP	GO:0045639	positive regulation of myeloid cell differentiation	13/1175	107/18986	0.121495	1.96316	2.56614	0.0148219	0.168719	0.148894	CD101/CD74/DCSTAMP/HLA-DRB1/IL23R/IL5/KITLG/LEF1/POU4F1/POU4F2/TESC/TNFRSF11A/TRIB1	13	1.21495
BP	GO:0050829	defense response to Gram-negative bacterium	13/1175	107/18986	0.121495	1.96316	2.56614	0.0148219	0.168719	0.148894	BPI/CTSG/CXCL6/DEFA4/DEFB1/GSDMD/IL23R/IRGM/LYZ/RNASE3/RNASE6/TNFRSF14/TREM1	13	1.21495
BP	GO:0050679	positive regulation of epithelial cell proliferation	22/1175	216/18986	0.101852	1.64575	2.45155	0.0149078	0.16933	0.149433	BMP4/C5AR1/CCL24/CCL5/CCND1/CXCL12/EGFR/EGR3/F3/FGF10/HRAS/IRS2/NODAL/NOG/NRP1/OSR2/PTPRN/ST8SIA1/TNFSF12/TWIST1/WNT3A/ZNF703	22	1.01852
BP	GO:0003229	ventricular cardiac muscle tissue development	9/1175	63/18986	0.142857	2.30833	2.6716	0.0149802	0.169787	0.149836	ADAMTS9/DSG2/FOXC1/ISL1/NOG/POU4F1/TGFBR3/TNNC1/ZMPSTE24	9	1.42857
BP	GO:0015718	monocarboxylic acid transport	19/1175	179/18986	0.106145	1.71513	2.46905	0.0151998	0.171905	0.151705	ACSL1/AKR1C4/BDKRB2/CD36/CYP4A11/IRS2/MAP2K6/NR0B2/PLA2G2C/PLA2G2D/PLA2G2F/PTGS2/RBP1/SLC10A6/SLC16A10/SLC22A7/SLC6A12/THBS1/TNFRSF11A	19	1.06145
BP	GO:0099565	chemical synaptic transmission	postsynaptic	14/1175	119/18986	0.117647	1.90098	2.5323	0.0152781	0.17242	0.15216	ADORA1/CHRNA10/CHRNA6/CUX2/GLRA1/GRIK2/MAPK8IP2/MET/MIR30B/NPFF/P2RX5/RIMS1/STX1A/SYNE1	14	1.17647
BP	GO:0048592	eye morphogenesis	18/1175	167/18986	0.107784	1.74161	2.47239	0.0154283	0.173741	0.153326	ADAMTS9/ALDH1A3/BMP4/COL5A1/DZANK1/EPHB1/HIPK1/MEIS1/NTRK2/OLFM3/PRDM1/SAMD11/SDK2/SHROOM2/SOX1/TWIST1/USH1C/VSX1	18	1.07784
BP	GO:0060324	face development	8/1175	53/18986	0.150943	2.43899	2.69442	0.0155466	0.174275	0.153797	ALDH1A3/ARID5B/CRISPLD2/LEF1/MSX1/NOG/PAX9/SOX3	8	1.50943
BP	GO:0016202	regulation of striated muscle tissue development	7/1175	43/18986	0.162791	2.63042	2.74909	0.0155505	0.174275	0.153797	BMP4/JPH2/LEF1/MEGF10/MYOG/TWIST1/WNT3A	7	1.62791
BP	GO:0035150	regulation of tube size	17/1175	155/18986	0.109677	1.7722	2.47936	0.0155751	0.174275	0.153797	ABCC9/ADCY6/ADORA1/BDKRB2/CAV1/EDNRB/EGFR/F2R/FOXC1/HTR7/ITGA1/KCNMB4/KLF2/KNG1/PTGS2/RGS2/SLC8A1	17	1.09677
BP	GO:0045765	regulation of angiogenesis	33/1175	360/18986	0.0916667	1.48118	2.36743	0.0156766	0.175039	0.154471	ADAM12/ADAMTS1/ADAMTS9/ADGRB2/C3/C3AR1/C5AR1/CCL24/CD36/CREB3L1/CXCL10/CXCL8/CYBB/F3/FLT1/FOXC1/FUT1/HIPK1/HK2/ISL1/KLF2/MIR30B/MIR30C1/MIR30E/NODAL/NRP1/PLXND1/RGCC/SPRED1/THBS1/TIE1/TNFSF12/TWIST1	33	0.916667
BP	GO:0055001	muscle cell development	21/1175	205/18986	0.102439	1.65524	2.42269	0.0161141	0.179542	0.158445	ACTN2/ALPK3/BMP4/HDAC9/HES1/ISL1/MEGF10/MEIS1/MYL9/MYLK3/MYOG/NEBL/NFATC4/OBSCN/PGM5/PLEC/RGS2/RYR1/SLC8A1/SYPL2/ZMPSTE24	21	1.02439
BP	GO:0015908	fatty acid transport	14/1175	120/18986	0.116667	1.88513	2.49827	0.0163448	0.180963	0.159699	ACSL1/BDKRB2/CD36/CYP4A11/IRS2/MAP2K6/PLA2G2C/PLA2G2D/PLA2G2F/PTGS2/RBP1/SLC22A7/THBS1/TNFRSF11A	14	1.16667
BP	GO:0032355	response to estradiol	14/1175	120/18986	0.116667	1.88513	2.49827	0.0163448	0.180963	0.159699	EGFR/ESR1/FGF10/GPI/ITGAM/MMP15/MYOG/POU4F1/POU4F2/PTGFR/PTGS2/RAMP3/SOCS2/ZNF703	14	1.16667
BP	GO:0051928	positive regulation of calcium ion transport	14/1175	120/18986	0.116667	1.88513	2.49827	0.0163448	0.180963	0.159699	CASK/CAV1/CCL2/CCL5/CXCL10/CXCL12/F2R/GRM6/JPH2/MCHR1/P2RX5/TRPC1/TRPC6/TRPV3	14	1.16667
BP	GO:0071715	icosanoid transport	9/1175	64/18986	0.140625	2.27226	2.61856	0.0165045	0.182214	0.160803	BDKRB2/CYP4A11/MAP2K6/PLA2G2C/PLA2G2D/PLA2G2F/PTGS2/SLC22A7/TNFRSF11A	9	1.40625
BP	GO:0010977	negative regulation of neuron projection development	15/1175	132/18986	0.113636	1.83617	2.47605	0.0165536	0.182214	0.160803	ADCY6/EPHA7/FGF13/HES1/LPAR1/LRP4/MCF2/MT3/NEO1/NR2F1/NRP1/PTPRO/SPOCK1/VIM/WNT3A	15	1.13636
BP	GO:0043281	regulation of cysteine-type endopeptidase activity involved in apoptotic process	16/1175	144/18986	0.111111	1.79537	2.46074	0.0165964	0.182214	0.160803	CTSD/EPHA7/F2R/F3/HIP1/LAMP3/MMP9/NGFR/NLRP12/NODAL/PLAUR/PTGS2/S100A8/S100A9/ST18/THBS1	16	1.11111
BP	GO:1904064	positive regulation of cation transmembrane transport	16/1175	144/18986	0.111111	1.79537	2.46074	0.0165964	0.182214	0.160803	ACTN2/AMIGO1/ANK3/ANO6/CAV1/CXCL10/F2R/FGF13/FXYD2/FXYD6/GRM6/JPH2/LRRC52/P2RX5/TESC/TRPC1	16	1.11111
BP	GO:0090022	regulation of neutrophil chemotaxis	6/1175	34/18986	0.176471	2.85146	2.77528	0.01678	0.18298	0.16148	C3AR1/C5AR1/CD74/CXCL8/DNM1L/RIPOR2	6	1.76471
BP	GO:2000191	regulation of fatty acid transport	6/1175	34/18986	0.176471	2.85146	2.77528	0.01678	0.18298	0.16148	ACSL1/CYP4A11/IRS2/MAP2K6/THBS1/TNFRSF11A	6	1.76471
BP	GO:1990778	protein localization to cell periphery	33/1175	362/18986	0.0911602	1.47299	2.33375	0.0168736	0.18298	0.16148	ACTN2/ANK3/ANXA13/C2CD5/CAMK2D/CAV1/DPP10/EGFR/EHD2/EPB41L3/ERBB4/FGF13/GPR158/HRAS/KCNIP3/KRT18/LRP1/MRAP2/NHERF4/NPTX1/PACSIN1/PIP5K1A/PRAM1/PRKCH/PRNP/RAB38/RAMP3/RAPSN/S100A10/SKAP1/SPTBN1/TESC/WNT3A	33	0.911602
BP	GO:0003071	renal system process involved in regulation of systemic arterial blood pressure	5/1175	25/18986	0.2	3.23166	2.86779	0.0169446	0.18298	0.16148	ADORA1/CYP4A11/EDNRB/F2R/PTPRO	5	2
BP	GO:0014059	regulation of dopamine secretion	5/1175	25/18986	0.2	3.23166	2.86779	0.0169446	0.18298	0.16148	CHRNA6/CXCL12/FGF20/KCNA2/SYT11	5	2
BP	GO:0014856	skeletal muscle cell proliferation	5/1175	25/18986	0.2	3.23166	2.86779	0.0169446	0.18298	0.16148	EPHB1/HGF/MEGF10/MSTN/MYOG	5	2
BP	GO:0030318	melanocyte differentiation	5/1175	25/18986	0.2	3.23166	2.86779	0.0169446	0.18298	0.16148	ADAMTS9/EDNRB/KIT/KITLG/TYRP1	5	2
BP	GO:2000209	regulation of anoikis	5/1175	25/18986	0.2	3.23166	2.86779	0.0169446	0.18298	0.16148	CAV1/CEACAM6/NTRK2/PDK4/PTK2	5	2
BP	GO:0031346	positive regulation of cell projection organization	33/1175	363/18986	0.0909091	1.46894	2.31698	0.017499	0.188568	0.166411	AMIGO1/APBB1/CAPRIN2/CDKL5/CHODL/CNTN1/CUX2/CXCL12/DZIP1/EFNA5/ELAVL4/FEZ1/FNBP1L/GPRASP3/HRAS/KIT/L1CAM/MAGI2/MAP6/MSTN/MUSK/MYO3B/NDRG4/NRP1/NTRK2/PACSIN1/PLXND1/POU4F2/PTK7/RGS2/RIPOR2/S100A9/WNT3A	33	0.909091
BP	GO:0032570	response to progesterone	7/1175	44/18986	0.159091	2.57064	2.67898	0.0175337	0.188568	0.166411	CAV1/DSG2/FOSB/GABRB1/GPI/PTGER2/THBS1	7	1.59091
BP	GO:0022408	negative regulation of cell-cell adhesion	21/1175	207/18986	0.101449	1.63925	2.37519	0.0177875	0.190598	0.168202	BMP4/CD74/CD86/CD9/CR1/CTSG/CXCL12/FGL1/HLA-DRB1/ILDR2/LILRB2/MIR30B/PLA2G2D/PLA2G2F/PRNP/PTK2/RGCC/RIPOR2/SCGB1A1/TNFRSF14/ZNF703	21	1.01449
BP	GO:0048167	regulation of synaptic plasticity	22/1175	220/18986	0.1	1.61583	2.35975	0.0180735	0.190598	0.168202	ADORA1/CAMK2D/CNTN4/EGR2/F2R/GRIK2/HRAS/KCNQ3/KIT/KRAS/LILRB2/MIR30B/NFATC4/NOG/NTRK2/PDE9A/PRNP/PTGS2/RASGRF1/SLC38A1/SORCS2/TSHZ3	22	1
BP	GO:0021885	forebrain cell migration	9/1175	65/18986	0.138462	2.2373	2.5665	0.0181393	0.190598	0.168202	ARX/AXL/BMERB1/CCDC141/CXCL12/EGFR/FGF13/NRG3/SYNE2	9	1.38462
BP	GO:0051965	positive regulation of synapse assembly	9/1175	65/18986	0.138462	2.2373	2.5665	0.0181393	0.190598	0.168202	AMIGO1/AMIGO2/CUX2/EFNA5/EPHB1/FLRT2/GPRASP3/LRRTM3/NTRK2	9	1.38462
BP	GO:1903078	positive regulation of protein localization to plasma membrane	9/1175	65/18986	0.138462	2.2373	2.5665	0.0181393	0.190598	0.168202	ANXA13/DPP10/EGFR/LRP1/PRKCH/PRNP/RAMP3/SPTBN1/WNT3A	9	1.38462
BP	GO:1905330	regulation of morphogenesis of an epithelium	9/1175	65/18986	0.138462	2.2373	2.5665	0.0181393	0.190598	0.168202	BMP4/CXCL10/ESR1/FGF10/HGF/HOXB7/MAGED1/NOG/WNT5B	9	1.38462
BP	GO:0014841	skeletal muscle satellite cell proliferation	4/1175	17/18986	0.235294	3.80195	2.96854	0.0181573	0.190598	0.168202	EPHB1/MEGF10/MSTN/MYOG	4	2.35294
BP	GO:0030852	regulation of granulocyte differentiation	4/1175	17/18986	0.235294	3.80195	2.96854	0.0181573	0.190598	0.168202	IL5/LEF1/TESC/TRIB1	4	2.35294
BP	GO:0033623	regulation of integrin activation	4/1175	17/18986	0.235294	3.80195	2.96854	0.0181573	0.190598	0.168202	FBLIM1/FERMT1/PTGER4/SKAP1	4	2.35294
BP	GO:0050910	detection of mechanical stimulus involved in sensory perception of sound	4/1175	17/18986	0.235294	3.80195	2.96854	0.0181573	0.190598	0.168202	CHRNA10/KIT/PTPRQ/STRC	4	2.35294
BP	GO:0061548	ganglion development	4/1175	17/18986	0.235294	3.80195	2.96854	0.0181573	0.190598	0.168202	NRP1/POU4F2/TUBB3/UNC5C	4	2.35294
BP	GO:0071380	cellular response to prostaglandin E stimulus	4/1175	17/18986	0.235294	3.80195	2.96854	0.0181573	0.190598	0.168202	ADCY6/GNG2/PTGER2/PTGER4	4	2.35294
BP	GO:1901890	positive regulation of cell junction assembly	13/1175	110/18986	0.118182	1.90962	2.45742	0.0183266	0.191992	0.169432	AMIGO1/AMIGO2/CAV1/CUX2/EFNA5/EPHB1/FLRT2/GPRASP3/LRRTM3/NPHP1/NRP1/NTRK2/S100A10	13	1.18182
BP	GO:0046660	female sex differentiation	14/1175	122/18986	0.114754	1.85423	2.43119	0.018648	0.19497	0.17206	A2M/ADAMTS1/ARID5B/AXL/DACH1/DACH2/ESR1/FGF10/FOXC1/KIT/KITLG/LFNG/PGR/PTPRN	14	1.14754
BP	GO:0060993	kidney morphogenesis	12/1175	99/18986	0.121212	1.95858	2.4561	0.0190833	0.198206	0.174916	BMP4/ERBB4/FGF10/FOXD1/HES1/HOXB7/HS3ST3A1/MAGED1/NOG/TMEM59L/WWTR1/ZMPSTE24	12	1.21212
BP	GO:0070664	negative regulation of leukocyte proliferation	12/1175	99/18986	0.121212	1.95858	2.4561	0.0190833	0.198206	0.174916	BMP4/CD86/CR1/ENPP3/HLA-DRB1/LILRB2/PLA2G2D/PLA2G2F/PRNP/RIPOR2/SCGB1A1/TNFRSF14	12	1.21212
BP	GO:0021872	forebrain generation of neurons	8/1175	55/18986	0.145455	2.3503	2.57575	0.0191714	0.198206	0.174916	BCL11B/DLX2/HES1/LEF1/NRP1/SOX1/TBR1/WNT3A	8	1.45455
BP	GO:0060425	lung morphogenesis	8/1175	55/18986	0.145455	2.3503	2.57575	0.0191714	0.198206	0.174916	BMP4/FGF10/KRAS/NODAL/NOG/RSPO2/SPRY1/TNC	8	1.45455
BP	GO:0060191	regulation of lipase activity	6/1175	35/18986	0.171429	2.76999	2.69197	0.0192213	0.198206	0.174916	ANXA8/CCL5/LRP1/PLIN5/RGS2/RHOC	6	1.71429
BP	GO:0086004	regulation of cardiac muscle cell contraction	6/1175	35/18986	0.171429	2.76999	2.69197	0.0192213	0.198206	0.174916	ADORA1/CAMK2D/CAV1/CTNNA3/DSG2/FGF13	6	1.71429
BP	GO:0110110	positive regulation of animal organ morphogenesis	6/1175	35/18986	0.171429	2.76999	2.69197	0.0192213	0.198206	0.174916	BMP4/FGF10/MESP1/MSX1/NGFR/SPRY1	6	1.71429
BP	GO:0046718	symbiont entry into host cell	17/1175	159/18986	0.106918	1.72762	2.36641	0.0195663	0.198736	0.175384	AXL/CAV1/CCR5/CD74/CD86/CIITA/CLEC5A/CR1/CR2/EGFR/HLA-DRB1/ITGB7/MID2/NRP1/SIGLEC1/TNFRSF14/TRIM22	17	1.06918
BP	GO:0003279	cardiac septum development	13/1175	111/18986	0.117117	1.89241	2.42194	0.0196236	0.198736	0.175384	BMP4/CCN1/HES1/HEYL/ISL1/NDST1/NOG/NRP1/PARVA/PLXND1/PRDM1/PTK7/TGFBR3	13	1.17117
BP	GO:0032963	collagen metabolic process	13/1175	111/18986	0.117117	1.89241	2.42194	0.0196236	0.198736	0.175384	ADAMTS3/BMP4/CIITA/COL5A1/CREB3L1/F2R/MMP1/MMP15/MMP9/P3H3/PEPD/RGCC/VIM	13	1.17117
BP	GO:0003407	neural retina development	11/1175	88/18986	0.125	2.01979	2.46277	0.019669	0.198736	0.175384	DLX2/HES1/HIPK1/NTRK2/POU4F2/PRDM1/RPE65/SAMD11/SDK2/USH1C/VSX1	11	1.25
BP	GO:0010232	vascular transport	11/1175	88/18986	0.125	2.01979	2.46277	0.019669	0.198736	0.175384	ABCC9/CD36/LRP1/SLC2A13/SLC2A3/SLC38A1/SLC38A2/SLC4A3/SLC4A4/SLC4A8/SLC7A3	11	1.25
BP	GO:0032370	positive regulation of lipid transport	11/1175	88/18986	0.125	2.01979	2.46277	0.019669	0.198736	0.175384	ABCA13/ACSL1/ANXA2P2/CAV1/CYP4A11/DENND5B/ECRG4/LIPG/LRP1/MAP2K6/TNFRSF11A	11	1.25
BP	GO:0055013	cardiac muscle cell development	11/1175	88/18986	0.125	2.01979	2.46277	0.019669	0.198736	0.175384	ACTN2/ALPK3/BMP4/ISL1/MEIS1/MYLK3/NEBL/PLEC/RGS2/SLC8A1/ZMPSTE24	11	1.25
BP	GO:0150104	transport across blood-brain barrier	11/1175	88/18986	0.125	2.01979	2.46277	0.019669	0.198736	0.175384	ABCC9/CD36/LRP1/SLC2A13/SLC2A3/SLC38A1/SLC38A2/SLC4A3/SLC4A4/SLC4A8/SLC7A3	11	1.25
BP	GO:0042554	superoxide anion generation	7/1175	45/18986	0.155556	2.51351	2.61078	0.0196884	0.198736	0.175384	CYBB/EGFR/FPR2/HVCN1/ITGAM/ITGB2/NCF1	7	1.55556
BP	GO:0070296	sarcoplasmic reticulum calcium ion transport	7/1175	45/18986	0.155556	2.51351	2.61078	0.0196884	0.198736	0.175384	CAMK2D/CCR5/HRC/RYR1/SLC8A1/TMEM38A/ZMPSTE24	7	1.55556
BP	GO:1901861	regulation of muscle tissue development	7/1175	45/18986	0.155556	2.51351	2.61078	0.0196884	0.198736	0.175384	BMP4/JPH2/LEF1/MEGF10/MYOG/TWIST1/WNT3A	7	1.55556
BP	GO:0090303	positive regulation of wound healing	9/1175	66/18986	0.136364	2.2034	2.51538	0.0198885	0.200097	0.176585	ANO6/CD36/F12/F2R/F3/FERMT1/HRAS/PTK2/THBS1	9	1.36364
BP	GO:0033622	integrin activation	5/1175	26/18986	0.192308	3.10736	2.76177	0.0199374	0.200097	0.176585	CXCL12/FBLIM1/FERMT1/PTGER4/SKAP1	5	1.92308
BP	GO:0060740	prostate gland epithelium morphogenesis	5/1175	26/18986	0.192308	3.10736	2.76177	0.0199374	0.200097	0.176585	BMP4/ESR1/FGF10/NOG/TNC	5	1.92308
BP	GO:1904377	positive regulation of protein localization to cell periphery	10/1175	77/18986	0.12987	2.09848	2.48075	0.0199851	0.200194	0.17667	ANXA13/DPP10/EGFR/LRP1/PRKCH/PRNP/RAB38/RAMP3/SPTBN1/WNT3A	10	1.2987
BP	GO:0048762	mesenchymal cell differentiation	26/1175	274/18986	0.0948905	1.53327	2.28371	0.0200865	0.200447	0.176894	ALX1/BMP4/EDNRB/ERBB4/FGF10/FOXC1/GSC/HES1/HEYL/HGF/ISL1/KITLG/LEF1/MIR326/MSX1/NOG/NRP1/PTK2/RGCC/SEMA5B/SPRED1/SPRY1/TGFBR3/TWIST1/WWTR1/ZNF703	26	0.948905
BP	GO:0022604	regulation of cell morphogenesis	24/1175	248/18986	0.0967742	1.56371	2.29508	0.0200946	0.200447	0.176894	CAPRIN2/CCL13/CCL2/CCL24/CDKL5/CPNE5/CUX2/EFNA5/EPB41L3/FBLIM1/FGD5/GPRASP3/ITGB2/KIT/LPAR1/NTNG1/NTNG2/PALMD/PARVA/PLEKHO1/PLXND1/PTK2/RIMS1/ZMPSTE24	24	0.967742
BP	GO:0016055	Wnt signaling pathway	41/1175	476/18986	0.0861345	1.39179	2.22346	0.0203084	0.200447	0.176894	AMOTL2/APCDD1/BARX1/CAPRIN2/CAV1/CCND1/CELSR2/CELSR3/CPE/EDNRB/EGFR/EGR1/FERMT1/FGF10/FOXD1/GPC5/GSC/HECW1/ISL1/KLF15/KREMEN2/LEF1/LRP1/LRP4/MAGI2/MESP1/NFATC4/NOG/NR4A2/PORCN/PTK7/PTPRO/PYGO1/RBMS3/RSPO2/SFRP5/TMEM196/WNT3A/WNT5B/WWTR1/ZNF703	41	0.861345
BP	GO:0002536	respiratory burst involved in inflammatory response	3/1175	10/18986	0.3	4.84749	3.12576	0.0204297	0.200447	0.176894	NCF1/S100A9/SLAMF8	3	3
BP	GO:0009624	response to nematode	3/1175	10/18986	0.3	4.84749	3.12576	0.0204297	0.200447	0.176894	PTGER2/PTGER4/PTGS2	3	3
BP	GO:0016102	diterpenoid biosynthetic process	3/1175	10/18986	0.3	4.84749	3.12576	0.0204297	0.200447	0.176894	ALDH1A3/BCO1/RBP1	3	3
BP	GO:0038060	nitric oxide-cGMP-mediated signaling	3/1175	10/18986	0.3	4.84749	3.12576	0.0204297	0.200447	0.176894	CD36/GUCY1B1/THBS1	3	3
BP	GO:0045657	positive regulation of monocyte differentiation	3/1175	10/18986	0.3	4.84749	3.12576	0.0204297	0.200447	0.176894	CD74/DCSTAMP/HLA-DRB1	3	3
BP	GO:0048340	paraxial mesoderm morphogenesis	3/1175	10/18986	0.3	4.84749	3.12576	0.0204297	0.200447	0.176894	FOXC1/LEF1/WNT3A	3	3
BP	GO:0061626	pharyngeal arch artery morphogenesis	3/1175	10/18986	0.3	4.84749	3.12576	0.0204297	0.200447	0.176894	BMP4/HES1/NOG	3	3
BP	GO:1905770	regulation of mesodermal cell differentiation	3/1175	10/18986	0.3	4.84749	3.12576	0.0204297	0.200447	0.176894	BMP4/MESP1/WNT3A	3	3
BP	GO:0014909	smooth muscle cell migration	12/1175	100/18986	0.12	1.939	2.4181	0.0205079	0.200839	0.17724	ADAMTS1/BMP4/CCL5/CCN3/IGFBP3/LPAR1/LRP1/NDRG4/NRP1/PARVA/PDGFD/TRIB1	12	1.2
BP	GO:0031341	regulation of cell killing	13/1175	112/18986	0.116071	1.87552	2.38683	0.0209882	0.204781	0.180719	CD1C/CD5L/CLEC12B/CR1/CR1L/CXCL6/FCER2/HLA-DRB1/IL23R/IL7R/ITGAM/MICA/SLAMF6	13	1.16071
BP	GO:0042116	macrophage activation	13/1175	112/18986	0.116071	1.87552	2.38683	0.0209882	0.204781	0.180719	BPI/C5AR1/CD74/CLU/CST7/DYSF/FCER2/IRGM/ITGAM/ITGB2/MCUB/SYT11/THBS1	13	1.16071
BP	GO:0048593	camera-type eye morphogenesis	15/1175	136/18986	0.110294	1.78217	2.35122	0.0211728	0.206018	0.181811	ADAMTS9/ALDH1A3/BMP4/EPHB1/HIPK1/MEIS1/NTRK2/PRDM1/SAMD11/SDK2/SHROOM2/SOX1/TWIST1/USH1C/VSX1	15	1.10294
BP	GO:0086065	cell communication involved in cardiac conduction	8/1175	56/18986	0.142857	2.30833	2.51835	0.0211934	0.206018	0.181811	CACNA2D1/CAMK2D/CAV1/CTNNA3/DSG2/HRC/KCNJ3/SLC8A1	8	1.42857
BP	GO:0071277	cellular response to calcium ion	10/1175	78/18986	0.128205	2.07158	2.43572	0.0216973	0.207255	0.182902	ABCC9/ALOX15/ALOX5AP/CAMK2D/CPNE5/CPNE8/FOSB/KCNQ3/RASA4/RYR1	10	1.28205
BP	GO:0051651	maintenance of location in cell	22/1175	224/18986	0.0982143	1.58698	2.26978	0.0217428	0.207255	0.182902	ANK3/CAMK2D/CAV1/CCR5/CXCL10/DZIP1/F2R/GP9/HK2/HRC/ITPR2/JPH2/PGR/PLCB4/PLCH1/RYR1/S100A8/S100A9/SLC8A1/SYNE1/TMEM38A/TRPC1	22	0.982143
BP	GO:1901654	response to ketone	22/1175	224/18986	0.0982143	1.58698	2.26978	0.0217428	0.207255	0.182902	A2M/ADCY6/CAV1/CYBB/DSG2/EFNA5/EGFR/FOSB/GABRB1/GNG2/GPI/ITGAM/KLF2/MSTN/NCF1/PTGER2/PTGER4/PTGFR/TGFBR3/THBS1/TNC/UGT3A2	22	0.982143
BP	GO:0050832	defense response to fungus	9/1175	67/18986	0.134328	2.17052	2.46517	0.0217564	0.207255	0.182902	CTSG/DEFA4/GNLY/IL17RA/IL17RC/S100A12/S100A8/S100A9/SPON2	9	1.34328
BP	GO:0055074	calcium ion homeostasis	30/1175	329/18986	0.0911854	1.4734	2.22478	0.0218389	0.207255	0.182902	ADORA1/ATP2B3/CAMK2D/CAV1/CCL13/CCL23/CCL5/CCR5/CXCL10/CXCL12/F2R/GP9/GRIK2/GRM1/HRC/ITPR2/JPH2/MCUB/PLCB4/PLCH1/RYR1/SLC25A27/SLC8A1/SV2A/SYPL2/TMEM38A/TMTC2/TRPC1/TRPC6/TRPC7	30	0.911854
BP	GO:0010526	retrotransposon silencing	6/1175	36/18986	0.166667	2.69305	2.61154	0.0218938	0.207255	0.182902	MAEL/MORC1/MOV10L1/TDRD9/TEX15/ZNF93	6	1.66667
BP	GO:0010765	positive regulation of sodium ion transport	6/1175	36/18986	0.166667	2.69305	2.61154	0.0218938	0.207255	0.182902	ANK3/CNTN1/FGF13/FXYD2/FXYD6/TESC	6	1.66667
BP	GO:0050931	pigment cell differentiation	6/1175	36/18986	0.166667	2.69305	2.61154	0.0218938	0.207255	0.182902	ADAMTS9/EDNRB/KIT/KITLG/RAB38/TYRP1	6	1.66667
BP	GO:0060317	cardiac epithelial to mesenchymal transition	6/1175	36/18986	0.166667	2.69305	2.61154	0.0218938	0.207255	0.182902	HEYL/MSX1/NOG/SPRY1/TGFBR3/TWIST1	6	1.66667
BP	GO:0002697	regulation of immune effector process	36/1175	410/18986	0.0878049	1.41878	2.20181	0.0219152	0.207255	0.182902	A2M/AXL/C3/C4BPA/CD1C/CD36/CD5L/CD74/CD86/CLEC12B/CR1/CR1L/CR2/CXCL6/ENPP3/FCER2/GPI/HLA-DRB1/IL23R/IL5/IL7R/IRF4/ITGAM/ITGB2/KIT/MICA/NCF1/PRAM1/S100A9/SERPING1/SLAMF6/SLAMF8/SPON2/TLR7/TNFRSF14/TWIST1	36	0.878049
BP	GO:0048483	autonomic nervous system development	7/1175	46/18986	0.152174	2.45887	2.5444	0.0220213	0.207255	0.182902	ACKR3/EDNRB/EGR2/HES1/KIF26A/NAV2/NRP1	7	1.52174
BP	GO:0048512	circadian behavior	7/1175	46/18986	0.152174	2.45887	2.5444	0.0220213	0.207255	0.182902	ADORA1/ANKFN1/C3orf70/EGR1/GPR176/KCNA2/KCND2	7	1.52174
BP	GO:0097028	dendritic cell differentiation	7/1175	46/18986	0.152174	2.45887	2.5444	0.0220213	0.207255	0.182902	AXL/DCSTAMP/FLT3/IRF4/LILRB2/TMEM176A/TMEM176B	7	1.52174
BP	GO:0001710	mesodermal cell fate commitment	4/1175	18/18986	0.222222	3.59073	2.82441	0.022227	0.207255	0.182902	BMP4/MESP1/NODAL/WNT3A	4	2.22222
BP	GO:0010517	regulation of phospholipase activity	4/1175	18/18986	0.222222	3.59073	2.82441	0.022227	0.207255	0.182902	ANXA8/CCL5/LRP1/RGS2	4	2.22222
BP	GO:0010755	regulation of plasminogen activation	4/1175	18/18986	0.222222	3.59073	2.82441	0.022227	0.207255	0.182902	F12/PLAUR/S100A10/THBS1	4	2.22222
BP	GO:0031649	heat generation	4/1175	18/18986	0.222222	3.59073	2.82441	0.022227	0.207255	0.182902	ARRDC3/EDNRB/PTGS2/TNFRSF11A	4	2.22222
BP	GO:0034112	positive regulation of homotypic cell-cell adhesion	4/1175	18/18986	0.222222	3.59073	2.82441	0.022227	0.207255	0.182902	ANK3/CCL5/CTSG/PLAUR	4	2.22222
BP	GO:0035234	ectopic germ cell programmed cell death	4/1175	18/18986	0.222222	3.59073	2.82441	0.022227	0.207255	0.182902	KIT/KITLG/MAEL/UNC5C	4	2.22222
BP	GO:0043217	myelin maintenance	4/1175	18/18986	0.222222	3.59073	2.82441	0.022227	0.207255	0.182902	CLU/EPB41L3/NDRG1/PLEC	4	2.22222
BP	GO:0044539	long-chain fatty acid import into cell	4/1175	18/18986	0.222222	3.59073	2.82441	0.022227	0.207255	0.182902	ACSL1/CD36/IRS2/THBS1	4	2.22222
BP	GO:0055119	relaxation of cardiac muscle	4/1175	18/18986	0.222222	3.59073	2.82441	0.022227	0.207255	0.182902	CAMK2D/HRC/RGS2/SLC8A1	4	2.22222
BP	GO:0141005	retrotransposon silencing by heterochromatin formation	4/1175	18/18986	0.222222	3.59073	2.82441	0.022227	0.207255	0.182902	MAEL/MORC1/MOV10L1/TDRD9	4	2.22222
BP	GO:0007218	neuropeptide signaling pathway	13/1175	113/18986	0.115044	1.85892	2.35207	0.0224225	0.208708	0.184184	CPE/ECEL1/ECRG4/GLRA1/GPR84/GRPR/LTB4R2/MCHR1/NMUR1/NPFF/NXPH3/OPRM1/SORCS2	13	1.15044
BP	GO:0051592	response to calcium ion	15/1175	137/18986	0.109489	1.76916	2.32066	0.0224665	0.208748	0.184219	ABCC9/ALOX15/ALOX5AP/CAMK2D/CAV1/CPNE5/CPNE8/EGFR/FOSB/KCNMB4/KCNQ3/RASA4/RYR1/THBS1/TRPC1	15	1.09489
BP	GO:0060541	respiratory system development	22/1175	225/18986	0.0977778	1.57992	2.24757	0.0227444	0.210775	0.186008	ALDH1A3/BMP4/CCN2/CRISPLD2/EGFR/EPAS1/FGF10/HES1/KLF2/KRAS/LEF1/LHX3/MSX1/NODAL/NOG/PGR/PTK7/RSPO2/SIM2/SPEF2/SPRY1/TNC	22	0.977778
BP	GO:0060560	developmental growth involved in morphogenesis	23/1175	238/18986	0.0966387	1.56152	2.239	0.0228346	0.210775	0.186008	BMP4/CDKL5/CPNE5/CXCL12/EFNA5/EPHA7/ESR1/FGF10/FGF13/L1CAM/LAMB2/MESP1/MT3/NRN1/NRP1/PAK6/POU4F2/PTK7/RIMS1/SEMA5B/SPRY1/TNC/WNT3A	23	0.966387
BP	GO:0008543	fibroblast growth factor receptor signaling pathway	11/1175	90/18986	0.122222	1.9749	2.3811	0.0228851	0.210775	0.186008	CCN2/CREB3L1/FGF10/FGF20/FLRT2/NDST1/NGFR/NOG/SPRY1/THBS1/TRIM71	11	1.22222
BP	GO:0048708	astrocyte differentiation	11/1175	90/18986	0.122222	1.9749	2.3811	0.0228851	0.210775	0.186008	C5AR1/EGFR/HES1/KRAS/LAMB2/LRP1/NOG/S100A8/S100A9/TSPAN2/VIM	11	1.22222
BP	GO:0050672	negative regulation of lymphocyte proliferation	11/1175	90/18986	0.122222	1.9749	2.3811	0.0228851	0.210775	0.186008	BMP4/CD86/CR1/HLA-DRB1/LILRB2/PLA2G2D/PLA2G2F/PRNP/RIPOR2/SCGB1A1/TNFRSF14	11	1.22222
BP	GO:0032967	positive regulation of collagen biosynthetic process	5/1175	27/18986	0.185185	2.99228	2.66075	0.0232561	0.213444	0.188364	BMP4/CREB3L1/F2R/RGCC/VIM	5	1.85185
BP	GO:0048245	eosinophil chemotaxis	5/1175	27/18986	0.185185	2.99228	2.66075	0.0232561	0.213444	0.188364	CCL13/CCL2/CCL23/CCL24/CCL5	5	1.85185
BP	GO:0001755	neural crest cell migration	8/1175	57/18986	0.140351	2.26783	2.46215	0.0233617	0.213668	0.188562	BMP4/EDNRB/ERBB4/ISL1/KITLG/NRP1/SEMA5B/TWIST1	8	1.40351
BP	GO:0035315	hair cell differentiation	8/1175	57/18986	0.140351	2.26783	2.46215	0.0233617	0.213668	0.188562	BMP4/ESRP1/FGF20/GRXCR2/HES1/MCOLN3/STRC/USH1C	8	1.40351
BP	GO:0019731	antibacterial humoral response	10/1175	79/18986	0.126582	2.04535	2.39136	0.0235136	0.214355	0.189168	BPI/CTSG/DEFA4/DEFB1/H2BC10/H2BC4/RNASE3/RNASE6/SEMG1/SPON2	10	1.26582
BP	GO:0016079	synaptic vesicle exocytosis	12/1175	102/18986	0.117647	1.90098	2.3434	0.0235918	0.214355	0.189168	CADPS2/CASK/CPLX4/DOC2A/PPFIA2/RIMS1/RIMS3/SLC4A8/STX1A/SV2A/SV2C/SYT11	12	1.17647
BP	GO:0048534	hematopoietic or lymphoid organ development	12/1175	102/18986	0.117647	1.90098	2.3434	0.0235918	0.214355	0.189168	ARTN/BARX1/BCL11B/FGF10/FOXE1/HES1/IL15/IL7R/MAFB/ONECUT1/TNFRSF11A/ZMPSTE24	12	1.17647
BP	GO:0006936	muscle contraction	32/1175	358/18986	0.0893855	1.44432	2.17987	0.0235998	0.214355	0.189168	ABCC9/ADORA1/APBB1/BDKRB2/CACNA1H/CACNA2D1/CAMK2D/CAV1/CTNNA3/DES/DSG2/EDNRB/F2R/FGF13/GLRA1/HRC/HTR7/KCND2/KCND3/KCNJ3/KIT/MAP2K6/MIR30E/MYH1/MYL9/NMUR1/PTGS2/RGS2/RYR1/SLC8A1/TMEM38A/TNNC1	32	0.893855
BP	GO:0050953	sensory perception of light stimulus	22/1175	226/18986	0.0973451	1.57293	2.22546	0.0237812	0.21563	0.190293	CLIC5/CNGA1/CPLX4/CRYBA2/CRYGN/EPAS1/GLRA1/GRK1/GRM6/LAMB2/MYO3B/PDE6H/RAX/RGS9BP/RIMS1/RPE65/SEMA5B/SFRP5/TIMP3/USH1C/VSX1/ZIC2	22	0.973451
BP	GO:0010811	positive regulation of cell-substrate adhesion	14/1175	126/18986	0.111111	1.79537	2.30071	0.0239817	0.217073	0.191567	ALOX15/CCN1/CD36/CEACAM6/COL26A1/FBLN2/FERMT1/FUT1/HACD1/NRP1/S100A10/SKAP1/SPOCK2/VIT	14	1.11111
BP	GO:0032412	regulation of monoatomic ion transmembrane transporter activity	19/1175	188/18986	0.101064	1.63302	2.24037	0.024166	0.218366	0.192708	ACTN2/ANK3/CACNG5/CAMK2D/CAV1/CCL2/FGF13/FXYD2/GEM/GPR35/HRC/JPH2/LRRC52/MAPK8IP2/MMP9/OPRM1/TCAF2/TESC/TRPC6	19	1.01064
BP	GO:0048247	lymphocyte chemotaxis	7/1175	47/18986	0.148936	2.40656	2.47975	0.0245388	0.220975	0.19501	CCL2/CCL5/CXCL10/CXCL12/CXCL16/DEFA4/PLEC	7	1.48936
BP	GO:0048634	regulation of muscle organ development	7/1175	47/18986	0.148936	2.40656	2.47975	0.0245388	0.220975	0.19501	BMP4/JPH2/LEF1/MEGF10/MYOG/TWIST1/WNT3A	7	1.48936
BP	GO:0071230	cellular response to amino acid stimulus	11/1175	91/18986	0.120879	1.9532	2.34106	0.0246299	0.221416	0.195399	AMIGO1/COL4A1/CPEB1/CYBB/EGFR/GLRA1/NTRK2/PDGFD/PTGS2/SESN3/STAMBPL1	11	1.20879
BP	GO:0002504	antigen processing and presentation of peptide or polysaccharide antigen via MHC class II	6/1175	37/18986	0.162162	2.62026	2.53381	0.0248059	0.221484	0.195459	CD74/CTSD/HLA-DQB1/HLA-DRB1/HLA-DRB5/THBS1	6	1.62162
BP	GO:0010092	specification of animal organ identity	6/1175	37/18986	0.162162	2.62026	2.53381	0.0248059	0.221484	0.195459	BMP4/FGF10/ISL1/MESP1/SPRY1/TBR1	6	1.62162
BP	GO:0034110	regulation of homotypic cell-cell adhesion	6/1175	37/18986	0.162162	2.62026	2.53381	0.0248059	0.221484	0.195459	ANK3/CCL5/CD9/CTSG/PLAUR/ZNF703	6	1.62162
BP	GO:0042462	eye photoreceptor cell development	6/1175	37/18986	0.162162	2.62026	2.53381	0.0248059	0.221484	0.195459	DZANK1/NTRK2/OLFM3/PRDM1/SAMD11/USH1C	6	1.62162
BP	GO:0050806	positive regulation of synaptic transmission	18/1175	176/18986	0.102273	1.65255	2.23387	0.024915	0.222082	0.195987	ADORA1/CACNG5/CCL2/EGFR/GPR158/GRIK2/LILRB2/MIR30B/NFATC4/NOG/NTRK2/PDE9A/PRNP/PTGS2/RAPSN/SLC4A8/STX1A/TSHZ3	18	1.02273
BP	GO:0032755	positive regulation of interleukin-6 production	12/1175	103/18986	0.116505	1.88252	2.30668	0.0252556	0.224737	0.198329	CD36/CD74/F2R/IL16/IL17RA/IL17RC/ISL1/LILRB2/MAPK13/SPON2/TLR7/TWIST1	12	1.16505
BP	GO:0014032	neural crest cell development	10/1175	80/18986	0.125	2.01979	2.34766	0.0254371	0.225938	0.19939	BMP4/EDNRB/ERBB4/FOXC1/HES1/ISL1/KITLG/NRP1/SEMA5B/TWIST1	10	1.25
BP	GO:0022612	gland morphogenesis	14/1175	127/18986	0.110236	1.78123	2.26883	0.0254766	0.225938	0.19939	BMP4/CAV1/EGFR/ESR1/FGF10/FGL1/HGF/NOG/NRG3/NRP1/PGR/PLXND1/TNC/WNT3A	14	1.10236
BP	GO:0061005	cell differentiation involved in kidney development	8/1175	58/18986	0.137931	2.22873	2.40712	0.0256812	0.226434	0.199828	EDNRB/HES1/KLF15/LAMB2/MAGI2/MMP9/PTPRO/WWTR1	8	1.37931
BP	GO:0061900	glial cell activation	8/1175	58/18986	0.137931	2.22873	2.40712	0.0256812	0.226434	0.199828	C5AR1/CLU/CST7/EGFR/ITGAM/ITGB2/LRP1/SYT11	8	1.37931
BP	GO:0072132	mesenchyme morphogenesis	8/1175	58/18986	0.137931	2.22873	2.40712	0.0256812	0.226434	0.199828	FOXC1/HEYL/ISL1/LEF1/MSX1/NOG/TWIST1/WNT3A	8	1.37931
BP	GO:0043903	regulation of biological process involved in symbiotic interaction	9/1175	69/18986	0.130435	2.1076	2.36735	0.0258636	0.226434	0.199828	CAV1/CD74/CIITA/CXCL6/CXCL8/HLA-DRB1/MID2/MIR30C1/TRIM22	9	1.30435
BP	GO:0001890	placenta development	16/1175	152/18986	0.105263	1.70087	2.22828	0.0262131	0.226434	0.199828	ADAM19/CCN1/EGFR/EPAS1/HES1/LDOC1/LEF1/LHX3/NODAL/PRDM1/PTGS2/PTK2/SPINT1/TCF23/TTPA/ZNF568	16	1.05263
BP	GO:0032945	negative regulation of mononuclear cell proliferation	11/1175	92/18986	0.119565	1.93197	2.30152	0.0264693	0.226434	0.199828	BMP4/CD86/CR1/HLA-DRB1/LILRB2/PLA2G2D/PLA2G2F/PRNP/RIPOR2/SCGB1A1/TNFRSF14	11	1.19565
BP	GO:0008360	regulation of cell shape	15/1175	140/18986	0.107143	1.73125	2.23048	0.0267049	0.226434	0.199828	CCL13/CCL2/CCL24/EPB41L3/FBLIM1/FGD5/ITGB2/KIT/LPAR1/PALMD/PARVA/PLEKHO1/PLXND1/PTK2/ZMPSTE24	15	1.07143
BP	GO:0030048	actin filament-based movement	15/1175	140/18986	0.107143	1.73125	2.23048	0.0267049	0.226434	0.199828	ABCC9/ADORA1/CACNA2D1/CAMK2D/CAV1/CTNNA3/DSG2/FGF13/FNBP1L/KCND3/KCNJ3/MYO7B/PARVA/SYNE2/TNNC1	15	1.07143
BP	GO:0048339	paraxial mesoderm development	4/1175	19/18986	0.210526	3.40175	2.6902	0.026809	0.226434	0.199828	DLL3/FOXC1/LEF1/WNT3A	4	2.10526
BP	GO:0060749	mammary gland alveolus development	4/1175	19/18986	0.210526	3.40175	2.6902	0.026809	0.226434	0.199828	CCND1/ERBB4/ESR1/SOCS2	4	2.10526
BP	GO:0060977	coronary vasculature morphogenesis	4/1175	19/18986	0.210526	3.40175	2.6902	0.026809	0.226434	0.199828	ARID2/NRP1/SPRED1/TGFBR3	4	2.10526
BP	GO:0061377	mammary gland lobule development	4/1175	19/18986	0.210526	3.40175	2.6902	0.026809	0.226434	0.199828	CCND1/ERBB4/ESR1/SOCS2	4	2.10526
BP	GO:0097320	plasma membrane tubulation	4/1175	19/18986	0.210526	3.40175	2.6902	0.026809	0.226434	0.199828	CAVIN2/EHD2/FNBP1L/PACSIN1	4	2.10526
BP	GO:0001660	fever generation	3/1175	11/18986	0.272727	4.40681	2.90291	0.0268201	0.226434	0.199828	EDNRB/PTGS2/TNFRSF11A	3	2.72727
BP	GO:0003139	secondary heart field specification	3/1175	11/18986	0.272727	4.40681	2.90291	0.0268201	0.226434	0.199828	BMP4/ISL1/MESP1	3	2.72727
BP	GO:0021604	cranial nerve structural organization	3/1175	11/18986	0.272727	4.40681	2.90291	0.0268201	0.226434	0.199828	EGR2/KCNA2/NRP1	3	2.72727
BP	GO:0021889	olfactory bulb interneuron differentiation	3/1175	11/18986	0.272727	4.40681	2.90291	0.0268201	0.226434	0.199828	ARX/ERBB4/UNCX	3	2.72727
BP	GO:0032000	positive regulation of fatty acid beta-oxidation	3/1175	11/18986	0.272727	4.40681	2.90291	0.0268201	0.226434	0.199828	IRS2/PLIN5/TWIST1	3	2.72727
BP	GO:0033089	positive regulation of T cell differentiation in thymus	3/1175	11/18986	0.272727	4.40681	2.90291	0.0268201	0.226434	0.199828	EGR3/IL7R/VNN1	3	2.72727
BP	GO:0045843	negative regulation of striated muscle tissue development	3/1175	11/18986	0.272727	4.40681	2.90291	0.0268201	0.226434	0.199828	BMP4/LEF1/TWIST1	3	2.72727
BP	GO:0060579	ventral spinal cord interneuron fate commitment	3/1175	11/18986	0.272727	4.40681	2.90291	0.0268201	0.226434	0.199828	DMRT3/LHX3/SOX1	3	2.72727
BP	GO:0060581	cell fate commitment involved in pattern specification	3/1175	11/18986	0.272727	4.40681	2.90291	0.0268201	0.226434	0.199828	DMRT3/LHX3/SOX1	3	2.72727
BP	GO:0060601	lateral sprouting from an epithelium	3/1175	11/18986	0.272727	4.40681	2.90291	0.0268201	0.226434	0.199828	BMP4/FGF10/NOG	3	2.72727
BP	GO:0071313	cellular response to caffeine	3/1175	11/18986	0.272727	4.40681	2.90291	0.0268201	0.226434	0.199828	RYR1/SLC8A1/TMEM38A	3	2.72727
BP	GO:0072124	regulation of glomerular mesangial cell proliferation	3/1175	11/18986	0.272727	4.40681	2.90291	0.0268201	0.226434	0.199828	BMP4/EGR1/PDGFD	3	2.72727
BP	GO:0072711	cellular response to hydroxyurea	3/1175	11/18986	0.272727	4.40681	2.90291	0.0268201	0.226434	0.199828	DDI1/DDX11/NSMCE3	3	2.72727
BP	GO:1901329	regulation of odontoblast differentiation	3/1175	11/18986	0.272727	4.40681	2.90291	0.0268201	0.226434	0.199828	BMP4/LEF1/MSX1	3	2.72727
BP	GO:1901844	regulation of cell communication by electrical coupling involved in cardiac conduction	3/1175	11/18986	0.272727	4.40681	2.90291	0.0268201	0.226434	0.199828	CAMK2D/CAV1/HRC	3	2.72727
BP	GO:0002227	innate immune response in mucosa	5/1175	28/18986	0.178571	2.88541	2.5643	0.0269115	0.226434	0.199828	DEFA4/DEFB1/H2BC10/H2BC4/RNASE3	5	1.78571
BP	GO:0010714	positive regulation of collagen metabolic process	5/1175	28/18986	0.178571	2.88541	2.5643	0.0269115	0.226434	0.199828	BMP4/CREB3L1/F2R/RGCC/VIM	5	1.78571
BP	GO:0016048	detection of temperature stimulus	5/1175	28/18986	0.178571	2.88541	2.5643	0.0269115	0.226434	0.199828	ADORA1/CXCL12/EPHB1/GRIK2/NGFR	5	1.78571
BP	GO:0060512	prostate gland morphogenesis	5/1175	28/18986	0.178571	2.88541	2.5643	0.0269115	0.226434	0.199828	BMP4/ESR1/FGF10/NOG/TNC	5	1.78571
BP	GO:0042102	positive regulation of T cell proliferation	12/1175	104/18986	0.115385	1.86442	2.27037	0.0270037	0.226434	0.199828	CARD11/CCL5/CD6/CD86/HES1/HHLA2/IL15/IL23R/KITLG/LILRB2/MIR30B/RASAL3	12	1.15385
BP	GO:0098659	inorganic cation import across plasma membrane	14/1175	128/18986	0.109375	1.76731	2.23723	0.0270395	0.226434	0.199828	ABCC9/CACNA1A/CACNA1B/CACNA1E/CACNA1H/CACNA2D1/FXYD2/GRM6/KCNJ3/PRNP/SLC12A1/SLC8A1/SLC9C2/TRPV3	14	1.09375
BP	GO:0099587	inorganic ion import across plasma membrane	14/1175	128/18986	0.109375	1.76731	2.23723	0.0270395	0.226434	0.199828	ABCC9/CACNA1A/CACNA1B/CACNA1E/CACNA1H/CACNA2D1/FXYD2/GRM6/KCNJ3/PRNP/SLC12A1/SLC8A1/SLC9C2/TRPV3	14	1.09375
BP	GO:0060840	artery development	13/1175	116/18986	0.112069	1.81084	2.24988	0.0271627	0.227084	0.200401	ADAMTS9/ARID2/BMP4/EGR2/FOXC1/HES1/LRP1/NDST1/NGFR/NOG/NRP1/PLXND1/PRDM1	13	1.12069
BP	GO:0031295	T cell costimulation	7/1175	48/18986	0.145833	2.35642	2.41673	0.0272466	0.227084	0.200401	CARD11/CAV1/CD86/HHLA2/LILRB2/MAP3K8/TNFRSF14	7	1.45833
BP	GO:1904894	positive regulation of receptor signaling pathway via STAT	7/1175	48/18986	0.145833	2.35642	2.41673	0.0272466	0.227084	0.200401	CCL5/ERBB4/F2R/HES1/IL5/IL7R/KIT	7	1.45833
BP	GO:0072659	protein localization to plasma membrane	27/1175	295/18986	0.0915254	1.4789	2.12919	0.0272953	0.22713	0.200441	ACTN2/ANK3/ANXA13/C2CD5/CAMK2D/DPP10/EGFR/EHD2/EPB41L3/FGF13/GPR158/KCNIP3/KRT18/LRP1/MRAP2/NHERF4/PACSIN1/PIP5K1A/PRAM1/PRKCH/PRNP/RAMP3/S100A10/SKAP1/SPTBN1/TESC/WNT3A	27	0.915254
BP	GO:0007519	skeletal muscle tissue development	18/1175	178/18986	0.101124	1.63399	2.18272	0.0275216	0.228651	0.201784	ABCC9/ATF3/CAV1/EGR1/EGR2/EPHB1/HDAC9/HEYL/KRAS/MCUB/MEGF10/MSTN/MYOG/PAX5/PLEC/RYR1/TWIST1/WNT3A	18	1.01124
BP	GO:0010934	macrophage cytokine production	6/1175	38/18986	0.157895	2.55131	2.45861	0.0279653	0.229573	0.202598	AXL/CD36/CD74/SPON2/TLR7/TWIST1	6	1.57895
BP	GO:0010935	regulation of macrophage cytokine production	6/1175	38/18986	0.157895	2.55131	2.45861	0.0279653	0.229573	0.202598	AXL/CD36/CD74/SPON2/TLR7/TWIST1	6	1.57895
BP	GO:0014808	release of sequestered calcium ion into cytosol by sarcoplasmic reticulum	6/1175	38/18986	0.157895	2.55131	2.45861	0.0279653	0.229573	0.202598	CAMK2D/CCR5/HRC/RYR1/SLC8A1/TMEM38A	6	1.57895
BP	GO:0032197	retrotransposition	6/1175	38/18986	0.157895	2.55131	2.45861	0.0279653	0.229573	0.202598	MAEL/MORC1/MOV10L1/TDRD9/TEX15/ZNF93	6	1.57895
BP	GO:0034121	regulation of toll-like receptor signaling pathway	6/1175	38/18986	0.157895	2.55131	2.45861	0.0279653	0.229573	0.202598	BIRC3/CD36/ESR1/IRF4/S100A8/S100A9	6	1.57895
BP	GO:0070229	negative regulation of lymphocyte apoptotic process	6/1175	38/18986	0.157895	2.55131	2.45861	0.0279653	0.229573	0.202598	BCL11B/BMP4/CCL5/CD74/IL7R/IRS2	6	1.57895
BP	GO:0051090	regulation of DNA-binding transcription factor activity	32/1175	363/18986	0.0881543	1.42442	2.09704	0.0279879	0.229573	0.202598	ADGRG3/ADORA3/ANXA4/ARID5B/BEX1/CARD11/CLU/ESR1/HES1/HEYL/IL5/KIT/MID2/NLRP12/NODAL/NR0B2/NWD1/POU4F1/POU4F2/PRKCH/PRNP/RGCC/S100A12/S100A8/S100A9/TMIGD3/TNFRSF11A/TRAF5/TRIB1/TRIM22/WNT3A/ZIC2	32	0.881543
BP	GO:0046530	photoreceptor cell differentiation	9/1175	70/18986	0.128571	2.0775	2.31969	0.0281104	0.229573	0.202598	CDHR1/DLX2/DZANK1/NTRK2/OLFM3/PRDM1/SAMD11/SDK2/USH1C	9	1.28571
BP	GO:2000401	regulation of lymphocyte migration	9/1175	70/18986	0.128571	2.0775	2.31969	0.0281104	0.229573	0.202598	CCL2/CCL20/CCL5/CD200R1/CXCL10/CXCL12/MADCAM1/RIPOR2/TNFRSF14	9	1.28571
BP	GO:0051701	biological process involved in interaction with host	20/1175	204/18986	0.0980392	1.58415	2.1545	0.0281546	0.229573	0.202598	AXL/CAV1/CCR5/CD74/CD86/CIITA/CLEC5A/CR1/CR2/CXCL8/EGFR/HLA-DRB1/IFIT1/ITGB7/MID2/MIR30C1/NRP1/SIGLEC1/TNFRSF14/TRIM22	20	0.980392
BP	GO:0048008	platelet-derived growth factor receptor signaling pathway	8/1175	59/18986	0.135593	2.19096	2.35321	0.0281565	0.229573	0.202598	ARID5B/F3/HIP1/LRP1/NDRG4/NRP1/PDGFD/PTGIR	8	1.35593
BP	GO:0090497	mesenchymal cell migration	8/1175	59/18986	0.135593	2.19096	2.35321	0.0281565	0.229573	0.202598	BMP4/EDNRB/ERBB4/ISL1/KITLG/NRP1/SEMA5B/TWIST1	8	1.35593
BP	GO:0014033	neural crest cell differentiation	11/1175	93/18986	0.11828	1.9112	2.26247	0.0284059	0.231249	0.204076	BMP4/EDNRB/ERBB4/FOXC1/GSC/HES1/ISL1/KITLG/NRP1/SEMA5B/TWIST1	11	1.1828
BP	GO:0051209	release of sequestered calcium ion into cytosol	14/1175	129/18986	0.108527	1.75361	2.20591	0.028672	0.233054	0.205669	CAMK2D/CCR5/CXCL10/F2R/GP9/HRC/ITPR2/JPH2/PLCB4/PLCH1/RYR1/SLC8A1/TMEM38A/TRPC1	14	1.08527
BP	GO:0043549	regulation of kinase activity	39/1175	460/18986	0.0847826	1.36994	2.06302	0.028788	0.233636	0.206183	C5AR1/CARD10/CAV1/CCN1/CCND1/CCND2/CD74/CRIPTO/EGFR/FLT1/FLT3/HEXIM2/HLA-DRB1/HRAS/IRGM/IRS2/LDB2/MAGED1/MSTN/MT3/PKIA/PRKCH/PRNP/PSRC1/PTK2/PTPRO/RGCC/RGS2/S100A12/SLAMF8/SLC8A1/SPRED1/THBS1/TNFRSF11A/TRIB1/TRIB2/VEGFC/WWTR1/ZFYVE28	39	0.847826
BP	GO:0001936	regulation of endothelial cell proliferation	18/1175	179/18986	0.100559	1.62486	2.15738	0.0288992	0.234177	0.206661	BMP4/CAV1/CCL2/CCL24/CXCL12/EGR3/F3/FGF10/FLT1/FUT1/MIR30B/MIR30E/NGFR/NRP1/RGCC/THBS1/TIE1/TNFSF12	18	1.00559
BP	GO:0051897	positive regulation of phosphatidylinositol 3-kinase/protein kinase B signal transduction	19/1175	192/18986	0.0989583	1.599	2.14263	0.0292499	0.236291	0.208526	AXL/CCL5/EGFR/ERBB4/F2R/FLT1/FLT3/GDF15/HGF/HIP1/IRS2/KIT/MUSK/NTRK2/PDGFD/PTK2/RAMP3/RASD2/THBS1	19	0.989583
BP	GO:0060538	skeletal muscle organ development	19/1175	192/18986	0.0989583	1.599	2.14263	0.0292499	0.236291	0.208526	ABCC9/ATF3/CAV1/DES/EGR1/EGR2/EPHB1/HDAC9/HEYL/KRAS/MCUB/MEGF10/MSTN/MYOG/PAX5/PLEC/RYR1/TWIST1/WNT3A	19	0.989583
BP	GO:2000116	regulation of cysteine-type endopeptidase activity	17/1175	167/18986	0.101796	1.64486	2.14983	0.0298465	0.24074	0.212453	BIRC3/CTSD/EPHA7/F2R/F3/HIP1/LAMP3/MMP9/NGFR/NLRP12/NODAL/PLAUR/PTGS2/S100A8/S100A9/ST18/THBS1	17	1.01796
BP	GO:0014037	Schwann cell differentiation	7/1175	49/18986	0.142857	2.30833	2.35526	0.0301504	0.241341	0.212983	ADGRG6/EGR2/HRAS/LAMB2/NDRG1/NTRK2/PLEC	7	1.42857
BP	GO:0031294	lymphocyte costimulation	7/1175	49/18986	0.142857	2.30833	2.35526	0.0301504	0.241341	0.212983	CARD11/CAV1/CD86/HHLA2/LILRB2/MAP3K8/TNFRSF14	7	1.42857
BP	GO:0035272	exocrine system development	7/1175	49/18986	0.142857	2.30833	2.35526	0.0301504	0.241341	0.212983	EGFR/FGF10/FOXC1/HGF/IGSF3/NRP1/PLXND1	7	1.42857
BP	GO:0035850	epithelial cell differentiation involved in kidney development	7/1175	49/18986	0.142857	2.30833	2.35526	0.0301504	0.241341	0.212983	EDNRB/KLF15/LAMB2/MAGI2/MMP9/PTPRO/WWTR1	7	1.42857
BP	GO:0050432	catecholamine secretion	7/1175	49/18986	0.142857	2.30833	2.35526	0.0301504	0.241341	0.212983	ADORA3/CHRNA6/CXCL12/FGF20/KCNA2/STX1A/SYT11	7	1.42857
BP	GO:0002761	regulation of myeloid leukocyte differentiation	14/1175	130/18986	0.107692	1.74012	2.17486	0.0303756	0.242406	0.213922	CD101/CD74/DCSTAMP/HLA-DRB1/IL23R/IL5/KITLG/LEF1/MAFB/POU4F1/POU4F2/TESC/TNFRSF11A/TRIB1	14	1.07692
BP	GO:0051283	negative regulation of sequestering of calcium ion	14/1175	130/18986	0.107692	1.74012	2.17486	0.0303756	0.242406	0.213922	CAMK2D/CCR5/CXCL10/F2R/GP9/HRC/ITPR2/JPH2/PLCB4/PLCH1/RYR1/SLC8A1/TMEM38A/TRPC1	14	1.07692
BP	GO:0003208	cardiac ventricle morphogenesis	9/1175	71/18986	0.126761	2.04823	2.27282	0.0304908	0.242644	0.214132	CPE/FOXC1/HEYL/ISL1/MESP1/NOG/POU4F1/TGFBR3/TNNC1	9	1.26761
BP	GO:0008544	epidermis development	34/1175	393/18986	0.086514	1.39792	2.04737	0.0305536	0.242644	0.214132	ALX4/APCDD1/BCL11B/BMP4/CCN2/COL7A1/EGFR/ESRP1/FERMT1/FGF10/FGF20/FLG/FOXC1/FOXE1/GRXCR2/HES1/HLA-DRB1/LAMB3/LDB2/LRP4/MAFB/MANSC4/MCOLN3/MET/NGFR/PIP5K1A/PLEC/PRKCH/SPINT1/STRC/TGM5/USH1C/YBX1/ZMPSTE24	34	0.86514
BP	GO:0019882	antigen processing and presentation	13/1175	118/18986	0.110169	1.78015	2.18342	0.0307061	0.242644	0.214132	CD1C/CD74/CD8A/CTSD/FCER2/HLA-DQB1/HLA-DRB1/HLA-DRB5/LILRB2/MICA/RAB3B/RAB3C/THBS1	13	1.10169
BP	GO:0006885	regulation of pH	12/1175	106/18986	0.113208	1.82924	2.19894	0.030761	0.242644	0.214132	DMXL2/EDNRB/HVCN1/PDK4/RAB38/SLAMF8/SLC26A4/SLC4A3/SLC4A4/SLC4A8/SLC4A9/SLC9C2	12	1.13208
BP	GO:0048705	skeletal system morphogenesis	22/1175	232/18986	0.0948276	1.53225	2.09505	0.030783	0.242644	0.214132	ALX1/ALX4/ARID5B/BMP4/CCN2/COL13A1/DLX2/FOXC1/GSC/HOXB7/MSX1/NDST1/NODAL/NOG/OSR2/PAX5/PHOSPHO1/SOX5/SPEF2/TWIST1/UNCX/ZMPSTE24	22	0.948276
BP	GO:0048168	regulation of neuronal synaptic plasticity	8/1175	60/18986	0.133333	2.15444	2.30037	0.0307917	0.242644	0.214132	CAMK2D/EGR2/GRIK2/HRAS/KIT/KRAS/NOG/RASGRF1	8	1.33333
BP	GO:0006910	phagocytosis	recognition	5/1175	29/18986	0.172414	2.78591	2.47204	0.030913	0.242644	0.214132	C4BPA/CD36/MEGF10/PEAR1/SPON2	5	1.72414
BP	GO:0008299	isoprenoid biosynthetic process	5/1175	29/18986	0.172414	2.78591	2.47204	0.030913	0.242644	0.214132	ALDH1A3/BCO1/IDI2/RBP1/RPE65	5	1.72414
BP	GO:0045742	positive regulation of epidermal growth factor receptor signaling pathway	5/1175	29/18986	0.172414	2.78591	2.47204	0.030913	0.242644	0.214132	FAM83B/HIP1/MMP9/PDE6H/PLAUR	5	1.72414
BP	GO:0060384	innervation	5/1175	29/18986	0.172414	2.78591	2.47204	0.030913	0.242644	0.214132	ARK2C/ISL1/NPTX1/NRP1/POU4F1	5	1.72414
BP	GO:0060402	calcium ion transport into cytosol	5/1175	29/18986	0.172414	2.78591	2.47204	0.030913	0.242644	0.214132	CACNA2D1/CAV1/JPH2/P2RX5/SLC8A1	5	1.72414
BP	GO:0050807	regulation of synapse organization	28/1175	312/18986	0.0897436	1.4501	2.05898	0.0311386	0.244051	0.215374	AMIGO1/AMIGO2/CAMKV/CAPRIN2/CDKL5/CUX2/EFNA5/EPHA7/EPHB1/FLRT2/GPR158/GPRASP3/HTR4/LILRB2/LIN7A/LRP4/LRRTM3/LZTS3/MIR30B/MUSK/NFATC4/NTNG2/NTRK2/PLPPR4/PPFIA2/PRNP/PTPRO/WNT3A	28	0.897436
BP	GO:0002446	neutrophil mediated immunity	6/1175	39/18986	0.153846	2.48589	2.38577	0.0313789	0.244115	0.215431	CTSG/CXCL6/ITGAM/ITGB2/PRAM1/TREM1	6	1.53846
BP	GO:0007340	acrosome reaction	6/1175	39/18986	0.153846	2.48589	2.38577	0.0313789	0.244115	0.215431	CACNA1H/GLRA1/HVCN1/RIMS1/ROPN1B/SYT6	6	1.53846
BP	GO:0032438	melanosome organization	6/1175	39/18986	0.153846	2.48589	2.38577	0.0313789	0.244115	0.215431	AP1S2/AP1S3/BACE2/RAB38/SHROOM2/TYRP1	6	1.53846
BP	GO:0060323	head morphogenesis	6/1175	39/18986	0.153846	2.48589	2.38577	0.0313789	0.244115	0.215431	ARID5B/CRISPLD2/LEF1/MSX1/NOG/PAX9	6	1.53846
BP	GO:0060392	negative regulation of SMAD protein signal transduction	6/1175	39/18986	0.153846	2.48589	2.38577	0.0313789	0.244115	0.215431	CCN3/GDF15/LRP1/NOG/PMEPA1/TGFBR3	6	1.53846
BP	GO:0030178	negative regulation of Wnt signaling pathway	18/1175	181/18986	0.0994475	1.6069	2.10718	0.0318082	0.245736	0.216861	APCDD1/BARX1/CAV1/EGR1/FERMT1/GSC/HECW1/ISL1/LRP1/LRP4/MESP1/NFATC4/NOG/PTPRO/RBMS3/SFRP5/TMEM196/WWTR1	18	0.994475
BP	GO:1903034	regulation of response to wounding	18/1175	181/18986	0.0994475	1.6069	2.10718	0.0318082	0.245736	0.216861	ANO6/CASK/CAV1/CD36/CD9/F12/F2R/F3/FERMT1/HRAS/KNG1/NEO1/PLAUR/PTK2/SERPINC1/SERPING1/TFPI/THBS1	18	0.994475
BP	GO:0032634	interleukin-5 production	4/1175	20/18986	0.2	3.23166	2.56469	0.0319143	0.245736	0.216861	IL17RA/IL5RA/LEF1/SCGB1A1	4	2
BP	GO:0032674	regulation of interleukin-5 production	4/1175	20/18986	0.2	3.23166	2.56469	0.0319143	0.245736	0.216861	IL17RA/IL5RA/LEF1/SCGB1A1	4	2
BP	GO:0033033	negative regulation of myeloid cell apoptotic process	4/1175	20/18986	0.2	3.23166	2.56469	0.0319143	0.245736	0.216861	CCL5/CCR5/CLEC5A/KITLG	4	2
BP	GO:0051546	keratinocyte migration	4/1175	20/18986	0.2	3.23166	2.56469	0.0319143	0.245736	0.216861	FERMT1/FGF10/LTB4R2/MMP9	4	2
BP	GO:1902001	fatty acid transmembrane transport	4/1175	20/18986	0.2	3.23166	2.56469	0.0319143	0.245736	0.216861	ACSL1/CD36/IRS2/THBS1	4	2
BP	GO:1905475	regulation of protein localization to membrane	19/1175	194/18986	0.0979381	1.58251	2.0946	0.0320741	0.246605	0.217628	ANK3/ANXA13/C2CD5/CAMK2D/DPP10/EGFR/GPC5/HRAS/ITGAM/ITGB2/LRP1/LRP4/MRAP2/PRKCH/PRNP/RAMP3/SPTBN1/TCAF2/WNT3A	19	0.979381
BP	GO:0055007	cardiac muscle cell differentiation	14/1175	131/18986	0.10687	1.72684	2.14408	0.032152	0.24681	0.217809	ACTN2/ALPK3/BMP4/ISL1/MEIS1/MESP1/MYLK3/NEBL/PLEC/RGS2/SLC8A1/SYNE1/WNT3A/ZMPSTE24	14	1.0687
BP	GO:2000241	regulation of reproductive process	20/1175	207/18986	0.0966184	1.56119	2.08515	0.0321946	0.24681	0.217809	BMP4/CACNA1H/DEFB1/EDNRB/ESR1/GLRA1/HORMAD1/HVCN1/INTS13/IRGC/KIT/LFNG/MAEL/MSX1/NODAL/OVGP1/SEMG1/STRA8/SYDE1/UNC5C	20	0.966184
BP	GO:0007589	body fluid secretion	11/1175	95/18986	0.115789	1.87096	2.18581	0.0325805	0.249404	0.220098	ADORA1/CAV1/CCND1/CELSR2/EGFR/ERBB4/FGF10/HK2/HTR4/SLC4A9/SOCS2	11	1.15789
BP	GO:0046545	development of primary female sexual characteristics	12/1175	107/18986	0.11215	1.81215	2.1638	0.0327743	0.250524	0.221086	A2M/ADAMTS1/ARID5B/DACH1/DACH2/ESR1/FOXC1/KIT/KITLG/LFNG/PGR/PTPRN	12	1.1215
BP	GO:0022602	ovulation cycle process	7/1175	50/18986	0.14	2.26216	2.29528	0.0332553	0.25152	0.221966	A2M/ADAMTS1/ESR1/MAP2K6/MSTN/PGR/PTPRN	7	1.4
BP	GO:0030195	negative regulation of blood coagulation	7/1175	50/18986	0.14	2.26216	2.29528	0.0332553	0.25152	0.221966	CD9/F12/KNG1/PLAUR/SERPING1/TFPI/THBS1	7	1.4
BP	GO:0045747	positive regulation of Notch signaling pathway	7/1175	50/18986	0.14	2.26216	2.29528	0.0332553	0.25152	0.221966	CCN3/FGF10/HES1/KIT/LFNG/MESP1/MFNG	7	1.4
BP	GO:0061082	myeloid leukocyte cytokine production	7/1175	50/18986	0.14	2.26216	2.29528	0.0332553	0.25152	0.221966	AXL/CD36/CD74/KIT/SPON2/TLR7/TWIST1	7	1.4
BP	GO:2000404	regulation of T cell migration	7/1175	50/18986	0.14	2.26216	2.29528	0.0332553	0.25152	0.221966	CCL20/CCL5/CD200R1/CXCL10/CXCL12/RIPOR2/TNFRSF14	7	1.4
BP	GO:0001704	formation of primary germ layer	14/1175	132/18986	0.106061	1.71376	2.11357	0.0340026	0.25152	0.221966	BMP4/COL5A1/COL7A1/FOXC1/GPI/ITGB2/LAMB3/LEF1/MESP1/MMP15/MMP9/NODAL/NOG/WNT3A	14	1.06061
BP	GO:0051282	regulation of sequestering of calcium ion	14/1175	132/18986	0.106061	1.71376	2.11357	0.0340026	0.25152	0.221966	CAMK2D/CCR5/CXCL10/F2R/GP9/HRC/ITPR2/JPH2/PLCB4/PLCH1/RYR1/SLC8A1/TMEM38A/TRPC1	14	1.06061
BP	GO:0003163	sinoatrial node development	3/1175	12/18986	0.25	4.03957	2.70523	0.0341482	0.25152	0.221966	BMP4/ISL1/MESP1	3	2.5
BP	GO:0014842	regulation of skeletal muscle satellite cell proliferation	3/1175	12/18986	0.25	4.03957	2.70523	0.0341482	0.25152	0.221966	EPHB1/MSTN/MYOG	3	2.5
BP	GO:0015015	heparan sulfate proteoglycan biosynthetic process	enzymatic modification	3/1175	12/18986	0.25	4.03957	2.70523	0.0341482	0.25152	0.221966	HS3ST3A1/HS6ST3/NDST1	3	2.5
BP	GO:0035881	amacrine cell differentiation	3/1175	12/18986	0.25	4.03957	2.70523	0.0341482	0.25152	0.221966	DLX2/HES1/POU4F2	3	2.5
BP	GO:0043312	neutrophil degranulation	3/1175	12/18986	0.25	4.03957	2.70523	0.0341482	0.25152	0.221966	ITGAM/ITGB2/PRAM1	3	2.5
BP	GO:0048012	hepatocyte growth factor receptor signaling pathway	3/1175	12/18986	0.25	4.03957	2.70523	0.0341482	0.25152	0.221966	HGF/MET/NRP1	3	2.5
BP	GO:0048505	regulation of timing of cell differentiation	3/1175	12/18986	0.25	4.03957	2.70523	0.0341482	0.25152	0.221966	HES1/MSX1/NODAL	3	2.5
BP	GO:0048635	negative regulation of muscle organ development	3/1175	12/18986	0.25	4.03957	2.70523	0.0341482	0.25152	0.221966	BMP4/LEF1/TWIST1	3	2.5
BP	GO:0048755	branching morphogenesis of a nerve	3/1175	12/18986	0.25	4.03957	2.70523	0.0341482	0.25152	0.221966	DLX2/EPHA7/FGF13	3	2.5
BP	GO:0060192	negative regulation of lipase activity	3/1175	12/18986	0.25	4.03957	2.70523	0.0341482	0.25152	0.221966	ANXA8/PLIN5/RGS2	3	2.5
BP	GO:0060272	embryonic skeletal joint morphogenesis	3/1175	12/18986	0.25	4.03957	2.70523	0.0341482	0.25152	0.221966	BMP4/NOG/OSR2	3	2.5
BP	GO:0061309	cardiac neural crest cell development involved in outflow tract morphogenesis	3/1175	12/18986	0.25	4.03957	2.70523	0.0341482	0.25152	0.221966	BMP4/HES1/TWIST1	3	2.5
BP	GO:0070944	neutrophil-mediated killing of bacterium	3/1175	12/18986	0.25	4.03957	2.70523	0.0341482	0.25152	0.221966	CTSG/CXCL6/TREM1	3	2.5
BP	GO:0072110	glomerular mesangial cell proliferation	3/1175	12/18986	0.25	4.03957	2.70523	0.0341482	0.25152	0.221966	BMP4/EGR1/PDGFD	3	2.5
BP	GO:0072710	response to hydroxyurea	3/1175	12/18986	0.25	4.03957	2.70523	0.0341482	0.25152	0.221966	DDI1/DDX11/NSMCE3	3	2.5
BP	GO:0098911	regulation of ventricular cardiac muscle cell action potential	3/1175	12/18986	0.25	4.03957	2.70523	0.0341482	0.25152	0.221966	CAV1/CTNNA3/DSG2	3	2.5
BP	GO:1901862	negative regulation of muscle tissue development	3/1175	12/18986	0.25	4.03957	2.70523	0.0341482	0.25152	0.221966	BMP4/LEF1/TWIST1	3	2.5
BP	GO:1902667	regulation of axon guidance	3/1175	12/18986	0.25	4.03957	2.70523	0.0341482	0.25152	0.221966	POU4F2/PTPRO/TBR1	3	2.5
BP	GO:2001223	negative regulation of neuron migration	3/1175	12/18986	0.25	4.03957	2.70523	0.0341482	0.25152	0.221966	ERBB4/GPR173/NRG3	3	2.5
BP	GO:1904892	regulation of receptor signaling pathway via STAT	11/1175	96/18986	0.114583	1.85147	2.14818	0.034823	0.25497	0.22501	CAV1/CCL5/CLEC12B/ERBB4/F2R/GBP7/HES1/IL5/IL7R/KIT/SOCS2	11	1.14583
BP	GO:0042472	inner ear morphogenesis	12/1175	108/18986	0.111111	1.79537	2.12903	0.0348802	0.25497	0.22501	ALDH1A3/CHRNA10/FGF10/GRXCR2/HMX3/KCNQ4/MAFB/MYO3B/PTK7/STRC/USH1C/WNT3A	12	1.11111
BP	GO:0017157	regulation of exocytosis	18/1175	183/18986	0.0983607	1.58934	2.05759	0.0349288	0.25497	0.22501	ATP9A/CADPS2/CASK/DOC2A/ITGAM/ITGB2/PPFIA2/PRAM1/RAB27B/RAB3C/RIMS1/RIMS3/S100A10/SLC4A8/STX1A/SV2C/SYT11/SYT6	18	0.983607
BP	GO:0007601	visual perception	21/1175	222/18986	0.0945946	1.52849	2.03436	0.0350195	0.25497	0.22501	CLIC5/CNGA1/CPLX4/CRYBA2/CRYGN/EPAS1/GLRA1/GRK1/GRM6/LAMB2/MYO3B/PDE6H/RAX/RGS9BP/RIMS1/RPE65/SEMA5B/SFRP5/TIMP3/VSX1/ZIC2	21	0.945946
BP	GO:0032196	transposition	6/1175	40/18986	0.15	2.42374	2.31517	0.0350529	0.25497	0.22501	MAEL/MORC1/MOV10L1/TDRD9/TEX15/ZNF93	6	1.5
BP	GO:0032965	regulation of collagen biosynthetic process	6/1175	40/18986	0.15	2.42374	2.31517	0.0350529	0.25497	0.22501	BMP4/CIITA/CREB3L1/F2R/RGCC/VIM	6	1.5
BP	GO:0045923	positive regulation of fatty acid metabolic process	6/1175	40/18986	0.15	2.42374	2.31517	0.0350529	0.25497	0.22501	CD74/GDF15/IRS2/PLIN5/PTGS2/TWIST1	6	1.5
BP	GO:0048753	pigment granule organization	6/1175	40/18986	0.15	2.42374	2.31517	0.0350529	0.25497	0.22501	AP1S2/AP1S3/BACE2/RAB38/SHROOM2/TYRP1	6	1.5
BP	GO:1903514	release of sequestered calcium ion into cytosol by endoplasmic reticulum	6/1175	40/18986	0.15	2.42374	2.31517	0.0350529	0.25497	0.22501	CAMK2D/CCR5/HRC/RYR1/SLC8A1/TMEM38A	6	1.5
BP	GO:0007214	gamma-aminobutyric acid signaling pathway	5/1175	30/18986	0.166667	2.69305	2.38362	0.0352682	0.255828	0.225768	GABRA1/GABRA4/GABRB1/GABRD/GABRE	5	1.66667
BP	GO:0014046	dopamine secretion	5/1175	30/18986	0.166667	2.69305	2.38362	0.0352682	0.255828	0.225768	CHRNA6/CXCL12/FGF20/KCNA2/SYT11	5	1.66667
BP	GO:0042552	myelination	16/1175	158/18986	0.101266	1.63628	2.0628	0.0357905	0.259259	0.228796	ADGRG6/AMIGO1/CD9/CLU/CNTN1/CST7/EGR2/EPB41L3/HRAS/LPAR1/MAL2/NDRG1/NTRK2/OLIG2/PLEC/TSPAN2	16	1.01266
BP	GO:0030098	lymphocyte differentiation	36/1175	426/18986	0.084507	1.36549	1.95962	0.0360098	0.260489	0.229881	ADGRG3/ARID2/AXL/BCL11B/BMP4/CARD11/CD74/CD86/CD8A/CR1/CR2/EGR1/EGR3/FLT3/HDAC9/HLA-DRB1/IL15/IL23R/IL7R/IRF4/KIT/LEF1/LFNG/LILRB2/MAFB/MFNG/MIR30B/ONECUT1/PAX5/PLA2G2D/PRDM1/PTGER4/SLAMF6/SLAMF8/VNN1/ZBTB16	36	0.84507
BP	GO:0071695	anatomical structure maturation	25/1175	276/18986	0.0905797	1.46361	1.99276	0.0363654	0.262026	0.231237	ADAMTS7/AXL/C2CD6/C3/DEFB1/EDNRB/EPAS1/FERMT1/HES1/IL15/KCNQ3/KLF2/NR4A2/P2RX5/PGR/PHOSPHO1/PTPRN/ROPN1B/RXFP2/RYR1/SEMG1/TDRD6/VSX1/ZAR1L/ZBTB16	25	0.905797
BP	GO:0010810	regulation of cell-substrate adhesion	21/1175	223/18986	0.0941704	1.52163	2.01255	0.0365003	0.262026	0.231237	ALOX15/CASK/CCN1/CD36/CEACAM6/COL26A1/EFNA5/FBLN2/FERMT1/FUT1/HACD1/NRP1/ONECUT1/PTK2/PTPRO/S100A10/SKAP1/SPOCK1/SPOCK2/THBS1/VIT	21	0.941704
BP	GO:0022029	telencephalon cell migration	8/1175	62/18986	0.129032	2.08494	2.19774	0.0365584	0.262026	0.231237	ARX/BMERB1/CCDC141/CXCL12/EGFR/FGF13/NRG3/SYNE2	8	1.29032
BP	GO:0048010	vascular endothelial growth factor receptor signaling pathway	8/1175	62/18986	0.129032	2.08494	2.19774	0.0365584	0.262026	0.231237	AXL/FGF10/FLT1/FOXC1/MT3/NRP1/PTK2/VEGFC	8	1.29032
BP	GO:1900047	negative regulation of hemostasis	7/1175	51/18986	0.137255	2.21781	2.23671	0.036566	0.262026	0.231237	CD9/F12/KNG1/PLAUR/SERPING1/TFPI/THBS1	7	1.37255
BP	GO:0071772	response to BMP	18/1175	184/18986	0.0978261	1.5807	2.03302	0.036571	0.262026	0.231237	ADAMTS7/ARK2C/BMP4/CAV1/CCN1/EGR1/FOXD1/HES1/HEYL/HTRA3/LEF1/MIR30B/MSX1/NEO1/NOG/SPINT1/TGFBR3/USP9Y	18	0.978261
BP	GO:0071773	cellular response to BMP stimulus	18/1175	184/18986	0.0978261	1.5807	2.03302	0.036571	0.262026	0.231237	ADAMTS7/ARK2C/BMP4/CAV1/CCN1/EGR1/FOXD1/HES1/HEYL/HTRA3/LEF1/MIR30B/MSX1/NEO1/NOG/SPINT1/TGFBR3/USP9Y	18	0.978261
BP	GO:0044703	multi-organism reproductive process	20/1175	210/18986	0.0952381	1.53889	2.0169	0.0366524	0.262121	0.231321	CLIC5/DSG2/ESR1/FOSB/HMX3/LDOC1/MMP9/NODAL/OVGP1/PGR/PRDM1/PTGFR/PTGS2/RGS2/SCGB1A1/SEMG1/SLC38A1/SLC38A2/SYDE1/TCF23	20	0.952381
BP	GO:0022898	regulation of transmembrane transporter activity	19/1175	197/18986	0.0964467	1.55841	2.02357	0.0366839	0.262121	0.231321	ACTN2/ANK3/CACNG5/CAMK2D/CAV1/CCL2/FGF13/FXYD2/GEM/GPR35/HRC/JPH2/LRRC52/MAPK8IP2/MMP9/OPRM1/TCAF2/TESC/TRPC6	19	0.964467
BP	GO:0086003	cardiac muscle cell contraction	10/1175	85/18986	0.117647	1.90098	2.13826	0.0367662	0.262292	0.231472	ABCC9/ADORA1/CACNA2D1/CAMK2D/CAV1/CTNNA3/DSG2/FGF13/KCND3/KCNJ3	10	1.17647
BP	GO:0048144	fibroblast proliferation	12/1175	109/18986	0.110092	1.7789	2.09462	0.0370803	0.262292	0.231472	ABCC9/CAV1/CD74/DACH1/EGFR/ESR1/FGF10/GNG2/HRAS/NGFR/PDGFD/ZMPSTE24	12	1.10092
BP	GO:0090100	positive regulation of transmembrane receptor protein serine/threonine kinase signaling pathway	12/1175	109/18986	0.110092	1.7789	2.09462	0.0370803	0.262292	0.231472	ARK2C/BMP4/CCN1/FERMT1/FOXD1/HES1/MIR30B/MSX1/NEO1/NODAL/TGFBR3/THBS1	12	1.10092
BP	GO:0051153	regulation of striated muscle cell differentiation	11/1175	97/18986	0.113402	1.83238	2.11099	0.0371721	0.262292	0.231472	BMP4/CCN3/HDAC9/MESP1/MSX1/MYLK3/MYOG/RBM38/RGS2/WNT3A/YBX1	11	1.13402
BP	GO:0060395	SMAD protein signal transduction	11/1175	97/18986	0.113402	1.83238	2.11099	0.0371721	0.262292	0.231472	BMP4/CCN3/GDF15/LRP1/MAGI2/NODAL/NOG/PMEPA1/SPTBN1/TGFBR3/WWTR1	11	1.13402
BP	GO:0007413	axonal fasciculation	4/1175	21/18986	0.190476	3.07777	2.44687	0.0375497	0.262292	0.231472	AMIGO1/CNTN4/NCAM2/NRP1	4	1.90476
BP	GO:0032616	interleukin-13 production	4/1175	21/18986	0.190476	3.07777	2.44687	0.0375497	0.262292	0.231472	IL17RA/IRF4/LEF1/SCGB1A1	4	1.90476
BP	GO:0032656	regulation of interleukin-13 production	4/1175	21/18986	0.190476	3.07777	2.44687	0.0375497	0.262292	0.231472	IL17RA/IRF4/LEF1/SCGB1A1	4	1.90476
BP	GO:0035821	modulation of process of another organism	4/1175	21/18986	0.190476	3.07777	2.44687	0.0375497	0.262292	0.231472	CXCL6/FCER2/MIR30C1/S100A9	4	1.90476
BP	GO:0042474	middle ear morphogenesis	4/1175	21/18986	0.190476	3.07777	2.44687	0.0375497	0.262292	0.231472	GSC/MSX1/NOG/OSR2	4	1.90476
BP	GO:0043949	regulation of cAMP-mediated signaling	4/1175	21/18986	0.190476	3.07777	2.44687	0.0375497	0.262292	0.231472	LPAR1/OPRM1/RASD2/RXFP2	4	1.90476
BP	GO:0048670	regulation of collateral sprouting	4/1175	21/18986	0.190476	3.07777	2.44687	0.0375497	0.262292	0.231472	EFNA5/EPHA7/FGF13/WNT3A	4	1.90476
BP	GO:0060973	cell migration involved in heart development	4/1175	21/18986	0.190476	3.07777	2.44687	0.0375497	0.262292	0.231472	BMP4/MESP1/NDRG4/TWIST1	4	1.90476
BP	GO:0090189	regulation of branching involved in ureteric bud morphogenesis	4/1175	21/18986	0.190476	3.07777	2.44687	0.0375497	0.262292	0.231472	BMP4/HOXB7/MAGED1/NOG	4	1.90476
BP	GO:0106030	neuron projection fasciculation	4/1175	21/18986	0.190476	3.07777	2.44687	0.0375497	0.262292	0.231472	AMIGO1/CNTN4/NCAM2/NRP1	4	1.90476
BP	GO:2001135	regulation of endocytic recycling	4/1175	21/18986	0.190476	3.07777	2.44687	0.0375497	0.262292	0.231472	ACTN2/ATP9A/EHD2/NDRG4	4	1.90476
BP	GO:0051345	positive regulation of hydrolase activity	29/1175	331/18986	0.0876133	1.41568	1.95955	0.0375558	0.262292	0.231472	ARAP3/ASAP3/CCL24/CCL5/CDKL5/CR1/CTSD/DDX11/F2R/F3/HIP1/HRAS/NGFR/NLRP12/NODAL/PIP5K1A/PLIN5/RAP1GAP/RASGRF1/RHOC/S100A10/S100A8/S100A9/SEMG1/ST18/SYDE1/SYDE2/TBC1D2/TBC1D30	29	0.876133
BP	GO:0045807	positive regulation of endocytosis	16/1175	159/18986	0.100629	1.62599	2.0359	0.0376058	0.262293	0.231473	ABCA13/ANO6/ANXA2P2/AXL/C3/CCL2/CD14/CD36/CLU/FPR2/HIP1/IL15/LRP1/MAGI2/SYNE1/WNT3A	16	1.00629
BP	GO:0043271	negative regulation of monoatomic ion transport	14/1175	134/18986	0.104478	1.68818	2.05332	0.0379327	0.264223	0.233176	ACTN2/ANK3/CAMK2D/CAV1/GABRE/GEM/GPR35/HES1/LILRB2/MCUB/MMP9/PTGS2/SEMG1/TCAF2	14	1.04478
BP	GO:0050803	regulation of synapse structure or activity	28/1175	318/18986	0.0880503	1.42274	1.95264	0.0383356	0.266523	0.235206	AMIGO1/AMIGO2/CAMKV/CAPRIN2/CDKL5/CUX2/EFNA5/EPHA7/EPHB1/FLRT2/GPR158/GPRASP3/HTR4/LILRB2/LIN7A/LRP4/LRRTM3/LZTS3/MIR30B/MUSK/NFATC4/NTNG2/NTRK2/PLPPR4/PPFIA2/PRNP/PTPRO/WNT3A	28	0.880503
BP	GO:0032732	positive regulation of interleukin-1 production	9/1175	74/18986	0.121622	1.9652	2.1367	0.0384657	0.266523	0.235206	CD36/EGR1/GBP5/GSDMD/IL16/ISL1/NLRP12/ORM1/PANX3	9	1.21622
BP	GO:0042490	mechanoreceptor differentiation	9/1175	74/18986	0.121622	1.9652	2.1367	0.0384657	0.266523	0.235206	BMP4/ESRP1/FGF20/GRXCR2/HES1/MCOLN3/NTRK2/STRC/USH1C	9	1.21622
BP	GO:0060411	cardiac septum morphogenesis	9/1175	74/18986	0.121622	1.9652	2.1367	0.0384657	0.266523	0.235206	BMP4/CCN1/HES1/HEYL/ISL1/NOG/NRP1/PARVA/TGFBR3	9	1.21622
BP	GO:0046427	positive regulation of receptor signaling pathway via JAK-STAT	6/1175	41/18986	0.146341	2.36463	2.24667	0.0389928	0.269465	0.237802	ERBB4/F2R/HES1/IL5/IL7R/KIT	6	1.46341
BP	GO:0150077	regulation of neuroinflammatory response	6/1175	41/18986	0.146341	2.36463	2.24667	0.0389928	0.269465	0.237802	CD200R1/CD200R1L/CST7/MMP9/PTGS2/SYT11	6	1.46341
BP	GO:0097306	cellular response to alcohol	12/1175	110/18986	0.109091	1.76272	2.06058	0.0393767	0.271098	0.239243	ADCY6/CYBB/EFNA5/GLRA1/GNG2/ITPR2/KLF2/MLC1/PTGER2/PTGER4/PTGFR/TNC	12	1.09091
BP	GO:1901655	cellular response to ketone	12/1175	110/18986	0.109091	1.76272	2.06058	0.0393767	0.271098	0.239243	ADCY6/EFNA5/EGFR/GNG2/KLF2/MSTN/NCF1/PTGER2/PTGER4/PTGFR/TNC/UGT3A2	12	1.09091
BP	GO:0048864	stem cell development	10/1175	86/18986	0.116279	1.87887	2.09809	0.0393934	0.271098	0.239243	BMP4/EDNRB/ERBB4/FOXC1/HES1/ISL1/KITLG/NRP1/SEMA5B/TWIST1	10	1.16279
BP	GO:0007272	ensheathment of neurons	16/1175	160/18986	0.1	1.61583	2.00919	0.0394868	0.271098	0.239243	ADGRG6/AMIGO1/CD9/CLU/CNTN1/CST7/EGR2/EPB41L3/HRAS/LPAR1/MAL2/NDRG1/NTRK2/OLIG2/PLEC/TSPAN2	16	1
BP	GO:0008366	axon ensheathment	16/1175	160/18986	0.1	1.61583	2.00919	0.0394868	0.271098	0.239243	ADGRG6/AMIGO1/CD9/CLU/CNTN1/CST7/EGR2/EPB41L3/HRAS/LPAR1/MAL2/NDRG1/NTRK2/OLIG2/PLEC/TSPAN2	16	1
BP	GO:0032409	regulation of transporter activity	21/1175	225/18986	0.0933333	1.50811	1.96924	0.0396002	0.27132	0.239439	ACTN2/ANK3/CACNG5/CAMK2D/CAV1/CCL2/FGF13/FXYD2/GEM/GPR35/HRC/JPH2/LRRC52/MAPK8IP2/MIR30C1/MIR326/MMP9/OPRM1/TCAF2/TESC/TRPC6	21	0.933333
BP	GO:0014047	glutamate secretion	5/1175	31/18986	0.16129	2.60618	2.29875	0.0399833	0.27132	0.239439	ADORA1/APBA1/KCNK1/NTRK2/SLC38A2	5	1.6129
BP	GO:0019886	antigen processing and presentation of exogenous peptide antigen via MHC class II	5/1175	31/18986	0.16129	2.60618	2.29875	0.0399833	0.27132	0.239439	CD74/CTSD/HLA-DQB1/HLA-DRB1/HLA-DRB5	5	1.6129
BP	GO:0021602	cranial nerve morphogenesis	5/1175	31/18986	0.16129	2.60618	2.29875	0.0399833	0.27132	0.239439	EGR2/EPHB1/KCNA2/MAFB/NRP1	5	1.6129
BP	GO:0060037	pharyngeal system development	5/1175	31/18986	0.16129	2.60618	2.29875	0.0399833	0.27132	0.239439	BMP4/HES1/ISL1/NOG/RIPPLY3	5	1.6129
BP	GO:0099625	ventricular cardiac muscle cell membrane repolarization	5/1175	31/18986	0.16129	2.60618	2.29875	0.0399833	0.27132	0.239439	CACNA2D1/KCND3/KCNH6/KCNJ3/ZMPSTE24	5	1.6129
BP	GO:1901186	positive regulation of ERBB signaling pathway	5/1175	31/18986	0.16129	2.60618	2.29875	0.0399833	0.27132	0.239439	FAM83B/HIP1/MMP9/PDE6H/PLAUR	5	1.6129
BP	GO:0010043	response to zinc ion	7/1175	52/18986	0.134615	2.17516	2.1795	0.0400866	0.27132	0.239439	GLRA1/HVCN1/KHK/MT3/S100A8/SLC30A3/SLC30A4	7	1.34615
BP	GO:0042461	photoreceptor cell development	7/1175	52/18986	0.134615	2.17516	2.1795	0.0400866	0.27132	0.239439	CDHR1/DZANK1/NTRK2/OLFM3/PRDM1/SAMD11/USH1C	7	1.34615
BP	GO:0050922	negative regulation of chemotaxis	7/1175	52/18986	0.134615	2.17516	2.1795	0.0400866	0.27132	0.239439	CCL2/CCN3/NRP1/PTPRO/SLAMF8/THBS1/WNT3A	7	1.34615
BP	GO:0060688	regulation of morphogenesis of a branching structure	7/1175	52/18986	0.134615	2.17516	2.1795	0.0400866	0.27132	0.239439	BMP4/ESR1/FGF10/HGF/HOXB7/MAGED1/NOG	7	1.34615
BP	GO:0016358	dendrite development	22/1175	239/18986	0.0920502	1.48737	1.94749	0.0407971	0.275774	0.243369	CAPRIN2/CDKL5/CELSR2/CSMD3/CUX2/ELAVL4/EPHB1/GPRASP3/HECW1/IGF2BP1/LPAR1/LRP4/LZTS3/MAP6/MAPK8IP2/MCF2/NEUROG3/NFATC4/NRP1/PACSIN1/PPFIA2/SYNE1	22	0.920502
BP	GO:0030326	embryonic limb morphogenesis	13/1175	123/18986	0.105691	1.70779	2.02269	0.0410091	0.276496	0.244007	ALX4/BMP4/LEF1/LRP4/MAP3K20/MSX1/NOG/OSR2/RSPO2/SP9/TWIST1/ZBTB16/ZNF358	13	1.05691
BP	GO:0035113	embryonic appendage morphogenesis	13/1175	123/18986	0.105691	1.70779	2.02269	0.0410091	0.276496	0.244007	ALX4/BMP4/LEF1/LRP4/MAP3K20/MSX1/NOG/OSR2/RSPO2/SP9/TWIST1/ZBTB16/ZNF358	13	1.05691
BP	GO:0032414	positive regulation of ion transmembrane transporter activity	9/1175	75/18986	0.12	1.939	2.09275	0.0414119	0.277332	0.244745	ACTN2/ANK3/CCL2/FGF13/FXYD2/JPH2/LRRC52/TESC/TRPC6	9	1.2
BP	GO:0007229	integrin-mediated signaling pathway	12/1175	111/18986	0.108108	1.74684	2.02688	0.041771	0.277332	0.244745	ADAMTS1/CCN2/FERMT1/ITGA1/ITGAM/ITGB2/ITGB7/LAMB2/MADCAM1/NRP1/PRAM1/PTK2	12	1.08108
BP	GO:0051896	regulation of phosphatidylinositol 3-kinase/protein kinase B signal transduction	25/1175	280/18986	0.0892857	1.44271	1.91683	0.0420185	0.277332	0.244745	AXL/CCL5/EGFR/ERBB4/F2R/FLT1/FLT3/GDF15/HGF/HIP1/IRS2/KIT/MAGI2/MSTN/MUSK/NTRK2/PDGFD/PIP5K1A/PTK2/RAMP3/RASD2/SESN3/SFRP5/THBS1/TWIST1	25	0.892857
BP	GO:0001892	embryonic placenta development	10/1175	87/18986	0.114943	1.85728	2.05845	0.0421467	0.277332	0.244745	CCN1/EGFR/EPAS1/HES1/LEF1/NODAL/PRDM1/SPINT1/TTPA/ZNF568	10	1.14943
BP	GO:0051208	sequestering of calcium ion	14/1175	136/18986	0.102941	1.66335	1.99407	0.0421772	0.277332	0.244745	CAMK2D/CCR5/CXCL10/F2R/GP9/HRC/ITPR2/JPH2/PLCB4/PLCH1/RYR1/SLC8A1/TMEM38A/TRPC1	14	1.02941
BP	GO:0006002	fructose 6-phosphate metabolic process	3/1175	13/18986	0.230769	3.72884	2.52791	0.0423988	0.277332	0.244745	GPI/HK2/HK3	3	2.30769
BP	GO:0007501	mesodermal cell fate specification	3/1175	13/18986	0.230769	3.72884	2.52791	0.0423988	0.277332	0.244745	MESP1/NODAL/WNT3A	3	2.30769
BP	GO:0010642	negative regulation of platelet-derived growth factor receptor signaling pathway	3/1175	13/18986	0.230769	3.72884	2.52791	0.0423988	0.277332	0.244745	LRP1/NDRG4/PTGIR	3	2.30769
BP	GO:0021514	ventral spinal cord interneuron differentiation	3/1175	13/18986	0.230769	3.72884	2.52791	0.0423988	0.277332	0.244745	DMRT3/LHX3/SOX1	3	2.30769
BP	GO:0021559	trigeminal nerve development	3/1175	13/18986	0.230769	3.72884	2.52791	0.0423988	0.277332	0.244745	ISL1/NRP1/POU4F1	3	2.30769
BP	GO:0032823	regulation of natural killer cell differentiation	3/1175	13/18986	0.230769	3.72884	2.52791	0.0423988	0.277332	0.244745	AXL/IL15/PRDM1	3	2.30769
BP	GO:0040034	regulation of development	heterochronic	3/1175	13/18986	0.230769	3.72884	2.52791	0.0423988	0.277332	0.244745	HES1/MSX1/NODAL	3	2.30769
BP	GO:0043652	engulfment of apoptotic cell	3/1175	13/18986	0.230769	3.72884	2.52791	0.0423988	0.277332	0.244745	ALOX15/MEGF10/THBS1	3	2.30769
BP	GO:0051124	synaptic assembly at neuromuscular junction	3/1175	13/18986	0.230769	3.72884	2.52791	0.0423988	0.277332	0.244745	LIN7A/LRP4/MUSK	3	2.30769
BP	GO:0051451	myoblast migration	3/1175	13/18986	0.230769	3.72884	2.52791	0.0423988	0.277332	0.244745	MEGF10/MSTN/PLEKHO1	3	2.30769
BP	GO:0060100	positive regulation of phagocytosis	engulfment	3/1175	13/18986	0.230769	3.72884	2.52791	0.0423988	0.277332	0.244745	ANO6/C3/CD36	3	2.30769
BP	GO:0061029	eyelid development in camera-type eye	3/1175	13/18986	0.230769	3.72884	2.52791	0.0423988	0.277332	0.244745	EGFR/OSR2/TWIST1	3	2.30769
BP	GO:0071340	skeletal muscle acetylcholine-gated channel clustering	3/1175	13/18986	0.230769	3.72884	2.52791	0.0423988	0.277332	0.244745	LRP4/MUSK/RAPSN	3	2.30769
BP	GO:0071415	cellular response to purine-containing compound	3/1175	13/18986	0.230769	3.72884	2.52791	0.0423988	0.277332	0.244745	RYR1/SLC8A1/TMEM38A	3	2.30769
BP	GO:0141176	gene silencing by piRNA-directed DNA methylation	3/1175	13/18986	0.230769	3.72884	2.52791	0.0423988	0.277332	0.244745	MAEL/MOV10L1/TDRD9	3	2.30769
BP	GO:0141196	retrotransposon silencing by piRNA-directed DNA methylation	3/1175	13/18986	0.230769	3.72884	2.52791	0.0423988	0.277332	0.244745	MAEL/MOV10L1/TDRD9	3	2.30769
BP	GO:1905155	positive regulation of membrane invagination	3/1175	13/18986	0.230769	3.72884	2.52791	0.0423988	0.277332	0.244745	ANO6/C3/CD36	3	2.30769
BP	GO:2000310	regulation of NMDA receptor activity	3/1175	13/18986	0.230769	3.72884	2.52791	0.0423988	0.277332	0.244745	CCL2/MAPK8IP2/OPRM1	3	2.30769
BP	GO:2001198	regulation of dendritic cell differentiation	3/1175	13/18986	0.230769	3.72884	2.52791	0.0423988	0.277332	0.244745	LILRB2/TMEM176A/TMEM176B	3	2.30769
BP	GO:1903670	regulation of sprouting angiogenesis	8/1175	64/18986	0.125	2.01979	2.09892	0.0430102	0.280982	0.247966	ADAMTS9/CREB3L1/FUT1/KLF2/MIR30B/MIR30C1/MIR30E/THBS1	8	1.25
BP	GO:0014044	Schwann cell development	6/1175	42/18986	0.142857	2.30833	2.18015	0.0432029	0.281193	0.248152	ADGRG6/HRAS/LAMB2/NDRG1/NTRK2/PLEC	6	1.42857
BP	GO:0045429	positive regulation of nitric oxide biosynthetic process	6/1175	42/18986	0.142857	2.30833	2.18015	0.0432029	0.281193	0.248152	CD36/CLU/ESR1/KLF2/OPRM1/PTGS2	6	1.42857
BP	GO:2000403	positive regulation of lymphocyte migration	6/1175	42/18986	0.142857	2.30833	2.18015	0.0432029	0.281193	0.248152	CCL20/CCL5/CXCL10/CXCL12/MADCAM1/TNFRSF14	6	1.42857
BP	GO:1905952	regulation of lipid localization	18/1175	188/18986	0.0957447	1.54707	1.93619	0.0437072	0.282074	0.248929	ABCA13/ACSL1/ANXA2P2/C3/CAV1/CD36/CYP4A11/DENND5B/ECRG4/IRS2/LIPG/LRP1/MAP2K6/MIR30C1/OSBPL6/PLIN5/THBS1/TNFRSF11A	18	0.957447
BP	GO:0001759	organ induction	4/1175	22/18986	0.181818	2.93787	2.33589	0.0437183	0.282074	0.248929	BMP4/FGF10/MESP1/SPRY1	4	1.81818
BP	GO:0003228	atrial cardiac muscle tissue development	4/1175	22/18986	0.181818	2.93787	2.33589	0.0437183	0.282074	0.248929	BMP4/ISL1/MESP1/NOG	4	1.81818
BP	GO:0036376	sodium ion export across plasma membrane	4/1175	22/18986	0.181818	2.93787	2.33589	0.0437183	0.282074	0.248929	FXYD2/FXYD6/SLC4A4/SLC8A1	4	1.81818
BP	GO:0050908	detection of light stimulus involved in visual perception	4/1175	22/18986	0.181818	2.93787	2.33589	0.0437183	0.282074	0.248929	GRM6/RGS9BP/RPE65/SEMA5B	4	1.81818
BP	GO:0050962	detection of light stimulus involved in sensory perception	4/1175	22/18986	0.181818	2.93787	2.33589	0.0437183	0.282074	0.248929	GRM6/RGS9BP/RPE65/SEMA5B	4	1.81818
BP	GO:0060445	branching involved in salivary gland morphogenesis	4/1175	22/18986	0.181818	2.93787	2.33589	0.0437183	0.282074	0.248929	FGF10/HGF/NRP1/PLXND1	4	1.81818
BP	GO:0051047	positive regulation of secretion	28/1175	322/18986	0.0869565	1.40507	1.88293	0.0437832	0.282074	0.248929	ADORA1/APBB1/CADPS2/CXCL12/CYP4A11/DNM1L/DOC2A/ECRG4/EGFR/GPR158/GPR27/HLA-DRB1/IRS2/ISL1/ITGAM/ITGB2/MAP2K6/NR0B2/RAB27B/RGCC/S100A10/S100A8/SLC4A8/STX1A/TM7SF3/TNFRSF11A/TRPM5/VEGFC	28	0.869565
BP	GO:0001754	eye photoreceptor cell differentiation	7/1175	53/18986	0.132075	2.13411	2.12356	0.043821	0.282074	0.248929	DZANK1/NTRK2/OLFM3/PRDM1/SAMD11/SDK2/USH1C	7	1.32075
BP	GO:0045621	positive regulation of lymphocyte differentiation	14/1175	137/18986	0.10219	1.65121	1.9648	0.0444206	0.285585	0.252028	ARID2/AXL/CD74/CD86/CR1/EGR3/HLA-DRB1/IL15/IL23R/IL7R/LEF1/LILRB2/VNN1/ZBTB16	14	1.0219
BP	GO:0030330	DNA damage response	signal transduction by p53 class mediator	9/1175	76/18986	0.118421	1.91348	2.04947	0.0445066	0.285788	0.252207	CD74/DYRK3/MSX1/NDRG1/PYHIN1/RBM38/SPRED1/TWIST1/ZMPSTE24	9	1.18421
BP	GO:0001657	ureteric bud development	11/1175	100/18986	0.11	1.77741	2.00199	0.044879	0.286303	0.252662	BMP4/FOXC1/FOXD1/HES1/HOXB7/HS3ST3A1/MAGED1/NOG/SIM1/SPRY1/TMEM59L	11	1.1
BP	GO:0050773	regulation of dendrite development	11/1175	100/18986	0.11	1.77741	2.00199	0.044879	0.286303	0.252662	CAPRIN2/CDKL5/CSMD3/CUX2/ELAVL4/GPRASP3/HECW1/NEUROG3/NFATC4/PACSIN1/SYNE1	11	1.1
BP	GO:0071347	cellular response to interleukin-1	10/1175	88/18986	0.113636	1.83617	2.01933	0.0450285	0.286303	0.252662	ADAMTS7/CCL2/CCL5/CXCL8/EGR1/HES1/KLF2/MAPK13/MYLK3/ST18	10	1.13636
BP	GO:0010644	cell communication by electrical coupling	5/1175	32/18986	0.15625	2.52473	2.21717	0.0450627	0.286303	0.252662	ANK3/CAMK2D/CAV1/HRC/SLC8A1	5	1.5625
BP	GO:0035590	purinergic nucleotide receptor signaling pathway	5/1175	32/18986	0.15625	2.52473	2.21717	0.0450627	0.286303	0.252662	ADORA1/ADORA3/ANO6/CTSG/P2RX5	5	1.5625
BP	GO:0061437	renal system vasculature development	5/1175	32/18986	0.15625	2.52473	2.21717	0.0450627	0.286303	0.252662	BMP4/EGR1/HES1/NRP1/PDGFD	5	1.5625
BP	GO:0061440	kidney vasculature development	5/1175	32/18986	0.15625	2.52473	2.21717	0.0450627	0.286303	0.252662	BMP4/EGR1/HES1/NRP1/PDGFD	5	1.5625
BP	GO:0086011	membrane repolarization during action potential	5/1175	32/18986	0.15625	2.52473	2.21717	0.0450627	0.286303	0.252662	CACNA2D1/CAV1/KCND3/KCNH6/KCNJ3	5	1.5625
BP	GO:0007611	learning or memory	25/1175	282/18986	0.0886525	1.43247	1.8793	0.0450768	0.286303	0.252662	AFF2/CCND2/CUX2/EGFR/EGR2/ELAVL4/FGF13/GPI/GPRASP3/GRPR/KIT/KRAS/LILRB2/MAPK8IP2/MUSK/NDRG4/NFATC4/NOG/NTRK2/PAK6/PRNP/PTGS2/RASGRF1/SYT11/TBR1	25	0.886525
BP	GO:0007565	female pregnancy	18/1175	189/18986	0.0952381	1.53889	1.91233	0.0456375	0.289515	0.255496	CLIC5/DSG2/ESR1/FOSB/HMX3/LDOC1/MMP9/NODAL/OVGP1/PGR/PRDM1/PTGS2/RGS2/SCGB1A1/SLC38A1/SLC38A2/SYDE1/TCF23	18	0.952381
BP	GO:1903305	regulation of regulated secretory pathway	13/1175	125/18986	0.104	1.68046	1.96046	0.0457421	0.289828	0.255773	CASK/DOC2A/ITGAM/ITGB2/PPFIA2/PRAM1/RIMS1/RIMS3/SLC4A8/STX1A/SV2C/SYT11/SYT6	13	1.04
BP	GO:0030166	proteoglycan biosynthetic process	8/1175	65/18986	0.123077	1.98871	2.05086	0.0465009	0.293223	0.258769	CHST13/CHST15/HS3ST3A1/HS6ST3/NDST1/NDST3/PXYLP1/SLC35D2	8	1.23077
BP	GO:0048814	regulation of dendrite morphogenesis	8/1175	65/18986	0.123077	1.98871	2.05086	0.0465009	0.293223	0.258769	CAPRIN2/CDKL5/CUX2/GPRASP3/HECW1/NEUROG3/NFATC4/SYNE1	8	1.23077
BP	GO:0051057	positive regulation of small GTPase mediated signal transduction	8/1175	65/18986	0.123077	1.98871	2.05086	0.0465009	0.293223	0.258769	F2R/FGF10/KITLG/KRAS/LPAR1/LRP4/MCF2L/RASGRF1	8	1.23077
BP	GO:0051937	catecholamine transport	8/1175	65/18986	0.123077	1.98871	2.05086	0.0465009	0.293223	0.258769	ADORA3/CHRNA6/CXCL12/FGF20/KCNA2/RAB3B/STX1A/SYT11	8	1.23077
BP	GO:0035107	appendage morphogenesis	15/1175	151/18986	0.0993377	1.60513	1.91749	0.0473713	0.296617	0.261763	ALX4/ARK2C/BMP4/FGF10/LEF1/LRP4/MAP3K20/MSX1/NOG/OSR2/RSPO2/SP9/TWIST1/ZBTB16/ZNF358	15	0.993377
BP	GO:0035108	limb morphogenesis	15/1175	151/18986	0.0993377	1.60513	1.91749	0.0473713	0.296617	0.261763	ALX4/ARK2C/BMP4/FGF10/LEF1/LRP4/MAP3K20/MSX1/NOG/OSR2/RSPO2/SP9/TWIST1/ZBTB16/ZNF358	15	0.993377
BP	GO:0006942	regulation of striated muscle contraction	11/1175	101/18986	0.108911	1.75981	1.96648	0.0476741	0.296617	0.261763	ADORA1/CAMK2D/CAV1/CTNNA3/DSG2/FGF13/HRC/MIR30E/RGS2/SLC8A1/TMEM38A	11	1.08911
BP	GO:0072163	mesonephric epithelium development	11/1175	101/18986	0.108911	1.75981	1.96648	0.0476741	0.296617	0.261763	BMP4/FOXC1/FOXD1/HES1/HOXB7/HS3ST3A1/MAGED1/NOG/SIM1/SPRY1/TMEM59L	11	1.08911
BP	GO:0072164	mesonephric tubule development	11/1175	101/18986	0.108911	1.75981	1.96648	0.0476741	0.296617	0.261763	BMP4/FOXC1/FOXD1/HES1/HOXB7/HS3ST3A1/MAGED1/NOG/SIM1/SPRY1/TMEM59L	11	1.08911
BP	GO:1904407	positive regulation of nitric oxide metabolic process	6/1175	43/18986	0.139535	2.25465	2.11549	0.0476871	0.296617	0.261763	CD36/CLU/ESR1/KLF2/OPRM1/PTGS2	6	1.39535
BP	GO:0010976	positive regulation of neuron projection development	16/1175	164/18986	0.097561	1.57642	1.90418	0.0476893	0.296617	0.261763	AMIGO1/APBB1/CAPRIN2/CNTN1/CUX2/ELAVL4/FEZ1/GPRASP3/MAGI2/MUSK/NDRG4/NTRK2/PACSIN1/PTK7/RGS2/S100A9	16	0.97561
BP	GO:0006801	superoxide metabolic process	9/1175	77/18986	0.116883	1.88863	2.00684	0.0477521	0.296617	0.261763	CD36/CYBB/EGFR/FPR2/HVCN1/ITGAM/ITGB2/MT3/NCF1	9	1.16883
BP	GO:0046425	regulation of receptor signaling pathway via JAK-STAT	9/1175	77/18986	0.116883	1.88863	2.00684	0.0477521	0.296617	0.261763	CAV1/ERBB4/F2R/GBP7/HES1/IL5/IL7R/KIT/SOCS2	9	1.16883
BP	GO:0055002	striated muscle cell development	17/1175	177/18986	0.0960452	1.55193	1.89481	0.0477593	0.296617	0.261763	ACTN2/ALPK3/BMP4/HDAC9/ISL1/MEIS1/MYL9/MYLK3/MYOG/NEBL/OBSCN/PGM5/PLEC/RGS2/RYR1/SLC8A1/ZMPSTE24	17	0.960452
BP	GO:0048146	positive regulation of fibroblast proliferation	7/1175	54/18986	0.12963	2.09459	2.06886	0.0477722	0.296617	0.261763	CD74/EGFR/ESR1/FGF10/HRAS/NGFR/PDGFD	7	1.2963
BP	GO:0050771	negative regulation of axonogenesis	7/1175	54/18986	0.12963	2.09459	2.06886	0.0477722	0.296617	0.261763	EPHA7/FGF13/LRP4/MCF2/MT3/NRP1/WNT3A	7	1.2963
BP	GO:0050819	negative regulation of coagulation	7/1175	54/18986	0.12963	2.09459	2.06886	0.0477722	0.296617	0.261763	CD9/F12/KNG1/PLAUR/SERPING1/TFPI/THBS1	7	1.2963
BP	GO:0001558	regulation of cell growth	34/1175	408/18986	0.0833333	1.34652	1.81738	0.0478675	0.296858	0.261976	ARMC12/CAMK2D/CAPRIN2/CCN3/CDKL5/CPNE5/CXCL12/CXCL16/DCSTAMP/EFNA5/EGFR/EPHA7/FGF13/IGFBP3/IGFBPL1/KIF26A/L1CAM/MSX1/MT3/MUC12/NRG3/NRP1/POU4F2/PSRC1/RGS2/RIMS1/S100A8/S100A9/SOCS2/SPOCK1/TEAD1/TMEM196/TNC/WNT3A	34	0.833333
BP	GO:0033627	cell adhesion mediated by integrin	10/1175	89/18986	0.11236	1.81554	1.98072	0.0480407	0.297581	0.262614	CCL5/CCN3/FERMT1/ITGA1/ITGAM/ITGB2/ITGB7/PTK2/SKAP1/TESC	10	1.1236
BP	GO:0045580	regulation of T cell differentiation	18/1175	191/18986	0.0942408	1.52277	1.86504	0.0496797	0.307371	0.271254	ARID2/BMP4/CARD11/CD74/CD86/CR1/EGR3/HLA-DRB1/IL15/IL23R/IL7R/IRF4/LEF1/LILRB2/MIR30B/PRDM1/VNN1/ZBTB16	18	0.942408
CC	GO:0062023	collagen-containing extracellular matrix	65/1240	430/19960	0.151163	2.43323	7.73263	2.26901e-11	1.2003e-08	1.01269e-08	A2M/ADAM19/ADAMDEC1/ADAMTS1/ADAMTS15/ADAMTS3/ADAMTS4/ADAMTS9/ANGPTL1/ANXA2P2/ANXA4/ANXA8/CASK/CCN1/CCN2/CCN3/CLU/COL13A1/COL15A1/COL22A1/COL26A1/COL4A1/COL4A5/COL5A1/COL7A1/COL9A1/COL9A2/CTSD/CTSG/CXCL12/EFNA5/F12/F3/FBLN2/FGF10/FGL1/FLG/FREM3/GDF15/GPC5/IGFBPL1/KNG1/L1CAM/LAMB2/LAMB3/LGALS3BP/MARCO/MMP9/NAV2/NCAN/ORM1/S100A10/S100A8/S100A9/SERPINB1/SERPINC1/SERPING1/SRPX/THBS1/THSD4/TIMP3/TNC/VI…	65	1.51163
CC	GO:0097060	synaptic membrane	63/1240	453/19960	0.139073	2.23862	6.86311	1.48996e-09	3.94094e-07	3.32496e-07	ACTN2/ADORA1/ADORA3/ANK3/APBA1/ATP2B3/CACNA2D1/CACNG5/CASK/CHRNA10/CHRNA6/CNTN1/CNTN5/COL13A1/EGFR/ERBB4/F2R/FLRT2/FXYD6/GABRA1/GABRA4/GABRB1/GABRD/GABRE/GLRA1/GPR158/GRIK2/GRM1/HIP1/KCNA2/KCNA3/KCNC4/KCND2/KCND3/KCNJ3/KCNK1/KCTD16/LIN7A/LPAR1/LRP4/LRRC4C/LRRTM3/MUSK/NCAM2/NEO1/NRP1/NTNG1/NTNG2/PCDH9/PCDHB13/PLPPR4/PPFIA2/PTPRO/RAPSN/RIMS1/RIMS3/SLC4A8/SORCS2/STX1A/SYDE1/SYDE2/SYNE1/SYT11	63	1.39073
CC	GO:0034702	monoatomic ion channel complex	50/1240	365/19960	0.136986	2.20504	5.98001	1.18823e-07	2.09525e-05	1.76775e-05	ABCC9/AMIGO1/ANO6/C2CD6/CACNA1A/CACNA1B/CACNA1E/CACNA1H/CACNA2D1/CACNG5/CHRNA6/CLIC5/CNGA1/CYBB/DPP10/GABRA1/GABRA4/GABRB1/GABRD/GABRE/GLRA1/GRIK2/HVCN1/KCNA2/KCNA3/KCNC4/KCND2/KCND3/KCNH6/KCNIP3/KCNJ3/KCNK1/KCNMB4/KCNN1/KCNQ3/KCNQ4/KCNS3/LRRC52/MCUB/OLFM3/PKD1L1/PKD1L3/PKD2L1/PORCN/RYR1/STX1A/TRPC1/TRPC6/TRPC7/TRPM5	50	1.36986
CC	GO:0042734	presynaptic membrane	30/1240	186/19960	0.16129	2.59625	5.62909	1.41181e-06	0.000186712	0.000157528	ADORA1/ADORA3/APBA1/ATP2B3/CACNA2D1/CASK/CHRNA6/CNTN1/CNTN5/ERBB4/FLRT2/FXYD6/GABRB1/GPR158/GRIK2/HIP1/KCNA2/KCNA3/KCNC4/KCNJ3/KCTD16/LPAR1/NTNG1/NTNG2/PPFIA2/RIMS1/RIMS3/SLC4A8/STX1A/SYT11	30	1.6129
CC	GO:0034703	cation channel complex	34/1240	228/19960	0.149123	2.4004	5.47344	1.83123e-06	0.000193744	0.000163462	ABCC9/AMIGO1/C2CD6/CACNA1A/CACNA1B/CACNA1E/CACNA1H/CACNA2D1/CNGA1/DPP10/GRIK2/KCNA2/KCNA3/KCNC4/KCND2/KCND3/KCNIP3/KCNJ3/KCNK1/KCNMB4/KCNN1/KCNQ3/KCNQ4/KCNS3/LRRC52/MCUB/PKD1L1/PKD1L3/PKD2L1/RYR1/STX1A/TRPC1/TRPC6/TRPC7	34	1.49123
CC	GO:0045211	postsynaptic membrane	41/1240	321/19960	0.127726	2.05597	4.90878	9.33871e-06	0.000823363	0.000694669	ACTN2/ADORA1/ANK3/CACNG5/CHRNA10/CHRNA6/CNTN1/COL13A1/ERBB4/F2R/FLRT2/FXYD6/GABRA1/GABRA4/GABRB1/GABRD/GABRE/GLRA1/GPR158/GRIK2/GRM1/HIP1/KCNA2/KCNA3/KCNC4/KCND2/KCND3/KCTD16/LIN7A/LPAR1/LRRC4C/LRRTM3/MUSK/NEO1/NRP1/PCDHB13/PLPPR4/PTPRO/RAPSN/SORCS2/SYNE1	41	1.27726
CC	GO:0034705	potassium channel complex	19/1240	101/19960	0.188119	3.02811	5.25896	1.27469e-05	0.0009633	0.000812733	ABCC9/AMIGO1/DPP10/GRIK2/KCNA2/KCNA3/KCNC4/KCND2/KCND3/KCNIP3/KCNJ3/KCNK1/KCNMB4/KCNN1/KCNQ3/KCNQ4/KCNS3/LRRC52/STX1A	19	1.88119
CC	GO:0042581	specific granule	25/1240	160/19960	0.15625	2.51512	4.95224	1.82356e-05	0.00120583	0.00101736	ADGRG3/ANO6/BPI/C3AR1/CD36/CD53/CEACAM3/CLEC12A/CLEC5A/CTSD/CXCL1/CYBB/DEFA4/FPR2/GPR84/GSDMD/HVCN1/ITGAM/ITGB2/LYZ/ORM1/PLAUR/SLC2A3/SLC44A2/TCN1	25	1.5625
CC	GO:0008076	voltage-gated potassium channel complex	17/1240	90/19960	0.188889	3.0405	4.99329	3.40262e-05	0.00199998	0.00168738	AMIGO1/DPP10/KCNA2/KCNA3/KCNC4/KCND2/KCND3/KCNIP3/KCNJ3/KCNK1/KCNMB4/KCNN1/KCNQ3/KCNQ4/KCNS3/LRRC52/STX1A	17	1.88889
CC	GO:0035579	specific granule membrane	17/1240	91/19960	0.186813	3.00709	4.93886	3.94537e-05	0.0020871	0.00176088	ADGRG3/ANO6/C3AR1/CD36/CD53/CEACAM3/CLEC12A/CLEC5A/CYBB/FPR2/GPR84/HVCN1/ITGAM/ITGB2/PLAUR/SLC2A3/SLC44A2	17	1.86813
CC	GO:0009897	external side of plasma membrane	46/1240	407/19960	0.113022	1.81929	4.2979	6.37148e-05	0.0030641	0.00258517	ACKR3/ADGRE1/BTNL9/CCR4/CCR5/CD14/CD163/CD1C/CD200R1/CD200R1L/CD36/CD74/CD86/CD8A/CD9/CLEC12B/CXCL10/CXCL12/EFNA5/ENPP3/ERMAP/F3/FCER2/FCRL2/GLRA1/HHLA2/HLA-DRB1/IL23R/IL5RA/IL7R/ITGA1/ITGAM/ITGB2/KCNJ3/KIT/MICA/PLAUR/PRNP/SLAMF6/SLC38A1/SLC4A3/TGFBR3/THBS1/TNFRSF11A/TNFRSF14/TRGC2	46	1.13022
CC	GO:0044853	plasma membrane raft	19/1240	116/19960	0.163793	2.63654	4.54955	9.3476e-05	0.00364411	0.00307453	CALHM1/CAV1/CAVIN2/CD36/CD8A/CR1/EFNA5/EHD2/F2R/ITGAM/ITGB2/KCND2/LRP4/MLC1/MS4A4A/PTGS2/SKAP1/SPRED1/TFPI	19	1.63793
CC	GO:1902495	transmembrane transporter complex	53/1240	499/19960	0.106212	1.70968	4.13196	9.62562e-05	0.00364411	0.00307453	ABCC9/AMIGO1/ANO6/C2CD6/CACNA1A/CACNA1B/CACNA1E/CACNA1H/CACNA2D1/CACNG5/CHRNA10/CHRNA6/CLIC5/CNGA1/CYBB/DPP10/FXYD2/GABRA1/GABRA4/GABRB1/GABRD/GABRE/GLRA1/GRIK2/HVCN1/KCNA2/KCNA3/KCNC4/KCND2/KCND3/KCNH6/KCNIP3/KCNJ3/KCNK1/KCNMB4/KCNN1/KCNQ3/KCNQ4/KCNS3/LRRC52/MCUB/OLFM3/PKD1L1/PKD1L3/PKD2L1/PORCN/RYR1/S100A9/STX1A/TRPC1/TRPC6/TRPC7/TRPM5	53	1.06212
CC	GO:0030667	secretory granule membrane	38/1240	320/19960	0.11875	1.91149	4.23043	9.64416e-05	0.00364411	0.00307453	ABCA13/ADGRG3/ANO6/ANXA4/C3AR1/C5AR1/CAV1/CD14/CD36/CD53/CD9/CEACAM3/CEACAM6/CLEC12A/CLEC5A/CPE/CR1/CYBB/FPR1/FPR2/GLIPR1/GPR84/HVCN1/IRAG2/ITGAM/ITGB2/ITPR2/LAMP3/LILRB2/MGAM/MOXD1/PLAUR/RAB27B/SERPINB10/SIGLEC9/SLC2A3/SLC44A2/VNN1	38	1.1875
CC	GO:0032420	stereocilium	13/1240	63/19960	0.206349	3.32156	4.74988	0.000109446	0.00385979	0.00325649	ADCY6/CLIC5/ESPN/ESPNL/GRXCR2/LOXHD1/MORN4/MYO3B/PTPRQ/RHOC/RIPOR2/STRC/USH1C	13	2.06349
CC	GO:0070820	tertiary granule	23/1240	164/19960	0.140244	2.25747	4.16159	0.000209071	0.00691241	0.00583198	ANO6/CD53/CLEC12A/CLEC5A/CR1/CTSD/CXCL1/CYBB/FPR1/FPR2/GPR84/GSDMD/ITGAM/ITGB2/LILRB2/LYZ/MGAM/MMP9/ORM1/PRSS3/SERPINB10/SLC2A3/TCN1	23	1.40244
CC	GO:0098982	GABA-ergic synapse	17/1240	107/19960	0.158879	2.55743	4.15734	0.000311753	0.00922236	0.00778088	ATP2B3/CACNA2D1/CNTN5/EFNA5/ENAH/ERBB4/GABRA1/GABRA4/GABRB1/GABRD/KCND2/KCND3/KIF5C/LAMP5/LPAR1/PTPRO/SV2A	17	1.58879
CC	GO:0150034	distal axon	33/1240	281/19960	0.117438	1.89037	3.86855	0.000330647	0.00922236	0.00778088	ADORA1/APBB1/CDKL5/CPLX4/ELAVL4/FEZ1/FGF13/GRIK2/IGF2BP1/KCNA2/KCNA3/KCNC4/KIF5C/L1CAM/LAMP5/NEO1/NGFR/NPFF/NTRK2/PACSIN1/PCDH9/PCDHGB1/PRNP/PRSS12/PTPRN/PTPRO/RASGRF1/SLC2A13/SLC4A8/SLC8A1/TSHZ3/TUBB3/UNC5C	33	1.17438
CC	GO:0032421	stereocilium bundle	13/1240	70/19960	0.185714	2.9894	4.29122	0.000331238	0.00922236	0.00778088	ADCY6/CLIC5/ESPN/ESPNL/GRXCR2/LOXHD1/MORN4/MYO3B/PTPRQ/RHOC/RIPOR2/STRC/USH1C	13	1.85714
CC	GO:0030658	transport vesicle membrane	30/1240	254/19960	0.11811	1.90119	3.72017	0.000548529	0.0145086	0.0122409	AP1S2/AP1S3/ARFGEF3/CD74/CPE/DMXL2/DNM1L/DOC2A/DYSF/HLA-DQB1/HLA-DRB1/HLA-DRB5/ITPR2/LAMP5/MAL2/MAP6/PTPRN/RAB27B/RAB3B/RAB3C/RASSF9/SLC30A3/SLC35F1/SLC4A8/STX1A/SV2A/SV2C/SYN2/SYPL2/SYT6	30	1.1811
CC	GO:0042383	sarcolemma	20/1240	144/19960	0.138889	2.23566	3.83002	0.000597882	0.0150609	0.0127069	ABCC9/ANK3/ANXA8/ANXA8L1/CACNA2D1/CAMK2D/CAV1/DES/DYSF/FGF13/KCND3/KCNJ3/OBSCN/PDE9A/PGM5/PLEC/RYR1/SGCG/SLC38A2/SLC8A1	20	1.38889
CC	GO:0031253	cell projection membrane	38/1240	358/19960	0.106145	1.7086	3.48191	0.000898995	0.0214813	0.0181238	ADORA1/AIF1L/AMN1/C2CD5/CASK/CD36/CDHR1/CDKL5/CNGA1/EGFR/EPB41L3/FERMT1/FGD5/GABRA1/GABRA4/GABRE/GPI/KCNA2/KCNC4/KCNK1/LAMP5/MCHR1/NDRG4/PACSIN1/PDE6H/PDE9A/PIP5K1A/PKD1L1/PKD2L1/PLEKHO1/PLXND1/RIPOR2/SLC26A4/SLC28A1/SLC38A4/SPTBN1/SYNE2/TESC	38	1.06145
CC	GO:0031256	leading edge membrane	23/1240	182/19960	0.126374	2.03421	3.60728	0.000933972	0.0214813	0.0181238	ADORA1/AIF1L/C2CD5/CDKL5/EGFR/EPB41L3/FERMT1/FGD5/GABRA1/GABRA4/GABRE/KCNA2/KCNC4/LAMP5/PACSIN1/PDE9A/PIP5K1A/PLEKHO1/PLXND1/RIPOR2/SPTBN1/SYNE2/TESC	23	1.26374
CC	GO:0098862	cluster of actin-based cell projections	22/1240	173/19960	0.127168	2.04699	3.55961	0.00109783	0.0232918	0.0196512	ADCY6/CD36/CLIC5/DNM1L/ESPN/ESPNL/GRXCR2/KCNK1/LOXHD1/MORN4/MYO3B/MYO7B/NHERF4/PLEC/PTPRQ/RHOC/RIPOR2/SLC26A4/SLC28A1/SLC38A2/STRC/USH1C	22	1.27168
CC	GO:0048786	presynaptic active zone	14/1240	89/19960	0.157303	2.53208	3.72815	0.00113343	0.0232918	0.0196512	ADORA1/APBA1/CACNA2D1/GABRB1/GUCY1B1/NTNG1/NTNG2/PPFIA2/PPFIBP1/RIMS1/RIMS3/STX1A/SV2A/SYT11	14	1.57303
CC	GO:0044194	cytolytic granule	5/1240	14/19960	0.357143	5.74885	4.57458	0.00114506	0.0232918	0.0196512	GNLY/GZMB/GZMH/NKG7/SERPINB1	5	3.57143
CC	GO:0043204	perikaryon	20/1240	152/19960	0.131579	2.118	3.56098	0.00118881	0.0232918	0.0196512	AMIGO1/CHRNA10/CPNE5/ELAVL4/ENO2/GLRA1/GRIK2/ITGA1/KCNA2/KCND2/KCNK1/NGFR/NPFF/OPRM1/PDE9A/PRPH/PTPRN/SLC2A3/SORCS2/SYT11	20	1.31579
CC	GO:0032426	stereocilium tip	6/1240	21/19960	0.285714	4.59908	4.24694	0.00137197	0.0259204	0.021869	ESPN/ESPNL/MORN4/MYO3B/STRC/USH1C	6	2.85714
CC	GO:0031983	vesicle lumen	35/1240	330/19960	0.106061	1.70723	3.33416	0.00142324	0.0259619	0.021904	A2M/ACTN2/ADA2/BPI/C3/CAP1/CLU/CRISPLD2/CTSD/CTSG/CXCL1/DEFA4/EGFR/GPI/GSDMD/GZMB/HGF/HK3/ISLR/KNG1/LGALS3BP/LYZ/NAPRT/ORM1/RNASE3/S100A12/S100A8/S100A9/SERPINB1/SERPING1/TCN1/THBS1/TIMP3/VEGFC/VWF	35	1.06061
CC	GO:0005604	basement membrane	14/1240	92/19960	0.152174	2.44951	3.58645	0.0015739	0.0277531	0.0234152	ADAMTS1/ANXA2P2/CASK/COL15A1/COL4A1/COL4A5/COL5A1/COL7A1/EFNA5/FREM3/LAMB2/LAMB3/TIMP3/TNC	14	1.52174
CC	GO:0070821	tertiary granule membrane	12/1240	73/19960	0.164384	2.64605	3.62615	0.00169781	0.0289722	0.0244438	ANO6/CD53/CLEC12A/CLEC5A/CYBB/FPR2/GPR84/ITGAM/ITGB2/LILRB2/MGAM/SLC2A3	12	1.64384
CC	GO:0099634	postsynaptic specialization membrane	20/1240	157/19960	0.127389	2.05054	3.40115	0.00176893	0.0292426	0.0246719	ACTN2/CACNG5/CHRNA10/ERBB4/GABRA1/GABRA4/GABRB1/GPR158/GRIK2/GRM1/KCND2/KCND3/LIN7A/LRRC4C/LRRTM3/NEO1/PLPPR4/PTPRO/RAPSN/SORCS2	20	1.27389
CC	GO:0060205	cytoplasmic vesicle lumen	34/1240	329/19960	0.103343	1.6635	3.12315	0.00253115	0.0386358	0.0325969	A2M/ACTN2/ADA2/BPI/C3/CAP1/CLU/CRISPLD2/CTSD/CTSG/CXCL1/DEFA4/GPI/GSDMD/GZMB/HGF/HK3/ISLR/KNG1/LGALS3BP/LYZ/NAPRT/ORM1/RNASE3/S100A12/S100A8/S100A9/SERPINB1/SERPING1/TCN1/THBS1/TIMP3/VEGFC/VWF	34	1.03343
CC	GO:0016528	sarcoplasm	14/1240	97/19960	0.14433	2.32325	3.36226	0.00262022	0.0386358	0.0325969	ANK3/ART1/CACNA2D1/CAMK2D/HK2/HRC/ITPR2/JPH2/PLEC/RYR1/SPOCK1/SYNE2/THBS1/TMEM38A	14	1.4433
CC	GO:0031093	platelet alpha granule lumen	11/1240	67/19960	0.164179	2.64275	3.46647	0.00263368	0.0386358	0.0325969	A2M/ACTN2/CLU/HGF/ISLR/KNG1/ORM1/SERPING1/THBS1/VEGFC/VWF	11	1.64179
CC	GO:0045121	membrane raft	31/1240	293/19960	0.105802	1.70307	3.12027	0.00267904	0.0386358	0.0325969	ANXA13/CALHM1/CARD11/CAV1/CAVIN2/CD14/CD36/CD8A/CR1/CRIPTO/CTSD/EFNA5/EGFR/EHD2/EPHB1/F2R/ITGAM/ITGB2/KCNA3/KCND2/LRP4/MAL2/MLC1/MS4A4A/PRNP/PTGS2/S100A10/SKAP1/SPRED1/TFPI/TNFRSF11A	31	1.05802
CC	GO:0016529	sarcoplasmic reticulum	12/1240	77/19960	0.155844	2.50859	3.41352	0.00270231	0.0386358	0.0325969	ANK3/ART1/CACNA2D1/CAMK2D/HK2/HRC/ITPR2/JPH2/RYR1/SYNE2/THBS1/TMEM38A	12	1.55844
CC	GO:0098858	actin-based cell projection	26/1240	234/19960	0.111111	1.78853	3.12273	0.00294109	0.0399012	0.0336646	ACTN2/ADCY6/AMN1/ARL4C/CLIC5/ENAH/EPHB1/ESPN/ESPNL/FGF13/GRXCR2/IGF2BP1/KITLG/LOXHD1/MORN4/MYO3B/MYO7B/PTPRQ/RHOC/RIPOR2/SLC38A4/STRC/SYNE2/TUBB3/UNC5C/USH1C	26	1.11111
CC	GO:0098857	membrane microdomain	31/1240	295/19960	0.105085	1.69153	3.07964	0.00297101	0.0399012	0.0336646	ANXA13/CALHM1/CARD11/CAV1/CAVIN2/CD14/CD36/CD8A/CR1/CRIPTO/CTSD/EFNA5/EGFR/EHD2/EPHB1/F2R/ITGAM/ITGB2/KCNA3/KCND2/LRP4/MAL2/MLC1/MS4A4A/PRNP/PTGS2/S100A10/SKAP1/SPRED1/TFPI/TNFRSF11A	31	1.05085
CC	GO:0031594	neuromuscular junction	12/1240	78/19960	0.153846	2.47643	3.36246	0.00301711	0.0399012	0.0336646	ANK3/COL4A5/DES/ERBB4/F2R/LAMB2/LRP4/MUSK/NGFR/RAPSN/SPOCK1/SV2A	12	1.53846
CC	GO:0098685	Schaffer collateral - CA1 synapse	14/1240	99/19960	0.141414	2.27631	3.27643	0.00317405	0.040953	0.034552	ADORA3/APBA1/APBA2/CASK/GABRB1/GRM1/HIP1/INA/LRRC4C/NTNG1/NTNG2/PLPPR4/PRSS12/SYN2	14	1.41414
CC	GO:0030672	synaptic vesicle membrane	18/1240	143/19960	0.125874	2.02617	3.16953	0.0033331	0.0410049	0.0345957	DMXL2/DNM1L/DOC2A/DYSF/LAMP5/MAL2/RAB27B/RAB3B/RAB3C/SLC30A3/SLC35F1/SLC4A8/STX1A/SV2A/SV2C/SYN2/SYPL2/SYT6	18	1.25874
CC	GO:0099501	exocytic vesicle membrane	18/1240	143/19960	0.125874	2.02617	3.16953	0.0033331	0.0410049	0.0345957	DMXL2/DNM1L/DOC2A/DYSF/LAMP5/MAL2/RAB27B/RAB3B/RAB3C/SLC30A3/SLC35F1/SLC4A8/STX1A/SV2A/SV2C/SYN2/SYPL2/SYT6	18	1.25874
CC	GO:0034774	secretory granule lumen	33/1240	324/19960	0.101852	1.63949	2.98679	0.00364031	0.0437664	0.0369256	A2M/ACTN2/ADA2/BPI/C3/CAP1/CLU/CRISPLD2/CTSD/CTSG/CXCL1/DEFA4/GPI/GSDMD/HGF/HK3/ISLR/KNG1/LGALS3BP/LYZ/NAPRT/ORM1/RNASE3/S100A12/S100A8/S100A9/SERPINB1/SERPING1/TCN1/THBS1/TIMP3/VEGFC/VWF	33	1.01852
CC	GO:0031091	platelet alpha granule	13/1240	91/19960	0.142857	2.29954	3.19779	0.00401054	0.0471461	0.039777	A2M/ACTN2/CD36/CD9/CLU/HGF/ISLR/KNG1/ORM1/SERPING1/THBS1/VEGFC/VWF	13	1.42857
CC	GO:1902711	GABA-A receptor complex	5/1240	19/19960	0.263158	4.23599	3.63194	0.00512818	0.0566045	0.0477571	GABRA1/GABRA4/GABRB1/GABRD/GABRE	5	2.63158
CC	GO:0033017	sarcoplasmic reticulum membrane	8/1240	44/19960	0.181818	2.92669	3.29279	0.00518777	0.0566045	0.0477571	ART1/CAMK2D/HRC/ITPR2/JPH2/RYR1/SYNE2/TMEM38A	8	1.81818
CC	GO:0043186	P granule	6/1240	27/19960	0.222222	3.57706	3.44864	0.00543695	0.0566045	0.0477571	ANKRD34C/EXD1/MAEL/MOV10L1/TDRD6/TDRD9	6	2.22222
CC	GO:0045495	pole plasm	6/1240	27/19960	0.222222	3.57706	3.44864	0.00543695	0.0566045	0.0477571	ANKRD34C/EXD1/MAEL/MOV10L1/TDRD6/TDRD9	6	2.22222
CC	GO:0060293	germ plasm	6/1240	27/19960	0.222222	3.57706	3.44864	0.00543695	0.0566045	0.0477571	ANKRD34C/EXD1/MAEL/MOV10L1/TDRD6/TDRD9	6	2.22222
CC	GO:0030427	site of polarized growth	20/1240	173/19960	0.115607	1.8609	2.92693	0.00545715	0.0566045	0.0477571	APBB1/CDKL5/ELAVL4/FEZ1/FGF13/GRM6/IGF2BP1/KIF5C/L1CAM/LAMP5/NEO1/NGFR/PCDH9/PCDHGB1/PTPRO/RASGRF1/SLC2A13/TSHZ3/TUBB3/UNC5C	20	1.15607
CC	GO:0048787	presynaptic active zone membrane	7/1240	37/19960	0.189189	3.04534	3.20491	0.00699216	0.0711317	0.0600136	APBA1/CACNA2D1/GABRB1/NTNG1/NTNG2/STX1A/SYT11	7	1.89189
CC	GO:0005788	endoplasmic reticulum lumen	31/1240	314/19960	0.0987261	1.58917	2.7083	0.00737116	0.0735726	0.062073	ADAMTS7/ARSJ/BMP4/C3/CCN1/CLU/COL13A1/COL15A1/COL22A1/COL26A1/COL4A1/COL4A5/COL5A1/COL7A1/COL9A1/COL9A2/FLT3/HRC/IGFBP3/KNG1/LAMB2/PDGFD/PLAUR/POGLUT2/PTGS2/SERPINC1/SERPING1/THBS1/TNC/WNT3A/WNT5B	31	0.987261
CC	GO:0031252	cell leading edge	40/1240	433/19960	0.0923788	1.487	2.63683	0.00796941	0.0766232	0.0646467	ADORA1/AIF1L/APBB1/ARAP3/ASAP3/C2CD5/CDC42BPA/CDKL5/CTNNA3/EGFR/ENAH/EPB41L3/FERMT1/FGD5/GABRA1/GABRA4/GABRE/IGF2BP1/KCNA2/KCNC4/KITLG/LAMP5/LDB2/PACSIN1/PARVA/PDE9A/PEAR1/PIP5K1A/PLEKHG5/PLEKHO1/PLXND1/PTPRO/RIPOR2/SAMSN1/SPTBN1/SYNE2/TESC/TUBB3/UNC5C/VIM	40	0.923788
CC	GO:1902710	GABA receptor complex	5/1240	21/19960	0.238095	3.83257	3.34245	0.00809327	0.0766232	0.0646467	GABRA1/GABRA4/GABRB1/GABRD/GABRE	5	2.38095
CC	GO:0030426	growth cone	19/1240	168/19960	0.113095	1.82047	2.74852	0.00836542	0.0766232	0.0646467	APBB1/CDKL5/ELAVL4/FEZ1/FGF13/IGF2BP1/KIF5C/L1CAM/LAMP5/NEO1/NGFR/PCDH9/PCDHGB1/PTPRO/RASGRF1/SLC2A13/TSHZ3/TUBB3/UNC5C	19	1.13095
CC	GO:0030018	Z disc	16/1240	133/19960	0.120301	1.93645	2.78876	0.00839841	0.0766232	0.0646467	ACTN2/ANK3/DES/HRC/JPH2/KCNN1/KY/MYL9/NEBL/OBSCN/PARVA/PGM5/PLEC/RYR1/SLC8A1/SYNE2	16	1.20301
CC	GO:0043197	dendritic spine	20/1240	180/19960	0.111111	1.78853	2.73507	0.00840103	0.0766232	0.0646467	ACTN2/ADORA1/APBA1/APBA2/GABRA1/IGF2BP1/KCND2/KCND3/LPAR1/LZTS3/MT3/NGFR/NTRK2/PALMD/PPFIA2/PTK2/PTPRO/SORCS2/SYNE1/SYT11	20	1.11111
CC	GO:0099572	postsynaptic specialization	37/1240	396/19960	0.0934343	1.50399	2.60717	0.00877486	0.0786763	0.066379	ACTN2/CACNG5/CAMK2D/CDKL5/CHRNA10/CPEB1/ERBB4/GABRA1/GABRA4/GABRB1/GPR158/GRIK2/GRM1/KCND2/KCND3/LIN7A/LRP4/LRRC4C/LRRTM3/LZTS3/MAGI2/MAPK8IP2/NEO1/NGFR/NTRK2/PAK6/PLPPR4/PPFIA2/PRNP/PTPRO/RAPSN/SLC8A1/SORCS2/SPOCK1/SPTBN1/SYN2/SYT11	37	0.934343
CC	GO:0032809	neuronal cell body membrane	6/1240	30/19960	0.2	3.21935	3.13084	0.00930529	0.0819058	0.0691037	AMIGO1/CADM2/KCNA2/KCNC4/KCND2/SLC4A8	6	2
CC	GO:0044309	neuron spine	20/1240	182/19960	0.10989	1.76888	2.68181	0.00944472	0.0819058	0.0691037	ACTN2/ADORA1/APBA1/APBA2/GABRA1/IGF2BP1/KCND2/KCND3/LPAR1/LZTS3/MT3/NGFR/NTRK2/PALMD/PPFIA2/PTK2/PTPRO/SORCS2/SYNE1/SYT11	20	1.0989
CC	GO:0030133	transport vesicle	41/1240	453/19960	0.0905077	1.45688	2.53154	0.0101479	0.0865845	0.0730511	ANXA13/AP1S2/AP1S3/APBA1/ARFGEF3/CD74/CPE/CRISPLD2/DEFA4/DMXL2/DNM1L/DOC2A/DYSF/HLA-DQB1/HLA-DRB1/HLA-DRB5/ITPR2/LAMP5/MAL2/MAP6/MT3/NPTX1/OVGP1/PPFIA2/PTPRN/RAB27B/RAB3B/RAB3C/RABAC1/RASSF9/SLC30A3/SLC35F1/SLC4A8/STX1A/SV2A/SV2C/SYN2/SYPL2/SYT11/SYT6/TRIM9	41	0.905077
CC	GO:0008021	synaptic vesicle	24/1240	233/19960	0.103004	1.65804	2.60031	0.0104445	0.087701	0.0739931	APBA1/DMXL2/DNM1L/DOC2A/DYSF/LAMP5/MAL2/MT3/PPFIA2/RAB27B/RAB3B/RAB3C/RABAC1/SLC30A3/SLC35F1/SLC4A8/STX1A/SV2A/SV2C/SYN2/SYPL2/SYT11/SYT6/TRIM9	24	1.03004
CC	GO:0009925	basal plasma membrane	29/1240	298/19960	0.0973154	1.56646	2.53568	0.0112397	0.0914906	0.0771903	ADORA1/ANK3/ANXA13/BSND/C5AR1/CA12/CALHM1/CASK/CAV1/EGFR/ERBB4/KCNQ4/LIN7A/LPO/LRP1/MET/MLC1/NDRG4/PTPRQ/SLC16A10/SLC22A7/SLC26A11/SLC38A1/SLC4A4/SLC4A8/SLC4A9/SLC6A12/TGFBR3/VSIG1	29	0.973154
CC	GO:0030017	sarcomere	23/1240	222/19960	0.103604	1.66768	2.57468	0.0112418	0.0914906	0.0771903	ABCC9/ACTN2/ANK3/DES/HRC/JPH2/KCNN1/KY/MYH1/MYL9/NEBL/OBSCN/PARVA/PGM5/PLEC/PYROXD1/RYR1/SLC8A1/SPTBN1/STYXL2/SYNE1/SYNE2/TNNC1	23	1.03604
CC	GO:0098691	dopaminergic synapse	4/1240	15/19960	0.266667	4.29247	3.28305	0.011646	0.0933442	0.0787542	CHRNA6/RAB3B/SV2C/SYT11	4	2.66667
CC	GO:0034704	calcium channel complex	10/1240	71/19960	0.140845	2.26715	2.75282	0.0120158	0.0948711	0.0800425	C2CD6/CACNA1A/CACNA1B/CACNA1E/CACNA1H/CACNA2D1/MCUB/PKD1L1/PKD2L1/RYR1	10	1.40845
CC	GO:0016323	basolateral plasma membrane	26/1240	264/19960	0.0984848	1.58529	2.46383	0.013684	0.104543	0.088203	ADORA1/ANK3/ANXA13/BSND/C5AR1/CA12/CALHM1/CASK/CAV1/EGFR/ERBB4/LIN7A/LPO/LRP1/MLC1/NDRG4/SLC16A10/SLC22A7/SLC26A11/SLC38A1/SLC4A4/SLC4A8/SLC4A9/SLC6A12/TGFBR3/VSIG1	26	0.984848
CC	GO:0043679	axon terminus	14/1240	117/19960	0.119658	1.92611	2.58571	0.0137314	0.104543	0.088203	ADORA1/CPLX4/GRIK2/KCNA2/KCNA3/KCNC4/NPFF/NTRK2/PACSIN1/PRNP/PRSS12/PTPRN/SLC4A8/SLC8A1	14	1.19658
CC	GO:0032589	neuron projection membrane	9/1240	62/19960	0.145161	2.33663	2.71287	0.0138846	0.104543	0.088203	ADORA1/EPB41L3/GABRA1/GABRA4/GABRE/KCNC4/LAMP5/RIPOR2/SPTBN1	9	1.45161
CC	GO:0030175	filopodium	13/1240	106/19960	0.122642	1.97413	2.58806	0.014194	0.104543	0.088203	ACTN2/ARL4C/ENAH/EPHB1/FGF13/IGF2BP1/KITLG/MORN4/MYO3B/RIPOR2/SYNE2/TUBB3/UNC5C	13	1.22642
CC	GO:0014704	intercalated disc	8/1240	52/19960	0.153846	2.47643	2.74364	0.0142381	0.104543	0.088203	ANK3/CTNNA3/DES/DSG2/FGF13/MYH1/PGM5/SLC8A1	8	1.53846
CC	GO:0045178	basal part of cell	30/1240	317/19960	0.0946372	1.52335	2.4174	0.0144541	0.104543	0.088203	ADORA1/ANK3/ANXA13/BSND/C5AR1/CA12/CALHM1/CASK/CAV1/EGFR/ERBB4/ITGA1/KCNQ4/LIN7A/LPO/LRP1/MET/MLC1/NDRG4/PTPRQ/SLC16A10/SLC22A7/SLC26A11/SLC38A1/SLC4A4/SLC4A8/SLC4A9/SLC6A12/TGFBR3/VSIG1	30	0.946372
CC	GO:0044298	cell body membrane	6/1240	33/19960	0.181818	2.92669	2.85085	0.0148201	0.104543	0.088203	AMIGO1/CADM2/KCNA2/KCNC4/KCND2/SLC4A8	6	1.81818
CC	GO:0070382	exocytic vesicle	25/1240	253/19960	0.0988142	1.59059	2.43312	0.0148218	0.104543	0.088203	ANXA13/APBA1/DMXL2/DNM1L/DOC2A/DYSF/LAMP5/MAL2/MT3/PPFIA2/RAB27B/RAB3B/RAB3C/RABAC1/SLC30A3/SLC35F1/SLC4A8/STX1A/SV2A/SV2C/SYN2/SYPL2/SYT11/SYT6/TRIM9	25	0.988142
CC	GO:0005581	collagen trimer	11/1240	86/19960	0.127907	2.05889	2.53271	0.0172473	0.12005	0.101286	COL13A1/COL15A1/COL22A1/COL26A1/COL4A1/COL4A5/COL5A1/COL7A1/COL9A1/COL9A2/MARCO	11	1.27907
CC	GO:0042613	MHC class II protein complex	4/1240	17/19960	0.235294	3.78748	2.95915	0.0183931	0.126363	0.106612	CD74/HLA-DQB1/HLA-DRB1/HLA-DRB5	4	2.35294
CC	GO:1904724	tertiary granule lumen	8/1240	55/19960	0.145455	2.34135	2.56371	0.0195784	0.132782	0.112027	CTSD/CXCL1/GSDMD/LYZ/MMP9/ORM1/PRSS3/TCN1	8	1.45455
CC	GO:0005891	voltage-gated calcium channel complex	7/1240	45/19960	0.155556	2.50394	2.59941	0.0200688	0.134385	0.11338	C2CD6/CACNA1A/CACNA1B/CACNA1E/CACNA1H/CACNA2D1/RYR1	7	1.55556
CC	GO:0034707	chloride channel complex	8/1240	56/19960	0.142857	2.29954	2.50634	0.0216387	0.141617	0.119482	ANO6/CLIC5/GABRA1/GABRA4/GABRB1/GABRD/GABRE/GLRA1	8	1.42857
CC	GO:0031674	I band	16/1240	148/19960	0.108108	1.74019	2.32615	0.0216843	0.141617	0.119482	ACTN2/ANK3/DES/HRC/JPH2/KCNN1/KY/MYL9/NEBL/OBSCN/PARVA/PGM5/PLEC/RYR1/SLC8A1/SYNE2	16	1.08108
CC	GO:0043195	terminal bouton	7/1240	46/19960	0.152174	2.44951	2.53307	0.0224421	0.144779	0.122149	ADORA1/CPLX4/GRIK2/NTRK2/PRNP/PRSS12/SLC4A8	7	1.52174
CC	GO:0005614	interstitial matrix	3/1240	11/19960	0.272727	4.39003	2.89445	0.0270917	0.170613	0.143946	NAV2/TNC/VIT	3	2.72727
CC	GO:0097648	G protein-coupled receptor complex	3/1240	11/19960	0.272727	4.39003	2.89445	0.0270917	0.170613	0.143946	CALCRL/GRM1/RAMP3	3	2.72727
CC	GO:0001772	immunological synapse	7/1240	48/19960	0.145833	2.34745	2.40548	0.0277557	0.172738	0.145739	CARD10/CARD11/CD53/CD6/GZMB/HLA-DRB1/SKAP1	7	1.45833
CC	GO:0030016	myofibril	23/1240	243/19960	0.0946502	1.52356	2.11339	0.0293534	0.180558	0.152336	ABCC9/ACTN2/ANK3/DES/HRC/JPH2/KCNN1/KY/MYH1/MYL9/NEBL/OBSCN/PARVA/PGM5/PLEC/PYROXD1/RYR1/SLC8A1/SPTBN1/STYXL2/SYNE1/SYNE2/TNNC1	23	0.946502
CC	GO:0005901	caveola	10/1240	82/19960	0.121951	1.96302	2.24897	0.0303124	0.184313	0.155505	CAV1/CAVIN2/CD36/EFNA5/EHD2/F2R/MLC1/PTGS2/SPRED1/TFPI	10	1.21951
CC	GO:0005766	primary lysosome	16/1240	155/19960	0.103226	1.6616	2.12815	0.0316951	0.18839	0.158944	ABCA13/ADA2/BPI/C3/C3AR1/CAP1/CEACAM6/CTSG/DEFA4/FPR1/GLIPR1/IRAG2/LYZ/NAPRT/RNASE3/VNN1	16	1.03226
CC	GO:0042582	azurophil granule	16/1240	155/19960	0.103226	1.6616	2.12815	0.0316951	0.18839	0.158944	ABCA13/ADA2/BPI/C3/C3AR1/CAP1/CEACAM6/CTSG/DEFA4/FPR1/GLIPR1/IRAG2/LYZ/NAPRT/RNASE3/VNN1	16	1.03226
CC	GO:0030666	endocytic vesicle membrane	20/1240	207/19960	0.0966184	1.55524	2.06671	0.0333521	0.196036	0.165395	CAMK2D/CAV1/CD163/CD36/CD74/CD9/CYBB/EGFR/HLA-DQB1/HLA-DRB1/HLA-DRB5/HVCN1/IL7R/IRGM/LRP1/MARCO/RAB38/TYRP1/WNT3A/WNT5B	20	0.966184
CC	GO:0101003	ficolin-1-rich granule membrane	8/1240	61/19960	0.131148	2.11105	2.23672	0.034261	0.199165	0.168035	CR1/FPR1/FPR2/ITGB2/LILRB2/MGAM/SERPINB10/SLC2A3	8	1.31148
CC	GO:0044306	neuron projection terminus	14/1240	133/19960	0.105263	1.6944	2.06791	0.0369466	0.211647	0.178566	ADORA1/CPLX4/GRIK2/KCNA2/KCNA3/KCNC4/NPFF/NTRK2/PACSIN1/PRNP/PRSS12/PTPRN/SLC4A8/SLC8A1	14	1.05263
CC	GO:0035580	specific granule lumen	8/1240	62/19960	0.129032	2.077	2.18593	0.0372797	0.211647	0.178566	BPI/CTSD/CXCL1/DEFA4/GSDMD/LYZ/ORM1/TCN1	8	1.29032
CC	GO:0098984	neuron to neuron synapse	35/1240	412/19960	0.0849515	1.36744	1.93962	0.0376549	0.211647	0.178566	ACTN2/ADORA1/CACNG5/CAMK2D/CDKL5/CPEB1/ERBB4/GPR158/GRIK2/GRM1/LIN7A/LNX1/LRP4/LRRC4C/LRRTM3/LZTS3/MAGI2/MAL2/MAPK8IP2/NEO1/NGFR/NTRK2/PAK6/PLPPR4/PPFIA2/PRNP/PTPRO/SLC30A3/SLC4A8/SLC8A1/SORCS2/SPOCK1/SPTBN1/SYN2/SYT11	35	0.849515
CC	GO:0098644	complex of collagen trimers	4/1240	21/19960	0.190476	3.06605	2.43796	0.0380084	0.211647	0.178566	COL4A1/COL4A5/COL5A1/COL7A1	4	1.90476
CC	GO:0005770	late endosome	28/1240	318/19960	0.0880503	1.41733	1.93074	0.0399844	0.220331	0.185892	ANXA8/ATP9A/CD74/CST7/DYSF/EGFR/ELAPOR1/ENTREP1/F2R/HLA-DQB1/HLA-DRB1/HLA-DRB5/IRGM/LAMP3/LAMP5/MAGI2/MCOLN2/MCOLN3/PGA3/PGA4/RAB27B/RASGEF1B/RNF148/SIGLEC1/SLC30A3/SLC30A4/TTPA/ZMPSTE24	28	0.880503
CC	GO:0032279	asymmetric synapse	32/1240	375/19960	0.0853333	1.37359	1.87965	0.042981	0.234051	0.197468	ACTN2/ADORA1/CACNG5/CAMK2D/CDKL5/CPEB1/ERBB4/GPR158/GRIK2/GRM1/LIN7A/LRP4/LRRC4C/LRRTM3/LZTS3/MAGI2/MAPK8IP2/NEO1/NGFR/NTRK2/PAK6/PLPPR4/PPFIA2/PRNP/PTPRO/SLC4A8/SLC8A1/SORCS2/SPOCK1/SPTBN1/SYN2/SYT11	32	0.853333
CC	GO:0043292	contractile muscle fiber	23/1240	253/19960	0.0909091	1.46334	1.90889	0.0434139	0.234051	0.197468	ABCC9/ACTN2/ANK3/DES/HRC/JPH2/KCNN1/KY/MYH1/MYL9/NEBL/OBSCN/PARVA/PGM5/PLEC/PYROXD1/RYR1/SLC8A1/SPTBN1/STYXL2/SYNE1/SYNE2/TNNC1	23	0.909091
CC	GO:0005858	axonemal dynein complex	4/1240	22/19960	0.181818	2.92669	2.32707	0.0442441	0.234051	0.197468	CFAP70/DNAH8/DNAI3/DNAI7	4	1.81818
CC	GO:0097038	perinuclear endoplasmic reticulum	4/1240	22/19960	0.181818	2.92669	2.32707	0.0442441	0.234051	0.197468	CLU/CYBB/OSBPL6/SYT6	4	1.81818
CC	GO:0044291	cell-cell contact zone	9/1240	76/19960	0.118421	1.9062	2.03706	0.0454298	0.237944	0.200753	ANK3/CTNNA3/DES/DSG2/FGF13/MYH1/PCDH9/PGM5/SLC8A1	9	1.18421
CC	GO:0098839	postsynaptic density membrane	13/1240	125/19960	0.104	1.67406	1.94566	0.0469345	0.243415	0.205369	ACTN2/CACNG5/ERBB4/GPR158/GRIK2/GRM1/LIN7A/LRRC4C/LRRTM3/NEO1/PLPPR4/PTPRO/SORCS2	13	1.04
CC	GO:0030665	clathrin-coated vesicle membrane	14/1240	138/19960	0.101449	1.63301	1.92044	0.0480183	0.246283	0.207788	AP1S2/AP1S3/AP3B2/CD74/CD9/EGFR/HIP1/HLA-DQB1/HLA-DRB1/HLA-DRB5/IL7R/RASSF9/SYT11/TYRP1	14	1.01449
CC	GO:0032587	ruffle membrane	11/1240	101/19960	0.108911	1.75311	1.95286	0.0487862	0.246283	0.207788	AIF1L/C2CD5/CDKL5/EGFR/FERMT1/FGD5/PACSIN1/PDE9A/PIP5K1A/PLEKHO1/TESC	11	1.08911
CC	GO:0030027	lamellipodium	19/1240	203/19960	0.0935961	1.50659	1.86713	0.0488841	0.246283	0.207788	APBB1/ARAP3/CDC42BPA/CTNNA3/ENAH/FGD5/IGF2BP1/KCNA2/KITLG/PARVA/PEAR1/PIP5K1A/PLEKHG5/PLXND1/PTPRO/SYNE2/TESC/TUBB3/UNC5C	19	0.935961
MF	GO:0022836	gated channel activity	46/1196	308/18737	0.149351	2.33979	6.19065	6.16727e-08	5.07016e-05	4.44843e-05	ABCC9/ANO5/ANO6/CACNA1A/CACNA1B/CACNA1E/CACNA1H/CACNA2D1/CACNG5/CALHM1/CHRNA10/CHRNA6/CNGA1/GABRA1/GABRA4/GABRB1/GABRD/GABRE/GLRA1/GRIK2/HVCN1/ITPR2/KCNA2/KCNA3/KCNC4/KCND2/KCND3/KCNH6/KCNJ3/KCNK1/KCNMB4/KCNN1/KCNQ3/KCNQ4/KCNS3/LRRC52/MCOLN2/MCOLN3/OPRM1/P2RX5/PKD2L1/RYR1/SHROOM2/TMC3/TMC5/TRPM5	46	1.49351
MF	GO:0005216	monoatomic ion channel activity	58/1196	439/18737	0.132118	2.06982	5.92267	1.06297e-07	5.07016e-05	4.44843e-05	ABCC9/ANO5/ANO6/BSND/CACNA1A/CACNA1B/CACNA1E/CACNA1H/CACNA2D1/CACNG5/CALHM1/CHRNA10/CHRNA6/CLIC5/CNGA1/GABRA1/GABRA4/GABRB1/GABRD/GABRE/GLRA1/GRIK2/HVCN1/ITPR2/KCNA2/KCNA3/KCNC4/KCND2/KCND3/KCNH6/KCNIP3/KCNJ3/KCNK1/KCNMB4/KCNN1/KCNQ3/KCNQ4/KCNS3/LRRC52/MCOLN2/MCOLN3/OPRM1/P2RX5/PANX3/PKD1L1/PKD1L3/PKD2L1/RYR1/SHROOM2/SLC26A11/TMC3/TMC5/TMEM38A/TRPC1/TRPC6/TRPC7/TRPM5/TRPV3	58	1.32118
MF	GO:0046873	metal ion transmembrane transporter activity	58/1196	444/18737	0.130631	2.04651	5.82733	1.57296e-07	5.07016e-05	4.44843e-05	ABCC9/ATP2B3/CACNA1A/CACNA1B/CACNA1E/CACNA1H/CACNA2D1/CACNG5/CALHM1/CHRNA10/CNGA1/GRIK2/ITPR2/KCNA2/KCNA3/KCNC4/KCND2/KCND3/KCNH6/KCNIP3/KCNJ3/KCNK1/KCNMB4/KCNN1/KCNQ3/KCNQ4/KCNS3/LRRC52/MCOLN2/MCOLN3/NIPAL4/OPRM1/PANX3/PKD1L1/PKD1L3/PKD2L1/RYR1/SHROOM2/SLC10A6/SLC12A1/SLC28A1/SLC30A3/SLC30A4/SLC38A1/SLC38A2/SLC38A4/SLC4A4/SLC4A8/SLC4A9/SLC6A12/SLC8A1/SLC9C2/TMEM38A/TRPC1/TRPC6/TRPC7/TRPM5/TRPV3	58	1.30631
MF	GO:0005261	monoatomic cation channel activity	46/1196	333/18737	0.138138	2.16413	5.59684	6.23427e-07	0.000150713	0.000132232	ABCC9/ANO6/CACNA1A/CACNA1B/CACNA1E/CACNA1H/CACNA2D1/CACNG5/CALHM1/CHRNA10/CHRNA6/CNGA1/GRIK2/HVCN1/ITPR2/KCNA2/KCNA3/KCNC4/KCND2/KCND3/KCNH6/KCNIP3/KCNJ3/KCNK1/KCNMB4/KCNN1/KCNQ3/KCNQ4/KCNS3/LRRC52/MCOLN2/MCOLN3/OPRM1/P2RX5/PANX3/PKD1L1/PKD1L3/PKD2L1/RYR1/SHROOM2/TMEM38A/TRPC1/TRPC6/TRPC7/TRPM5/TRPV3	46	1.38138
MF	GO:0001540	amyloid-beta binding	19/1196	83/18737	0.228916	3.58628	6.16603	8.708e-07	0.000168413	0.000147761	APBA1/APBA2/APBB1/CACNA1A/CACNA1B/CD36/CD74/CLU/FPR2/ITGAM/ITGB2/LDLRAD3/LILRB2/LRP1/MAPK8IP2/MARCO/NGFR/PRNP/RAMP3	19	2.28916
MF	GO:0008201	heparin binding	29/1196	176/18737	0.164773	2.58139	5.50392	2.29016e-06	0.000369097	0.000323836	ADA2/ADAMTS1/ADAMTS15/ADAMTS3/BMP4/CCL23/CCN1/CCN2/CCN3/COL13A1/COL5A1/CRISPLD2/CTSG/CXCL10/CXCL6/CXCL8/FGF10/KNG1/LIPG/MSTN/NAV2/NELL2/NRP1/PCOLCE2/PLA2G2D/RSPO2/SERPINC1/TGFBR3/THBS1	29	1.64773
MF	GO:0022843	voltage-gated monoatomic cation channel activity	24/1196	135/18737	0.177778	2.78514	5.43545	4.36788e-06	0.000603391	0.0005294	ABCC9/CACNA1A/CACNA1B/CACNA1E/CACNA1H/CACNA2D1/CACNG5/CALHM1/HVCN1/KCNA2/KCNA3/KCNC4/KCND2/KCND3/KCNH6/KCNJ3/KCNK1/KCNN1/KCNQ3/KCNQ4/KCNS3/LRRC52/OPRM1/RYR1	24	1.77778
MF	GO:0015085	calcium ion transmembrane transporter activity	25/1196	148/18737	0.168919	2.64635	5.25051	7.14619e-06	0.000790253	0.000693348	ATP2B3/CACNA1A/CACNA1B/CACNA1E/CACNA1H/CACNA2D1/CACNG5/CALHM1/CHRNA10/CNGA1/GRIK2/ITPR2/MCOLN2/MCOLN3/OPRM1/PANX3/PKD1L1/PKD1L3/PKD2L1/RYR1/SLC8A1/TRPC1/TRPC6/TRPC7/TRPV3	25	1.68919
MF	GO:0008009	chemokine activity	13/1196	49/18737	0.265306	4.15639	5.77676	8.2779e-06	0.000790253	0.000693348	CCL13/CCL2/CCL20/CCL23/CCL24/CCL5/CXCL1/CXCL10/CXCL12/CXCL16/CXCL5/CXCL6/CXCL8	13	2.65306
MF	GO:0005262	calcium channel activity	23/1196	131/18737	0.175573	2.75059	5.25013	8.51662e-06	0.000790253	0.000693348	CACNA1A/CACNA1B/CACNA1E/CACNA1H/CACNA2D1/CACNG5/CALHM1/CHRNA10/CNGA1/GRIK2/ITPR2/MCOLN2/MCOLN3/OPRM1/PANX3/PKD1L1/PKD1L3/PKD2L1/RYR1/TRPC1/TRPC6/TRPC7/TRPV3	23	1.75573
MF	GO:0001228	DNA-binding transcription activator activity	RNA polymerase II-specific	56/1196	480/18737	0.116667	1.82775	4.79711	8.98944e-06	0.000790253	0.000693348	ALX1/ALX4/ARX/ATF3/BARHL1/BCL11B/CREB3L1/DLX2/EGR1/EGR2/EGR3/EGR4/EPAS1/ESR1/FOSB/FOXC1/FOXD1/FOXD2/FOXJ3/HEYL/HNF1A/HOXB7/IRF4/ISL1/KLF15/LEF1/LHX3/MAFB/MEIS1/MESP1/MSX1/MYOG/NEUROG3/NFYC/NKX6-3/NR1I2/NR4A2/ONECUT1/OSR2/PAX5/PAX9/PGR/POU1F1/POU4F1/POU4F2/RAX/RFX4/RLF/SOX1/SOX3/ZBTB16/ZNF300/ZNF43/ZNF544/ZNF841/ZNF99	56	1.16667
MF	GO:0005267	potassium channel activity	21/1196	116/18737	0.181034	2.83616	5.17981	1.27511e-05	0.000985353	0.000864524	ABCC9/GRIK2/KCNA2/KCNA3/KCNC4/KCND2/KCND3/KCNH6/KCNIP3/KCNJ3/KCNK1/KCNMB4/KCNN1/KCNQ3/KCNQ4/KCNS3/LRRC52/MCOLN3/PKD2L1/TMEM38A/TRPM5	21	1.81034
MF	GO:0001216	DNA-binding transcription activator activity	56/1196	487/18737	0.11499	1.80147	4.6795	1.37499e-05	0.000985353	0.000864524	ALX1/ALX4/ARX/ATF3/BARHL1/BCL11B/CREB3L1/DLX2/EGR1/EGR2/EGR3/EGR4/EPAS1/ESR1/FOSB/FOXC1/FOXD1/FOXD2/FOXJ3/HEYL/HNF1A/HOXB7/IRF4/ISL1/KLF15/LEF1/LHX3/MAFB/MEIS1/MESP1/MSX1/MYOG/NEUROG3/NFYC/NKX6-3/NR1I2/NR4A2/ONECUT1/OSR2/PAX5/PAX9/PGR/POU1F1/POU4F1/POU4F2/RAX/RFX4/RLF/SOX1/SOX3/ZBTB16/ZNF300/ZNF43/ZNF544/ZNF841/ZNF99	56	1.1499
MF	GO:0140375	immune receptor activity	25/1196	154/18737	0.162338	2.54324	5.02128	1.45895e-05	0.000985353	0.000864524	ACKR3/C3AR1/C5AR1/CCR4/CCR5/CD200R1/CD74/CR1/CR2/F3/FCER2/FCMR/FLT3/FPR1/FPR2/GPR17/GPR35/HLA-DQB1/HLA-DRB1/IL17RA/IL17RC/IL23R/IL5RA/IL7R/LILRB2	25	1.62338
MF	GO:0005244	voltage-gated monoatomic ion channel activity	26/1196	164/18737	0.158537	2.4837	4.98313	1.52847e-05	0.000985353	0.000864524	ABCC9/ANO6/CACNA1A/CACNA1B/CACNA1E/CACNA1H/CACNA2D1/CACNG5/CALHM1/HVCN1/KCNA2/KCNA3/KCNC4/KCND2/KCND3/KCNH6/KCNJ3/KCNK1/KCNMB4/KCNN1/KCNQ3/KCNQ4/KCNS3/LRRC52/OPRM1/RYR1	26	1.58537
MF	GO:0004714	transmembrane receptor protein tyrosine kinase activity	14/1196	60/18737	0.233333	3.65549	5.37952	1.87375e-05	0.0010822	0.000949498	AXL/EGFR/EPHA7/EPHB1/ERBB4/FLT1/FLT3/INSRR/KIT/MET/MUSK/NRP1/NTRK2/TIE1	14	2.33333
MF	GO:0022832	voltage-gated channel activity	26/1196	166/18737	0.156627	2.45377	4.91258	1.90253e-05	0.0010822	0.000949498	ABCC9/ANO6/CACNA1A/CACNA1B/CACNA1E/CACNA1H/CACNA2D1/CACNG5/CALHM1/HVCN1/KCNA2/KCNA3/KCNC4/KCND2/KCND3/KCNH6/KCNJ3/KCNK1/KCNMB4/KCNN1/KCNQ3/KCNQ4/KCNS3/LRRC52/OPRM1/RYR1	26	1.56627
MF	GO:0005539	glycosaminoglycan binding	33/1196	246/18737	0.134146	2.10159	4.54134	4.23921e-05	0.00213639	0.00187441	ADA2/ADAMTS1/ADAMTS15/ADAMTS3/BMP4/CCL23/CCN1/CCN2/CCN3/COL13A1/COL5A1/CRISPLD2/CTSG/CXCL10/CXCL6/CXCL8/FGF10/KNG1/LIPG/MSTN/NAV2/NCAN/NELL2/NRP1/PCOLCE2/PLA2G2D/PRNP/RSPO2/SERPINC1/SPOCK2/TGFBR3/THBS1/VIT	33	1.34146
MF	GO:0015276	ligand-gated monoatomic ion channel activity	27/1196	184/18737	0.146739	2.29887	4.62323	4.35327e-05	0.00213639	0.00187441	ABCC9/ANO5/ANO6/CALHM1/CHRNA10/CHRNA6/CNGA1/GABRA1/GABRA4/GABRB1/GABRD/GABRE/GLRA1/GRIK2/ITPR2/KCNH6/KCNJ3/KCNK1/KCNMB4/KCNN1/MCOLN2/MCOLN3/P2RX5/PKD2L1/RYR1/SHROOM2/TRPM5	27	1.46739
MF	GO:0004875	complement receptor activity	6/1196	12/18737	0.5	7.83319	6.18273	4.41858e-05	0.00213639	0.00187441	C3AR1/C5AR1/CR1/CR2/FPR1/FPR2	6	5
MF	GO:0022834	ligand-gated channel activity	27/1196	186/18737	0.145161	2.27415	4.56007	5.27334e-05	0.00242825	0.00213048	ABCC9/ANO5/ANO6/CALHM1/CHRNA10/CHRNA6/CNGA1/GABRA1/GABRA4/GABRB1/GABRD/GABRE/GLRA1/GRIK2/ITPR2/KCNH6/KCNJ3/KCNK1/KCNMB4/KCNN1/MCOLN2/MCOLN3/P2RX5/PKD2L1/RYR1/SHROOM2/TRPM5	27	1.45161
MF	GO:0042379	chemokine receptor binding	15/1196	75/18737	0.2	3.13328	4.83366	6.61243e-05	0.00290646	0.00255006	CCL13/CCL2/CCL20/CCL23/CCL24/CCL5/CXCL1/CXCL10/CXCL12/CXCL16/CXCL5/CXCL6/CXCL8/DEFB1/NES	15	2
MF	GO:1901681	sulfur compound binding	35/1196	277/18737	0.126354	1.97951	4.28853	8.73708e-05	0.00367337	0.00322292	ADA2/ADAMTS1/ADAMTS15/ADAMTS3/BMP4/CCL23/CCN1/CCN2/CCN3/CHST15/COL13A1/COL5A1/CRISPLD2/CTSG/CXCL10/CXCL6/CXCL8/FGF10/FGF20/GLRA1/KNG1/LIPG/LRP1/MOCS1/MSTN/NAV2/NELL2/NRP1/OGDHL/PCOLCE2/PLA2G2D/RSPO2/SERPINC1/TGFBR3/THBS1	35	1.26354
MF	GO:0015079	potassium ion transmembrane transporter activity	23/1196	152/18737	0.151316	2.37057	4.43016	9.71545e-05	0.00391452	0.0034345	ABCC9/GRIK2/KCNA2/KCNA3/KCNC4/KCND2/KCND3/KCNH6/KCNIP3/KCNJ3/KCNK1/KCNMB4/KCNN1/KCNQ3/KCNQ4/KCNS3/LRRC52/MCOLN3/PKD2L1/SLC12A1/SLC9C2/TMEM38A/TRPM5	23	1.51316
MF	GO:0019199	transmembrane receptor protein kinase activity	15/1196	79/18737	0.189873	2.97463	4.59244	0.000123019	0.00475837	0.00417487	AXL/EGFR/EPHA7/EPHB1/ERBB4/FLT1/FLT3/INSRR/KIT/MET/MUSK/NRP1/NTRK2/TGFBR3/TIE1	15	1.89873
MF	GO:0001786	phosphatidylserine binding	12/1196	56/18737	0.214286	3.35708	4.6126	0.000175735	0.00653597	0.0057345	ANXA13/ANXA2P2/ANXA4/ANXA8/ANXA8L1/AXL/CAVIN2/GSDMD/JPH2/OSBPL10/RPE65/THBS1	12	2.14286
MF	GO:0099094	ligand-gated monoatomic cation channel activity	20/1196	136/18737	0.147059	2.30388	3.98489	0.000396333	0.0140267	0.0123067	ABCC9/ANO6/CALHM1/CHRNA10/CHRNA6/CNGA1/GRIK2/ITPR2/KCNH6/KCNJ3/KCNK1/KCNMB4/KCNN1/MCOLN2/MCOLN3/P2RX5/PKD2L1/RYR1/SHROOM2/TRPM5	20	1.47059
MF	GO:0015026	coreceptor activity	12/1196	61/18737	0.196721	3.08191	4.25268	0.000408167	0.0140267	0.0123067	ACKR3/CCR5/CD86/CD8A/FCRL1/IL17RC/LRP4/NGFR/NRP1/PTK7/RAMP3/TGFBR3	12	1.96721
MF	GO:0005544	calcium-dependent phospholipid binding	11/1196	53/18737	0.207547	3.25151	4.28602	0.000435162	0.0140267	0.0123067	ANXA13/ANXA2P2/ANXA4/ANXA8/ANXA8L1/C2CD5/CPNE5/CPNE8/DOC2A/DYSF/SYT11	11	2.07547
MF	GO:0008146	sulfotransferase activity	11/1196	53/18737	0.207547	3.25151	4.28602	0.000435162	0.0140267	0.0123067	CHST13/CHST15/CHST2/CHST4/HS3ST3A1/HS6ST3/NDST1/NDST3/SULT1B1/SULT1E1/WSCD1	11	2.07547
MF	GO:0008509	monoatomic anion transmembrane transporter activity	21/1196	148/18737	0.141892	2.22293	3.90016	0.000469735	0.0146527	0.0128559	ANO5/ANO6/BSND/CLIC5/GABRA1/GABRA4/GABRB1/GABRD/GABRE/GLRA1/MCOLN3/P2RX5/SLC12A1/SLC25A27/SLC26A11/SLC26A4/SLC4A3/SLC4A4/SLC4A8/SLC4A9/SLC6A12	21	1.41892
MF	GO:0140829	bicarbonate:monoatomic anion antiporter activity	5/1196	12/18737	0.416667	6.52766	5.00147	0.000569882	0.0164693	0.0144497	SLC26A11/SLC26A4/SLC4A3/SLC4A8/SLC4A9	5	4.16667
MF	GO:0140900	chloride:bicarbonate antiporter activity	5/1196	12/18737	0.416667	6.52766	5.00147	0.000569882	0.0164693	0.0144497	SLC26A11/SLC26A4/SLC4A3/SLC4A8/SLC4A9	5	4.16667
MF	GO:0005178	integrin binding	22/1196	161/18737	0.136646	2.14075	3.7958	0.000590294	0.0164693	0.0144497	ACTN2/CCN1/CCN2/CCN3/CD9/COL5A1/CXCL12/EGFR/FCER2/FERMT1/ICAM3/ITGA1/ITGAM/ITGB2/ITGB7/LAMB2/MADCAM1/PTK2/S1PR3/THBS1/TNC/VWF	22	1.36646
MF	GO:0015108	chloride transmembrane transporter activity	18/1196	120/18737	0.15	2.34996	3.87376	0.000596096	0.0164693	0.0144497	ANO5/ANO6/BSND/CLIC5/GABRA1/GABRA4/GABRB1/GABRD/GABRE/GLRA1/SLC12A1/SLC25A27/SLC26A11/SLC26A4/SLC4A3/SLC4A8/SLC4A9/SLC6A12	18	1.5
MF	GO:0045236	CXCR chemokine receptor binding	6/1196	18/18737	0.333333	5.22213	4.67954	0.000636668	0.0171016	0.0150045	CXCL1/CXCL10/CXCL12/CXCL5/CXCL6/CXCL8	6	3.33333
MF	GO:0008237	metallopeptidase activity	24/1196	185/18737	0.12973	2.0324	3.6848	0.000730247	0.0190851	0.0167448	ADAM12/ADAM19/ADAM28/ADAM32/ADAMDEC1/ADAMTS1/ADAMTS15/ADAMTS3/ADAMTS4/ADAMTS7/ADAMTS9/AGBL2/AGBL4/CPE/CPXM1/ECEL1/FOLH1/MMP1/MMP15/MMP9/PEPD/STAMBPL1/TRHDE/ZMPSTE24	24	1.2973
MF	GO:0005044	scavenger receptor activity	7/1196	27/18737	0.259259	4.06166	4.15698	0.00121535	0.0306628	0.0269027	ACKR3/CD163/CD36/CXCL16/LGALS3BP/LRP1/MEGF10	7	2.59259
MF	GO:0004713	protein tyrosine kinase activity	19/1196	138/18737	0.137681	2.15697	3.56199	0.00123666	0.0306628	0.0269027	AXL/DYRK3/EGFR/EPHA7/EPHB1/ERBB4/FLT1/FLT3/HIPK1/INSRR/KIT/MAP2K6/MATK/MET/MUSK/NRP1/NTRK2/PTK2/TIE1	19	1.37681
MF	GO:0042277	peptide binding	29/1196	249/18737	0.116466	1.8246	3.42038	0.00127189	0.030748	0.0269775	APBA1/APBA2/APBB1/CACNA1A/CACNA1B/CD36/CD74/CLU/FPR2/GRPR/HLA-DQB1/HLA-DRB1/HLA-DRB5/ITGAM/ITGB2/LDLRAD3/LILRB2/LRP1/MAPK8IP2/MARCO/MCHR1/MICA/NGFR/NMUR1/OPRM1/PRNP/RAMP3/TRHDE/TUBB3	29	1.16466
MF	GO:0005245	voltage-gated calcium channel activity	9/1196	43/18737	0.209302	3.27901	3.90667	0.00133722	0.0315387	0.0276713	CACNA1A/CACNA1B/CACNA1E/CACNA1H/CACNA2D1/CACNG5/CALHM1/OPRM1/RYR1	9	2.09302
MF	GO:0005249	voltage-gated potassium channel activity	14/1196	90/18737	0.155556	2.43699	3.56819	0.00163419	0.0366238	0.0321328	ABCC9/KCNA2/KCNA3/KCNC4/KCND2/KCND3/KCNH6/KCNJ3/KCNK1/KCNN1/KCNQ3/KCNQ4/KCNS3/LRRC52	14	1.55556
MF	GO:0004222	metalloendopeptidase activity	16/1196	110/18737	0.145455	2.27875	3.51226	0.00163458	0.0366238	0.0321328	ADAM12/ADAM19/ADAM28/ADAM32/ADAMDEC1/ADAMTS1/ADAMTS15/ADAMTS3/ADAMTS4/ADAMTS7/ADAMTS9/ECEL1/MMP1/MMP15/MMP9/ZMPSTE24	16	1.45455
MF	GO:0016782	transferase activity	transferring sulphur-containing groups	12/1196	71/18737	0.169014	2.64784	3.63242	0.00166644	0.0366238	0.0321328	ACSM3/CHST13/CHST15/CHST2/CHST4/HS3ST3A1/HS6ST3/NDST1/NDST3/SULT1B1/SULT1E1/WSCD1	12	1.69014
MF	GO:0019838	growth factor binding	18/1196	132/18737	0.136364	2.13633	3.42099	0.00183118	0.0385495	0.0338223	A2M/CCN1/CCN2/CD36/COL4A1/COL5A1/EGFR/EPHA7/FLT1/FLT3/IGFBP3/IGFBPL1/KIT/NGFR/NRP1/NTRK2/TGFBR3/THBS1	18	1.36364
MF	GO:0004953	icosanoid receptor activity	5/1196	15/18737	0.333333	5.22213	4.27148	0.00183921	0.0385495	0.0338223	LTB4R2/PTGER2/PTGER4/PTGFR/PTGIR	5	3.33333
MF	GO:0030020	extracellular matrix structural constituent conferring tensile strength	9/1196	45/18737	0.2	3.13328	3.74113	0.00187366	0.0385495	0.0338223	COL13A1/COL15A1/COL22A1/COL4A1/COL4A5/COL5A1/COL7A1/COL9A1/COL9A2	9	2
MF	GO:0004955	prostaglandin receptor activity	4/1196	10/18737	0.4	6.26656	4.3498	0.00254061	0.0511827	0.0449064	PTGER2/PTGER4/PTGFR/PTGIR	4	4
MF	GO:0033612	receptor serine/threonine kinase binding	7/1196	31/18737	0.225806	3.53757	3.6922	0.00287779	0.0552451	0.0484706	BMP4/CRIPTO/GPR17/MAGI2/NEO1/NODAL/RSPO2	7	2.25806
MF	GO:0098918	structural constituent of synapse	7/1196	31/18737	0.225806	3.53757	3.6922	0.00287779	0.0552451	0.0484706	ACTBL2/ACTN2/INA/PPFIA2/RAPSN/RIMS1/RIMS3	7	2.25806
MF	GO:0001664	G protein-coupled receptor binding	32/1196	299/18737	0.107023	1.67667	3.07987	0.00291365	0.0552451	0.0484706	ADA2/ADORA1/ARRDC3/BDKRB2/C3/CCL13/CCL2/CCL20/CCL23/CCL24/CCL5/CXCL1/CXCL10/CXCL12/CXCL16/CXCL5/CXCL6/CXCL8/DEFB1/EDNRB/FPR1/MAGI2/MARCO/MRAP2/NES/NPFF/PRNP/REEP2/RTP3/WNT3A/WNT5B/ZBTB16	32	1.07023
MF	GO:0030594	neurotransmitter receptor activity	14/1196	97/18737	0.14433	2.26113	3.25161	0.00334303	0.0621675	0.0545442	CHRNA10/CHRNA6/GABRA1/GABRA4/GABRB1/GABRD/GABRE/GLRA1/GPR158/GRIK2/GRM1/HTR4/HTR7/KCTD16	14	1.4433
MF	GO:0008083	growth factor activity	20/1196	162/18737	0.123457	1.93412	3.11798	0.00349181	0.0634029	0.0556281	ADA2/ARTN/BMP4/CCN3/CRIPTO/CXCL1/CXCL12/FGF10/FGF13/FGF20/GDF15/GPI/HGF/IL5/KITLG/MSTN/NODAL/NRG3/PDGFD/VEGFC	20	1.23457
MF	GO:0004954	prostanoid receptor activity	4/1196	11/18737	0.363636	5.69687	4.06873	0.00379191	0.0634029	0.0556281	PTGER2/PTGER4/PTGFR/PTGIR	4	3.63636
MF	GO:0008046	axon guidance receptor activity	4/1196	11/18737	0.363636	5.69687	4.06873	0.00379191	0.0634029	0.0556281	EPHA7/EPHB1/L1CAM/PTK7	4	3.63636
MF	GO:0050786	RAGE receptor binding	4/1196	11/18737	0.363636	5.69687	4.06873	0.00379191	0.0634029	0.0556281	FPR1/S100A12/S100A8/S100A9	4	3.63636
MF	GO:0099528	G protein-coupled neurotransmitter receptor activity	4/1196	11/18737	0.363636	5.69687	4.06873	0.00379191	0.0634029	0.0556281	GABRB1/GPR158/GRM1/KCTD16	4	3.63636
MF	GO:0030246	carbohydrate binding	30/1196	280/18737	0.107143	1.67854	2.98711	0.00380286	0.0634029	0.0556281	ADGRL3/CHODL/CLEC12A/CLEC12B/CLEC2L/CLEC5A/CNTN1/COL9A1/CRYBG2/FCER2/GALNT14/GALNT16/GALNT18/GALNTL6/GBE1/GPI/HK2/HK3/HLA-DRB1/KHK/MGAM/NCAN/P3H3/PKD1L3/PPP1R3A/SIGLEC1/SIGLEC12/SIGLEC7/SIGLEC9/SLC2A3	30	1.07143
MF	GO:0005227	calcium-activated cation channel activity	6/1196	25/18737	0.24	3.75993	3.60566	0.00413538	0.0666486	0.0584758	ANO6/CALHM1/KCNMB4/KCNN1/PKD2L1/TRPM5	6	2.4
MF	GO:0070696	transmembrane receptor protein serine/threonine kinase binding	6/1196	25/18737	0.24	3.75993	3.60566	0.00413538	0.0666486	0.0584758	BMP4/CRIPTO/MAGI2/NEO1/NODAL/RSPO2	6	2.4
MF	GO:0015103	inorganic anion transmembrane transporter activity	20/1196	166/18737	0.120482	1.88752	2.99909	0.00461191	0.0731102	0.064145	ABCC9/ANO5/ANO6/BSND/CLIC5/GABRA1/GABRA4/GABRB1/GABRD/GABRE/GLRA1/SLC12A1/SLC25A27/SLC26A11/SLC26A4/SLC4A3/SLC4A4/SLC4A8/SLC4A9/SLC6A12	20	1.20482
MF	GO:0005125	cytokine activity	26/1196	238/18737	0.109244	1.71145	2.88428	0.00524006	0.0809613	0.0710334	BMP4/CCL13/CCL2/CCL20/CCL23/CCL24/CCL5/CMTM2/CXCL1/CXCL10/CXCL12/CXCL16/CXCL5/CXCL6/CXCL8/GDF15/GPI/IL15/IL16/IL5/KITLG/MSTN/NODAL/TNFSF12/WNT3A/WNT5B	26	1.09244
MF	GO:0004866	endopeptidase inhibitor activity	20/1196	168/18737	0.119048	1.86505	2.94087	0.00527462	0.0809613	0.0710334	A2M/A2ML1/C3/COL7A1/CST7/GBP5/KNG1/MANSC4/PRNP/SERPINB1/SERPINB10/SERPINC1/SERPING1/SPINT1/SPOCK1/SPOCK2/TFPI/THBS1/TIMP3/TIMP4	20	1.19048
MF	GO:0070679	inositol 1	4	5 trisphosphate binding	4/1196	12/18737	0.333333	5.22213	3.82022	0.00540292	0.0816347	0.0716242	ITPR2/TRPC1/TRPC6/TRPC7	4	3.33333
MF	GO:0004890	GABA-A receptor activity	5/1196	19/18737	0.263158	4.12273	3.55598	0.00575246	0.085579	0.0750848	GABRA1/GABRA4/GABRB1/GABRD/GABRE	5	2.63158
MF	GO:0044325	transmembrane transporter binding	17/1196	137/18737	0.124088	1.944	2.89571	0.00641761	0.0940276	0.0824974	ABCC9/ACTN2/ANK3/CAMK2D/CAV1/DPP10/FGF13/HRC/ITPR2/LRRC52/PKD2L1/PRNP/RIMS3/S100A10/SLC8A1/TCAF2/TRPC1	17	1.24088
MF	GO:0043495	protein-membrane adaptor activity	8/1196	45/18737	0.177778	2.78514	3.13059	0.00700449	0.101095	0.0886978	CD53/EPB41L3/HRAS/KRAS/NHERF4/RAPSN/SYNE1/SYNE2	8	1.77778
MF	GO:0033218	amide binding	26/1196	244/18737	0.106557	1.66937	2.74811	0.0072143	0.102592	0.0900113	APBA1/APBA2/APBB1/CACNA1A/CACNA1B/CALCRL/CD1C/CD36/CD74/CLU/EDNRB/FOLH1/FPR2/ITGAM/ITGB2/LDLRAD3/LILRB2/LRP1/MAPK8IP2/MARCO/NGFR/PLEKHA8P1/PPIH/PRNP/RAMP3/RXFP2	26	1.06557
MF	GO:0005035	death receptor activity	4/1196	13/18737	0.307692	4.82043	3.598	0.00741419	0.103906	0.0911646	NGFR/TNFRSF11A/TNFRSF14/TNFRSF25	4	3.07692
MF	GO:0015081	sodium ion transmembrane transporter activity	19/1196	162/18737	0.117284	1.83742	2.79519	0.00753449	0.104084	0.0913203	CNGA1/GRIK2/KCNK1/MCOLN3/PKD2L1/SHROOM2/SLC10A6/SLC12A1/SLC28A1/SLC38A1/SLC38A2/SLC38A4/SLC4A4/SLC4A8/SLC4A9/SLC6A12/SLC8A1/SLC9C2/TRPM5	19	1.17284
MF	GO:0038024	cargo receptor activity	10/1196	65/18737	0.153846	2.41021	2.97388	0.00781827	0.106483	0.0934251	ACKR3/CD163/CD36/CXCL16/ITGAM/ITGB2/LGALS3BP/LRP1/MARCO/MEGF10	10	1.53846
MF	GO:0099095	ligand-gated monoatomic anion channel activity	8/1196	46/18737	0.173913	2.72459	3.05791	0.00801601	0.106942	0.0938279	ANO5/ANO6/GABRA1/GABRA4/GABRB1/GABRE/GLRA1/P2RX5	8	1.73913
MF	GO:0043394	proteoglycan binding	7/1196	37/18737	0.189189	2.96391	3.12233	0.00807315	0.106942	0.0938279	ADA2/COL5A1/FGF20/LRP1/PLA2G2D/THBS1/TNC	7	1.89189
MF	GO:0099529	neurotransmitter receptor activity involved in regulation of postsynaptic membrane potential	9/1196	56/18737	0.160714	2.51781	2.97022	0.008555	0.110588	0.0970274	CHRNA10/CHRNA6/GABRA1/GABRA4/GABRB1/GABRD/GLRA1/GRIK2/KCTD16	9	1.60714
MF	GO:0004896	cytokine receptor activity	13/1196	97/18737	0.134021	2.09962	2.83519	0.00860173	0.110588	0.0970274	ACKR3/CCR4/CCR5/CD74/F3/FLT3/GPR17/GPR35/IL17RA/IL17RC/IL23R/IL5RA/IL7R	13	1.34021
MF	GO:0030414	peptidase inhibitor activity	20/1196	176/18737	0.113636	1.78027	2.71568	0.00875453	0.110588	0.0970274	A2M/A2ML1/C3/COL7A1/CST7/GBP5/KNG1/MANSC4/PRNP/SERPINB1/SERPINB10/SERPINC1/SERPING1/SPINT1/SPOCK1/SPOCK2/TFPI/THBS1/TIMP3/TIMP4	20	1.13636
MF	GO:0022839	monoatomic ion-gated channel activity	6/1196	29/18737	0.206897	3.24132	3.15403	0.00892026	0.110588	0.0970274	ANO6/CALHM1/KCNMB4/KCNN1/PKD2L1/TRPM5	6	2.06897
MF	GO:0043325	phosphatidylinositol-3	4-bisphosphate binding	6/1196	29/18737	0.206897	3.24132	3.15403	0.00892026	0.110588	0.0970274	ANXA8/ARAP3/HIP1/NCF1/OBSCN/TTPA	6	2.06897
MF	GO:0008191	metalloendopeptidase inhibitor activity	4/1196	14/18737	0.285714	4.47611	3.3974	0.0098624	0.118412	0.103892	SPOCK1/SPOCK2/TIMP3/TIMP4	4	2.85714
MF	GO:0008331	high voltage-gated calcium channel activity	4/1196	14/18737	0.285714	4.47611	3.3974	0.0098624	0.118412	0.103892	CACNA1A/CACNA1B/CACNA1E/CACNA1H	4	2.85714
MF	GO:0072341	modified amino acid binding	12/1196	88/18737	0.136364	2.13633	2.78993	0.00991868	0.118412	0.103892	ANXA13/ANXA2P2/ANXA4/ANXA8/ANXA8L1/AXL/CAVIN2/GSDMD/JPH2/OSBPL10/RPE65/THBS1	12	1.36364
MF	GO:0016247	channel regulator activity	19/1196	167/18737	0.113772	1.7824	2.65192	0.0103067	0.121544	0.106639	ABCC9/AMIGO1/BSND/CACNG5/CAMK2D/CAV1/DPP10/FGF13/FXYD2/FXYD6/GEM/HPCAL4/KCNIP3/KCNMB4/KCNS3/LRRC52/MCUB/NHERF4/STX1A	19	1.13772
MF	GO:0004181	metallocarboxypeptidase activity	6/1196	30/18737	0.2	3.13328	3.05339	0.0105614	0.123046	0.107958	AGBL2/AGBL4/CPE/CPXM1/FOLH1/PEPD	6	2
MF	GO:0016917	GABA receptor activity	5/1196	22/18737	0.227273	3.56054	3.1378	0.0111116	0.127916	0.11223	GABRA1/GABRA4/GABRB1/GABRD/GABRE	5	2.27273
MF	GO:0141108	transporter regulator activity	19/1196	169/18737	0.112426	1.76131	2.59597	0.0116215	0.132212	0.115999	ABCC9/AMIGO1/BSND/CACNG5/CAMK2D/CAV1/DPP10/FGF13/FXYD2/FXYD6/GEM/HPCAL4/KCNIP3/KCNMB4/KCNS3/LRRC52/MCUB/NHERF4/STX1A	19	1.12426
MF	GO:0098960	postsynaptic neurotransmitter receptor activity	10/1196	69/18737	0.144928	2.27049	2.76073	0.0118135	0.132833	0.116545	CHRNA10/CHRNA6/GABRA1/GABRA4/GABRB1/GABRD/GLRA1/GRIK2/GRM1/KCTD16	10	1.44928
MF	GO:0005452	solute:inorganic anion antiporter activity	6/1196	31/18737	0.193548	3.0322	2.95689	0.0124054	0.137118	0.120304	SLC26A11/SLC26A4/SLC4A3/SLC4A4/SLC4A8/SLC4A9	6	1.93548
MF	GO:0034483	heparan sulfate sulfotransferase activity	4/1196	15/18737	0.266667	4.1777	3.21484	0.0127799	0.137118	0.120304	HS3ST3A1/HS6ST3/NDST1/NDST3	4	2.66667
MF	GO:0005200	structural constituent of cytoskeleton	14/1196	113/18737	0.123894	1.94097	2.61972	0.0128033	0.137118	0.120304	ACTBL2/ACTN2/ANK3/DES/EPB41L3/HIP1/HLA-DRB1/INA/PLEC/SPTBN1/TUBA4A/TUBB3/TUBB4A/VIM	14	1.23894
MF	GO:0005253	monoatomic anion channel activity	13/1196	102/18737	0.127451	1.9967	2.63557	0.0128961	0.137118	0.120304	ANO5/ANO6/BSND/CLIC5/GABRA1/GABRA4/GABRB1/GABRD/GABRE/GLRA1/MCOLN3/P2RX5/SLC26A11	13	1.27451
MF	GO:0099106	ion channel regulator activity	18/1196	159/18737	0.113208	1.77355	2.5578	0.0129035	0.137118	0.120304	ABCC9/AMIGO1/BSND/CAMK2D/CAV1/DPP10/FGF13/FXYD2/FXYD6/GEM/HPCAL4/KCNIP3/KCNMB4/KCNS3/LRRC52/MCUB/NHERF4/STX1A	18	1.13208
MF	GO:0031681	G-protein beta-subunit binding	5/1196	23/18737	0.217391	3.40574	3.01443	0.0134677	0.140035	0.122863	F2R/GNG13/GNG2/OPRM1/RASD2	5	2.17391
MF	GO:0099186	structural constituent of postsynapse	5/1196	23/18737	0.217391	3.40574	3.01443	0.0134677	0.140035	0.122863	ACTBL2/ACTN2/INA/PPFIA2/RAPSN	5	2.17391
MF	GO:0008528	G protein-coupled peptide receptor activity	15/1196	126/18737	0.119048	1.86505	2.544	0.0144242	0.147231	0.129176	BDKRB2/CALCRL/EDNRB/F2R/FPR1/FPR2/GPR84/GRPR/LTB4R2/MCHR1/NMUR1/OPRM1/RAMP3/RXFP2/SORCS2	15	1.19048
MF	GO:0015106	bicarbonate transmembrane transporter activity	6/1196	32/18737	0.1875	2.93745	2.8642	0.0144642	0.147231	0.129176	SLC26A11/SLC26A4/SLC4A3/SLC4A4/SLC4A8/SLC4A9	6	1.875
MF	GO:0048020	CCR chemokine receptor binding	8/1196	51/18737	0.156863	2.45747	2.72147	0.0147859	0.148114	0.129951	CCL13/CCL2/CCL20/CCL23/CCL24/CCL5/DEFB1/NES	8	1.56863
MF	GO:0005254	chloride channel activity	11/1196	82/18737	0.134146	2.10159	2.61039	0.0148573	0.148114	0.129951	ANO5/ANO6/BSND/CLIC5/GABRA1/GABRA4/GABRB1/GABRD/GABRE/GLRA1/SLC26A11	11	1.34146
MF	GO:0016702	oxidoreductase activity	acting on single donors with incorporation of molecular oxygen	incorporation of two atoms of oxygen	5/1196	24/18737	0.208333	3.26383	2.89771	0.0161383	0.159242	0.139715	ALOX15/ALOX5AP/BCO1/PTGS2/RPE65	5	2.08333
MF	GO:0005230	extracellular ligand-gated monoatomic ion channel activity	10/1196	73/18737	0.136986	2.14608	2.56183	0.0171851	0.167859	0.147275	CHRNA10/CHRNA6/GABRA1/GABRA4/GABRB1/GABRD/GABRE/GLRA1/GRIK2/P2RX5	10	1.36986
MF	GO:0022824	transmitter-gated monoatomic ion channel activity	9/1196	63/18737	0.142857	2.23806	2.57021	0.0179906	0.172079	0.150978	CHRNA10/CHRNA6/GABRA1/GABRA4/GABRB1/GABRD/GABRE/GLRA1/GRIK2	9	1.42857
MF	GO:0022835	transmitter-gated channel activity	9/1196	63/18737	0.142857	2.23806	2.57021	0.0179906	0.172079	0.150978	CHRNA10/CHRNA6/GABRA1/GABRA4/GABRB1/GABRD/GABRE/GLRA1/GRIK2	9	1.42857
MF	GO:0061135	endopeptidase regulator activity	20/1196	189/18737	0.10582	1.65782	2.37337	0.018151	0.172079	0.150978	A2M/A2ML1/C3/COL7A1/CST7/GBP5/KNG1/MANSC4/PRNP/SERPINB1/SERPINB10/SERPINC1/SERPING1/SPINT1/SPOCK1/SPOCK2/TFPI/THBS1/TIMP3/TIMP4	20	1.0582
MF	GO:1904315	transmitter-gated monoatomic ion channel activity involved in regulation of postsynaptic membrane potential	8/1196	53/18737	0.150943	2.36474	2.59794	0.018409	0.17283	0.151637	CHRNA10/CHRNA6/GABRA1/GABRA4/GABRB1/GABRD/GLRA1/GRIK2	8	1.50943
MF	GO:0016701	oxidoreductase activity	acting on single donors with incorporation of molecular oxygen	5/1196	25/18737	0.2	3.13328	2.78698	0.019139	0.177956	0.156134	ALOX15/ALOX5AP/BCO1/PTGS2/RPE65	5	2
MF	GO:0005201	extracellular matrix structural constituent	18/1196	166/18737	0.108434	1.69876	2.36126	0.0193318	0.178036	0.156205	CCN1/COL13A1/COL15A1/COL22A1/COL4A1/COL4A5/COL5A1/COL7A1/COL9A1/COL9A2/FBLN2/LAMB2/LAMB3/SRPX/THBS1/THSD4/TNC/VWF	18	1.08434
MF	GO:0015278	intracellularly gated calcium channel activity	4/1196	17/18737	0.235294	3.68621	2.89326	0.0201298	0.18192	0.159612	ITPR2/MCOLN2/MCOLN3/RYR1	4	2.35294
MF	GO:0031489	myosin V binding	4/1196	17/18737	0.235294	3.68621	2.89326	0.0201298	0.18192	0.159612	RAB27B/RAB3B/RAB3C/RAB6B	4	2.35294
MF	GO:0001653	peptide receptor activity	15/1196	132/18737	0.113636	1.78027	2.34906	0.0212431	0.182706	0.160301	BDKRB2/CALCRL/EDNRB/F2R/FPR1/FPR2/GPR84/GRPR/LTB4R2/MCHR1/NMUR1/OPRM1/RAMP3/RXFP2/SORCS2	15	1.13636
MF	GO:0004857	enzyme inhibitor activity	37/1196	410/18737	0.0902439	1.4138	2.21212	0.0212941	0.182706	0.160301	A2M/A2ML1/ANXA2P2/ANXA4/C3/CAV1/COL7A1/CST7/GBP5/HEXIM2/INKA2/KNG1/MANSC4/NHERF4/PARVA/PDE6H/PKIA/PPP1R1C/PRKCH/PRNP/RGS2/SCGB1A1/SERPINB1/SERPINB10/SERPINC1/SERPING1/SPINT1/SPOCK1/SPOCK2/SPRED1/TESC/TFPI/THBS1/TIMP3/TIMP4/TRIB1/TRIB2	37	0.902439
MF	GO:0005031	tumor necrosis factor receptor activity	3/1196	10/18737	0.3	4.69992	3.05587	0.0221827	0.182706	0.160301	TNFRSF11A/TNFRSF14/TNFRSF25	3	3
MF	GO:0015279	store-operated calcium channel activity	3/1196	10/18737	0.3	4.69992	3.05587	0.0221827	0.182706	0.160301	TRPC1/TRPC6/TRPC7	3	3
MF	GO:0031434	mitogen-activated protein kinase kinase binding	3/1196	10/18737	0.3	4.69992	3.05587	0.0221827	0.182706	0.160301	KSR2/TRIB1/TRIB2	3	3
MF	GO:0043121	neurotrophin binding	3/1196	10/18737	0.3	4.69992	3.05587	0.0221827	0.182706	0.160301	A2M/NGFR/NTRK2	3	3
MF	GO:0019887	protein kinase regulator activity	24/1196	243/18737	0.0987654	1.5473	2.24227	0.022387	0.182706	0.160301	ACSL1/CAV1/CCL5/CCND1/CCND2/CXCL10/EFNA5/EGFR/HEXIM2/INKA2/IRGM/MAP3K20/MAPK8IP2/MT3/NRG3/PARP16/PARVA/PKIA/PRKCH/RGCC/SPRED1/TESC/TRIB1/TRIB2	24	0.987654
MF	GO:0001637	G protein-coupled chemoattractant receptor activity	5/1196	26/18737	0.192308	3.01277	2.68169	0.0224839	0.182706	0.160301	ACKR3/CCR4/CCR5/GPR17/GPR35	5	1.92308
MF	GO:0001848	complement binding	5/1196	26/18737	0.192308	3.01277	2.68169	0.0224839	0.182706	0.160301	CR1/CR2/ITGAM/ITGB2/MEGF10	5	1.92308
MF	GO:0004435	phosphatidylinositol phospholipase C activity	5/1196	26/18737	0.192308	3.01277	2.68169	0.0224839	0.182706	0.160301	BDKRB2/CCL5/CCR5/PLCB4/PLCH1	5	1.92308
MF	GO:0004950	chemokine receptor activity	5/1196	26/18737	0.192308	3.01277	2.68169	0.0224839	0.182706	0.160301	ACKR3/CCR4/CCR5/GPR17/GPR35	5	1.92308
MF	GO:0008143	poly(A) binding	5/1196	26/18737	0.192308	3.01277	2.68169	0.0224839	0.182706	0.160301	ELAVL4/KHDRBS2/PABPC4/RBMS2/RBMS3	5	1.92308
MF	GO:0004860	protein kinase inhibitor activity	10/1196	77/18737	0.12987	2.0346	2.3754	0.024175	0.19481	0.170922	CAV1/HEXIM2/INKA2/PARVA/PKIA/PRKCH/SPRED1/TESC/TRIB1/TRIB2	10	1.2987
MF	GO:0022851	GABA-gated chloride ion channel activity	4/1196	18/18737	0.222222	3.48142	2.75025	0.0246039	0.195016	0.171102	GABRA1/GABRA4/GABRB1/GABRE	4	2.22222
MF	GO:1901611	phosphatidylglycerol binding	4/1196	18/18737	0.222222	3.48142	2.75025	0.0246039	0.195016	0.171102	ANXA13/GSDMD/IRGM/RPE65	4	2.22222
MF	GO:0008235	metalloexopeptidase activity	9/1196	67/18737	0.134328	2.10444	2.36474	0.0259551	0.204053	0.179031	AGBL2/AGBL4/CPE/CPXM1/FOLH1/MMP15/PEPD/TRHDE/ZMPSTE24	9	1.34328
MF	GO:0015271	outward rectifier potassium channel activity	5/1196	27/18737	0.185185	2.90118	2.58134	0.0261854	0.204204	0.179163	KCNA2/KCNA3/KCND2/KCND3/KCNK1	5	1.85185
MF	GO:0002020	protease binding	15/1196	136/18737	0.110294	1.72791	2.22462	0.026985	0.207505	0.182059	A2M/ADAMTS4/ATP9A/BDKRB2/CTSG/F3/FCER2/KIT/NHERF4/NTRK2/PRNP/SERPINC1/SLC2A13/THBS1/VWF	15	1.10294
MF	GO:0019207	kinase regulator activity	26/1196	273/18737	0.0952381	1.49204	2.13842	0.0270378	0.207505	0.182059	ACSL1/CAV1/CCL5/CCND1/CCND2/CXCL10/EFNA5/EGFR/FLT3/HEXIM2/INKA2/IRGM/IRS2/MAP3K20/MAPK8IP2/MT3/NRG3/PARP16/PARVA/PKIA/PRKCH/RGCC/SPRED1/TESC/TRIB1/TRIB2	26	0.952381
MF	GO:0061134	peptidase regulator activity	23/1196	235/18737	0.0978723	1.53331	2.14822	0.0273861	0.208523	0.182953	A2M/A2ML1/C3/CAV1/COL7A1/CST7/GBP5/KNG1/MANSC4/NLRP12/PCOLCE2/PRNP/SERPINB1/SERPINB10/SERPINC1/SERPING1/SPINT1/SPOCK1/SPOCK2/TFPI/THBS1/TIMP3/TIMP4	23	0.978723
MF	GO:0015370	solute:sodium symporter activity	10/1196	79/18737	0.126582	1.98309	2.28639	0.0283486	0.209848	0.184115	SLC10A6/SLC12A1/SLC28A1/SLC38A1/SLC38A2/SLC38A4/SLC4A4/SLC4A8/SLC4A9/SLC6A12	10	1.26582
MF	GO:0023023	MHC protein complex binding	6/1196	37/18737	0.162162	2.5405	2.44916	0.0283511	0.209848	0.184115	CD74/CD8A/HLA-DQB1/HLA-DRB1/HLA-DRB5/LILRB2	6	1.62162
MF	GO:0001851	complement component C3b binding	3/1196	11/18737	0.272727	4.27265	2.83498	0.0290793	0.209848	0.184115	CR1/ITGAM/ITGB2	3	2.72727
MF	GO:0005536	D-glucose binding	3/1196	11/18737	0.272727	4.27265	2.83498	0.0290793	0.209848	0.184115	HK2/HK3/SLC2A3	3	2.72727
MF	GO:0008432	JUN kinase binding	3/1196	11/18737	0.272727	4.27265	2.83498	0.0290793	0.209848	0.184115	HES1/MAPK8IP2/PTK2	3	2.72727
MF	GO:0008503	benzodiazepine receptor activity	3/1196	11/18737	0.272727	4.27265	2.83498	0.0290793	0.209848	0.184115	GABRA1/GABRA4/GABRE	3	2.72727
MF	GO:0099508	voltage-gated monoatomic ion channel activity involved in regulation of presynaptic membrane potential	3/1196	11/18737	0.272727	4.27265	2.83498	0.0290793	0.209848	0.184115	KCNA2/KCNJ3/KCNMB4	3	2.72727
MF	GO:0004653	polypeptide N-acetylgalactosaminyltransferase activity	4/1196	19/18737	0.210526	3.29819	2.61703	0.0296309	0.210685	0.184849	GALNT14/GALNT16/GALNT18/GALNTL6	4	2.10526
MF	GO:0030506	ankyrin binding	4/1196	19/18737	0.210526	3.29819	2.61703	0.0296309	0.210685	0.184849	OBSCN/PLEC/SLC8A1/SPTBN1	4	2.10526
MF	GO:0005242	inward rectifier potassium channel activity	5/1196	28/18737	0.178571	2.79757	2.48551	0.030254	0.211997	0.186001	ABCC9/KCNH6/KCNJ3/KCNK1/KCNN1	5	1.78571
MF	GO:0045499	chemorepellent activity	5/1196	28/18737	0.178571	2.79757	2.48551	0.030254	0.211997	0.186001	EFNA5/EPHA7/FLRT2/NRG3/SEMA5B	5	1.78571
MF	GO:0098631	cell adhesion mediator activity	9/1196	69/18737	0.130435	2.04344	2.26736	0.0307532	0.213945	0.18771	CNTN1/CNTN4/CNTN5/DSG2/ITGA1/KRT18/LRRC4C/MADCAM1/NTNG1	9	1.30435
MF	GO:0005272	sodium channel activity	7/1196	48/18737	0.145833	2.28468	2.32702	0.0315463	0.216784	0.190201	CNGA1/GRIK2/KCNK1/MCOLN3/PKD2L1/SHROOM2/TRPM5	7	1.45833
MF	GO:0005126	cytokine receptor binding	26/1196	277/18737	0.0938628	1.47049	2.05993	0.0316097	0.216784	0.190201	CCL13/CCL2/CCL20/CCL23/CCL24/CCL5/CXCL1/CXCL10/CXCL12/CXCL16/CXCL5/CXCL6/CXCL8/DEFB1/EFNA5/IL15/IL23R/IL5/KITLG/NES/SOCS2/SPRED1/TGFBR3/TLR5/TNFSF12/VEGFC	26	0.938628
MF	GO:0015459	potassium channel regulator activity	8/1196	59/18737	0.135593	2.12426	2.25841	0.0330138	0.224819	0.197251	ABCC9/AMIGO1/CAV1/DPP10/KCNIP3/KCNMB4/KCNS3/LRRC52	8	1.35593
MF	GO:0004629	phospholipase C activity	5/1196	29/18737	0.172414	2.7011	2.39382	0.0346985	0.23464	0.205867	BDKRB2/CCL5/CCR5/PLCB4/PLCH1	5	1.72414
MF	GO:0019210	kinase inhibitor activity	10/1196	82/18737	0.121951	1.91054	2.15766	0.0355312	0.238602	0.209343	CAV1/HEXIM2/INKA2/PARVA/PKIA/PRKCH/SPRED1/TESC/TRIB1/TRIB2	10	1.21951
MF	GO:0004859	phospholipase inhibitor activity	3/1196	12/18737	0.25	3.9166	2.63896	0.0369714	0.243206	0.213383	ANXA2P2/ANXA4/SCGB1A1	3	2.5
MF	GO:0015269	calcium-activated potassium channel activity	3/1196	12/18737	0.25	3.9166	2.63896	0.0369714	0.243206	0.213383	KCNMB4/KCNN1/PKD2L1	3	2.5
MF	GO:0070697	activin receptor binding	3/1196	12/18737	0.25	3.9166	2.63896	0.0369714	0.243206	0.213383	CRIPTO/MAGI2/NODAL	3	2.5
MF	GO:0005217	intracellularly ligand-gated monoatomic ion channel activity	5/1196	30/18737	0.166667	2.61106	2.30594	0.0395259	0.255839	0.224466	CNGA1/ITPR2/MCOLN2/MCOLN3/RYR1	5	1.66667
MF	GO:0099604	ligand-gated calcium channel activity	5/1196	30/18737	0.166667	2.61106	2.30594	0.0395259	0.255839	0.224466	GRIK2/ITPR2/MCOLN2/MCOLN3/RYR1	5	1.66667
MF	GO:0019955	cytokine binding	15/1196	143/18737	0.104895	1.64333	2.01646	0.0396854	0.255839	0.224466	A2M/ACKR3/CCR4/CCR5/CD36/CD74/IL23R/IL5RA/KIT/NOG/NRP1/TGFBR3/THBS1/TNFRSF11A/TNFRSF14	15	1.04895
MF	GO:0001846	opsonin binding	4/1196	21/18737	0.190476	2.98407	2.37541	0.0413774	0.263237	0.230957	CR1/ITGAM/ITGB2/MEGF10	4	1.90476
MF	GO:0016500	protein-hormone receptor activity	4/1196	21/18737	0.190476	2.98407	2.37541	0.0413774	0.263237	0.230957	GPR173/INSRR/MCHR1/RXFP2	4	1.90476
MF	GO:0017154	semaphorin receptor activity	3/1196	13/18737	0.230769	3.61532	2.46305	0.0458385	0.277037	0.243065	MET/NRP1/PLXND1	3	2.30769
MF	GO:0031432	titin binding	3/1196	13/18737	0.230769	3.61532	2.46305	0.0458385	0.277037	0.243065	ACTN2/CAMK2D/OBSCN	3	2.30769
MF	GO:0035325	Toll-like receptor binding	3/1196	13/18737	0.230769	3.61532	2.46305	0.0458385	0.277037	0.243065	CD36/S100A8/S100A9	3	2.30769
MF	GO:0039706	co-receptor binding	3/1196	13/18737	0.230769	3.61532	2.46305	0.0458385	0.277037	0.243065	BMP4/NEO1/WNT3A	3	2.30769
MF	GO:0061459	L-arginine transmembrane transporter activity	3/1196	13/18737	0.230769	3.61532	2.46305	0.0458385	0.277037	0.243065	SLC25A2/SLC38A4/SLC7A3	3	2.30769
MF	GO:0070700	BMP receptor binding	3/1196	13/18737	0.230769	3.61532	2.46305	0.0458385	0.277037	0.243065	BMP4/NEO1/RSPO2	3	2.30769
MF	GO:0071837	HMG box domain binding	3/1196	13/18737	0.230769	3.61532	2.46305	0.0458385	0.277037	0.243065	ALX4/EGR2/OLIG2	3	2.30769
MF	GO:0140410	monoatomic cation:bicarbonate symporter activity	3/1196	13/18737	0.230769	3.61532	2.46305	0.0458385	0.277037	0.243065	SLC4A4/SLC4A8/SLC4A9	3	2.30769
MF	GO:0042056	chemoattractant activity	6/1196	42/18737	0.142857	2.23806	2.09739	0.04899	0.294244	0.258163	BMP4/CCL5/CXCL10/FGF10/HGF/VEGFC	6	1.42857

## Sheet: KEGG_Enrichment_Analysis
Table S3. Result of Kyoto Encyclopedia of Genes and Genomes Enrichment Analysis
category	subcategory	ID	Description	GeneRatio	BgRatio	RichFactor	FoldEnrichment	zScore	P.Value	P.adj	qvalue	geneID	Count	richFactor
Environmental Information Processing	Signaling molecules and interaction	hsa04080	Neuroactive ligand-receptor interaction	45/555	370/9397	0.121622	2.05924	5.20794	2.57973e-06	0.000146856	0.00011403	ADORA1/ADORA3/BDKRB2/C3/C3AR1/C5AR1/CALCRL/CHRNA10/CHRNA6/CTSG/EDNRB/F2R/FPR1/FPR2/GABRA1/GABRA4/GABRB1/GABRD/GABRE/GLRA1/GPR35/GRIK2/GRM1/GRM4/GRM6/GRPR/HTR4/HTR7/KNG1/LPAR1/LTB4R2/MCHR1/NMUR1/NPFF/OPRM1/P2RX5/PATE1/PATE2/PRSS3/PTGER2/PTGER4/PTGFR/PTGIR/RXFP2/S1PR3	45	0.121622
Environmental Information Processing	Signal transduction	hsa04151	PI3K-Akt signaling pathway	39/555	362/9397	0.107735	1.82412	4.00609	0.000181991	0.00360328	0.00279787	ARTN/CCND1/CCND2/COL4A1/COL4A5/COL9A1/COL9A2/CREB3L1/EFNA5/EGFR/ERBB4/F2R/FGF10/FGF20/FLT1/FLT3/GNG13/GNG2/HGF/HRAS/IL7R/ITGA1/ITGB7/KIT/KITLG/KRAS/LAMB2/LAMB3/LPAR1/MAGI2/MET/NGFR/NTRK2/PDGFD/PTK2/THBS1/TNC/VEGFC/VWF	39	0.107735
Environmental Information Processing	Signal transduction	hsa04020	Calcium signaling pathway	38/555	254/9397	0.149606	2.53306	6.20548	9.03017e-08	1.46289e-05	1.1359e-05	ATP2B3/BDKRB2/CACNA1A/CACNA1B/CACNA1E/CACNA1H/CAMK1G/CAMK2D/EDNRB/EGFR/ERBB4/F2R/FGF10/FGF20/FLT1/GRM1/GRPR/HGF/HRC/HTR4/HTR7/ITPR2/LTB4R2/MCOLN2/MCOLN3/MET/MYLK3/NFATC4/NTRK2/P2RX5/PDGFD/PLCB4/PRKACB/PTGFR/RYR1/SLC8A1/TNNC1/VEGFC	38	0.149606
Environmental Information Processing	Signaling molecules and interaction	hsa04060	Cytokine-cytokine receptor interaction	33/555	298/9397	0.110738	1.87497	3.84544	0.000344443	0.00531426	0.00412641	ACKR3/BMP4/CCL13/CCL2/CCL20/CCL23/CCL24/CCL5/CCR4/CCR5/CXCL1/CXCL10/CXCL12/CXCL16/CXCL5/CXCL6/CXCL8/GDF15/IL15/IL16/IL17RA/IL17RC/IL23R/IL5/IL5RA/IL7R/MSTN/NGFR/NODAL/TNFRSF11A/TNFRSF14/TNFRSF25/TNFSF12	33	0.110738
Environmental Information Processing	Signal transduction	hsa04010	MAPK signaling pathway	33/555	300/9397	0.11	1.86247	3.80362	0.000389027	0.00572931	0.00444869	ARTN/CACNA1A/CACNA1B/CACNA1E/CACNA1H/CACNA2D1/CACNG5/CD14/EFNA5/EGFR/ERBB4/FGF10/FGF20/FLT1/FLT3/HGF/HRAS/KIT/KITLG/KRAS/MAP2K6/MAP3K20/MAP3K8/MAPK13/MAPK8IP2/MET/NGFR/NTRK2/PDGFD/PRKACB/RASGRF1/RASGRP3/VEGFC	33	0.11
Cellular Processes	Cellular community - eukaryotes	hsa04510	Focal adhesion	30/555	203/9397	0.147783	2.5022	5.42082	2.71955e-06	0.000146856	0.00011403	BIRC3/CAV1/CCND1/CCND2/COL4A1/COL4A5/COL9A1/COL9A2/EGFR/FLT1/HGF/HRAS/ITGA1/ITGB7/LAMB2/LAMB3/MET/MYL9/MYLK3/PAK6/PARVA/PDGFD/PIP5K1A/PTK2/RASGRF1/SHC3/THBS1/TNC/VEGFC/VWF	30	0.147783
Environmental Information Processing	Signal transduction	hsa04015	Rap1 signaling pathway	30/555	212/9397	0.141509	2.39597	5.15048	6.68018e-06	0.000309197	0.000240085	ADCY6/ARAP3/EFNA5/EGFR/ENAH/F2R/FGF10/FGF20/FLT1/FPR1/HGF/HRAS/ITGAM/ITGB2/KIT/KITLG/KRAS/LPAR1/MAGI2/MAP2K6/MAPK13/MET/NGFR/PDGFD/PLCB4/RAP1GAP/RASGRP3/SKAP1/THBS1/VEGFC	30	0.141509
Environmental Information Processing	Signal transduction	hsa04014	Ras signaling pathway	30/555	238/9397	0.12605	2.13423	4.44025	6.42169e-05	0.00190117	0.00147622	EFNA5/EGFR/FGF10/FGF20/FLT1/FLT3/GNG13/GNG2/HGF/HRAS/HTR7/KIT/KITLG/KRAS/KSR2/MET/NGFR/NTRK2/PAK6/PDGFD/PLA2G2C/PLA2G2D/PLA2G2F/PRKACB/RASA4/RASAL3/RASGRF1/RASGRP3/SHC3/VEGFC	30	0.12605
Organismal Systems	Immune system	hsa04062	Chemokine signaling pathway	26/555	193/9397	0.134715	2.28093	4.50463	6.45459e-05	0.00190117	0.00147622	ADCY6/CCL13/CCL2/CCL20/CCL23/CCL24/CCL5/CCR4/CCR5/CXCL1/CXCL10/CXCL12/CXCL16/CXCL5/CXCL6/CXCL8/GNG13/GNG2/GRK1/HRAS/KRAS/NCF1/PLCB4/PRKACB/PTK2/SHC3	26	0.134715
Cellular Processes	Cell motility	hsa04820	Cytoskeleton in muscle cells	26/555	232/9397	0.112069	1.8975	3.4678	0.00120056	0.0115265	0.0089501	ACTN2/AMPD2/ANK3/COL4A1/COL4A5/COL5A1/COL9A1/COL9A2/DES/DSG2/ENO2/FBLN2/ITGA1/ITGB7/MYH1/MYL9/NEBL/OBSCN/PLEC/SGCG/SPTBN1/SYNE1/SYNE2/THBS1/TNNC1/VIM	26	0.112069
Organismal Systems	Development and regeneration	hsa04360	Axon guidance	25/555	184/9397	0.13587	2.30048	4.46329	7.72348e-05	0.00208534	0.00161922	CAMK2D/CXCL12/EFNA5/ENAH/EPHA7/EPHB1/HRAS/KRAS/L1CAM/LRRC4C/MET/MYL9/NEO1/NFATC4/NRP1/NTNG1/NTNG2/PAK6/PTK2/SEMA5B/SRGAP1/TRPC1/TRPC6/UNC5C/WNT5B	25	0.13587
Organismal Systems	Immune system	hsa04613	Neutrophil extracellular trap formation	24/555	196/9397	0.122449	2.07325	3.80412	0.000524083	0.00738274	0.00573254	C3/C5AR1/CR1/CR1L/CTSG/CYBB/FPR1/FPR2/GSDMD/H2BC10/H2BC26/H2BC4/H3C8/H3Y2/HDAC9/ITGAM/ITGB2/MAPK13/NCF1/PADI4/PLCB4/SIGLEC9/TLR7/VWF	24	0.122449
Organismal Systems	Immune system	hsa04610	Complement and coagulation cascades	23/555	88/9397	0.261364	4.42529	8.08778	8.17056e-10	2.64726e-07	2.05554e-07	A2M/BDKRB2/C1S/C3/C3AR1/C4BPA/C5AR1/CLU/CR1/CR1L/CR2/F12/F13B/F2R/F3/ITGAM/ITGB2/KNG1/PLAUR/SERPINC1/SERPING1/TFPI/VWF	23	0.261364
Cellular Processes	Cell motility	hsa04810	Regulation of actin cytoskeleton	23/555	232/9397	0.0991379	1.67856	2.62184	0.0100754	0.0593535	0.0460867	BDKRB2/CXCL12/EGFR/ENAH/F2R/FGF10/FGF20/HRAS/INSRR/ITGA1/ITGAM/ITGB2/ITGB7/KNG1/KRAS/LPAR1/MYL9/MYLK3/PAK6/PDGFD/PIP5K1A/PTK2/RGCC	23	0.0991379
Organismal Systems	Immune system	hsa04640	Hematopoietic cell lineage	21/555	100/9397	0.21	3.55562	6.43677	2.72615e-07	2.94424e-05	2.28614e-05	CD14/CD1C/CD36/CD8A/CD9/CR1/CR1L/CR2/FCER2/FLT3/GP9/HLA-DQB1/HLA-DRB1/HLA-DRB5/IL5/IL5RA/IL7R/ITGA1/ITGAM/KIT/KITLG	21	0.21
Environmental Information Processing	Signal transduction	hsa04022	cGMP-PKG signaling pathway	21/555	166/9397	0.126506	2.14194	3.71891	0.000750101	0.00928004	0.00720575	ADCY6/ADORA1/ADORA3/ATP2B3/BDKRB2/CNGA1/CREB3L1/EDNRB/FXYD2/GUCY1B1/IRS2/ITPR2/KCNMB4/KNG1/MYL9/MYLK3/NFATC4/PLCB4/RGS2/SLC8A1/TRPC6	21	0.126506
Organismal Systems	Endocrine system	hsa04921	Oxytocin signaling pathway	20/555	155/9397	0.129032	2.18471	3.72597	0.000773336	0.00928004	0.00720575	ADCY6/CACNA2D1/CACNG5/CAMK1G/CAMK2D/CCND1/EGFR/GUCY1B1/HRAS/ITPR2/KCNJ3/KRAS/MYL9/MYLK3/NFATC4/PLCB4/PRKACB/PTGS2/RGS2/RYR1	20	0.129032
Environmental Information Processing	Signaling molecules and interaction	hsa04514	Cell adhesion molecules	20/555	160/9397	0.125	2.11644	3.5684	0.00115499	0.0115265	0.0089501	CD6/CD86/CD8A/CD99/CNTN1/HLA-DQB1/HLA-DRB1/HLA-DRB5/ICAM3/ITGAM/ITGB2/ITGB7/L1CAM/LRRC4C/MADCAM1/NCAM2/NEO1/NTNG1/NTNG2/SIGLEC1	20	0.125
Organismal Systems	Immune system	hsa04657	IL-17 signaling pathway	19/555	95/9397	0.2	3.38631	5.85656	2.20231e-06	0.000146856	0.00011403	CCL2/CCL20/CXCL1/CXCL10/CXCL5/CXCL6/CXCL8/FOSB/IL17RA/IL17RC/IL5/MAPK13/MAPK4/MMP1/MMP9/PTGS2/S100A8/S100A9/TRAF5	19	0.2
Organismal Systems	Nervous system	hsa04726	Serotonergic synapse	19/555	115/9397	0.165217	2.79738	4.85861	3.91404e-05	0.00140906	0.0010941	ALOX15/CACNA1A/CACNA1B/CYP2C8/CYP4X1/GABRB1/GNG13/GNG2/HRAS/HTR4/HTR7/ITPR2/KCND2/KCNJ3/KRAS/PLCB4/PRKACB/PTGS2/TRPC1	19	0.165217
Organismal Systems	Nervous system	hsa04723	Retrograde endocannabinoid signaling	19/555	149/9397	0.127517	2.15905	3.57286	0.00119747	0.0115265	0.0089501	ADCY6/CACNA1A/CACNA1B/GABRA1/GABRA4/GABRB1/GABRD/GABRE/GNG13/GNG2/GRM1/ITPR2/KCNJ3/MAPK13/MGLL/PLCB4/PRKACB/PTGS2/RIMS1	19	0.127517
Environmental Information Processing	Signal transduction	hsa04668	TNF signaling pathway	18/555	119/9397	0.151261	2.56107	4.2935	0.000199851	0.00360328	0.00279787	BIRC3/CCL2/CCL20/CCL5/CREB3L1/CXCL1/CXCL10/CXCL5/CXCL6/DNM1L/IL15/MAP2K6/MAP3K8/MAPK13/MMP9/PTGS2/TRAF5/VEGFC	18	0.151261
Organismal Systems	Endocrine system	hsa04926	Relaxin signaling pathway	18/555	130/9397	0.138462	2.34437	3.86689	0.000604132	0.00815578	0.00633279	ADCY6/COL4A1/COL4A5/CREB3L1/EDNRB/EGFR/GNG13/GNG2/HRAS/KRAS/MAPK13/MMP1/MMP9/PLCB4/PRKACB/RXFP2/SHC3/VEGFC	18	0.138462
Organismal Systems	Endocrine system	hsa04915	Estrogen signaling pathway	18/555	139/9397	0.129496	2.19257	3.54876	0.00133677	0.0120309	0.00934176	ADCY6/CREB3L1/CTSD/EGFR/ESR1/GREB1/GRM1/HRAS/ITPR2/KCNJ3/KRAS/KRT18/MMP9/OPRM1/PGR/PLCB4/PRKACB/SHC3	18	0.129496
Organismal Systems	Digestive system	hsa04974	Protein digestion and absorption	17/555	105/9397	0.161905	2.7413	4.49526	0.000128174	0.00290839	0.0022583	COL13A1/COL15A1/COL22A1/COL26A1/COL4A1/COL4A5/COL5A1/COL7A1/COL9A1/COL9A2/FXYD2/PGA3/PGA4/PRSS3/SLC16A10/SLC38A2/SLC8A1	17	0.161905
Environmental Information Processing	Signal transduction	hsa04072	Phospholipase D signaling pathway	17/555	149/9397	0.114094	1.93179	2.87229	0.00673982	0.0404389	0.0314	ADCY6/CXCL8/EGFR/F2R/GRM1/GRM4/GRM6/HRAS/KIT/KITLG/KRAS/LPAR1/PDGFD/PIP5K1A/PLCB4/PTGFR/SHC3	17	0.114094
Environmental Information Processing	Signaling molecules and interaction	hsa04061	Viral protein interaction with cytokine and cytokine receptor	16/555	100/9397	0.16	2.70905	4.30452	0.000231424	0.00394639	0.00306428	ACKR3/CCL13/CCL2/CCL20/CCL23/CCL24/CCL5/CCR4/CCR5/CXCL1/CXCL10/CXCL12/CXCL5/CXCL6/CXCL8/TNFRSF14	16	0.16
Organismal Systems	Nervous system	hsa04724	Glutamatergic synapse	16/555	116/9397	0.137931	2.33538	3.6256	0.00124515	0.0115265	0.0089501	ADCY6/CACNA1A/GNG13/GNG2/GRIK2/GRM1/GRM4/GRM6/ITPR2/KCNJ3/LZTS3/PLCB4/PRKACB/SLC38A1/SLC38A2/TRPC1	16	0.137931
Organismal Systems	Nervous system	hsa04725	Cholinergic synapse	16/555	116/9397	0.137931	2.33538	3.6256	0.00124515	0.0115265	0.0089501	ADCY6/CACNA1A/CACNA1B/CAMK2D/CHRNA6/CREB3L1/GNG13/GNG2/HRAS/ITPR2/KCNJ3/KCNQ3/KCNQ4/KRAS/PLCB4/PRKACB	16	0.137931
Organismal Systems	Endocrine system	hsa04935	Growth hormone synthesis, secretion and action	16/555	122/9397	0.131148	2.22053	3.39949	0.00212697	0.0170983	0.0132765	ADCY6/CREB3L1/HRAS/IGFBP3/IRS2/ITPR2/KRAS/MAP2K6/MAPK13/MRAP2/PLCB4/POU1F1/PRKACB/PTK2/SHC3/SOCS2	16	0.131148
Cellular Processes	Transport and catabolism	hsa04148	Efferocytosis	16/555	157/9397	0.101911	1.72551	2.29667	0.0229226	0.10737	0.0833707	ALOX15/ANO5/ANO6/AXL/CAMK2D/CD36/LRP1/MAPK13/MEGF10/NFATC4/PTGER2/PTGER4/PTGS2/PTK2/THBS1/TMEM30B	16	0.101911
Cellular Processes	Transport and catabolism	hsa04145	Phagosome	16/555	159/9397	0.100629	1.7038	2.24235	0.025468	0.113352	0.0880154	C3/CD14/CD36/CYBB/DYNC1I1/HLA-DQB1/HLA-DRB1/HLA-DRB5/ITGAM/ITGB2/MARCO/NCF1/THBS1/TUBA4A/TUBB3/TUBB4A	16	0.100629
Organismal Systems	Sensory system	hsa04742	Taste transduction	15/555	86/9397	0.174419	2.95317	4.55863	0.000134648	0.00290839	0.0022583	ADCY6/CACNA1A/CALHM1/GABRA1/GABRA4/GNG13/GRM1/GRM4/PKD1L3/PKD2L1/PLCB4/PRKACB/TAS2R41/TAS2R60/TRPM5	15	0.174419
Environmental Information Processing	Signaling molecules and interaction	hsa04512	ECM-receptor interaction	15/555	89/9397	0.168539	2.85363	4.40182	0.000200182	0.00360328	0.00279787	CD36/COL4A1/COL4A5/COL9A1/COL9A2/GP9/ITGA1/ITGB7/LAMB2/LAMB3/SV2A/SV2C/THBS1/TNC/VWF	15	0.168539
Organismal Systems	Circulatory system	hsa04270	Vascular smooth muscle contraction	15/555	134/9397	0.11194	1.89532	2.61516	0.0124618	0.0684341	0.0531376	ADCY6/CALCRL/GUCY1B1/ITPR2/KCNMB4/MYL9/MYLK3/PLA2G2C/PLA2G2D/PLA2G2F/PLCB4/PRKACB/PRKCH/PTGIR/RAMP3	15	0.11194
Environmental Information Processing	Signal transduction	hsa04371	Apelin signaling pathway	15/555	140/9397	0.107143	1.81409	2.43134	0.0180526	0.0928419	0.0720897	ADCY6/CCN2/CCND1/EGR1/GNG13/GNG2/HRAS/ITPR2/KLF2/KRAS/MYLK3/PLCB4/PRKACB/RYR1/SLC8A1	15	0.107143
Organismal Systems	Nervous system	hsa04727	GABAergic synapse	14/555	89/9397	0.157303	2.66339	3.95005	0.000669102	0.00867156	0.00673328	ADCY6/CACNA1A/CACNA1B/GABRA1/GABRA4/GABRB1/GABRD/GABRE/GNG13/GNG2/PRKACB/SLC38A1/SLC38A2/SLC6A12	14	0.157303
Cellular Processes	Cellular community - eukaryotes	hsa04540	Gap junction	14/555	92/9397	0.152174	2.57654	3.807	0.000938449	0.0104847	0.00814117	ADCY6/EGFR/GRM1/GUCY1B1/HRAS/ITPR2/KRAS/LPAR1/PDGFD/PLCB4/PRKACB/TUBA4A/TUBB3/TUBB4A	14	0.152174
Organismal Systems	Endocrine system	hsa04916	Melanogenesis	14/555	101/9397	0.138614	2.34694	3.40961	0.00234616	0.0171158	0.0132901	ADCY6/CAMK2D/CREB3L1/EDNRB/HRAS/KIT/KITLG/KRAS/LEF1/PLCB4/PRKACB/TYRP1/WNT3A/WNT5B	14	0.138614
Organismal Systems	Digestive system	hsa04972	Pancreatic secretion	14/555	106/9397	0.132075	2.23624	3.20677	0.00368998	0.025079	0.0194733	ADCY6/AMY2A/AMY2B/ATP2B3/FXYD2/ITPR2/PLA2G2C/PLA2G2D/PLA2G2F/PLCB4/PRSS3/RAB27B/SLC4A4/TRPC1	14	0.132075
Organismal Systems	Sensory system	hsa04750	Inflammatory mediator regulation of TRP channels	13/555	99/9397	0.131313	2.22333	3.06556	0.00530971	0.0344069	0.0267162	ADCY6/BDKRB2/CAMK2D/ITPR2/KNG1/MAP2K6/MAPK13/PLCB4/PRKACB/PRKCH/PTGER2/PTGER4/TRPV3	13	0.131313
Environmental Information Processing	Signal transduction	hsa04064	NF-kappa B signaling pathway	12/555	105/9397	0.114286	1.93503	2.41384	0.0206471	0.101687	0.078958	BCL2A1/BIRC3/CARD10/CARD11/CCL13/CD14/CXCL1/CXCL12/CXCL8/PTGS2/TNFRSF11A/TRAF5	12	0.114286
Organismal Systems	Endocrine system	hsa04912	GnRH signaling pathway	11/555	93/9397	0.11828	2.00265	2.43445	0.0207141	0.101687	0.078958	ADCY6/CAMK2D/EGFR/EGR1/HRAS/ITPR2/KRAS/MAP2K6/MAPK13/PLCB4/PRKACB	11	0.11828
Organismal Systems	Digestive system	hsa04970	Salivary secretion	11/555	97/9397	0.113402	1.92007	2.28196	0.0274014	0.118374	0.091915	ADCY6/AMY2A/AMY2B/ATP2B3/FXYD2/GUCY1B1/ITPR2/LPO/LYZ/PLCB4/PRKACB	11	0.113402
Organismal Systems	Endocrine system	hsa04925	Aldosterone synthesis and secretion	11/555	98/9397	0.112245	1.90048	2.24497	0.0292916	0.124118	0.0963747	ADCY6/ATP2B3/CACNA1H/CAMK1G/CAMK2D/CREB3L1/ITPR2/NR4A2/PLCB4/PRKACB/STAR	11	0.112245
Organismal Systems	Immune system	hsa04672	Intestinal immune network for IgA production	9/555	50/9397	0.18	3.04768	3.63708	0.00232856	0.0171158	0.0132901	CD86/CXCL12/HLA-DQB1/HLA-DRB1/HLA-DRB5/IL15/IL5/ITGB7/MADCAM1	9	0.18
Organismal Systems	Endocrine system	hsa04917	Prolactin signaling pathway	9/555	71/9397	0.126761	2.14625	2.42887	0.0231973	0.10737	0.0833707	CCND1/CCND2/ESR1/HRAS/KRAS/MAPK13/SHC3/SOCS2/TNFRSF11A	9	0.126761
Metabolism	Carbohydrate metabolism	hsa00500	Starch and sucrose metabolism	8/555	40/9397	0.2	3.38631	3.78905	0.0020154	0.0170983	0.0132765	AMY2A/AMY2B/ENPP3/GBE1/GPI/HK2/HK3/MGAM	8	0.2
Organismal Systems	Excretory system	hsa04961	Endocrine and other factor-regulated calcium reabsorption	8/555	53/9397	0.150943	2.5557	2.84538	0.0118631	0.0671284	0.0521237	ADCY6/ATP2B3/BDKRB2/ESR1/FXYD2/PLCB4/PRKACB/SLC8A1	8	0.150943
Organismal Systems	Nervous system	hsa04730	Long-term depression	8/555	60/9397	0.133333	2.25754	2.44814	0.0239329	0.109215	0.084803	CACNA1A/GRM1/GUCY1B1/HRAS/ITPR2/KRAS/PLCB4/RYR1	8	0.133333
Metabolism	Lipid metabolism	hsa00590	Arachidonic acid metabolism	8/555	63/9397	0.126984	2.15004	2.29451	0.0310942	0.127525	0.0990207	AKR1C8/ALOX15/CYP2C8/GGT5/PLA2G2C/PLA2G2D/PLA2G2F/PTGS2	8	0.126984
Organismal Systems	Endocrine system	hsa04929	GnRH secretion	8/555	65/9397	0.123077	2.08388	2.19682	0.0366099	0.144654	0.112321	CACNA1H/HRAS/ITPR2/KCNJ3/KCNN1/KRAS/PLCB4/TRPC1	8	0.123077
Organismal Systems	Endocrine system	hsa04924	Renin secretion	8/555	69/9397	0.115942	1.96308	2.01156	0.0495327	0.190248	0.147723	ADCY6/ADORA1/GUCY1B1/ITPR2/PLCB4/PRKACB/PTGER2/PTGER4	8	0.115942
Organismal Systems	Digestive system	hsa04973	Carbohydrate digestion and absorption	7/555	52/9397	0.134615	2.27924	2.31744	0.032081	0.129146	0.100279	AMY2A/AMY2B/FXYD2/HK2/HK3/MGAM/PLCB4	7	0.134615
Metabolism	Lipid metabolism	hsa00591	Linoleic acid metabolism	5/555	30/9397	0.166667	2.82192	2.50399	0.0294971	0.124118	0.0963747	ALOX15/CYP2C8/PLA2G2C/PLA2G2D/PLA2G2F	5	0.166667
Metabolism	Metabolism of cofactors and vitamins	hsa00770	Pantothenate and CoA biosynthesis	4/555	21/9397	0.190476	3.22505	2.55731	0.0322866	0.129146	0.100279	BCAT1/ENPP3/PPCS/VNN1	4	0.190476
Metabolism	Glycan biosynthesis and metabolism	hsa00534	Glycosaminoglycan biosynthesis - heparan sulfate / heparin	4/555	24/9397	0.166667	2.82192	2.23892	0.0499107	0.190248	0.147723	HS3ST3A1/HS6ST3/NDST1/NDST3	4	0.166667
Metabolism	Biosynthesis of other secondary metabolites	hsa00524	Neomycin, kanamycin and gentamicin biosynthesis	2/555	5/9397	0.4	6.77261	3.2346	0.0309017	0.127525	0.0990207	HK2/HK3	2	0.4
