# Supplementary material for: Integrative miRNA–mRNA Network and Molecular Dynamics-Based Identification of Therapeutic Candidates for Paroxysmal Nocturnal Hemoglobinuria
Source: Pharmaceuticals (Basel). 2026 Jan 14;19(1):143. doi: 10.3390/ph19010143 (PMC12845513; doi:10.3390/ph19010143)
Supplement: Supplementary file 1 [file pharmaceuticals-19-00143-s001.zip › Supplementary_Table_S4.xlsx]

## Sheet: Sheet1
Table S4. Target gene prediction by multiMiR (R 4.1.1) with dual-luciferase validated genes
database	mature_mirna_acc	mature_mirna_id	target_symbol	target_entrez	target_ensembl	experiment	support_type	pubmed_id	type
mirecords	MIMAT0000078	hsa-miR-23a-3p	C21orf33	8209	ENSG00000160221	Western blot//activity assay//Luciferase activity assay		12808467	validated
mirecords	MIMAT0000078	hsa-miR-23a-3p	HES1	3280	ENSG00000114315	activity assay//Luciferase activity assay		15066185	validated
mirecords	MIMAT0000078	hsa-miR-23a-3p	C21orf33	8209	ENSG00000160221	activity assay//Luciferase activity assay		15066185	validated
mirecords	MIMAT0000255	hsa-miR-34a-5p	E2F3	1871	ENSG00000112242	Western blot//activity assay//Luciferase activity assay		17297439	validated
mirecords	MIMAT0000255	hsa-miR-34a-5p	VEGFA	7422	ENSG00000112715	ELISA//activity assay//Luciferase activity assay		18320040	validated
mirecords	MIMAT0000255	hsa-miR-34a-5p	BCL2	596	ENSG00000171791	Western blot//activity assay//Luciferase activity assay		17656095	validated
mirecords	MIMAT0000255	hsa-miR-34a-5p	MYCN	4613	ENSG00000134323	Western blot//activity assay//Luciferase activity assay		18504438	validated
mirecords	MIMAT0000255	hsa-miR-34a-5p	MYCN	4613	ENSG00000134323	Western blot//activity assay//Luciferase activity assay		18504438	validated
mirecords	MIMAT0000255	hsa-miR-34a-5p	SIRT1	23411	ENSG00000096717	Luciferase activity assay		18755897	validated
mirecords	MIMAT0000255	hsa-miR-34a-5p	JAG1	182	ENSG00000101384	Western blot//Luciferase activity assay		20351093	validated
mirecords	MIMAT0000255	hsa-miR-34a-5p	MAP2K1	5604	ENSG00000169032	Western blot//Luciferase activity assay		20299489	validated
mirecords	MIMAT0000255	hsa-miR-34a-5p	MET	4233	ENSG00000105976	Western blot//Luciferase activity assay		19773441	validated
mirecords	MIMAT0000255	hsa-miR-34a-5p	MET	4233	ENSG00000105976	Western blot//Luciferase activity assay		19773441	validated
mirecords	MIMAT0000255	hsa-miR-34a-5p	Notch-1			Western blot//Luciferase activity assay		19773441	validated
mirecords	MIMAT0000255	hsa-miR-34a-5p	Notch-1			Western blot//Luciferase activity assay		19773441	validated
mirecords	MIMAT0000255	hsa-miR-34a-5p	NOTCH2	4853	ENSG00000134250	Western blot//Luciferase activity assay		19773441	validated
mirecords	MIMAT0000255	hsa-miR-34a-5p	NOTCH2	4853	ENSG00000134250	Western blot//Luciferase activity assay		19773441	validated
mirecords	MIMAT0000255	hsa-miR-34a-5p	MYB	4602	ENSG00000118513	Western blot//Luciferase activity assay		19584398	validated
mirecords	MIMAT0000255	hsa-miR-34a-5p	MYB	4602	ENSG00000118513	Western blot//Luciferase activity assay		19584398	validated
mirecords	MIMAT0000255	hsa-miR-34a-5p	MYB	4602	ENSG00000118513	Western blot//Luciferase activity assay		19584398	validated
mirecords	MIMAT0000255	hsa-miR-34a-5p	AXIN2	8313	ENSG00000168646	Luciferase activity assay		19336450	validated
mirecords	MIMAT0000255	hsa-miR-34a-5p	AXIN2	8313	ENSG00000168646	Luciferase activity assay		19336450	validated
mirecords	MIMAT0000255	hsa-miR-34a-5p	AXIN2	8313	ENSG00000168646	Luciferase activity assay		19336450	validated
mirecords	MIMAT0000255	hsa-miR-34a-5p	AXIN2	8313	ENSG00000168646	Luciferase activity assay		19336450	validated
mirecords	MIMAT0000255	hsa-miR-34a-5p	CD44	960	ENSG00000026508	Western blot//Luciferase activity assay		21240262	validated
mirecords	MIMAT0000255	hsa-miR-34a-5p	CD44	960	ENSG00000026508	Western blot//Luciferase activity assay		21240262	validated
mirecords	MIMAT0000255	hsa-miR-34a-5p	AXL	558	ENSG00000167601	Western blot//Luciferase activity assay		21317930	validated
mirecords	MIMAT0000435	hsa-miR-143-3p	KRAS	3845	ENSG00000133703	Western blot//Luciferase activity assay		19137007	validated
mirecords	MIMAT0000435	hsa-miR-143-3p	KRAS	3845	ENSG00000133703	Western blot//Luciferase activity assay		19137007	validated
mirecords	MIMAT0000435	hsa-miR-143-3p	ERK5			Western blot//Luciferase activity assay		19855844	validated
mirecords	MIMAT0000435	hsa-miR-143-3p	DNMT3A	1788	ENSG00000119772	Western blot//Luciferase activity assay		19638978	validated
mirecords	MIMAT0000435	hsa-miR-143-3p	FNDC3B	64778	ENSG00000075420	Western blot//Luciferase activity assay		19472311	validated
mirecords	MIMAT0000435	hsa-miR-143-3p	Bcl-2			Western blot//Luciferase activity assay		20878132	validated
mirecords	MIMAT0000435	hsa-miR-143-3p	Bcl-2			Western blot//Luciferase activity assay		20878132	validated
mirecords	MIMAT0001413	hsa-miR-20b-5p	ESR1	2099	ENSG00000091831	Luciferase activity assay		19706389	validated
mirecords	MIMAT0000095	hsa-miR-96-5p	AQP5	362	ENSG00000161798	Luciferase activity assay		19363479	validated
mirecords	MIMAT0000095	hsa-miR-96-5p	CELSR2	1952	ENSG00000143126	Luciferase activity assay		19363479	validated
mirecords	MIMAT0000095	hsa-miR-96-5p	ODF2	4957	ENSG00000136811	Luciferase activity assay		19363479	validated
mirecords	MIMAT0000095	hsa-miR-96-5p	MYRIP	25924	ENSG00000170011	Luciferase activity assay		19363479	validated
mirecords	MIMAT0000095	hsa-miR-96-5p	RYK	6259	ENSG00000163785	Luciferase activity assay		19363479	validated
mirecords	MIMAT0000692	hsa-miR-30e-5p	UBE2I	7329	ENSG00000103275	Western blot//Luciferase activity assay		19223510	validated
mirecords	MIMAT0000692	hsa-miR-30e-5p	UBE2I	7329	ENSG00000103275	Western blot//Luciferase activity assay		19223510	validated
mirecords	MIMAT0000244	hsa-miR-30c-5p	UBE2I	7329	ENSG00000103275	Western blot//Luciferase activity assay		19223510	validated
mirecords	MIMAT0000244	hsa-miR-30c-5p	UBE2I	7329	ENSG00000103275	Western blot//Luciferase activity assay		19223510	validated
mirecords	MIMAT0002809	hsa-miR-146b-5p	MMP16	4325	ENSG00000156103	Luciferase activity assay		19265686	validated
mirecords	MIMAT0002809	hsa-miR-146b-5p	MMP16	4325	ENSG00000156103	Luciferase activity assay		19265686	validated
mirecords	MIMAT0000258	hsa-miR-181c-5p	NOTCH4	4855	ENSG00000235396	Western blot//Luciferase activity assay		20080834	validated
mirecords	MIMAT0000258	hsa-miR-181c-5p	NOTCH4	4855	ENSG00000204301	Western blot//Luciferase activity assay		20080834	validated
mirecords	MIMAT0000258	hsa-miR-181c-5p	NOTCH4	4855	ENSG00000234876	Western blot//Luciferase activity assay		20080834	validated
mirecords	MIMAT0000258	hsa-miR-181c-5p	NOTCH4	4855	ENSG00000206312	Western blot//Luciferase activity assay		20080834	validated
mirecords	MIMAT0000258	hsa-miR-181c-5p	NOTCH4	4855	ENSG00000238196	Western blot//Luciferase activity assay		20080834	validated
mirecords	MIMAT0000258	hsa-miR-181c-5p	NOTCH4	4855	ENSG00000232339	Western blot//Luciferase activity assay		20080834	validated
mirecords	MIMAT0000258	hsa-miR-181c-5p	NOTCH4	4855	ENSG00000223355	Western blot//Luciferase activity assay		20080834	validated
mirecords	MIMAT0000258	hsa-miR-181c-5p	KRAS	3845	ENSG00000133703	Luciferase activity assay		20080834	validated
mirecords	MIMAT0000258	hsa-miR-181c-5p	CDX2	1045	ENSG00000165556	Western blot//Luciferase activity assay		19585654	validated
mirecords	MIMAT0000258	hsa-miR-181c-5p	GATA6	2627	ENSG00000141448	Western blot//Luciferase activity assay		19585654	validated
mirecords	MIMAT0000258	hsa-miR-181c-5p	NLK	51701	ENSG00000087095	Western blot//Luciferase activity assay		19585654	validated
mirecords	MIMAT0002881	hsa-miR-509-3p	NTRK3	4916	ENSG00000140538	Luciferase activity assay		19370765	validated
mirecords	MIMAT0000710	hsa-miR-365a-3p	HDAC4	9759	ENSG00000068024	Western blot//Luciferase activity assay		21856783	validated
mirecords	MIMAT0002821	hsa-miR-181d-5p	NLK	51701	ENSG00000087095	Western blot//Luciferase activity assay		19585654	validated
mirecords	MIMAT0002821	hsa-miR-181d-5p	CDX2	1045	ENSG00000165556	Western blot//Luciferase activity assay		19585654	validated
mirecords	MIMAT0002821	hsa-miR-181d-5p	GATA6	2627	ENSG00000141448	Western blot//Luciferase activity assay		19585654	validated
mirecords	MIMAT0000274	hsa-miR-217-5p	KRAS	3845	ENSG00000133703	Western blot//Luciferase activity assay		20675343	validated
mirtarbase	MIMAT0000078	hsa-miR-23a-3p	CXCL12	6387	ENSG00000107562	Luciferase reporter assay//Other//Reporter assay;Other		14697198	validated
mirtarbase	MIMAT0000078	hsa-miR-23a-3p	CXCL12	6387	ENSG00000107562	Luciferase reporter assay//Reporter assay;Other	Functional MTI	14697198	validated
mirtarbase	MIMAT0000078	hsa-miR-23a-3p	POU4F2	5458	ENSG00000151615	Luciferase reporter assay//Flow//GFP reporter assay//Northern blot//qRT-PCR//Western blot//Other		20609388	validated
mirtarbase	MIMAT0000078	hsa-miR-23a-3p	POU4F2	5458	ENSG00000151615	Luciferase reporter assay//Flow//GFP reporter assay//Northern blot//qRT-PCR//Western blot//Other		14697198	validated
mirtarbase	MIMAT0000078	hsa-miR-23a-3p	POU4F2	5458	ENSG00000151615	Luciferase reporter assay	Functional MTI	14697198	validated
mirtarbase	MIMAT0000078	hsa-miR-23a-3p	HES1	3280	ENSG00000114315	Immunofluorescence//Luciferase reporter assay//Northern blot//Western blot//Other		15066185	validated
mirtarbase	MIMAT0000078	hsa-miR-23a-3p	HES1	3280	ENSG00000114315	Immunofluorescence//Luciferase reporter assay//Northern blot//Western blot//Other		12808467	validated
mirtarbase	MIMAT0000078	hsa-miR-23a-3p	HES1	3280	ENSG00000114315	Immunofluorescence//Luciferase reporter assay//Northern blot//Western blot	Functional MTI	12808467	validated
mirtarbase	MIMAT0000078	hsa-miR-23a-3p	HES1	3280	ENSG00000114315	Luciferase reporter assay	Functional MTI	15066185	validated
mirtarbase	MIMAT0000078	hsa-miR-23a-3p	GJA1	2697	ENSG00000152661	Luciferase reporter assay//IlluminaExpressionArrays//Protein Immunoblot Analyses	Functional MTI	26191074	validated
mirtarbase	MIMAT0000078	hsa-miR-23a-3p	GJA1	2697	ENSG00000152661	Luciferase reporter assay//qRT-PCR//Western blot	Functional MTI	26283635	validated
mirtarbase	MIMAT0000078	hsa-miR-23a-3p	SMAD5	4090	ENSG00000113658	Luciferase reporter assay//qRT-PCR//Western blot	Functional MTI	26400397	validated
mirtarbase	MIMAT0000078	hsa-miR-23a-3p	FAS	355	ENSG00000026103	Flow//Luciferase reporter assay//Microarray//Western blot		23804233	validated
mirtarbase	MIMAT0000078	hsa-miR-23a-3p	FAS	355	ENSG00000026103	Flow//Luciferase reporter assay//Microarray//Western blot	Functional MTI	23804233	validated
mirtarbase	MIMAT0000078	hsa-miR-23a-3p	APAF1	317	ENSG00000120868	Flow//Luciferase reporter assay//qRT-PCR//Western blot//Wetsern blot		24952592	validated
mirtarbase	MIMAT0000078	hsa-miR-23a-3p	APAF1	317	ENSG00000120868	Flow//Luciferase reporter assay//qRT-PCR//Western blot	Functional MTI	24249161	validated
mirtarbase	MIMAT0000078	hsa-miR-23a-3p	APAF1	317	ENSG00000120868	Luciferase reporter assay//Wetsern blot	Functional MTI	24952592	validated
mirtarbase	MIMAT0000078	hsa-miR-23a-3p	NEK6	10783	ENSG00000119408	Luciferase reporter assay		24942805	validated
mirtarbase	MIMAT0000078	hsa-miR-23a-3p	NEK6	10783	ENSG00000119408	Luciferase reporter assay	Functional MTI	24942805	validated
mirtarbase	MIMAT0000078	hsa-miR-23a-3p	FOXO3	2309	ENSG00000118689	Immunoblot//Luciferase reporter assay//qRT-PCR		22095742	validated
mirtarbase	MIMAT0000078	hsa-miR-23a-3p	FOXO3	2309	ENSG00000118689	Immunoblot//Luciferase reporter assay//qRT-PCR		22084234	validated
mirtarbase	MIMAT0000078	hsa-miR-23a-3p	FOXO3	2309	ENSG00000118689	Immunoblot//Luciferase reporter assay//qRT-PCR	Functional MTI	22084234	validated
mirtarbase	MIMAT0000078	hsa-miR-23a-3p	FOXO3	2309	ENSG00000118689	Immunoblot//Luciferase reporter assay//qRT-PCR	Functional MTI	22095742	validated
mirtarbase	MIMAT0000078	hsa-miR-23a-3p	STAT3	6774	ENSG00000168610	Immunofluorescence//Luciferase reporter assay//Western blot	Functional MTI	26314966	validated
mirtarbase	MIMAT0000078	hsa-miR-23a-3p	CHUK	1147	ENSG00000213341	Luciferase reporter assay	Functional MTI	27537390	validated
mirtarbase	MIMAT0000078	hsa-miR-23a-3p	LPAR1	1902	ENSG00000198121	Luciferase reporter assay//qRT-PCR//Western blot		23711961	validated
mirtarbase	MIMAT0000078	hsa-miR-23a-3p	LPAR1	1902	ENSG00000198121	Luciferase reporter assay//qRT-PCR//Western blot	Functional MTI	23711961	validated
mirtarbase	MIMAT0000078	hsa-miR-23a-3p	FANCG	2189	ENSG00000221829	Immunoblot//Luciferase reporter assay//qRT-PCR//Western blot		21750350	validated
mirtarbase	MIMAT0000078	hsa-miR-23a-3p	FANCG	2189	ENSG00000221829	Immunoblot//Luciferase reporter assay//qRT-PCR//Western blot	Functional MTI	21750350	validated
mirtarbase	MIMAT0000078	hsa-miR-23a-3p	GLS	2744	ENSG00000115419	Luciferase reporter assay//qRT-PCR//Western blot	Functional MTI	27411920	validated
mirtarbase	MIMAT0000078	hsa-miR-23a-3p	HAS2	3037	ENSG00000170961	Luciferase reporter assay//Western blotting//qRT-PCR//Immunocytochemistry (ICC)		31933920	validated
mirtarbase	MIMAT0000078	hsa-miR-23a-3p	HMGB2	3148	ENSG00000164104	PAR-CLIP//Luciferase reporter assay//qRT-PCR//Western blot		23986579	validated
mirtarbase	MIMAT0000078	hsa-miR-23a-3p	HMGB2	3148	ENSG00000164104	PAR-CLIP//Luciferase reporter assay//qRT-PCR//Western blot		23592263	validated
mirtarbase	MIMAT0000078	hsa-miR-23a-3p	HMGB2	3148	ENSG00000164104	PAR-CLIP//Luciferase reporter assay//qRT-PCR//Western blot		26701625	validated
mirtarbase	MIMAT0000078	hsa-miR-23a-3p	HMGB2	3148	ENSG00000164104	PAR-CLIP//Luciferase reporter assay//qRT-PCR//Western blot		20371350	validated
mirtarbase	MIMAT0000078	hsa-miR-23a-3p	HMGB2	3148	ENSG00000164104	Luciferase reporter assay//qRT-PCR//Western blot	Functional MTI	23986579	validated
mirtarbase	MIMAT0000078	hsa-miR-23a-3p	HMGN2	3151	ENSG00000198830	Luciferase reporter assay		23437179	validated
mirtarbase	MIMAT0000078	hsa-miR-23a-3p	HMGN2	3151	ENSG00000198830	Luciferase reporter assay	Functional MTI	23437179	validated
mirtarbase	MIMAT0000078	hsa-miR-23a-3p	FOXA1	3169	ENSG00000129514	Luciferase reporter assay//qRT-PCR//Western blot	Functional MTI	27274280	validated
mirtarbase	MIMAT0000078	hsa-miR-23a-3p	IRF1	3659	ENSG00000125347	Luciferase reporter assay//qRT-PCR//Western blot//GFP reporter assay		23785404	validated
mirtarbase	MIMAT0000078	hsa-miR-23a-3p	IRF1	3659	ENSG00000125347	Luciferase reporter assay//qRT-PCR//Western blot//GFP reporter assay		27279136	validated
mirtarbase	MIMAT0000078	hsa-miR-23a-3p	IRF1	3659	ENSG00000125347	Luciferase reporter assay//qRT-PCR//Western blot//GFP reporter assay	Functional MTI	23785404	validated
mirtarbase	MIMAT0000078	hsa-miR-23a-3p	IRF1	3659	ENSG00000125347	Immunofluorescence//Luciferase reporter assay//qRT-PCR//Western blot	Functional MTI	27279136	validated
mirtarbase	MIMAT0000078	hsa-miR-23a-3p	LAMP1	3916	ENSG00000185896	Luciferase reporter assay//qRT-PCR		25030422	validated
mirtarbase	MIMAT0000078	hsa-miR-23a-3p	LAMP1	3916	ENSG00000185896	Luciferase reporter assay//qRT-PCR	Functional MTI	25030422	validated
mirtarbase	MIMAT0000078	hsa-miR-23a-3p	LDHB	3945	ENSG00000111716	Luciferase reporter assay//qRT-PCR		23064179	validated
mirtarbase	MIMAT0000078	hsa-miR-23a-3p	LDHB	3945	ENSG00000111716	Luciferase reporter assay//qRT-PCR	Functional MTI	23064179	validated
mirtarbase	MIMAT0000078	hsa-miR-23a-3p	LRP5	4041	ENSG00000162337	Luciferase reporter assay//qRT-PCR//Western blot		26774446	validated
mirtarbase	MIMAT0000078	hsa-miR-23a-3p	LRP5	4041	ENSG00000162337	Luciferase reporter assay//qRT-PCR//Western blot	Functional MTI	26774446	validated
mirtarbase	MIMAT0000078	hsa-miR-23a-3p	SMAD3	4088	ENSG00000166949	Immunofluorescence//Luciferase reporter assay//qRT-PCR//Western blot	Functional MTI	27318087	validated
mirtarbase	MIMAT0000078	hsa-miR-23a-3p	SMAD3	4088	ENSG00000166949	Luciferase reporter assay//Western blot	Functional MTI	27601936	validated
mirtarbase	MIMAT0000078	hsa-miR-23a-3p	MEF2C	4208	ENSG00000081189	Luciferase reporter assay		26897085	validated
mirtarbase	MIMAT0000078	hsa-miR-23a-3p	MEF2C	4208	ENSG00000081189	Luciferase reporter assay	Functional MTI	26897085	validated
mirtarbase	MIMAT0000078	hsa-miR-23a-3p	MYH1	4619	ENSG00000109061	Luciferase reporter assay//qRT-PCR//Western blot		22771720	validated
mirtarbase	MIMAT0000078	hsa-miR-23a-3p	MYH1	4619	ENSG00000109061	Luciferase reporter assay//qRT-PCR//Western blot	Functional MTI	22771720	validated
mirtarbase	MIMAT0000078	hsa-miR-23a-3p	MYH2	4620	ENSG00000125414	Luciferase reporter assay//qRT-PCR//Western blot		22771720	validated
mirtarbase	MIMAT0000078	hsa-miR-23a-3p	MYH2	4620	ENSG00000125414	Luciferase reporter assay//qRT-PCR//Western blot	Functional MTI	22771720	validated
mirtarbase	MIMAT0000078	hsa-miR-23a-3p	MYH4	4622	ENSG00000264424	Luciferase reporter assay//qRT-PCR//Western blot		22771720	validated
mirtarbase	MIMAT0000078	hsa-miR-23a-3p	MYH4	4622	ENSG00000264424	Luciferase reporter assay//qRT-PCR//Western blot	Functional MTI	22771720	validated
mirtarbase	MIMAT0000078	hsa-miR-23a-3p	PRKCA	5578	ENSG00000154229	Luciferase reporter assay//Western blotting//qRT-PCR		33738140	validated
mirtarbase	MIMAT0000078	hsa-miR-23a-3p	PTPN11	5781	ENSG00000179295	Luciferase reporter assay		23420868	validated
mirtarbase	MIMAT0000078	hsa-miR-23a-3p	PTPN11	5781	ENSG00000179295	Luciferase reporter assay	Functional MTI	23420868	validated
mirtarbase	MIMAT0000078	hsa-miR-23a-3p	TERF2	7014	ENSG00000132604	Luciferase reporter assay	Functional MTI	25753893	validated
mirtarbase	MIMAT0000078	hsa-miR-23a-3p	TNFAIP3	7128	ENSG00000118503	PAR-CLIP//luciferasereporterassay//westernblotting//qrt-pcr		21572407	validated
mirtarbase	MIMAT0000078	hsa-miR-23a-3p	TNFAIP3	7128	ENSG00000118503	PAR-CLIP//luciferasereporterassay//westernblotting//qrt-pcr		34201504	validated
mirtarbase	MIMAT0000078	hsa-miR-23a-3p	TOP1	7150	ENSG00000198900	Flow//Luciferase reporter assay//qRT-PCR//Western blot		24103454	validated
mirtarbase	MIMAT0000078	hsa-miR-23a-3p	TOP1	7150	ENSG00000198900	Flow//Luciferase reporter assay//qRT-PCR//Western blot		23158364	validated
mirtarbase	MIMAT0000078	hsa-miR-23a-3p	TOP1	7150	ENSG00000198900	Flow//Luciferase reporter assay//qRT-PCR//Western blot	Functional MTI	23158364	validated
mirtarbase	MIMAT0000078	hsa-miR-23a-3p	TOP1	7150	ENSG00000198900	Luciferase reporter assay//qRT-PCR//Western blot	Functional MTI	24103454	validated
mirtarbase	MIMAT0000078	hsa-miR-23a-3p	TSC1	7248	ENSG00000165699	Luciferase reporter assay//qRT-PCR//Western blot//Microarray	Functional MTI	25452577	validated
mirtarbase	MIMAT0000078	hsa-miR-23a-3p	RGS5	8490	ENSG00000143248	Luciferase reporter assay	Functional MTI	25810883	validated
mirtarbase	MIMAT0000078	hsa-miR-23a-3p	HIP1R	9026	ENSG00000130787	Luciferase reporter assay		26898757	validated
mirtarbase	MIMAT0000078	hsa-miR-23a-3p	HIP1R	9026	ENSG00000130787	Luciferase reporter assay	Non-Functional MTI	26898757	validated
mirtarbase	MIMAT0000078	hsa-miR-23a-3p	SLC25A15	10166	ENSG00000102743	Luciferase reporter assay//qRT-PCR		31733095	validated
mirtarbase	MIMAT0000078	hsa-miR-23a-3p	SPRY2	10253	ENSG00000136158	ChIP-seq//Luciferase reporter assay//qRT-PCR//Western blot		23649631	validated
mirtarbase	MIMAT0000078	hsa-miR-23a-3p	SPRY2	10253	ENSG00000136158	ChIP-seq//Luciferase reporter assay//qRT-PCR//Western blot	Functional MTI	23649631	validated
mirtarbase	MIMAT0000078	hsa-miR-23a-3p	PPARGC1A	10891	ENSG00000109819	Luciferase reporter assay		22318941	validated
mirtarbase	MIMAT0000078	hsa-miR-23a-3p	PPARGC1A	10891	ENSG00000109819	Luciferase reporter assay	Functional MTI	22318941	validated
mirtarbase	MIMAT0000078	hsa-miR-23a-3p	KLF3	51274	ENSG00000109787	Luciferase reporter assay//Western blot		23918807	validated
mirtarbase	MIMAT0000078	hsa-miR-23a-3p	KLF3	51274	ENSG00000109787	Luciferase reporter assay//Western blot	Functional MTI	23918807	validated
mirtarbase	MIMAT0000078	hsa-miR-23a-3p	ST7L	54879	ENSG00000007341	Luciferase reporter assay	Functional MTI	27537390	validated
mirtarbase	MIMAT0000078	hsa-miR-23a-3p	ATAT1	79969	ENSG00000234549	Luciferase reporter assay//Other//Reporter assay		15131085	validated
mirtarbase	MIMAT0000078	hsa-miR-23a-3p	ATAT1	79969	ENSG00000234549	Luciferase reporter assay//Reporter assay	Functional MTI	15131085	validated
mirtarbase	MIMAT0000078	hsa-miR-23a-3p	TMEM64	169200	ENSG00000180694	Luciferase reporter assay//Western blot		27606130	validated
mirtarbase	MIMAT0000078	hsa-miR-23a-3p	TMEM64	169200	ENSG00000180694	Luciferase reporter assay//Western blot	Functional MTI	27606130	validated
mirtarbase	MIMAT0000078	hsa-miR-23a-3p	TRAF5	7188	ENSG00000082512	Luciferase reporter assay//Western blotting//Immunohistochemistry (IHC)//qRT-PCR		34249436	validated
mirtarbase	MIMAT0000078	hsa-miR-23a-3p	MT2A	4502	ENSG00000125148	Immunofluorescence//Immunohistochemistry//In situ hybridization//Luciferase reporter assay//qRT-PCR//Western blot		23553990	validated
mirtarbase	MIMAT0000078	hsa-miR-23a-3p	MT2A	4502	ENSG00000125148	Immunofluorescence//Immunohistochemistry//In situ hybridization//Luciferase reporter assay//qRT-PCR//Western blot	Functional MTI	23553990	validated
mirtarbase	MIMAT0000078	hsa-miR-23a-3p	HOXB4	3214	ENSG00000182742	Luciferase reporter assay//Western blot		23630040	validated
mirtarbase	MIMAT0000078	hsa-miR-23a-3p	HOXB4	3214	ENSG00000182742	Luciferase reporter assay//Western blot	Functional MTI	23630040	validated
mirtarbase	MIMAT0000078	hsa-miR-23a-3p	CXCL8	3576	ENSG00000169429	Luciferase reporter assay//qRT-PCR//Western blot		24498188	validated
mirtarbase	MIMAT0000078	hsa-miR-23a-3p	CXCL8	3576	ENSG00000169429	Luciferase reporter assay//qRT-PCR//Western blot		26314966	validated
mirtarbase	MIMAT0000078	hsa-miR-23a-3p	CXCL8	3576	ENSG00000169429	Luciferase reporter assay//qRT-PCR//Western blot	Functional MTI	24498188	validated
mirtarbase	MIMAT0000078	hsa-miR-23a-3p	PTEN	5728	ENSG00000284792	Luciferase reporter assay//qRT-PCR//Western blot//Flow//microarray		32939233	validated
mirtarbase	MIMAT0000078	hsa-miR-23a-3p	PTEN	5728	ENSG00000284792	Luciferase reporter assay//qRT-PCR//Western blot//Flow//microarray		23019365	validated
mirtarbase	MIMAT0000078	hsa-miR-23a-3p	PTEN	5728	ENSG00000284792	Luciferase reporter assay//qRT-PCR//Western blot//Flow//microarray		34026068	validated
mirtarbase	MIMAT0000078	hsa-miR-23a-3p	PTEN	5728	ENSG00000284792	Luciferase reporter assay//qRT-PCR//Western blot//Flow//microarray		32232005	validated
mirtarbase	MIMAT0000078	hsa-miR-23a-3p	PTEN	5728	ENSG00000284792	Luciferase reporter assay//qRT-PCR//Western blot//Flow//microarray		33669508	validated
mirtarbase	MIMAT0000078	hsa-miR-23a-3p	PTEN	5728	ENSG00000284792	Luciferase reporter assay//qRT-PCR//Western blot//Flow//microarray		24101522	validated
mirtarbase	MIMAT0000078	hsa-miR-23a-3p	PTEN	5728	ENSG00000284792	Luciferase reporter assay//qRT-PCR//Western blot//Flow//microarray		24317043	validated
mirtarbase	MIMAT0000078	hsa-miR-23a-3p	PTEN	5728	ENSG00000284792	Luciferase reporter assay//qRT-PCR//Western blot	Functional MTI	23019365	validated
mirtarbase	MIMAT0000078	hsa-miR-23a-3p	PTEN	5728	ENSG00000284792	Flow//Luciferase reporter assay//qRT-PCR//Western blot	Functional MTI	24317043	validated
mirtarbase	MIMAT0000078	hsa-miR-23a-3p	PTEN	5728	ENSG00000284792	Luciferase reporter assay	Functional MTI	24101522	validated
mirtarbase	MIMAT0000078	hsa-miR-23a-3p	G6PC1	2538	ENSG00000131482	Luciferase reporter assay		22318941	validated
mirtarbase	MIMAT0000078	hsa-miR-23a-3p	G6PC1	2538	ENSG00000131482	Luciferase reporter assay	Functional MTI	22318941	validated
mirtarbase	MIMAT0000078	hsa-miR-23a-3p	LDHA	3939	ENSG00000288299	CLASH//Luciferase reporter assay//qRT-PCR		23064179	validated
mirtarbase	MIMAT0000078	hsa-miR-23a-3p	LDHA	3939	ENSG00000288299	CLASH//Luciferase reporter assay//qRT-PCR		23622248	validated
mirtarbase	MIMAT0000078	hsa-miR-23a-3p	LDHA	3939	ENSG00000288299	Luciferase reporter assay//qRT-PCR	Functional MTI	23064179	validated
mirtarbase	MIMAT0000255	hsa-miR-34a-5p	MYCN	4613	ENSG00000134323	Luciferase reporter assay//Western blot//qRT-PCR//Immunohistochemistry//Other		27764804	validated
mirtarbase	MIMAT0000255	hsa-miR-34a-5p	MYCN	4613	ENSG00000134323	Luciferase reporter assay//Western blot//qRT-PCR//Immunohistochemistry//Other		22020437	validated
mirtarbase	MIMAT0000255	hsa-miR-34a-5p	MYCN	4613	ENSG00000134323	Luciferase reporter assay//Western blot//qRT-PCR//Immunohistochemistry//Other		17297439	validated
mirtarbase	MIMAT0000255	hsa-miR-34a-5p	MYCN	4613	ENSG00000134323	Luciferase reporter assay//Western blot//qRT-PCR//Immunohistochemistry//Other		22662276	validated
mirtarbase	MIMAT0000255	hsa-miR-34a-5p	MYCN	4613	ENSG00000134323	Luciferase reporter assay//Western blot//qRT-PCR//Immunohistochemistry//Other		18505919	validated
mirtarbase	MIMAT0000255	hsa-miR-34a-5p	MYCN	4613	ENSG00000134323	Luciferase reporter assay//Western blot//qRT-PCR//Immunohistochemistry//Other		21654684	validated
mirtarbase	MIMAT0000255	hsa-miR-34a-5p	MYCN	4613	ENSG00000134323	Luciferase reporter assay//Western blot//qRT-PCR//Immunohistochemistry//Other		27836543	validated
mirtarbase	MIMAT0000255	hsa-miR-34a-5p	MYCN	4613	ENSG00000134323	Luciferase reporter assay//Western blot//qRT-PCR//Immunohistochemistry//Other		25348795	validated
mirtarbase	MIMAT0000255	hsa-miR-34a-5p	MYCN	4613	ENSG00000134323	Luciferase reporter assay//Western blot//qRT-PCR//Immunohistochemistry//Other		19461653	validated
mirtarbase	MIMAT0000255	hsa-miR-34a-5p	MYCN	4613	ENSG00000134323	Luciferase reporter assay//Western blot//qRT-PCR//Immunohistochemistry//Other		18504438	validated
mirtarbase	MIMAT0000255	hsa-miR-34a-5p	MYCN	4613	ENSG00000134323	Luciferase reporter assay//Western blot	Functional MTI	18504438	validated
mirtarbase	MIMAT0000255	hsa-miR-34a-5p	MYCN	4613	ENSG00000134323	qRT-PCR//Western blot//Luciferase reporter assay	Functional MTI	18505919	validated
mirtarbase	MIMAT0000255	hsa-miR-34a-5p	MYCN	4613	ENSG00000134323	Luciferase reporter assay	Functional MTI	19461653	validated
mirtarbase	MIMAT0000255	hsa-miR-34a-5p	MYCN	4613	ENSG00000134323	Luciferase reporter assay//Western blot	Functional MTI	22020437	validated
mirtarbase	MIMAT0000255	hsa-miR-34a-5p	MYCN	4613	ENSG00000134323	Immunohistochemistry//Luciferase reporter assay//qRT-PCR//Western blot	Functional MTI	22662276	validated
mirtarbase	MIMAT0000255	hsa-miR-34a-5p	MYCN	4613	ENSG00000134323	Luciferase reporter assay	Functional MTI	27764804	validated
mirtarbase	MIMAT0000255	hsa-miR-34a-5p	MYCN	4613	ENSG00000134323	Luciferase reporter assay//qRT-PCR//Western blot	Functional MTI	27836543	validated
mirtarbase	MIMAT0000255	hsa-miR-34a-5p	MYCN	4613	ENSG00000134323	Luciferase reporter assay	Non-Functional MTI	17297439	validated
mirtarbase	MIMAT0000255	hsa-miR-34a-5p	DLL1	28514	ENSG00000198719	Luciferase reporter assay//Other//qRT-PCR//Western blot		19461653	validated
mirtarbase	MIMAT0000255	hsa-miR-34a-5p	DLL1	28514	ENSG00000198719	Luciferase reporter assay//Other//qRT-PCR//Western blot		23327670	validated
mirtarbase	MIMAT0000255	hsa-miR-34a-5p	DLL1	28514	ENSG00000198719	Luciferase reporter assay//Other//qRT-PCR//Western blot		14697198	validated
mirtarbase	MIMAT0000255	hsa-miR-34a-5p	DLL1	28514	ENSG00000198719	Luciferase reporter assay//Other//qRT-PCR//Western blot		20144220	validated
mirtarbase	MIMAT0000255	hsa-miR-34a-5p	DLL1	28514	ENSG00000198719	Luciferase reporter assay	Functional MTI	14697198	validated
mirtarbase	MIMAT0000255	hsa-miR-34a-5p	DLL1	28514	ENSG00000198719	Luciferase reporter assay	Functional MTI	19461653	validated
mirtarbase	MIMAT0000255	hsa-miR-34a-5p	DLL1	28514	ENSG00000198719	Luciferase reporter assay	Functional MTI	20144220	validated
mirtarbase	MIMAT0000255	hsa-miR-34a-5p	DLL1	28514	ENSG00000198719	Luciferase reporter assay//qRT-PCR//Western blot	Functional MTI	23327670	validated
mirtarbase	MIMAT0000255	hsa-miR-34a-5p	NOTCH1	4851	ENSG00000148400	Luciferase reporter assay//Microarray//qRT-PCR//Western blot//Immunofluorescence//Immunohistochemistry//Other		22684561	validated
mirtarbase	MIMAT0000255	hsa-miR-34a-5p	NOTCH1	4851	ENSG00000148400	Luciferase reporter assay//Microarray//qRT-PCR//Western blot//Immunofluorescence//Immunohistochemistry//Other		33740991	validated
mirtarbase	MIMAT0000255	hsa-miR-34a-5p	NOTCH1	4851	ENSG00000148400	Luciferase reporter assay//Microarray//qRT-PCR//Western blot//Immunofluorescence//Immunohistochemistry//Other		20351093	validated
mirtarbase	MIMAT0000255	hsa-miR-34a-5p	NOTCH1	4851	ENSG00000148400	Luciferase reporter assay//Microarray//qRT-PCR//Western blot//Immunofluorescence//Immunohistochemistry//Other		22363487	validated
mirtarbase	MIMAT0000255	hsa-miR-34a-5p	NOTCH1	4851	ENSG00000148400	Luciferase reporter assay//Microarray//qRT-PCR//Western blot//Immunofluorescence//Immunohistochemistry//Other		22438124	validated
mirtarbase	MIMAT0000255	hsa-miR-34a-5p	NOTCH1	4851	ENSG00000148400	Luciferase reporter assay//Microarray//qRT-PCR//Western blot//Immunofluorescence//Immunohistochemistry//Other		23430952	validated
mirtarbase	MIMAT0000255	hsa-miR-34a-5p	NOTCH1	4851	ENSG00000148400	Luciferase reporter assay//Microarray//qRT-PCR//Western blot//Immunofluorescence//Immunohistochemistry//Other		26493107	validated
mirtarbase	MIMAT0000255	hsa-miR-34a-5p	NOTCH1	4851	ENSG00000148400	Luciferase reporter assay//Microarray//qRT-PCR//Western blot//Immunofluorescence//Immunohistochemistry//Other		19773441	validated
mirtarbase	MIMAT0000255	hsa-miR-34a-5p	NOTCH1	4851	ENSG00000148400	Luciferase reporter assay//Microarray//qRT-PCR//Western blot//Immunofluorescence//Immunohistochemistry//Other		14697198	validated
mirtarbase	MIMAT0000255	hsa-miR-34a-5p	NOTCH1	4851	ENSG00000148400	Luciferase reporter assay//Microarray//qRT-PCR//Western blot//Immunofluorescence//Immunohistochemistry//Other		23085450	validated
mirtarbase	MIMAT0000255	hsa-miR-34a-5p	NOTCH1	4851	ENSG00000148400	Luciferase reporter assay//Microarray//qRT-PCR//Western blot//Immunofluorescence//Immunohistochemistry//Other		23226240	validated
mirtarbase	MIMAT0000255	hsa-miR-34a-5p	NOTCH1	4851	ENSG00000148400	Luciferase reporter assay//Microarray//qRT-PCR//Western blot//Immunofluorescence//Immunohistochemistry//Other		28145431	validated
mirtarbase	MIMAT0000255	hsa-miR-34a-5p	NOTCH1	4851	ENSG00000148400	Luciferase reporter assay//Microarray//qRT-PCR//Western blot//Immunofluorescence//Immunohistochemistry//Other		18942116	validated
mirtarbase	MIMAT0000255	hsa-miR-34a-5p	NOTCH1	4851	ENSG00000148400	Luciferase reporter assay//Microarray//qRT-PCR//Western blot//Immunofluorescence//Immunohistochemistry//Other		23035210	validated
mirtarbase	MIMAT0000255	hsa-miR-34a-5p	NOTCH1	4851	ENSG00000148400	Luciferase reporter assay//Microarray//qRT-PCR//Western blot//Immunofluorescence//Immunohistochemistry//Other		19461653	validated
mirtarbase	MIMAT0000255	hsa-miR-34a-5p	NOTCH1	4851	ENSG00000148400	Luciferase reporter assay//Microarray//qRT-PCR//Western blot//Immunofluorescence//Immunohistochemistry//Other		18803879	validated
mirtarbase	MIMAT0000255	hsa-miR-34a-5p	NOTCH1	4851	ENSG00000148400	Luciferase reporter assay//Microarray//qRT-PCR//Western blot//Immunofluorescence//Immunohistochemistry//Other		17150773	validated
mirtarbase	MIMAT0000255	hsa-miR-34a-5p	NOTCH1	4851	ENSG00000148400	Luciferase reporter assay//Microarray//qRT-PCR//Western blot//Immunofluorescence//Immunohistochemistry//Other		28129650	validated
mirtarbase	MIMAT0000255	hsa-miR-34a-5p	NOTCH1	4851	ENSG00000148400	Luciferase reporter assay	Functional MTI	14697198	validated
mirtarbase	MIMAT0000255	hsa-miR-34a-5p	NOTCH1	4851	ENSG00000148400	Luciferase reporter assay//qRT-PCR//Western blot	Functional MTI	20351093	validated
mirtarbase	MIMAT0000255	hsa-miR-34a-5p	NOTCH1	4851	ENSG00000148400	Luciferase reporter assay//qRT-PCR//Western blot	Functional MTI	19773441	validated
mirtarbase	MIMAT0000255	hsa-miR-34a-5p	NOTCH1	4851	ENSG00000148400	Luciferase reporter assay//Microarray	Functional MTI	17150773	validated
mirtarbase	MIMAT0000255	hsa-miR-34a-5p	NOTCH1	4851	ENSG00000148400	Immunofluorescence//Immunohistochemistry//Luciferase reporter assay//Microarray//qRT-PCR//Western blot	Functional MTI	22363487	validated
mirtarbase	MIMAT0000255	hsa-miR-34a-5p	NOTCH1	4851	ENSG00000148400	Luciferase reporter assay//qRT-PCR//Western blot	Functional MTI	22684561	validated
mirtarbase	MIMAT0000255	hsa-miR-34a-5p	NOTCH1	4851	ENSG00000148400	Luciferase reporter assay	Functional MTI	23085450	validated
mirtarbase	MIMAT0000255	hsa-miR-34a-5p	NOTCH1	4851	ENSG00000148400	Luciferase reporter assay//Western blot	Functional MTI	28145431	validated
mirtarbase	MIMAT0000255	hsa-miR-34a-5p	NOTCH1	4851	ENSG00000148400	Luciferase reporter assay//qRT-PCR//Western blot	Functional MTI	26493107	validated
mirtarbase	MIMAT0000255	hsa-miR-34a-5p	NOTCH1	4851	ENSG00000148400	ELISA//Flow//Luciferase reporter assay//qRT-PCR//Western blot	Functional MTI	28129650	validated
mirtarbase	MIMAT0000255	hsa-miR-34a-5p	BCL2	596	ENSG00000171791	Luciferase reporter assay//qRT-PCR//Western blot//Microarray//Flow//Immunoblot//Reporter assay;Other//Other//Proteomics//Reporter assay;Western blot;qRT-PCR;Oth		20433755	validated
mirtarbase	MIMAT0000255	hsa-miR-34a-5p	BCL2	596	ENSG00000171791	Luciferase reporter assay//qRT-PCR//Western blot//Microarray//Flow//Immunoblot//Reporter assay;Other//Other//Proteomics//Reporter assay;Western blot;qRT-PCR;Oth		24565525	validated
mirtarbase	MIMAT0000255	hsa-miR-34a-5p	BCL2	596	ENSG00000171791	Luciferase reporter assay//qRT-PCR//Western blot//Microarray//Flow//Immunoblot//Reporter assay;Other//Other//Proteomics//Reporter assay;Western blot;qRT-PCR;Oth		26802970	validated
mirtarbase	MIMAT0000255	hsa-miR-34a-5p	BCL2	596	ENSG00000171791	Luciferase reporter assay//qRT-PCR//Western blot//Microarray//Flow//Immunoblot//Reporter assay;Other//Other//Proteomics//Reporter assay;Western blot;qRT-PCR;Oth		20598588	validated
mirtarbase	MIMAT0000255	hsa-miR-34a-5p	BCL2	596	ENSG00000171791	Luciferase reporter assay//qRT-PCR//Western blot//Microarray//Flow//Immunoblot//Reporter assay;Other//Other//Proteomics//Reporter assay;Western blot;qRT-PCR;Oth		33773546	validated
mirtarbase	MIMAT0000255	hsa-miR-34a-5p	BCL2	596	ENSG00000171791	Luciferase reporter assay//qRT-PCR//Western blot//Microarray//Flow//Immunoblot//Reporter assay;Other//Other//Proteomics//Reporter assay;Western blot;qRT-PCR;Oth		26406332	validated
mirtarbase	MIMAT0000255	hsa-miR-34a-5p	BCL2	596	ENSG00000171791	Luciferase reporter assay//qRT-PCR//Western blot//Microarray//Flow//Immunoblot//Reporter assay;Other//Other//Proteomics//Reporter assay;Western blot;qRT-PCR;Oth		21399894	validated
mirtarbase	MIMAT0000255	hsa-miR-34a-5p	BCL2	596	ENSG00000171791	Luciferase reporter assay//qRT-PCR//Western blot//Microarray//Flow//Immunoblot//Reporter assay;Other//Other//Proteomics//Reporter assay;Western blot;qRT-PCR;Oth		23292172	validated
mirtarbase	MIMAT0000255	hsa-miR-34a-5p	BCL2	596	ENSG00000171791	Luciferase reporter assay//qRT-PCR//Western blot//Microarray//Flow//Immunoblot//Reporter assay;Other//Other//Proteomics//Reporter assay;Western blot;qRT-PCR;Oth		21566225	validated
mirtarbase	MIMAT0000255	hsa-miR-34a-5p	BCL2	596	ENSG00000171791	Luciferase reporter assay//qRT-PCR//Western blot//Microarray//Flow//Immunoblot//Reporter assay;Other//Other//Proteomics//Reporter assay;Western blot;qRT-PCR;Oth		17540599	validated
mirtarbase	MIMAT0000255	hsa-miR-34a-5p	BCL2	596	ENSG00000171791	Luciferase reporter assay//qRT-PCR//Western blot//Microarray//Flow//Immunoblot//Reporter assay;Other//Other//Proteomics//Reporter assay;Western blot;qRT-PCR;Oth		19683563	validated
mirtarbase	MIMAT0000255	hsa-miR-34a-5p	BCL2	596	ENSG00000171791	Luciferase reporter assay//qRT-PCR//Western blot//Microarray//Flow//Immunoblot//Reporter assay;Other//Other//Proteomics//Reporter assay;Western blot;qRT-PCR;Oth		18505919	validated
mirtarbase	MIMAT0000255	hsa-miR-34a-5p	BCL2	596	ENSG00000171791	Luciferase reporter assay//qRT-PCR//Western blot//Microarray//Flow//Immunoblot//Reporter assay;Other//Other//Proteomics//Reporter assay;Western blot;qRT-PCR;Oth		17656095	validated
mirtarbase	MIMAT0000255	hsa-miR-34a-5p	BCL2	596	ENSG00000171791	Luciferase reporter assay//qRT-PCR//Western blot//Microarray//Flow//Immunoblot//Reporter assay;Other//Other//Proteomics//Reporter assay;Western blot;qRT-PCR;Oth		17914404	validated
mirtarbase	MIMAT0000255	hsa-miR-34a-5p	BCL2	596	ENSG00000171791	Luciferase reporter assay//qRT-PCR//Western blot//Microarray//Flow//Immunoblot//Reporter assay;Other//Other//Proteomics//Reporter assay;Western blot;qRT-PCR;Oth		23862748	validated
mirtarbase	MIMAT0000255	hsa-miR-34a-5p	BCL2	596	ENSG00000171791	Luciferase reporter assay//qRT-PCR//Western blot//Microarray//Flow//Immunoblot//Reporter assay;Other//Other//Proteomics//Reporter assay;Western blot;qRT-PCR;Oth		19461653	validated
mirtarbase	MIMAT0000255	hsa-miR-34a-5p	BCL2	596	ENSG00000171791	Luciferase reporter assay//qRT-PCR//Western blot//Microarray//Flow//Immunoblot//Reporter assay;Other//Other//Proteomics//Reporter assay;Western blot;qRT-PCR;Oth		18834855	validated
mirtarbase	MIMAT0000255	hsa-miR-34a-5p	BCL2	596	ENSG00000171791	Luciferase reporter assay//qRT-PCR//Western blot//Microarray//Flow//Immunoblot//Reporter assay;Other//Other//Proteomics//Reporter assay;Western blot;qRT-PCR;Oth		18803879	validated
mirtarbase	MIMAT0000255	hsa-miR-34a-5p	BCL2	596	ENSG00000171791	Luciferase reporter assay//qRT-PCR//Western blot//Microarray//Flow//Immunoblot//Reporter assay;Other//Other//Proteomics//Reporter assay;Western blot;qRT-PCR;Oth		32161722	validated
mirtarbase	MIMAT0000255	hsa-miR-34a-5p	BCL2	596	ENSG00000171791	Luciferase reporter assay//qRT-PCR//Western blot//Microarray//Flow//Immunoblot//Reporter assay;Other//Other//Proteomics//Reporter assay;Western blot;qRT-PCR;Oth		27939626	validated
mirtarbase	MIMAT0000255	hsa-miR-34a-5p	BCL2	596	ENSG00000171791	Luciferase reporter assay//qRT-PCR//Western blot//Microarray//Flow//Immunoblot//Reporter assay;Other//Other//Proteomics//Reporter assay;Western blot;qRT-PCR;Oth		20130964	validated
mirtarbase	MIMAT0000255	hsa-miR-34a-5p	BCL2	596	ENSG00000171791	Luciferase reporter assay//qRT-PCR//Western blot	Functional MTI	18803879	validated
mirtarbase	MIMAT0000255	hsa-miR-34a-5p	BCL2	596	ENSG00000171791	Luciferase reporter assay//qRT-PCR//Western blot//Reporter assay;Western blot;qRT-PCR;Other	Functional MTI	19683563	validated
mirtarbase	MIMAT0000255	hsa-miR-34a-5p	BCL2	596	ENSG00000171791	qRT-PCR//Western blot//Luciferase reporter assay	Functional MTI	18505919	validated
mirtarbase	MIMAT0000255	hsa-miR-34a-5p	BCL2	596	ENSG00000171791	Luciferase reporter assay	Functional MTI	19461653	validated
mirtarbase	MIMAT0000255	hsa-miR-34a-5p	BCL2	596	ENSG00000171791	Luciferase reporter assay//Western blot//Microarray	Functional MTI	17914404	validated
mirtarbase	MIMAT0000255	hsa-miR-34a-5p	BCL2	596	ENSG00000171791	Luciferase reporter assay//Microarray//Western blot	Functional MTI	17656095	validated
mirtarbase	MIMAT0000255	hsa-miR-34a-5p	BCL2	596	ENSG00000171791	Flow//Immunoblot//Luciferase reporter assay//Reporter assay	Functional MTI	20598588	validated
mirtarbase	MIMAT0000255	hsa-miR-34a-5p	BCL2	596	ENSG00000171791	Luciferase reporter assay	Functional MTI	23862748	validated
mirtarbase	MIMAT0000255	hsa-miR-34a-5p	BCL2	596	ENSG00000171791	Luciferase reporter assay//qRT-PCR//Western blot	Functional MTI	25910896	validated
mirtarbase	MIMAT0000255	hsa-miR-34a-5p	KIT	3815	ENSG00000157404	Luciferase reporter assay//Western blot		24009080	validated
mirtarbase	MIMAT0000255	hsa-miR-34a-5p	KIT	3815	ENSG00000157404	Luciferase reporter assay//Western blot		27056900	validated
mirtarbase	MIMAT0000255	hsa-miR-34a-5p	KIT	3815	ENSG00000157404	Luciferase reporter assay//Western blot	Functional MTI	24009080	validated
mirtarbase	MIMAT0000255	hsa-miR-34a-5p	KIT	3815	ENSG00000157404	Luciferase reporter assay	Functional MTI	27056900	validated
mirtarbase	MIMAT0000255	hsa-miR-34a-5p	AGTR1	185	ENSG00000144891	Immunoprecipitaion (IP)//Luciferase reporter assay//qRT-PCR//Western blotting		33650673	validated
mirtarbase	MIMAT0000255	hsa-miR-34a-5p	AGTR1	185	ENSG00000144891	Immunoprecipitaion (IP)//Luciferase reporter assay//qRT-PCR//Western blotting		28073349	validated
mirtarbase	MIMAT0000255	hsa-miR-34a-5p	AGTR1	185	ENSG00000144891	Luciferase reporter assay//qRT-PCR//Western blot	Functional MTI	28073349	validated
mirtarbase	MIMAT0000255	hsa-miR-34a-5p	ERBB2	2064	ENSG00000141736	Luciferase reporter assay//Western blot	Functional MTI	27813227	validated
mirtarbase	MIMAT0000255	hsa-miR-34a-5p	E2F3	1871	ENSG00000112242	Luciferase reporter assay//Western blot//Microarray//Immunoblot//Immunohistochemistry//qRT-PCR//Immunoprecipitaion//Other//Western blot;Other//PAR-CLIP		25675046	validated
mirtarbase	MIMAT0000255	hsa-miR-34a-5p	E2F3	1871	ENSG00000112242	Luciferase reporter assay//Western blot//Microarray//Immunoblot//Immunohistochemistry//qRT-PCR//Immunoprecipitaion//Other//Western blot;Other//PAR-CLIP		23954321	validated
mirtarbase	MIMAT0000255	hsa-miR-34a-5p	E2F3	1871	ENSG00000112242	Luciferase reporter assay//Western blot//Microarray//Immunoblot//Immunohistochemistry//qRT-PCR//Immunoprecipitaion//Other//Western blot;Other//PAR-CLIP		17875987	validated
mirtarbase	MIMAT0000255	hsa-miR-34a-5p	E2F3	1871	ENSG00000112242	Luciferase reporter assay//Western blot//Microarray//Immunoblot//Immunohistochemistry//qRT-PCR//Immunoprecipitaion//Other//Western blot;Other//PAR-CLIP		26802970	validated
mirtarbase	MIMAT0000255	hsa-miR-34a-5p	E2F3	1871	ENSG00000112242	Luciferase reporter assay//Western blot//Microarray//Immunoblot//Immunohistochemistry//qRT-PCR//Immunoprecipitaion//Other//Western blot;Other//PAR-CLIP		20130964	validated
mirtarbase	MIMAT0000255	hsa-miR-34a-5p	E2F3	1871	ENSG00000112242	Luciferase reporter assay//Western blot//Microarray//Immunoblot//Immunohistochemistry//qRT-PCR//Immunoprecipitaion//Other//Western blot;Other//PAR-CLIP		28389657	validated
mirtarbase	MIMAT0000255	hsa-miR-34a-5p	E2F3	1871	ENSG00000112242	Luciferase reporter assay//Western blot//Microarray//Immunoblot//Immunohistochemistry//qRT-PCR//Immunoprecipitaion//Other//Western blot;Other//PAR-CLIP		17297439	validated
mirtarbase	MIMAT0000255	hsa-miR-34a-5p	E2F3	1871	ENSG00000112242	Luciferase reporter assay//Western blot//Microarray//Immunoblot//Immunohistochemistry//qRT-PCR//Immunoprecipitaion//Other//Western blot;Other//PAR-CLIP		18942116	validated
mirtarbase	MIMAT0000255	hsa-miR-34a-5p	E2F3	1871	ENSG00000112242	Luciferase reporter assay//Western blot//Microarray//Immunoblot//Immunohistochemistry//qRT-PCR//Immunoprecipitaion//Other//Western blot;Other//PAR-CLIP		20889924	validated
mirtarbase	MIMAT0000255	hsa-miR-34a-5p	E2F3	1871	ENSG00000112242	Luciferase reporter assay//Western blot//Microarray//Immunoblot//Immunohistochemistry//qRT-PCR//Immunoprecipitaion//Other//Western blot;Other//PAR-CLIP		23298779	validated
mirtarbase	MIMAT0000255	hsa-miR-34a-5p	E2F3	1871	ENSG00000112242	Luciferase reporter assay//Western blot//Microarray//Immunoblot//Immunohistochemistry//qRT-PCR//Immunoprecipitaion//Other//Western blot;Other//PAR-CLIP		19461653	validated
mirtarbase	MIMAT0000255	hsa-miR-34a-5p	E2F3	1871	ENSG00000112242	Luciferase reporter assay//Western blot//Microarray//Immunoblot//Immunohistochemistry//qRT-PCR//Immunoprecipitaion//Other//Western blot;Other//PAR-CLIP		18834855	validated
mirtarbase	MIMAT0000255	hsa-miR-34a-5p	E2F3	1871	ENSG00000112242	Luciferase reporter assay//Western blot//Microarray//Immunoblot//Immunohistochemistry//qRT-PCR//Immunoprecipitaion//Other//Western blot;Other//PAR-CLIP		17914404	validated
mirtarbase	MIMAT0000255	hsa-miR-34a-5p	E2F3	1871	ENSG00000112242	Luciferase reporter assay//Western blot//Microarray//Immunoblot//Immunohistochemistry//qRT-PCR//Immunoprecipitaion//Other//Western blot;Other//PAR-CLIP		19815577	validated
mirtarbase	MIMAT0000255	hsa-miR-34a-5p	E2F3	1871	ENSG00000112242	Luciferase reporter assay//Western blot//Microarray//Immunoblot//Immunohistochemistry//qRT-PCR//Immunoprecipitaion//Other//Western blot;Other//PAR-CLIP		20371350	validated
mirtarbase	MIMAT0000255	hsa-miR-34a-5p	E2F3	1871	ENSG00000112242	Luciferase reporter assay//Western blot//Microarray//Immunoblot//Immunohistochemistry//qRT-PCR//Immunoprecipitaion//Other//Western blot;Other//PAR-CLIP		17252019	validated
mirtarbase	MIMAT0000255	hsa-miR-34a-5p	E2F3	1871	ENSG00000112242	Luciferase reporter assay//Western blot	Functional MTI	17252019	validated
mirtarbase	MIMAT0000255	hsa-miR-34a-5p	E2F3	1871	ENSG00000112242	Luciferase reporter assay	Functional MTI	19461653	validated
mirtarbase	MIMAT0000255	hsa-miR-34a-5p	E2F3	1871	ENSG00000112242	Luciferase reporter assay//Western blot//Microarray	Functional MTI	17914404	validated
mirtarbase	MIMAT0000255	hsa-miR-34a-5p	E2F3	1871	ENSG00000112242	Luciferase reporter assay//Western blot//Western blot;Other	Functional MTI	17297439	validated
mirtarbase	MIMAT0000255	hsa-miR-34a-5p	E2F3	1871	ENSG00000112242	Immunoprecipitaion//Luciferase reporter assay//qRT-PCR	Functional MTI	20889924	validated
mirtarbase	MIMAT0000255	hsa-miR-34a-5p	E2F3	1871	ENSG00000112242	Luciferase reporter assay//qRT-PCR//Western blot	Functional MTI	23954321	validated
mirtarbase	MIMAT0000255	hsa-miR-34a-5p	E2F3	1871	ENSG00000112242	Luciferase reporter assay//qRT-PCR//Western blot	Functional MTI	28389657	validated
mirtarbase	MIMAT0000255	hsa-miR-34a-5p	E2F3	1871	ENSG00000112242	Luciferase reporter assay//qRT-PCR//Western blot	Functional MTI	25675046	validated
mirtarbase	MIMAT0000255	hsa-miR-34a-5p	E2F1	1869	ENSG00000101412	Luciferase reporter assay//Western blot	Functional MTI	28293146	validated
mirtarbase	MIMAT0000255	hsa-miR-34a-5p	CDK6	1021	ENSG00000105810	qRT-PCR//Luciferase reporter assay//Western blot//Microarray//Other//Western blot;Other//Reporter assay//PAR-CLIP		18834855	validated
mirtarbase	MIMAT0000255	hsa-miR-34a-5p	CDK6	1021	ENSG00000105810	qRT-PCR//Luciferase reporter assay//Western blot//Microarray//Other//Western blot;Other//Reporter assay//PAR-CLIP		21240262	validated
mirtarbase	MIMAT0000255	hsa-miR-34a-5p	CDK6	1021	ENSG00000105810	qRT-PCR//Luciferase reporter assay//Western blot//Microarray//Other//Western blot;Other//Reporter assay//PAR-CLIP		18406353	validated
mirtarbase	MIMAT0000255	hsa-miR-34a-5p	CDK6	1021	ENSG00000105810	qRT-PCR//Luciferase reporter assay//Western blot//Microarray//Other//Western blot;Other//Reporter assay//PAR-CLIP		32161722	validated
mirtarbase	MIMAT0000255	hsa-miR-34a-5p	CDK6	1021	ENSG00000105810	qRT-PCR//Luciferase reporter assay//Western blot//Microarray//Other//Western blot;Other//Reporter assay//PAR-CLIP		23592263	validated
mirtarbase	MIMAT0000255	hsa-miR-34a-5p	CDK6	1021	ENSG00000105810	qRT-PCR//Luciferase reporter assay//Western blot//Microarray//Other//Western blot;Other//Reporter assay//PAR-CLIP		23035210	validated
mirtarbase	MIMAT0000255	hsa-miR-34a-5p	CDK6	1021	ENSG00000105810	qRT-PCR//Luciferase reporter assay//Western blot//Microarray//Other//Western blot;Other//Reporter assay//PAR-CLIP		20130964	validated
mirtarbase	MIMAT0000255	hsa-miR-34a-5p	CDK6	1021	ENSG00000105810	qRT-PCR//Luciferase reporter assay//Western blot//Microarray//Other//Western blot;Other//Reporter assay//PAR-CLIP		19461653	validated
mirtarbase	MIMAT0000255	hsa-miR-34a-5p	CDK6	1021	ENSG00000105810	qRT-PCR//Luciferase reporter assay//Western blot//Microarray//Other//Western blot;Other//Reporter assay//PAR-CLIP		19773441	validated
mirtarbase	MIMAT0000255	hsa-miR-34a-5p	CDK6	1021	ENSG00000105810	qRT-PCR//Luciferase reporter assay//Western blot//Microarray//Other//Western blot;Other//Reporter assay//PAR-CLIP		17914404	validated
mirtarbase	MIMAT0000255	hsa-miR-34a-5p	CDK6	1021	ENSG00000105810	qRT-PCR//Luciferase reporter assay//Western blot//Microarray//Other//Western blot;Other//Reporter assay//PAR-CLIP		19584398	validated
mirtarbase	MIMAT0000255	hsa-miR-34a-5p	CDK6	1021	ENSG00000105810	qRT-PCR//Luciferase reporter assay//Western blot//Reporter assay	Functional MTI	18406353	validated
mirtarbase	MIMAT0000255	hsa-miR-34a-5p	CDK6	1021	ENSG00000105810	Luciferase reporter assay	Functional MTI	19461653	validated
mirtarbase	MIMAT0000255	hsa-miR-34a-5p	CDK6	1021	ENSG00000105810	qRT-PCR//Western blot//Luciferase reporter assay	Functional MTI	19584398	validated
mirtarbase	MIMAT0000255	hsa-miR-34a-5p	CDK6	1021	ENSG00000105810	Luciferase reporter assay//Western blot//Microarray	Functional MTI	17914404	validated
mirtarbase	MIMAT0000255	hsa-miR-34a-5p	CDK6	1021	ENSG00000105810	Luciferase reporter assay//qRT-PCR//Western blot	Functional MTI	19773441	validated
mirtarbase	MIMAT0000255	hsa-miR-34a-5p	KCNH2	3757	ENSG00000055118	Luciferase reporter assay//qRT-PCR//Western blot	Functional MTI	25355491	validated
mirtarbase	MIMAT0000255	hsa-miR-34a-5p	PRKD1	5587	ENSG00000184304	Luciferase reporter assay//qRT-PCR//Western blot	Functional MTI	26895471	validated
mirtarbase	MIMAT0000255	hsa-miR-34a-5p	AXL	558	ENSG00000167601	Luciferase reporter assay//qRT-PCR//Western blot//Reporter assay;Proteomics		26287733	validated
mirtarbase	MIMAT0000255	hsa-miR-34a-5p	AXL	558	ENSG00000167601	Luciferase reporter assay//qRT-PCR//Western blot//Reporter assay;Proteomics		26667302	validated
mirtarbase	MIMAT0000255	hsa-miR-34a-5p	AXL	558	ENSG00000167601	Luciferase reporter assay//qRT-PCR//Western blot//Reporter assay;Proteomics		21814748	validated
mirtarbase	MIMAT0000255	hsa-miR-34a-5p	AXL	558	ENSG00000167601	Luciferase reporter assay//qRT-PCR//Western blot//Reporter assay;Proteomics		21566225	validated
mirtarbase	MIMAT0000255	hsa-miR-34a-5p	AXL	558	ENSG00000167601	Luciferase reporter assay//qRT-PCR//Western blot	Functional MTI	21814748	validated
mirtarbase	MIMAT0000255	hsa-miR-34a-5p	AXL	558	ENSG00000167601	ChIP-seq//Luciferase reporter assay//Microarray//qRT-PCR//Western blot	Functional MTI	26667302	validated
mirtarbase	MIMAT0000255	hsa-miR-34a-5p	AXL	558	ENSG00000167601	Luciferase reporter assay//qRT-PCR	Functional MTI	26287733	validated
mirtarbase	MIMAT0000255	hsa-miR-34a-5p	CCND1	595	ENSG00000110092	qRT-PCR//Luciferase reporter assay//Western blot//Sequencing//Other//Reporter assay		21399894	validated
mirtarbase	MIMAT0000255	hsa-miR-34a-5p	CCND1	595	ENSG00000110092	qRT-PCR//Luciferase reporter assay//Western blot//Sequencing//Other//Reporter assay		33748099	validated
mirtarbase	MIMAT0000255	hsa-miR-34a-5p	CCND1	595	ENSG00000110092	qRT-PCR//Luciferase reporter assay//Western blot//Sequencing//Other//Reporter assay		20371350	validated
mirtarbase	MIMAT0000255	hsa-miR-34a-5p	CCND1	595	ENSG00000110092	qRT-PCR//Luciferase reporter assay//Western blot//Sequencing//Other//Reporter assay		27220728	validated
mirtarbase	MIMAT0000255	hsa-miR-34a-5p	CCND1	595	ENSG00000110092	qRT-PCR//Luciferase reporter assay//Western blot//Sequencing//Other//Reporter assay		19461653	validated
mirtarbase	MIMAT0000255	hsa-miR-34a-5p	CCND1	595	ENSG00000110092	qRT-PCR//Luciferase reporter assay//Western blot//Sequencing//Other//Reporter assay		18834855	validated
mirtarbase	MIMAT0000255	hsa-miR-34a-5p	CCND1	595	ENSG00000110092	qRT-PCR//Luciferase reporter assay//Western blot//Sequencing//Other//Reporter assay		20309880	validated
mirtarbase	MIMAT0000255	hsa-miR-34a-5p	CCND1	595	ENSG00000110092	qRT-PCR//Luciferase reporter assay//Western blot//Sequencing//Other//Reporter assay		18406353	validated
mirtarbase	MIMAT0000255	hsa-miR-34a-5p	CCND1	595	ENSG00000110092	qRT-PCR//Luciferase reporter assay//Western blot//Reporter assay	Functional MTI	18406353	validated
mirtarbase	MIMAT0000255	hsa-miR-34a-5p	CCND1	595	ENSG00000110092	Luciferase reporter assay	Functional MTI	19461653	validated
mirtarbase	MIMAT0000255	hsa-miR-34a-5p	CCND1	595	ENSG00000110092	Luciferase reporter assay//qRT-PCR//Western blot	Functional MTI	27220728	validated
mirtarbase	MIMAT0000255	hsa-miR-34a-5p	PPARA	5465	ENSG00000186951	Luciferase reporter assay//qRT-PCR//Western blot	Functional MTI	26330104	validated
mirtarbase	MIMAT0000255	hsa-miR-34a-5p	VEGFA	7422	ENSG00000112715	ELISA//Luciferase reporter assay//Other		18320040	validated
mirtarbase	MIMAT0000255	hsa-miR-34a-5p	VEGFA	7422	ENSG00000112715	ELISA//Luciferase reporter assay	Non-Functional MTI	18320040	validated
mirtarbase	MIMAT0000255	hsa-miR-34a-5p	CD44	960	ENSG00000026508	Immunohistochemistry//qRT-PCR//Western blot//Reporter assay;Other//Luciferase reporter assay		24423412	validated
mirtarbase	MIMAT0000255	hsa-miR-34a-5p	CD44	960	ENSG00000026508	Immunohistochemistry//qRT-PCR//Western blot//Reporter assay;Other//Luciferase reporter assay		25572695	validated
mirtarbase	MIMAT0000255	hsa-miR-34a-5p	CD44	960	ENSG00000026508	Immunohistochemistry//qRT-PCR//Western blot//Reporter assay;Other//Luciferase reporter assay		21240262	validated
mirtarbase	MIMAT0000255	hsa-miR-34a-5p	CD44	960	ENSG00000026508	Immunohistochemistry//qRT-PCR//Western blot//Reporter assay;Other//Luciferase reporter assay		26231042	validated
mirtarbase	MIMAT0000255	hsa-miR-34a-5p	CD44	960	ENSG00000026508	Immunohistochemistry//qRT-PCR//Western blot//Reporter assay;Other//Luciferase reporter assay		27497057	validated
mirtarbase	MIMAT0000255	hsa-miR-34a-5p	CD44	960	ENSG00000026508	Immunohistochemistry//qRT-PCR//Western blot//Reporter assay;Other//Luciferase reporter assay		25551284	validated
mirtarbase	MIMAT0000255	hsa-miR-34a-5p	CD44	960	ENSG00000026508	Luciferase reporter assay//qRT-PCR//Western blot	Functional MTI	24423412	validated
mirtarbase	MIMAT0000255	hsa-miR-34a-5p	CD44	960	ENSG00000026508	Luciferase reporter assay//qRT-PCR//Western blot	Functional MTI	25551284	validated
mirtarbase	MIMAT0000255	hsa-miR-34a-5p	IL6R	3570	ENSG00000160712	ChIP-seq//Immunofluorescence//qRT-PCR//Western blot//luciferasereporterassay		25973020	validated
mirtarbase	MIMAT0000255	hsa-miR-34a-5p	IL6R	3570	ENSG00000160712	ChIP-seq//Immunofluorescence//qRT-PCR//Western blot//luciferasereporterassay		24642471	validated
mirtarbase	MIMAT0000255	hsa-miR-34a-5p	IL6R	3570	ENSG00000160712	ChIP-seq//Immunofluorescence//qRT-PCR//Western blot//luciferasereporterassay		32391256	validated
mirtarbase	MIMAT0000255	hsa-miR-34a-5p	IL6R	3570	ENSG00000160712	ChIP-seq//Immunofluorescence//qRT-PCR//Western blot//luciferasereporterassay		26091352	validated
mirtarbase	MIMAT0000255	hsa-miR-34a-5p	IL6R	3570	ENSG00000160712	Luciferase reporter assay//qRT-PCR//Western blot	Functional MTI	25973020	validated
mirtarbase	MIMAT0000255	hsa-miR-34a-5p	IL6R	3570	ENSG00000160712	Luciferase reporter assay	Functional MTI	26091352	validated
mirtarbase	MIMAT0000255	hsa-miR-34a-5p	MYC	4609	ENSG00000136997	Luciferase reporter assay//Western blot//qRT-PCR//Sequencing//Reporter assay;Western blot;qRT-PCR;Microarray;Other//Other//TRAP		22159222	validated
mirtarbase	MIMAT0000255	hsa-miR-34a-5p	MYC	4609	ENSG00000136997	Luciferase reporter assay//Western blot//qRT-PCR//Sequencing//Reporter assay;Western blot;qRT-PCR;Microarray;Other//Other//TRAP		19696787	validated
mirtarbase	MIMAT0000255	hsa-miR-34a-5p	MYC	4609	ENSG00000136997	Luciferase reporter assay//Western blot//qRT-PCR//Sequencing//Reporter assay;Western blot;qRT-PCR;Microarray;Other//Other//TRAP		21294122	validated
mirtarbase	MIMAT0000255	hsa-miR-34a-5p	MYC	4609	ENSG00000136997	Luciferase reporter assay//Western blot//qRT-PCR//Sequencing//Reporter assay;Western blot;qRT-PCR;Microarray;Other//Other//TRAP		20371350	validated
mirtarbase	MIMAT0000255	hsa-miR-34a-5p	MYC	4609	ENSG00000136997	Luciferase reporter assay//Western blot//qRT-PCR//Sequencing//Reporter assay;Western blot;qRT-PCR;Microarray;Other//Other//TRAP		25572695	validated
mirtarbase	MIMAT0000255	hsa-miR-34a-5p	MYC	4609	ENSG00000136997	Luciferase reporter assay//Western blot//qRT-PCR//Sequencing//Reporter assay;Western blot;qRT-PCR;Microarray;Other//Other//TRAP		21297663	validated
mirtarbase	MIMAT0000255	hsa-miR-34a-5p	MYC	4609	ENSG00000136997	Luciferase reporter assay//Western blot//qRT-PCR//Sequencing//Reporter assay;Western blot;qRT-PCR;Microarray;Other//Other//TRAP		20212154	validated
mirtarbase	MIMAT0000255	hsa-miR-34a-5p	MYC	4609	ENSG00000136997	Luciferase reporter assay//Western blot//qRT-PCR//Sequencing//Reporter assay;Western blot;qRT-PCR;Microarray;Other//Other//TRAP		24510096	validated
mirtarbase	MIMAT0000255	hsa-miR-34a-5p	MYC	4609	ENSG00000136997	Luciferase reporter assay//Western blot//Reporter assay;Western blot;qRT-PCR;Microarray;Other	Functional MTI	19696787	validated
mirtarbase	MIMAT0000255	hsa-miR-34a-5p	MYC	4609	ENSG00000136997	Luciferase reporter assay//qRT-PCR//Western blot	Functional MTI	21294122	validated
mirtarbase	MIMAT0000255	hsa-miR-34a-5p	MYC	4609	ENSG00000136997	Luciferase reporter assay	Functional MTI	22159222	validated
mirtarbase	MIMAT0000255	hsa-miR-34a-5p	HMGB1	3146	ENSG00000189403	Luciferase reporter assay//qRT-PCR//Western blot	Functional MTI	27456356	validated
mirtarbase	MIMAT0000255	hsa-miR-34a-5p	CDK4	1019	ENSG00000135446	Luciferase reporter assay//Western blot//Microarray//Other//qRT-PCR//rna-seq		19815577	validated
mirtarbase	MIMAT0000255	hsa-miR-34a-5p	CDK4	1019	ENSG00000135446	Luciferase reporter assay//Western blot//Microarray//Other//qRT-PCR//rna-seq		21128241	validated
mirtarbase	MIMAT0000255	hsa-miR-34a-5p	CDK4	1019	ENSG00000135446	Luciferase reporter assay//Western blot//Microarray//Other//qRT-PCR//rna-seq		33748099	validated
mirtarbase	MIMAT0000255	hsa-miR-34a-5p	CDK4	1019	ENSG00000135446	Luciferase reporter assay//Western blot//Microarray//Other//qRT-PCR//rna-seq		20130964	validated
mirtarbase	MIMAT0000255	hsa-miR-34a-5p	CDK4	1019	ENSG00000135446	Luciferase reporter assay//Western blot//Microarray//Other//qRT-PCR//rna-seq		17914404	validated
mirtarbase	MIMAT0000255	hsa-miR-34a-5p	CDK4	1019	ENSG00000135446	Luciferase reporter assay//Western blot//Microarray//Other//qRT-PCR//rna-seq		21240262	validated
mirtarbase	MIMAT0000255	hsa-miR-34a-5p	CDK4	1019	ENSG00000135446	Luciferase reporter assay//Western blot//Microarray//Other//qRT-PCR//rna-seq		24504520	validated
mirtarbase	MIMAT0000255	hsa-miR-34a-5p	CDK4	1019	ENSG00000135446	Luciferase reporter assay//Western blot//Microarray//Other//qRT-PCR//rna-seq		19461653	validated
mirtarbase	MIMAT0000255	hsa-miR-34a-5p	CDK4	1019	ENSG00000135446	Luciferase reporter assay	Functional MTI	19461653	validated
mirtarbase	MIMAT0000255	hsa-miR-34a-5p	CDK4	1019	ENSG00000135446	Luciferase reporter assay//Western blot//Microarray	Functional MTI	17914404	validated
mirtarbase	MIMAT0000255	hsa-miR-34a-5p	CD24	100133941	ENSG00000272398	Immunoblot//Immunoprecipitaion//Luciferase reporter assay//qRT-PCR		23533633	validated
mirtarbase	MIMAT0000255	hsa-miR-34a-5p	CD24	100133941	ENSG00000272398	Immunoblot//Immunoprecipitaion//Luciferase reporter assay//qRT-PCR	Functional MTI	23533633	validated
mirtarbase	MIMAT0000255	hsa-miR-34a-5p	NOTCH2	4853	ENSG00000134250	Luciferase reporter assay//qRT-PCR//Western blot//Immunoblot//Immunocytochemistry//Microarray//Other		22363487	validated
mirtarbase	MIMAT0000255	hsa-miR-34a-5p	NOTCH2	4853	ENSG00000134250	Luciferase reporter assay//qRT-PCR//Western blot//Immunoblot//Immunocytochemistry//Microarray//Other		19773441	validated
mirtarbase	MIMAT0000255	hsa-miR-34a-5p	NOTCH2	4853	ENSG00000134250	Luciferase reporter assay//qRT-PCR//Western blot	Functional MTI	19773441	validated
mirtarbase	MIMAT0000255	hsa-miR-34a-5p	NOTCH2	4853	ENSG00000134250	Immunoblot//Immunocytochemistry//Luciferase reporter assay//Microarray//qRT-PCR//Western blot	Functional MTI	22363487	validated
mirtarbase	MIMAT0000255	hsa-miR-34a-5p	SIRT1	23411	ENSG00000096717	Western blot//Luciferase reporter assay//Northern blot//qRT-PCR//Flow//Other//Reporter assay;Western blot;qRT-PCR		20470934	validated
mirtarbase	MIMAT0000255	hsa-miR-34a-5p	SIRT1	23411	ENSG00000096717	Western blot//Luciferase reporter assay//Northern blot//qRT-PCR//Flow//Other//Reporter assay;Western blot;qRT-PCR		18755897	validated
mirtarbase	MIMAT0000255	hsa-miR-34a-5p	SIRT1	23411	ENSG00000096717	Western blot//Luciferase reporter assay//Northern blot//qRT-PCR//Flow//Other//Reporter assay;Western blot;qRT-PCR		25348795	validated
mirtarbase	MIMAT0000255	hsa-miR-34a-5p	SIRT1	23411	ENSG00000096717	Western blot//Luciferase reporter assay//Northern blot//qRT-PCR//Flow//Other//Reporter assay;Western blot;qRT-PCR		25526086	validated
mirtarbase	MIMAT0000255	hsa-miR-34a-5p	SIRT1	23411	ENSG00000096717	Western blot//Luciferase reporter assay//Northern blot//qRT-PCR//Flow//Other//Reporter assay;Western blot;qRT-PCR		25585539	validated
mirtarbase	MIMAT0000255	hsa-miR-34a-5p	SIRT1	23411	ENSG00000096717	Western blot//Luciferase reporter assay//Northern blot//qRT-PCR//Flow//Other//Reporter assay;Western blot;qRT-PCR		25826085	validated
mirtarbase	MIMAT0000255	hsa-miR-34a-5p	SIRT1	23411	ENSG00000096717	Western blot//Luciferase reporter assay//Northern blot//qRT-PCR//Flow//Other//Reporter assay;Western blot;qRT-PCR		26802970	validated
mirtarbase	MIMAT0000255	hsa-miR-34a-5p	SIRT1	23411	ENSG00000096717	Western blot//Luciferase reporter assay//Northern blot//qRT-PCR//Flow//Other//Reporter assay;Western blot;qRT-PCR		21297663	validated
mirtarbase	MIMAT0000255	hsa-miR-34a-5p	SIRT1	23411	ENSG00000096717	Western blot//Luciferase reporter assay//Northern blot//qRT-PCR//Flow//Other//Reporter assay;Western blot;qRT-PCR		20627091	validated
mirtarbase	MIMAT0000255	hsa-miR-34a-5p	SIRT1	23411	ENSG00000096717	Western blot//Luciferase reporter assay//Northern blot//qRT-PCR//Flow//Other//Reporter assay;Western blot;qRT-PCR		32161722	validated
mirtarbase	MIMAT0000255	hsa-miR-34a-5p	SIRT1	23411	ENSG00000096717	Western blot//Luciferase reporter assay//Northern blot//qRT-PCR//Flow//Other//Reporter assay;Western blot;qRT-PCR		21909380	validated
mirtarbase	MIMAT0000255	hsa-miR-34a-5p	SIRT1	23411	ENSG00000096717	Western blot//Luciferase reporter assay//Northern blot//qRT-PCR//Flow//Other//Reporter assay;Western blot;qRT-PCR		27767101	validated
mirtarbase	MIMAT0000255	hsa-miR-34a-5p	SIRT1	23411	ENSG00000096717	Western blot//Luciferase reporter assay//Northern blot//qRT-PCR//Flow//Other//Reporter assay;Western blot;qRT-PCR		28250026	validated
mirtarbase	MIMAT0000255	hsa-miR-34a-5p	SIRT1	23411	ENSG00000096717	Western blot//Luciferase reporter assay//Northern blot//qRT-PCR//Flow//Other//Reporter assay;Western blot;qRT-PCR		27247228	validated
mirtarbase	MIMAT0000255	hsa-miR-34a-5p	SIRT1	23411	ENSG00000096717	Western blot//Luciferase reporter assay//Northern blot//qRT-PCR//Flow//Other//Reporter assay;Western blot;qRT-PCR		20185821	validated
mirtarbase	MIMAT0000255	hsa-miR-34a-5p	SIRT1	23411	ENSG00000096717	Western blot//Luciferase reporter assay//Northern blot//qRT-PCR//Flow//Other//Reporter assay;Western blot;qRT-PCR		18834855	validated
mirtarbase	MIMAT0000255	hsa-miR-34a-5p	SIRT1	23411	ENSG00000096717	Western blot//Luciferase reporter assay//Northern blot//qRT-PCR//Flow//Other//Reporter assay;Western blot;qRT-PCR		24504520	validated
mirtarbase	MIMAT0000255	hsa-miR-34a-5p	SIRT1	23411	ENSG00000096717	Western blot//Luciferase reporter assay//Northern blot//qRT-PCR//Flow//Other//Reporter assay;Western blot;qRT-PCR		19221490	validated
mirtarbase	MIMAT0000255	hsa-miR-34a-5p	SIRT1	23411	ENSG00000096717	Western blot//Luciferase reporter assay//Northern blot//qRT-PCR//Flow//Other//Reporter assay;Western blot;qRT-PCR		19155302	validated
mirtarbase	MIMAT0000255	hsa-miR-34a-5p	SIRT1	23411	ENSG00000096717	Western blot//Luciferase reporter assay//Northern blot//qRT-PCR//Flow//Other//Reporter assay;Western blot;qRT-PCR		23292172	validated
mirtarbase	MIMAT0000255	hsa-miR-34a-5p	SIRT1	23411	ENSG00000096717	Western blot//Luciferase reporter assay//Northern blot//qRT-PCR//Flow//Other//Reporter assay;Western blot;qRT-PCR		19815577	validated
mirtarbase	MIMAT0000255	hsa-miR-34a-5p	SIRT1	23411	ENSG00000096717	Western blot//Luciferase reporter assay//Northern blot//qRT-PCR//Flow//Other//Reporter assay;Western blot;qRT-PCR		23954321	validated
mirtarbase	MIMAT0000255	hsa-miR-34a-5p	SIRT1	23411	ENSG00000096717	Western blot//Luciferase reporter assay//Northern blot//qRT-PCR//Flow//Other//Reporter assay;Western blot;qRT-PCR		33488795	validated
mirtarbase	MIMAT0000255	hsa-miR-34a-5p	SIRT1	23411	ENSG00000096717	Western blot//Luciferase reporter assay//Northern blot//qRT-PCR//Flow//Other//Reporter assay;Western blot;qRT-PCR		19461653	validated
mirtarbase	MIMAT0000255	hsa-miR-34a-5p	SIRT1	23411	ENSG00000096717	Western blot//Luciferase reporter assay//Northern blot//qRT-PCR//Flow//Other//Reporter assay;Western blot;qRT-PCR		31885789	validated
mirtarbase	MIMAT0000255	hsa-miR-34a-5p	SIRT1	23411	ENSG00000096717	Western blot//qRT-PCR//Luciferase reporter assay	Functional MTI	18834855	validated
mirtarbase	MIMAT0000255	hsa-miR-34a-5p	SIRT1	23411	ENSG00000096717	Western blot//Luciferase reporter assay//Northern blot	Functional MTI	18755897	validated
mirtarbase	MIMAT0000255	hsa-miR-34a-5p	SIRT1	23411	ENSG00000096717	Luciferase reporter assay	Functional MTI	19461653	validated
mirtarbase	MIMAT0000255	hsa-miR-34a-5p	SIRT1	23411	ENSG00000096717	Luciferase reporter assay//qRT-PCR//Western blot//Reporter assay;Western blot;qRT-PCR	Functional MTI	20185821	validated
mirtarbase	MIMAT0000255	hsa-miR-34a-5p	SIRT1	23411	ENSG00000096717	Luciferase reporter assay//Western blot	Functional MTI	19221490	validated
mirtarbase	MIMAT0000255	hsa-miR-34a-5p	SIRT1	23411	ENSG00000096717	Luciferase reporter assay//qRT-PCR//Western blot//Reporter assay;Western blot;qRT-PCR	Functional MTI	20627091	validated
mirtarbase	MIMAT0000255	hsa-miR-34a-5p	SIRT1	23411	ENSG00000096717	Flow//Luciferase reporter assay//qRT-PCR//Western blot	Functional MTI	20470934	validated
mirtarbase	MIMAT0000255	hsa-miR-34a-5p	SIRT1	23411	ENSG00000096717	Luciferase reporter assay//qRT-PCR//Western blot	Functional MTI	21909380	validated
mirtarbase	MIMAT0000255	hsa-miR-34a-5p	SIRT1	23411	ENSG00000096717	Luciferase reporter assay	Functional MTI	25526086	validated
mirtarbase	MIMAT0000255	hsa-miR-34a-5p	SIRT1	23411	ENSG00000096717	Luciferase reporter assay//Western blot	Functional MTI	28236278	validated
mirtarbase	MIMAT0000255	hsa-miR-34a-5p	SIRT1	23411	ENSG00000096717	Luciferase reporter assay//qRT-PCR//Western blot	Functional MTI	27767101	validated
mirtarbase	MIMAT0000255	hsa-miR-34a-5p	SIRT1	23411	ENSG00000096717	Luciferase reporter assay//qRT-PCR//Western blot	Functional MTI	27247228	validated
mirtarbase	MIMAT0000255	hsa-miR-34a-5p	SIRT1	23411	ENSG00000096717	Luciferase reporter assay//qRT-PCR//Western blot	Non-Functional MTI	23954321	validated
mirtarbase	MIMAT0000255	hsa-miR-34a-5p	MYB	4602	ENSG00000118513	qRT-PCR//Western blot//Luciferase reporter assay//Proteomics//Other		21566225	validated
mirtarbase	MIMAT0000255	hsa-miR-34a-5p	MYB	4602	ENSG00000118513	qRT-PCR//Western blot//Luciferase reporter assay//Proteomics//Other		19584398	validated
mirtarbase	MIMAT0000255	hsa-miR-34a-5p	MYB	4602	ENSG00000118513	qRT-PCR//Western blot//Luciferase reporter assay//Proteomics//Other		24504520	validated
mirtarbase	MIMAT0000255	hsa-miR-34a-5p	MYB	4602	ENSG00000118513	qRT-PCR//Western blot//Luciferase reporter assay	Functional MTI	19584398	validated
mirtarbase	MIMAT0000255	hsa-miR-34a-5p	MET	4233	ENSG00000105976	Luciferase reporter assay//qRT-PCR//Western blot//Northern blot//Other//Immunofluorescence//ELISA//Flow//In situ hybridization//Immunohistochemistry		24983493	validated
mirtarbase	MIMAT0000255	hsa-miR-34a-5p	MET	4233	ENSG00000105976	Luciferase reporter assay//qRT-PCR//Western blot//Northern blot//Other//Immunofluorescence//ELISA//Flow//In situ hybridization//Immunohistochemistry		19029026	validated
mirtarbase	MIMAT0000255	hsa-miR-34a-5p	MET	4233	ENSG00000105976	Luciferase reporter assay//qRT-PCR//Western blot//Northern blot//Other//Immunofluorescence//ELISA//Flow//In situ hybridization//Immunohistochemistry		21240262	validated
mirtarbase	MIMAT0000255	hsa-miR-34a-5p	MET	4233	ENSG00000105976	Luciferase reporter assay//qRT-PCR//Western blot//Northern blot//Other//Immunofluorescence//ELISA//Flow//In situ hybridization//Immunohistochemistry		22159222	validated
mirtarbase	MIMAT0000255	hsa-miR-34a-5p	MET	4233	ENSG00000105976	Luciferase reporter assay//qRT-PCR//Western blot//Northern blot//Other//Immunofluorescence//ELISA//Flow//In situ hybridization//Immunohistochemistry		18834857	validated
mirtarbase	MIMAT0000255	hsa-miR-34a-5p	MET	4233	ENSG00000105976	Luciferase reporter assay//qRT-PCR//Western blot//Northern blot//Other//Immunofluorescence//ELISA//Flow//In situ hybridization//Immunohistochemistry		26238271	validated
mirtarbase	MIMAT0000255	hsa-miR-34a-5p	MET	4233	ENSG00000105976	Luciferase reporter assay//qRT-PCR//Western blot//Northern blot//Other//Immunofluorescence//ELISA//Flow//In situ hybridization//Immunohistochemistry		19815577	validated
mirtarbase	MIMAT0000255	hsa-miR-34a-5p	MET	4233	ENSG00000105976	Luciferase reporter assay//qRT-PCR//Western blot//Northern blot//Other//Immunofluorescence//ELISA//Flow//In situ hybridization//Immunohistochemistry		19461653	validated
mirtarbase	MIMAT0000255	hsa-miR-34a-5p	MET	4233	ENSG00000105976	Luciferase reporter assay//qRT-PCR//Western blot//Northern blot//Other//Immunofluorescence//ELISA//Flow//In situ hybridization//Immunohistochemistry		27513895	validated
mirtarbase	MIMAT0000255	hsa-miR-34a-5p	MET	4233	ENSG00000105976	Luciferase reporter assay//qRT-PCR//Western blot//Northern blot//Other//Immunofluorescence//ELISA//Flow//In situ hybridization//Immunohistochemistry		26313360	validated
mirtarbase	MIMAT0000255	hsa-miR-34a-5p	MET	4233	ENSG00000105976	Luciferase reporter assay//qRT-PCR//Western blot//Northern blot//Other//Immunofluorescence//ELISA//Flow//In situ hybridization//Immunohistochemistry		20309880	validated
mirtarbase	MIMAT0000255	hsa-miR-34a-5p	MET	4233	ENSG00000105976	Luciferase reporter assay//qRT-PCR//Western blot//Northern blot//Other//Immunofluorescence//ELISA//Flow//In situ hybridization//Immunohistochemistry		23970470	validated
mirtarbase	MIMAT0000255	hsa-miR-34a-5p	MET	4233	ENSG00000105976	Luciferase reporter assay//qRT-PCR//Western blot//Northern blot//Other//Immunofluorescence//ELISA//Flow//In situ hybridization//Immunohistochemistry		22457788	validated
mirtarbase	MIMAT0000255	hsa-miR-34a-5p	MET	4233	ENSG00000105976	Luciferase reporter assay//qRT-PCR//Western blot//Northern blot//Other//Immunofluorescence//ELISA//Flow//In situ hybridization//Immunohistochemistry		19006648	validated
mirtarbase	MIMAT0000255	hsa-miR-34a-5p	MET	4233	ENSG00000105976	Luciferase reporter assay//qRT-PCR//Western blot//Northern blot//Other//Immunofluorescence//ELISA//Flow//In situ hybridization//Immunohistochemistry		19773441	validated
mirtarbase	MIMAT0000255	hsa-miR-34a-5p	MET	4233	ENSG00000105976	Luciferase reporter assay//qRT-PCR//Western blot//Northern blot//Other//Immunofluorescence//ELISA//Flow//In situ hybridization//Immunohistochemistry		28250026	validated
mirtarbase	MIMAT0000255	hsa-miR-34a-5p	MET	4233	ENSG00000105976	Luciferase reporter assay	Functional MTI	19461653	validated
mirtarbase	MIMAT0000255	hsa-miR-34a-5p	MET	4233	ENSG00000105976	Luciferase reporter assay	Functional MTI	18834857	validated
mirtarbase	MIMAT0000255	hsa-miR-34a-5p	MET	4233	ENSG00000105976	Luciferase reporter assay//Western blot//Northern blot	Functional MTI	19029026	validated
mirtarbase	MIMAT0000255	hsa-miR-34a-5p	MET	4233	ENSG00000105976	Luciferase reporter assay//qRT-PCR//Western blot	Functional MTI	19773441	validated
mirtarbase	MIMAT0000255	hsa-miR-34a-5p	MET	4233	ENSG00000105976	Luciferase reporter assay//qRT-PCR//Western blot	Functional MTI	22457788	validated
mirtarbase	MIMAT0000255	hsa-miR-34a-5p	MET	4233	ENSG00000105976	Luciferase reporter assay	Functional MTI	22159222	validated
mirtarbase	MIMAT0000255	hsa-miR-34a-5p	MET	4233	ENSG00000105976	ELISA//Luciferase reporter assay//qRT-PCR	Functional MTI	24983493	validated
mirtarbase	MIMAT0000255	hsa-miR-34a-5p	MET	4233	ENSG00000105976	Flow//Luciferase reporter assay//qRT-PCR//Western blot	Functional MTI	27513895	validated
mirtarbase	MIMAT0000255	hsa-miR-34a-5p	STMN1	3925	ENSG00000117632	Immunoblot//Immunofluorescence//Luciferase reporter assay//qRT-PCR	Functional MTI	28275089	validated
mirtarbase	MIMAT0000255	hsa-miR-34a-5p	BAX	581	ENSG00000087088	Luciferase reporter assay//Western blot		27610823	validated
mirtarbase	MIMAT0000255	hsa-miR-34a-5p	BAX	581	ENSG00000087088	Luciferase reporter assay//Western blot	Functional MTI	27610823	validated
mirtarbase	MIMAT0000255	hsa-miR-34a-5p	TP53	7157	ENSG00000141510	Immunoblot//Luciferase reporter assay//Microarray//Northern blot//qRT-PCR	Functional MTI	26177460	validated
mirtarbase	MIMAT0000255	hsa-miR-34a-5p	JAG1	182	ENSG00000101384	Luciferase reporter assay//qRT-PCR//Western blot//Flow//Immunoblot//Microarray//Other//In situ hybridization		19398721	validated
mirtarbase	MIMAT0000255	hsa-miR-34a-5p	JAG1	182	ENSG00000101384	Luciferase reporter assay//qRT-PCR//Western blot//Flow//Immunoblot//Microarray//Other//In situ hybridization		20351093	validated
mirtarbase	MIMAT0000255	hsa-miR-34a-5p	JAG1	182	ENSG00000101384	Luciferase reporter assay//qRT-PCR//Western blot//Flow//Immunoblot//Microarray//Other//In situ hybridization		24307639	validated
mirtarbase	MIMAT0000255	hsa-miR-34a-5p	JAG1	182	ENSG00000101384	Luciferase reporter assay//qRT-PCR//Western blot	Functional MTI	20351093	validated
mirtarbase	MIMAT0000255	hsa-miR-34a-5p	JAG1	182	ENSG00000101384	Flow//Immunoblot//Luciferase reporter assay//Microarray//qRT-PCR	Functional MTI	19398721	validated
mirtarbase	MIMAT0000255	hsa-miR-34a-5p	JAG1	182	ENSG00000101384	Flow//In situ hybridization//Luciferase reporter assay//Microarray//qRT-PCR//Western blot	Functional MTI	24307639	validated
mirtarbase	MIMAT0000255	hsa-miR-34a-5p	MAP2K1	5604	ENSG00000169032	qRT-PCR//Luciferase reporter assay//Western blot//Northern blot//Other		20299489	validated
mirtarbase	MIMAT0000255	hsa-miR-34a-5p	MAP2K1	5604	ENSG00000169032	qRT-PCR//Luciferase reporter assay//Western blot//Northern blot	Functional MTI	20299489	validated
mirtarbase	MIMAT0000255	hsa-miR-34a-5p	CEBPB	1051	ENSG00000172216	Luciferase reporter assay//Reporter assay		20598588	validated
mirtarbase	MIMAT0000255	hsa-miR-34a-5p	CEBPB	1051	ENSG00000172216	Luciferase reporter assay//Reporter assay	Non-Functional MTI	20598588	validated
mirtarbase	MIMAT0000255	hsa-miR-34a-5p	NR4A2	4929	ENSG00000153234	Luciferase reporter assay	Functional MTI	27121375	validated
mirtarbase	MIMAT0000255	hsa-miR-34a-5p	KLF4	9314	ENSG00000136826	Luciferase reporter assay//qRT-PCR//Western blot		25362853	validated
mirtarbase	MIMAT0000255	hsa-miR-34a-5p	KLF4	9314	ENSG00000136826	Luciferase reporter assay//qRT-PCR//Western blot		28250026	validated
mirtarbase	MIMAT0000255	hsa-miR-34a-5p	KLF4	9314	ENSG00000136826	Luciferase reporter assay//qRT-PCR//Western blot		24415058	validated
mirtarbase	MIMAT0000255	hsa-miR-34a-5p	KLF4	9314	ENSG00000136826	Luciferase reporter assay//qRT-PCR//Western blot	Functional MTI	24415058	validated
mirtarbase	MIMAT0000255	hsa-miR-34a-5p	KLF4	9314	ENSG00000136826	Luciferase reporter assay//qRT-PCR//Western blot	Functional MTI	25362853	validated
mirtarbase	MIMAT0000255	hsa-miR-34a-5p	XBP1	7494	ENSG00000100219	Luciferase reporter assay//Western blotting//Northern blotting//qRT-PCR		32531952	validated
mirtarbase	MIMAT0000255	hsa-miR-34a-5p	WNT1	7471	ENSG00000125084	Luciferase reporter assay//Flow//Immunoblot//Microarray//qRT-PCR//Other		19398721	validated
mirtarbase	MIMAT0000255	hsa-miR-34a-5p	WNT1	7471	ENSG00000125084	Luciferase reporter assay//Flow//Immunoblot//Microarray//qRT-PCR//Other		28199987	validated
mirtarbase	MIMAT0000255	hsa-miR-34a-5p	WNT1	7471	ENSG00000125084	Luciferase reporter assay//Flow//Immunoblot//Microarray//qRT-PCR//Other		19336450	validated
mirtarbase	MIMAT0000255	hsa-miR-34a-5p	WNT1	7471	ENSG00000125084	Luciferase reporter assay	Functional MTI	19336450	validated
mirtarbase	MIMAT0000255	hsa-miR-34a-5p	WNT1	7471	ENSG00000125084	Flow//Immunoblot//Luciferase reporter assay//Microarray//qRT-PCR	Functional MTI	19398721	validated
mirtarbase	MIMAT0000255	hsa-miR-34a-5p	WNT1	7471	ENSG00000125084	Luciferase reporter assay//qRT-PCR//Western blot	Functional MTI	28199987	validated
mirtarbase	MIMAT0000255	hsa-miR-34a-5p	SPI1	6688	ENSG00000066336	Luciferase reporter assay//Reporter assay		20598588	validated
mirtarbase	MIMAT0000255	hsa-miR-34a-5p	SPI1	6688	ENSG00000066336	Luciferase reporter assay//Reporter assay	Non-Functional MTI	20598588	validated
mirtarbase	MIMAT0000255	hsa-miR-34a-5p	AXIN2	8313	ENSG00000168646	Luciferase reporter assay//Other		19336450	validated
mirtarbase	MIMAT0000255	hsa-miR-34a-5p	AXIN2	8313	ENSG00000168646	Luciferase reporter assay	Functional MTI	19336450	validated
mirtarbase	MIMAT0000255	hsa-miR-34a-5p	FOXP1	27086	ENSG00000114861	Flow//Immunoblot//Luciferase reporter assay//Western blot//Reporter assay;Western blot;Other		21460242	validated
mirtarbase	MIMAT0000255	hsa-miR-34a-5p	FOXP1	27086	ENSG00000114861	Flow//Immunoblot//Luciferase reporter assay//Western blot//Reporter assay;Western blot;Other		20598588	validated
mirtarbase	MIMAT0000255	hsa-miR-34a-5p	FOXP1	27086	ENSG00000114861	Flow//Immunoblot//Luciferase reporter assay//Reporter assay;Western blot;Other	Functional MTI	20598588	validated
mirtarbase	MIMAT0000255	hsa-miR-34a-5p	FOXP1	27086	ENSG00000114861	Luciferase reporter assay//Western blot	Functional MTI	21460242	validated
mirtarbase	MIMAT0000255	hsa-miR-34a-5p	BIRC5	332	ENSG00000089685	qRT-PCR//Western blot//Flow//Luciferase reporter assay//Immunohistochemistry//Microarray		26318298	validated
mirtarbase	MIMAT0000255	hsa-miR-34a-5p	BIRC5	332	ENSG00000089685	qRT-PCR//Western blot//Flow//Luciferase reporter assay//Immunohistochemistry//Microarray		23264087	validated
mirtarbase	MIMAT0000255	hsa-miR-34a-5p	BIRC5	332	ENSG00000089685	qRT-PCR//Western blot//Flow//Luciferase reporter assay//Immunohistochemistry//Microarray		25436980	validated
mirtarbase	MIMAT0000255	hsa-miR-34a-5p	BIRC5	332	ENSG00000089685	qRT-PCR//Western blot//Flow//Luciferase reporter assay//Immunohistochemistry//Microarray		28097098	validated
mirtarbase	MIMAT0000255	hsa-miR-34a-5p	BIRC5	332	ENSG00000089685	qRT-PCR//Western blot//Flow//Luciferase reporter assay//Immunohistochemistry//Microarray		24068565	validated
mirtarbase	MIMAT0000255	hsa-miR-34a-5p	BIRC5	332	ENSG00000089685	qRT-PCR//Luciferase reporter assay//Immunohistochemistry//Western blot	Functional MTI	25436980	validated
mirtarbase	MIMAT0000255	hsa-miR-34a-5p	BIRC5	332	ENSG00000089685	Flow//Luciferase reporter assay//Microarray//qRT-PCR//Western blot	Functional MTI	26318298	validated
mirtarbase	MIMAT0000255	hsa-miR-34a-5p	CACNB3	784	ENSG00000167535	Immunocytochemistry//Luciferase reporter assay//Western blot	Functional MTI	25623948	validated
mirtarbase	MIMAT0000255	hsa-miR-34a-5p	RCAN1	1827	ENSG00000159200	Immunohistochemistry//Luciferase reporter assay//qRT-PCR//Western blot	Functional MTI	28292468	validated
mirtarbase	MIMAT0000255	hsa-miR-34a-5p	EPHA5	2044	ENSG00000145242	Luciferase reporter assay//Western blot		22079638	validated
mirtarbase	MIMAT0000255	hsa-miR-34a-5p	EPHA5	2044	ENSG00000145242	Luciferase reporter assay//Western blot	Functional MTI	22079638	validated
mirtarbase	MIMAT0000255	hsa-miR-34a-5p	FKBP1B	2281	ENSG00000119782	Luciferase reporter assay	Functional MTI	26471303	validated
mirtarbase	MIMAT0000255	hsa-miR-34a-5p	FLOT2	2319	ENSG00000132589	Luciferase reporter assay//qRT-PCR//Western blot	Functional MTI	25403318	validated
mirtarbase	MIMAT0000255	hsa-miR-34a-5p	FUT8	2530	ENSG00000033170	Luciferase reporter assay//qRT-PCR//Western blot		24130780	validated
mirtarbase	MIMAT0000255	hsa-miR-34a-5p	FUT8	2530	ENSG00000033170	Luciferase reporter assay//qRT-PCR//Western blot		27533464	validated
mirtarbase	MIMAT0000255	hsa-miR-34a-5p	FUT8	2530	ENSG00000033170	Luciferase reporter assay//qRT-PCR//Western blot	Functional MTI	24130780	validated
mirtarbase	MIMAT0000255	hsa-miR-34a-5p	FUT8	2530	ENSG00000033170	Flow//Immunofluorescence//Immunohistochemistry//Luciferase reporter assay//qRT-PCR//Western blot	Functional MTI	27533464	validated
mirtarbase	MIMAT0000255	hsa-miR-34a-5p	GAS1	2619	ENSG00000180447	Sequencing//PAR-CLIP//Luciferase reporter assay//qRT-PCR//Western blot		21572407	validated
mirtarbase	MIMAT0000255	hsa-miR-34a-5p	GAS1	2619	ENSG00000180447	Sequencing//PAR-CLIP//Luciferase reporter assay//qRT-PCR//Western blot		24220341	validated
mirtarbase	MIMAT0000255	hsa-miR-34a-5p	GAS1	2619	ENSG00000180447	Sequencing//PAR-CLIP//Luciferase reporter assay//qRT-PCR//Western blot		20371350	validated
mirtarbase	MIMAT0000255	hsa-miR-34a-5p	GAS1	2619	ENSG00000180447	Sequencing//PAR-CLIP//Luciferase reporter assay//qRT-PCR//Western blot		23446348	validated
mirtarbase	MIMAT0000255	hsa-miR-34a-5p	GAS1	2619	ENSG00000180447	Luciferase reporter assay//qRT-PCR//Western blot	Functional MTI	24220341	validated
mirtarbase	MIMAT0000255	hsa-miR-34a-5p	HDAC1	3065	ENSG00000116478	Reporter assay;Proteomics//Luciferase reporter assay//qRT-PCR//Western blot		26035691	validated
mirtarbase	MIMAT0000255	hsa-miR-34a-5p	HDAC1	3065	ENSG00000116478	Reporter assay;Proteomics//Luciferase reporter assay//qRT-PCR//Western blot		21566225	validated
mirtarbase	MIMAT0000255	hsa-miR-34a-5p	HDAC1	3065	ENSG00000116478	Reporter assay;Proteomics//Luciferase reporter assay//qRT-PCR//Western blot		23836017	validated
mirtarbase	MIMAT0000255	hsa-miR-34a-5p	HDAC1	3065	ENSG00000116478	Reporter assay;Proteomics//Luciferase reporter assay//qRT-PCR//Western blot		28123637	validated
mirtarbase	MIMAT0000255	hsa-miR-34a-5p	HDAC1	3065	ENSG00000116478	Luciferase reporter assay//qRT-PCR//Western blot	Functional MTI	23836017	validated
mirtarbase	MIMAT0000255	hsa-miR-34a-5p	HDAC1	3065	ENSG00000116478	Flow//Luciferase reporter assay//qRT-PCR//Western blot	Functional MTI	28123637	validated
mirtarbase	MIMAT0000255	hsa-miR-34a-5p	HNF4A	3172	ENSG00000101076	Luciferase reporter assay//qRT-PCR//Western blot//Other		22232426	validated
mirtarbase	MIMAT0000255	hsa-miR-34a-5p	HNF4A	3172	ENSG00000101076	Luciferase reporter assay//qRT-PCR//Western blot//Other		20018894	validated
mirtarbase	MIMAT0000255	hsa-miR-34a-5p	HNF4A	3172	ENSG00000101076	Luciferase reporter assay//qRT-PCR//Western blot//Other		23298640	validated
mirtarbase	MIMAT0000255	hsa-miR-34a-5p	HNF4A	3172	ENSG00000101076	Luciferase reporter assay//qRT-PCR//Western blot//Other		27135744	validated
mirtarbase	MIMAT0000255	hsa-miR-34a-5p	HNF4A	3172	ENSG00000101076	Luciferase reporter assay//qRT-PCR//Western blot	Functional MTI	20018894	validated
mirtarbase	MIMAT0000255	hsa-miR-34a-5p	HNF4A	3172	ENSG00000101076	Luciferase reporter assay//Western blot	Functional MTI	22232426	validated
mirtarbase	MIMAT0000255	hsa-miR-34a-5p	HNF4A	3172	ENSG00000101076	Luciferase reporter assay	Functional MTI	23298640	validated
mirtarbase	MIMAT0000255	hsa-miR-34a-5p	IMPA1	3612	ENSG00000133731	Luciferase reporter assay		22301190	validated
mirtarbase	MIMAT0000255	hsa-miR-34a-5p	IMPA1	3612	ENSG00000133731	Luciferase reporter assay	Functional MTI	22301190	validated
mirtarbase	MIMAT0000255	hsa-miR-34a-5p	IMPDH2	3615	ENSG00000178035	Luciferase reporter assay		22301190	validated
mirtarbase	MIMAT0000255	hsa-miR-34a-5p	IMPDH2	3615	ENSG00000178035	Luciferase reporter assay	Functional MTI	22301190	validated
mirtarbase	MIMAT0000255	hsa-miR-34a-5p	INHBB	3625	ENSG00000163083	Luciferase reporter assay//qRT-PCR//Western blot		24446339	validated
mirtarbase	MIMAT0000255	hsa-miR-34a-5p	INHBB	3625	ENSG00000163083	Luciferase reporter assay//qRT-PCR//Western blot	Functional MTI	24446339	validated
mirtarbase	MIMAT0000255	hsa-miR-34a-5p	L1CAM	3897	ENSG00000198910	Luciferase reporter assay//qRT-PCR//Western blot		24497324	validated
mirtarbase	MIMAT0000255	hsa-miR-34a-5p	L1CAM	3897	ENSG00000198910	Luciferase reporter assay//qRT-PCR//Western blot	Functional MTI	24497324	validated
mirtarbase	MIMAT0000255	hsa-miR-34a-5p	SMAD4	4089	ENSG00000141646	PAR-CLIP//luciferasereporterassay//westernblotting//qrt-pcr		28348487	validated
mirtarbase	MIMAT0000255	hsa-miR-34a-5p	SMAD4	4089	ENSG00000141646	PAR-CLIP//luciferasereporterassay//westernblotting//qrt-pcr		26077733	validated
mirtarbase	MIMAT0000255	hsa-miR-34a-5p	SMAD4	4089	ENSG00000141646	PAR-CLIP//luciferasereporterassay//westernblotting//qrt-pcr		20371350	validated
mirtarbase	MIMAT0000255	hsa-miR-34a-5p	SMAD4	4089	ENSG00000141646	PAR-CLIP//luciferasereporterassay//westernblotting//qrt-pcr		32929850	validated
mirtarbase	MIMAT0000255	hsa-miR-34a-5p	SMAD4	4089	ENSG00000141646	Luciferase reporter assay//Western blot	Functional MTI	28348487	validated
mirtarbase	MIMAT0000255	hsa-miR-34a-5p	SMAD4	4089	ENSG00000141646	Immunohistochemistry//Luciferase reporter assay//qRT-PCR//Western blot	Functional MTI	26077733	validated
mirtarbase	MIMAT0000255	hsa-miR-34a-5p	MAGEA2B	4101	ENSG00000183305	Immunocytochemistry//Luciferase reporter assay//qRT-PCR//Western blot//Other		21177782	validated
mirtarbase	MIMAT0000255	hsa-miR-34a-5p	MAGEA2B	4101	ENSG00000183305	Immunocytochemistry//Luciferase reporter assay//qRT-PCR//Western blot	Functional MTI	21177782	validated
mirtarbase	MIMAT0000255	hsa-miR-34a-5p	MAGEA3	4102	ENSG00000221867	Immunocytochemistry//Luciferase reporter assay//qRT-PCR//Western blot//Other		21177782	validated
mirtarbase	MIMAT0000255	hsa-miR-34a-5p	MAGEA3	4102	ENSG00000221867	Immunocytochemistry//Luciferase reporter assay//qRT-PCR//Western blot	Functional MTI	21177782	validated
mirtarbase	MIMAT0000255	hsa-miR-34a-5p	MAGEA12	4111	ENSG00000213401	Immunohistochemistry//Luciferase reporter assay//qRT-PCR//Western blot		21177782	validated
mirtarbase	MIMAT0000255	hsa-miR-34a-5p	MAGEA12	4111	ENSG00000213401	Immunohistochemistry//Luciferase reporter assay//qRT-PCR//Western blot	Functional MTI	21177782	validated
mirtarbase	MIMAT0000255	hsa-miR-34a-5p	MDM4	4194	ENSG00000198625	Microarray//Other//Luciferase reporter assay//qRT-PCR//Western blot//Immunohistochemistry//PAR-CLIP		22870278	validated
mirtarbase	MIMAT0000255	hsa-miR-34a-5p	MDM4	4194	ENSG00000198625	Microarray//Other//Luciferase reporter assay//qRT-PCR//Western blot//Immunohistochemistry//PAR-CLIP		24532687	validated
mirtarbase	MIMAT0000255	hsa-miR-34a-5p	MDM4	4194	ENSG00000198625	Microarray//Other//Luciferase reporter assay//qRT-PCR//Western blot//Immunohistochemistry//PAR-CLIP		23592263	validated
mirtarbase	MIMAT0000255	hsa-miR-34a-5p	MDM4	4194	ENSG00000198625	Microarray//Other//Luciferase reporter assay//qRT-PCR//Western blot//Immunohistochemistry//PAR-CLIP		19461653	validated
mirtarbase	MIMAT0000255	hsa-miR-34a-5p	MDM4	4194	ENSG00000198625	Luciferase reporter assay//qRT-PCR//Western blot	Functional MTI	22870278	validated
mirtarbase	MIMAT0000255	hsa-miR-34a-5p	MDM4	4194	ENSG00000198625	Immunohistochemistry//Luciferase reporter assay//qRT-PCR//Western blot	Functional MTI	24532687	validated
mirtarbase	MIMAT0000255	hsa-miR-34a-5p	MAP3K9	4293	ENSG00000006432	Luciferase reporter assay//qRT-PCR//Western blot//Other		21266077	validated
mirtarbase	MIMAT0000255	hsa-miR-34a-5p	MAP3K9	4293	ENSG00000006432	Luciferase reporter assay//qRT-PCR//Western blot	Non-Functional MTI	21266077	validated
mirtarbase	MIMAT0000255	hsa-miR-34a-5p	PDGFRA	5156	ENSG00000134853	Immunoblot//Luciferase reporter assay//Microarray//qRT-PCR//In situ hybridization//Western blot		23805317	validated
mirtarbase	MIMAT0000255	hsa-miR-34a-5p	PDGFRA	5156	ENSG00000134853	Immunoblot//Luciferase reporter assay//Microarray//qRT-PCR//In situ hybridization//Western blot		24837198	validated
mirtarbase	MIMAT0000255	hsa-miR-34a-5p	PDGFRA	5156	ENSG00000134853	Immunoblot//Luciferase reporter assay//Microarray//qRT-PCR//In situ hybridization//Western blot		27302634	validated
mirtarbase	MIMAT0000255	hsa-miR-34a-5p	PDGFRA	5156	ENSG00000134853	Immunoblot//Luciferase reporter assay//Microarray//qRT-PCR//In situ hybridization//Western blot		22479456	validated
mirtarbase	MIMAT0000255	hsa-miR-34a-5p	PDGFRA	5156	ENSG00000134853	Immunoblot//Luciferase reporter assay//Microarray//qRT-PCR	Functional MTI	22479456	validated
mirtarbase	MIMAT0000255	hsa-miR-34a-5p	PDGFRA	5156	ENSG00000134853	In situ hybridization//Luciferase reporter assay//qRT-PCR//Western blot	Functional MTI	23805317	validated
mirtarbase	MIMAT0000255	hsa-miR-34a-5p	PDGFRA	5156	ENSG00000134853	Luciferase reporter assay//qRT-PCR//Western blot	Functional MTI	24837198	validated
mirtarbase	MIMAT0000255	hsa-miR-34a-5p	PDGFRA	5156	ENSG00000134853	Luciferase reporter assay//qRT-PCR//Western blot	Functional MTI	27302634	validated
mirtarbase	MIMAT0000255	hsa-miR-34a-5p	PDGFRB	5159	ENSG00000113721	In situ hybridization//Luciferase reporter assay//qRT-PCR//Western blot		26324236	validated
mirtarbase	MIMAT0000255	hsa-miR-34a-5p	PDGFRB	5159	ENSG00000113721	In situ hybridization//Luciferase reporter assay//qRT-PCR//Western blot		23805317	validated
mirtarbase	MIMAT0000255	hsa-miR-34a-5p	PDGFRB	5159	ENSG00000113721	In situ hybridization//Luciferase reporter assay//qRT-PCR//Western blot		24837198	validated
mirtarbase	MIMAT0000255	hsa-miR-34a-5p	PDGFRB	5159	ENSG00000113721	In situ hybridization//Luciferase reporter assay//qRT-PCR//Western blot	Functional MTI	23805317	validated
mirtarbase	MIMAT0000255	hsa-miR-34a-5p	PDGFRB	5159	ENSG00000113721	Luciferase reporter assay//qRT-PCR//Western blot	Functional MTI	24837198	validated
mirtarbase	MIMAT0000255	hsa-miR-34a-5p	PDGFRB	5159	ENSG00000113721	Luciferase reporter assay//qRT-PCR//Western blot	Functional MTI	26324236	validated
mirtarbase	MIMAT0000255	hsa-miR-34a-5p	POU5F1	5460	ENSG00000237582	Luciferase reporter assay//qRT-PCR//Western blot		24457968	validated
mirtarbase	MIMAT0000255	hsa-miR-34a-5p	POU5F1	5460	ENSG00000237582	Luciferase reporter assay//qRT-PCR//Western blot	Functional MTI	24457968	validated
mirtarbase	MIMAT0000255	hsa-miR-34a-5p	PPP1CC	5501	ENSG00000186298	Luciferase reporter assay//qRT-PCR//Western blot	Functional MTI	26111201	validated
mirtarbase	MIMAT0000255	hsa-miR-34a-5p	PPP1R10	5514	ENSG00000204569	Luciferase reporter assay		23426265	validated
mirtarbase	MIMAT0000255	hsa-miR-34a-5p	PPP1R10	5514	ENSG00000204569	Luciferase reporter assay	Functional MTI	23426265	validated
mirtarbase	MIMAT0000255	hsa-miR-34a-5p	RAD51	5888	ENSG00000051180	Luciferase reporter assay//qRT-PCR//Western blot	Functional MTI	26670277	validated
mirtarbase	MIMAT0000255	hsa-miR-34a-5p	CCL22	6367	ENSG00000102962	Luciferase reporter assay//PAR-CLIP		22975373	validated
mirtarbase	MIMAT0000255	hsa-miR-34a-5p	CCL22	6367	ENSG00000102962	Luciferase reporter assay//PAR-CLIP		23592263	validated
mirtarbase	MIMAT0000255	hsa-miR-34a-5p	CCL22	6367	ENSG00000102962	Luciferase reporter assay	Functional MTI	22975373	validated
mirtarbase	MIMAT0000255	hsa-miR-34a-5p	SNAI1	6615	ENSG00000124216	Luciferase reporter assay//qRT-PCR//Western blot//microarray		33675467	validated
mirtarbase	MIMAT0000255	hsa-miR-34a-5p	SNAI1	6615	ENSG00000124216	Luciferase reporter assay//qRT-PCR//Western blot//microarray		28145431	validated
mirtarbase	MIMAT0000255	hsa-miR-34a-5p	SNAI1	6615	ENSG00000124216	Luciferase reporter assay//qRT-PCR//Western blot//microarray		22134354	validated
mirtarbase	MIMAT0000255	hsa-miR-34a-5p	SNAI1	6615	ENSG00000124216	Luciferase reporter assay//qRT-PCR//Western blot	Functional MTI	22134354	validated
mirtarbase	MIMAT0000255	hsa-miR-34a-5p	SNAI1	6615	ENSG00000124216	Luciferase reporter assay//Western blot	Functional MTI	28145431	validated
mirtarbase	MIMAT0000255	hsa-miR-34a-5p	SOX2	6657	ENSG00000181449	Luciferase reporter assay//Western blot		22020437	validated
mirtarbase	MIMAT0000255	hsa-miR-34a-5p	SOX2	6657	ENSG00000181449	Luciferase reporter assay//Western blot	Functional MTI	22020437	validated
mirtarbase	MIMAT0000255	hsa-miR-34a-5p	STX1A	6804	ENSG00000106089	Luciferase reporter assay//Western blot		22160687	validated
mirtarbase	MIMAT0000255	hsa-miR-34a-5p	STX1A	6804	ENSG00000106089	Luciferase reporter assay//Western blot	Functional MTI	22160687	validated
mirtarbase	MIMAT0000255	hsa-miR-34a-5p	SYT1	6857	ENSG00000067715	Luciferase reporter assay//Western blot//qrt-pcr//microarray		31788082	validated
mirtarbase	MIMAT0000255	hsa-miR-34a-5p	SYT1	6857	ENSG00000067715	Luciferase reporter assay//Western blot//qrt-pcr//microarray		22160687	validated
mirtarbase	MIMAT0000255	hsa-miR-34a-5p	SYT1	6857	ENSG00000067715	Luciferase reporter assay//Western blot	Functional MTI	22160687	validated
mirtarbase	MIMAT0000255	hsa-miR-34a-5p	TCF7	6932	ENSG00000081059	qRT-PCR//Luciferase reporter assay//Immunohistochemistry//Western blot		25436980	validated
mirtarbase	MIMAT0000255	hsa-miR-34a-5p	TCF7	6932	ENSG00000081059	qRT-PCR//Luciferase reporter assay//Immunohistochemistry//Western blot	Functional MTI	25436980	validated
mirtarbase	MIMAT0000255	hsa-miR-34a-5p	TNF	7124	ENSG00000228978	Luciferase reporter assay//Western blotting//Microarray//qRT-PCR//Immunocytochemistry (ICC)		28097098	validated
mirtarbase	MIMAT0000255	hsa-miR-34a-5p	TNF	7124	ENSG00000228978	Luciferase reporter assay//Western blotting//Microarray//qRT-PCR//Immunocytochemistry (ICC)		33305319	validated
mirtarbase	MIMAT0000255	hsa-miR-34a-5p	YY1	7528	ENSG00000100811	Luciferase reporter assay//Western blot//Other//Reporter assay//Reporter assay;Proteomics//Flow//qRT-PCR		21182263	validated
mirtarbase	MIMAT0000255	hsa-miR-34a-5p	YY1	7528	ENSG00000100811	Luciferase reporter assay//Western blot//Other//Reporter assay//Reporter assay;Proteomics//Flow//qRT-PCR		21566225	validated
mirtarbase	MIMAT0000255	hsa-miR-34a-5p	YY1	7528	ENSG00000100811	Luciferase reporter assay//Western blot//Other//Reporter assay//Reporter assay;Proteomics//Flow//qRT-PCR		25954903	validated
mirtarbase	MIMAT0000255	hsa-miR-34a-5p	YY1	7528	ENSG00000100811	Luciferase reporter assay//Western blot//Other//Reporter assay//Reporter assay;Proteomics//Flow//qRT-PCR		24970812	validated
mirtarbase	MIMAT0000255	hsa-miR-34a-5p	YY1	7528	ENSG00000100811	Luciferase reporter assay//Western blot//Reporter assay	Functional MTI	21182263	validated
mirtarbase	MIMAT0000255	hsa-miR-34a-5p	YY1	7528	ENSG00000100811	Flow//Luciferase reporter assay//qRT-PCR//Western blot	Functional MTI	24970812	validated
mirtarbase	MIMAT0000255	hsa-miR-34a-5p	YY1	7528	ENSG00000100811	Luciferase reporter assay//Western blot	Functional MTI	25954903	validated
mirtarbase	MIMAT0000255	hsa-miR-34a-5p	GDF5	8200	ENSG00000125965	Luciferase reporter assay	Functional MTI	27385596	validated
mirtarbase	MIMAT0000255	hsa-miR-34a-5p	NUMB	8650	ENSG00000133961	Luciferase reporter assay		26849305	validated
mirtarbase	MIMAT0000255	hsa-miR-34a-5p	NUMB	8650	ENSG00000133961	Luciferase reporter assay	Functional MTI	26849305	validated
mirtarbase	MIMAT0000255	hsa-miR-34a-5p	CCNE2	9134	ENSG00000175305	Luciferase reporter assay//Western blot//Microarray//Other//PAR-CLIP//qrt-pcr		23446348	validated
mirtarbase	MIMAT0000255	hsa-miR-34a-5p	CCNE2	9134	ENSG00000175305	Luciferase reporter assay//Western blot//Microarray//Other//PAR-CLIP//qrt-pcr		19815577	validated
mirtarbase	MIMAT0000255	hsa-miR-34a-5p	CCNE2	9134	ENSG00000175305	Luciferase reporter assay//Western blot//Microarray//Other//PAR-CLIP//qrt-pcr		17914404	validated
mirtarbase	MIMAT0000255	hsa-miR-34a-5p	CCNE2	9134	ENSG00000175305	Luciferase reporter assay//Western blot//Microarray//Other//PAR-CLIP//qrt-pcr		20130964	validated
mirtarbase	MIMAT0000255	hsa-miR-34a-5p	CCNE2	9134	ENSG00000175305	Luciferase reporter assay//Western blot//Microarray//Other//PAR-CLIP//qrt-pcr		19461653	validated
mirtarbase	MIMAT0000255	hsa-miR-34a-5p	CCNE2	9134	ENSG00000175305	Luciferase reporter assay//Western blot//Microarray//Other//PAR-CLIP//qrt-pcr		33614246	validated
mirtarbase	MIMAT0000255	hsa-miR-34a-5p	CCNE2	9134	ENSG00000175305	Luciferase reporter assay	Functional MTI	19461653	validated
mirtarbase	MIMAT0000255	hsa-miR-34a-5p	CCNE2	9134	ENSG00000175305	Luciferase reporter assay//Western blot//Microarray	Functional MTI	17914404	validated
mirtarbase	MIMAT0000255	hsa-miR-34a-5p	KDM4A	9682	ENSG00000066135	Immunohistochemistry//Luciferase reporter assay//qRT-PCR//Western blot		24802408	validated
mirtarbase	MIMAT0000255	hsa-miR-34a-5p	KDM4A	9682	ENSG00000066135	Immunohistochemistry//Luciferase reporter assay//qRT-PCR//Western blot	Functional MTI	24802408	validated
mirtarbase	MIMAT0000255	hsa-miR-34a-5p	NAMPT	10135	ENSG00000105835	Luciferase reporter assay//Western blot		23834033	validated
mirtarbase	MIMAT0000255	hsa-miR-34a-5p	NAMPT	10135	ENSG00000105835	Luciferase reporter assay//Western blot	Functional MTI	23834033	validated
mirtarbase	MIMAT0000255	hsa-miR-34a-5p	IGF2BP3	10643	ENSG00000136231	Immunohistochemistry//Luciferase reporter assay//qRT-PCR//Western blot	Functional MTI	28399871	validated
mirtarbase	MIMAT0000255	hsa-miR-34a-5p	KLF12	11278	ENSG00000118922	ChIP-seq//Luciferase reporter assay//Next Generation Sequencing (NGS)//pSILAC//qRT-PCR//Western blot		26183718	validated
mirtarbase	MIMAT0000255	hsa-miR-34a-5p	KLF12	11278	ENSG00000118922	ChIP-seq//Luciferase reporter assay//Next Generation Sequencing (NGS)//pSILAC//qRT-PCR//Western blot	Functional MTI	26183718	validated
mirtarbase	MIMAT0000255	hsa-miR-34a-5p	ATG4B	23192	ENSG00000168397	Luciferase reporter assay//qRT-PCR//Western blot	Functional MTI	26499184	validated
mirtarbase	MIMAT0000255	hsa-miR-34a-5p	LEF1	51176	ENSG00000138795	Reporter assay;Proteomics//Luciferase reporter assay//Western blot//Microarray		28098757	validated
mirtarbase	MIMAT0000255	hsa-miR-34a-5p	LEF1	51176	ENSG00000138795	Reporter assay;Proteomics//Luciferase reporter assay//Western blot//Microarray		21566225	validated
mirtarbase	MIMAT0000255	hsa-miR-34a-5p	LEF1	51176	ENSG00000138795	Reporter assay;Proteomics//Luciferase reporter assay//Western blot//Microarray		25587085	validated
mirtarbase	MIMAT0000255	hsa-miR-34a-5p	LEF1	51176	ENSG00000138795	Reporter assay;Proteomics//Luciferase reporter assay//Western blot//Microarray		32102688	validated
mirtarbase	MIMAT0000255	hsa-miR-34a-5p	LEF1	51176	ENSG00000138795	Luciferase reporter assay//Western blot//Microarray	Functional MTI	25587085	validated
mirtarbase	MIMAT0000255	hsa-miR-34a-5p	SIRT7	51547	ENSG00000187531	ChIP-seq//Immunohistochemistry//Luciferase reporter assay//qRT-PCR//Western blot		25860861	validated
mirtarbase	MIMAT0000255	hsa-miR-34a-5p	SIRT7	51547	ENSG00000187531	ChIP-seq//Immunohistochemistry//Luciferase reporter assay//qRT-PCR//Western blot	Functional MTI	25860861	validated
mirtarbase	MIMAT0000255	hsa-miR-34a-5p	GALNT7	51809	ENSG00000109586	Luciferase reporter assay//qRT-PCR//Western blot		24482044	validated
mirtarbase	MIMAT0000255	hsa-miR-34a-5p	GALNT7	51809	ENSG00000109586	Luciferase reporter assay//qRT-PCR//Western blot	Functional MTI	24482044	validated
mirtarbase	MIMAT0000255	hsa-miR-34a-5p	NANOG	79923	ENSG00000111704	Luciferase reporter assay//Western blot		22020437	validated
mirtarbase	MIMAT0000255	hsa-miR-34a-5p	NANOG	79923	ENSG00000111704	Luciferase reporter assay//Western blot	Functional MTI	22020437	validated
mirtarbase	MIMAT0000255	hsa-miR-34a-5p	KLB	152831	ENSG00000134962	Luciferase reporter assay		22988100	validated
mirtarbase	MIMAT0000255	hsa-miR-34a-5p	KLB	152831	ENSG00000134962	Luciferase reporter assay	Functional MTI	22988100	validated
mirtarbase	MIMAT0000255	hsa-miR-34a-5p	RICTOR	253260	ENSG00000164327	Flow cytometry//Luciferase reporter assay//QRTPCR//Western blot	Functional MTI	24944883	validated
mirtarbase	MIMAT0000255	hsa-miR-34a-5p	CSF1R	1436	ENSG00000182578	Luciferase reporter assay//qRT-PCR		24198819	validated
mirtarbase	MIMAT0000255	hsa-miR-34a-5p	CSF1R	1436	ENSG00000182578	Luciferase reporter assay//qRT-PCR	Functional MTI	24198819	validated
mirtarbase	MIMAT0000255	hsa-miR-34a-5p	VAMP2	6844	ENSG00000220205	Luciferase reporter assay		14697198	validated
mirtarbase	MIMAT0000255	hsa-miR-34a-5p	VAMP2	6844	ENSG00000220205	Luciferase reporter assay	Functional MTI	14697198	validated
mirtarbase	MIMAT0000255	hsa-miR-34a-5p	CXCR3	2833	ENSG00000186810	Luciferase reporter assay//Western blotting//Microarray//qRT-PCR//Flow cytometry//ELISA		33229509	validated
mirtarbase	MIMAT0000255	hsa-miR-34a-5p	ANK3	288	ENSG00000151150	Immunocytochemistry//Luciferase reporter assay//Western blot	Functional MTI	25623948	validated
mirtarbase	MIMAT0000255	hsa-miR-34a-5p	ARHGDIB	397	ENSG00000111348	Western blot//Luciferase reporter assay//		23349340	validated
mirtarbase	MIMAT0000255	hsa-miR-34a-5p	ARHGDIB	397	ENSG00000111348	Western blot//Luciferase reporter assay//	Functional MTI	23349340	validated
mirtarbase	MIMAT0000255	hsa-miR-34a-5p	GFRA3	2676	ENSG00000146013	Luciferase reporter assay//qRT-PCR//Western blot		28356515	validated
mirtarbase	MIMAT0000255	hsa-miR-34a-5p	GFRA3	2676	ENSG00000146013	Luciferase reporter assay//qRT-PCR//Western blot	Functional MTI	28356515	validated
mirtarbase	MIMAT0000255	hsa-miR-34a-5p	IFNB1	3456	ENSG00000171855	ELISA//Luciferase reporter assay//qRT-PCR//Other		20130213	validated
mirtarbase	MIMAT0000255	hsa-miR-34a-5p	IFNB1	3456	ENSG00000171855	ELISA//Luciferase reporter assay//qRT-PCR	Functional MTI	20130213	validated
mirtarbase	MIMAT0000255	hsa-miR-34a-5p	AIP	9049	ENSG00000110711	Immunohistochemistry//Luciferase reporter assay//qRT-PCR	Functional MTI	25658813	validated
mirtarbase	MIMAT0000255	hsa-miR-34a-5p	HNF4G	3174	ENSG00000164749	Luciferase reporter assay//Western blot	Functional MTI	25878394	validated
mirtarbase	MIMAT0000255	hsa-miR-34a-5p	RBP2	5948	ENSG00000114113	Luciferase reporter assay	Functional MTI	27453008	validated
mirtarbase	MIMAT0000255	hsa-miR-34a-5p	CXCL11	6373	ENSG00000169248	Luciferase reporter assay//Western blotting//Microarray//qRT-PCR//Flow cytometry//ELISA		33229509	validated
mirtarbase	MIMAT0000255	hsa-miR-34a-5p	FOSL1	8061	ENSG00000175592	Immunoprecipitaion//Luciferase reporter assay//qRT-PCR//Western blot//Immunoblot		26701625	validated
mirtarbase	MIMAT0000255	hsa-miR-34a-5p	FOSL1	8061	ENSG00000175592	Immunoprecipitaion//Luciferase reporter assay//qRT-PCR//Western blot//Immunoblot		23001043	validated
mirtarbase	MIMAT0000255	hsa-miR-34a-5p	FOSL1	8061	ENSG00000175592	Immunoprecipitaion//Luciferase reporter assay//qRT-PCR//Western blot//Immunoblot		22198213	validated
mirtarbase	MIMAT0000255	hsa-miR-34a-5p	FOSL1	8061	ENSG00000175592	Immunoprecipitaion//Luciferase reporter assay//qRT-PCR//Western blot	Functional MTI	22198213	validated
mirtarbase	MIMAT0000255	hsa-miR-34a-5p	FOSL1	8061	ENSG00000175592	Immunoblot//Luciferase reporter assay//qRT-PCR	Functional MTI	23001043	validated
mirtarbase	MIMAT0000255	hsa-miR-34a-5p	TREM2	54209	ENSG00000095970	Luciferase reporter assay//Microarray//qRT-PCR//Western blot	Functional MTI	26949937	validated
mirtarbase	MIMAT0000255	hsa-miR-34a-5p	ULBP2	80328	ENSG00000131015	Flow//Luciferase reporter assay//Western blot		26701625	validated
mirtarbase	MIMAT0000255	hsa-miR-34a-5p	ULBP2	80328	ENSG00000131015	Flow//Luciferase reporter assay//Western blot		22102694	validated
mirtarbase	MIMAT0000255	hsa-miR-34a-5p	ULBP2	80328	ENSG00000131015	Flow//Luciferase reporter assay//Western blot	Functional MTI	22102694	validated
mirtarbase	MIMAT0000255	hsa-miR-34a-5p	NLRC5	84166	ENSG00000140853	Luciferase reporter assay//qRT-PCR//Western blot	Functional MTI	27423514	validated
mirtarbase	MIMAT0000255	hsa-miR-34a-5p	DGUOK	1716	ENSG00000114956	Luciferase reporter assay		24147106	validated
mirtarbase	MIMAT0000255	hsa-miR-34a-5p	DGUOK	1716	ENSG00000114956	Luciferase reporter assay	Functional MTI	24147106	validated
mirtarbase	MIMAT0000255	hsa-miR-34a-5p	MAGEA3	4105	ENSG00000221867	Immunocytochemistry//Luciferase reporter assay//qRT-PCR//Western blot//Other		21177782	validated
mirtarbase	MIMAT0000255	hsa-miR-34a-5p	MAGEA3	4105	ENSG00000221867	Immunocytochemistry//Luciferase reporter assay//qRT-PCR//Western blot	Functional MTI	21177782	validated
mirtarbase	MIMAT0000255	hsa-miR-34a-5p	DMAC2L	27109	ENSG00000125375	Luciferase reporter assay//qRT-PCR//Western blot	Functional MTI	26385595	validated
mirtarbase	MIMAT0000255	hsa-miR-34a-5p	HOTAIR	100124700	ENSG00000228630	Luciferase reporter assay//qRT-PCR//ChIP-seq//Immunohistochemistry//Immunoprecipitaion//Western blot		26136075	validated
mirtarbase	MIMAT0000255	hsa-miR-34a-5p	HOTAIR	100124700	ENSG00000228630	Luciferase reporter assay//qRT-PCR//ChIP-seq//Immunohistochemistry//Immunoprecipitaion//Western blot		23936419	validated
mirtarbase	MIMAT0000255	hsa-miR-34a-5p	HOTAIR	100124700	ENSG00000228630	Luciferase reporter assay//qRT-PCR	Functional MTI	23936419	validated
mirtarbase	MIMAT0000255	hsa-miR-34a-5p	ZAP70	7535	ENSG00000291603	Immunoblot//Luciferase reporter assay//Proteomics		21566225	validated
mirtarbase	MIMAT0000255	hsa-miR-34a-5p	ZAP70	7535	ENSG00000291603	Immunoblot//Luciferase reporter assay//Proteomics		21205967	validated
mirtarbase	MIMAT0000255	hsa-miR-34a-5p	ZAP70	7535	ENSG00000291603	Immunoblot//Luciferase reporter assay	Functional MTI	21205967	validated
mirtarbase	MIMAT0000255	hsa-miR-34a-5p	SRC	6714	ENSG00000291971	Luciferase reporter assay//qRT-PCR//Western blot//Immunoblot//Immunoprecipitaion		26676753	validated
mirtarbase	MIMAT0000255	hsa-miR-34a-5p	SRC	6714	ENSG00000291971	Luciferase reporter assay//qRT-PCR//Western blot//Immunoblot//Immunoprecipitaion		23790975	validated
mirtarbase	MIMAT0000255	hsa-miR-34a-5p	SRC	6714	ENSG00000291971	Luciferase reporter assay//qRT-PCR//Western blot//Immunoblot//Immunoprecipitaion		23533633	validated
mirtarbase	MIMAT0000255	hsa-miR-34a-5p	SRC	6714	ENSG00000291971	Luciferase reporter assay//qRT-PCR//Western blot	Functional MTI	23790975	validated
mirtarbase	MIMAT0000255	hsa-miR-34a-5p	SRC	6714	ENSG00000291971	Immunoblot//Immunoprecipitaion//Luciferase reporter assay//qRT-PCR	Functional MTI	23533633	validated
mirtarbase	MIMAT0000255	hsa-miR-34a-5p	SRC	6714	ENSG00000291971	Luciferase reporter assay//qRT-PCR//Western blot	Functional MTI	26676753	validated
mirtarbase	MIMAT0000255	hsa-miR-34a-5p	LDHA	3939	ENSG00000288299	Reporter assay;Proteomics//Luciferase reporter assay		26701625	validated
mirtarbase	MIMAT0000255	hsa-miR-34a-5p	LDHA	3939	ENSG00000288299	Reporter assay;Proteomics//Luciferase reporter assay		26902416	validated
mirtarbase	MIMAT0000255	hsa-miR-34a-5p	LDHA	3939	ENSG00000288299	Reporter assay;Proteomics//Luciferase reporter assay		21566225	validated
mirtarbase	MIMAT0000255	hsa-miR-34a-5p	LDHA	3939	ENSG00000288299	Luciferase reporter assay	Functional MTI	26902416	validated
mirtarbase	MIMAT0000255	hsa-miR-34a-5p	Crtc1	382056	ENSMUSG00000003575	ELISA//Immunoprecipitaion//Luciferase reporter assay//Microarray//Next Generation Sequencing (NGS)//qRT-PCR//Western blot	Functional MTI	27869139	validated
mirtarbase	MIMAT0000255	hsa-miR-34a-5p	SNHG7	84973	ENSG00000233016	Luciferase reporter assay//qRT-PCR//Western blotting		31897328	validated
mirtarbase	MIMAT0000255	hsa-miR-34a-5p	SNHG7	84973	ENSG00000233016	Luciferase reporter assay//qRT-PCR//Western blotting		32066502	validated
mirtarbase	MIMAT0000435	hsa-miR-143-3p	BCL2	596	ENSG00000171791	Western blot//Luciferase reporter assay//Microarray//qRT-PCR//Immunofluorescence//Immunohistochemistry		19843160	validated
mirtarbase	MIMAT0000435	hsa-miR-143-3p	BCL2	596	ENSG00000171791	Western blot//Luciferase reporter assay//Microarray//qRT-PCR//Immunofluorescence//Immunohistochemistry		25492481	validated
mirtarbase	MIMAT0000435	hsa-miR-143-3p	BCL2	596	ENSG00000171791	Western blot//Luciferase reporter assay//Microarray//qRT-PCR//Immunofluorescence//Immunohistochemistry		22160209	validated
mirtarbase	MIMAT0000435	hsa-miR-143-3p	BCL2	596	ENSG00000171791	Western blot//Luciferase reporter assay//Microarray//qRT-PCR//Immunofluorescence//Immunohistochemistry		23276710	validated
mirtarbase	MIMAT0000435	hsa-miR-143-3p	BCL2	596	ENSG00000171791	Luciferase reporter assay//Microarray//qRT-PCR//Western blot	Functional MTI	22160209	validated
mirtarbase	MIMAT0000435	hsa-miR-143-3p	BCL2	596	ENSG00000171791	Immunofluorescence//Immunohistochemistry//Luciferase reporter assay//qRT-PCR//Western blot	Functional MTI	25492481	validated
mirtarbase	MIMAT0000435	hsa-miR-143-3p	MAPK7	5598	ENSG00000166484	In situ hybridization//qRT-PCR//Western blot//Luciferase reporter assay//Microarray//Northern blot//Other//Western blot;Other		25477374	validated
mirtarbase	MIMAT0000435	hsa-miR-143-3p	MAPK7	5598	ENSG00000166484	In situ hybridization//qRT-PCR//Western blot//Luciferase reporter assay//Microarray//Northern blot//Other//Western blot;Other		19843160	validated
mirtarbase	MIMAT0000435	hsa-miR-143-3p	MAPK7	5598	ENSG00000166484	In situ hybridization//qRT-PCR//Western blot//Luciferase reporter assay//Microarray//Northern blot//Other//Western blot;Other		22374674	validated
mirtarbase	MIMAT0000435	hsa-miR-143-3p	MAPK7	5598	ENSG00000166484	In situ hybridization//qRT-PCR//Western blot//Luciferase reporter assay//Microarray//Northern blot//Other//Western blot;Other		20144549	validated
mirtarbase	MIMAT0000435	hsa-miR-143-3p	MAPK7	5598	ENSG00000166484	In situ hybridization//qRT-PCR//Western blot//Luciferase reporter assay//Microarray//Northern blot//Other//Western blot;Other		16969504	validated
mirtarbase	MIMAT0000435	hsa-miR-143-3p	MAPK7	5598	ENSG00000166484	In situ hybridization//qRT-PCR//Western blot//Luciferase reporter assay//Microarray//Northern blot//Other//Western blot;Other		17892514	validated
mirtarbase	MIMAT0000435	hsa-miR-143-3p	MAPK7	5598	ENSG00000166484	In situ hybridization//qRT-PCR//Western blot//Luciferase reporter assay//Microarray//Northern blot//Other//Western blot;Other		19439999	validated
mirtarbase	MIMAT0000435	hsa-miR-143-3p	MAPK7	5598	ENSG00000166484	In situ hybridization//qRT-PCR//Western blot//Luciferase reporter assay//Microarray//Northern blot//Other//Western blot;Other		16966691	validated
mirtarbase	MIMAT0000435	hsa-miR-143-3p	MAPK7	5598	ENSG00000166484	In situ hybridization//qRT-PCR//Western blot//Luciferase reporter assay//Microarray//Northern blot//Other//Western blot;Other		21113671	validated
mirtarbase	MIMAT0000435	hsa-miR-143-3p	MAPK7	5598	ENSG00000166484	In situ hybridization//qRT-PCR//Western blot//Luciferase reporter assay//Microarray//Northern blot//Other//Western blot;Other		22942087	validated
mirtarbase	MIMAT0000435	hsa-miR-143-3p	MAPK7	5598	ENSG00000166484	In situ hybridization//qRT-PCR//Western blot//Luciferase reporter assay//Microarray//Northern blot//Other//Western blot;Other		19157460	validated
mirtarbase	MIMAT0000435	hsa-miR-143-3p	MAPK7	5598	ENSG00000166484	In situ hybridization//qRT-PCR//Western blot//Luciferase reporter assay//Microarray//Northern blot//Other//Western blot;Other		17504027	validated
mirtarbase	MIMAT0000435	hsa-miR-143-3p	MAPK7	5598	ENSG00000166484	In situ hybridization//qRT-PCR//Western blot//Luciferase reporter assay//Microarray//Northern blot//Other//Western blot;Other		23276710	validated
mirtarbase	MIMAT0000435	hsa-miR-143-3p	MAPK7	5598	ENSG00000166484	In situ hybridization//qRT-PCR//Western blot//Luciferase reporter assay//Microarray//Northern blot//Other//Western blot;Other		15504739	validated
mirtarbase	MIMAT0000435	hsa-miR-143-3p	MAPK7	5598	ENSG00000166484	In situ hybridization//qRT-PCR//Western blot//Luciferase reporter assay//Microarray//Northern blot//Other//Western blot;Other		19464056	validated
mirtarbase	MIMAT0000435	hsa-miR-143-3p	MAPK7	5598	ENSG00000166484	In situ hybridization//qRT-PCR//Western blot//Luciferase reporter assay//Microarray//Northern blot//Other//Western blot;Other		19855844	validated
mirtarbase	MIMAT0000435	hsa-miR-143-3p	MAPK7	5598	ENSG00000166484	In situ hybridization//qRT-PCR//Western blot//Luciferase reporter assay//Microarray//Northern blot//Other//Western blot;Other		21901135	validated
mirtarbase	MIMAT0000435	hsa-miR-143-3p	MAPK7	5598	ENSG00000166484	Western blot//Luciferase reporter assay//Western blot;Other	Functional MTI	19464056	validated
mirtarbase	MIMAT0000435	hsa-miR-143-3p	MAPK7	5598	ENSG00000166484	Luciferase reporter assay//Western blot	Functional MTI	19855844	validated
mirtarbase	MIMAT0000435	hsa-miR-143-3p	MAPK7	5598	ENSG00000166484	Luciferase reporter assay//Microarray//Northern blot//qRT-PCR//Western blot	Functional MTI	15504739	validated
mirtarbase	MIMAT0000435	hsa-miR-143-3p	MAPK7	5598	ENSG00000166484	Luciferase reporter assay//qRT-PCR//Western blot	Functional MTI	21901135	validated
mirtarbase	MIMAT0000435	hsa-miR-143-3p	MAPK7	5598	ENSG00000166484	Luciferase reporter assay//qRT-PCR//Western blot	Functional MTI	22374674	validated
mirtarbase	MIMAT0000435	hsa-miR-143-3p	KRAS	3845	ENSG00000133703	qRT-PCR//Western blot//Luciferase reporter assay//Microarray//Other		19157460	validated
mirtarbase	MIMAT0000435	hsa-miR-143-3p	KRAS	3845	ENSG00000133703	qRT-PCR//Western blot//Luciferase reporter assay//Microarray//Other		23128394	validated
mirtarbase	MIMAT0000435	hsa-miR-143-3p	KRAS	3845	ENSG00000133703	qRT-PCR//Western blot//Luciferase reporter assay//Microarray//Other		19137007	validated
mirtarbase	MIMAT0000435	hsa-miR-143-3p	KRAS	3845	ENSG00000133703	qRT-PCR//Western blot//Luciferase reporter assay//Microarray//Other		33825830	validated
mirtarbase	MIMAT0000435	hsa-miR-143-3p	KRAS	3845	ENSG00000133703	qRT-PCR//Western blot//Luciferase reporter assay//Microarray//Other		23276710	validated
mirtarbase	MIMAT0000435	hsa-miR-143-3p	KRAS	3845	ENSG00000133703	Luciferase reporter assay//qRT-PCR//Microarray	Functional MTI	19137007	validated
mirtarbase	MIMAT0000435	hsa-miR-143-3p	KRAS	3845	ENSG00000133703	Luciferase reporter assay//qRT-PCR//Western blot	Functional MTI	23128394	validated
mirtarbase	MIMAT0000435	hsa-miR-143-3p	NFATC1	4772	ENSG00000131196	Luciferase reporter assay//qRT-PCR//Western blot		27639060	validated
mirtarbase	MIMAT0000435	hsa-miR-143-3p	NFATC1	4772	ENSG00000131196	Luciferase reporter assay//qRT-PCR//Western blot	Functional MTI	27639060	validated
mirtarbase	MIMAT0000435	hsa-miR-143-3p	CD44	960	ENSG00000026508	Luciferase reporter assay//qRT-PCR//Western blot		23128394	validated
mirtarbase	MIMAT0000435	hsa-miR-143-3p	CD44	960	ENSG00000026508	Luciferase reporter assay//qRT-PCR//Western blot		27121210	validated
mirtarbase	MIMAT0000435	hsa-miR-143-3p	CD44	960	ENSG00000026508	Luciferase reporter assay//qRT-PCR//Western blot		26722463	validated
mirtarbase	MIMAT0000435	hsa-miR-143-3p	CD44	960	ENSG00000026508	Luciferase reporter assay//qRT-PCR//Western blot	Functional MTI	23128394	validated
mirtarbase	MIMAT0000435	hsa-miR-143-3p	CD44	960	ENSG00000026508	Luciferase reporter assay//qRT-PCR//Western blot	Functional MTI	27121210	validated
mirtarbase	MIMAT0000435	hsa-miR-143-3p	DNMT3A	1788	ENSG00000119772	real time qRT-PCR//Luciferase reporter assay//Western blot//Other//qRT-PCR		20026422	validated
mirtarbase	MIMAT0000435	hsa-miR-143-3p	DNMT3A	1788	ENSG00000119772	real time qRT-PCR//Luciferase reporter assay//Western blot//Other//qRT-PCR		24218337	validated
mirtarbase	MIMAT0000435	hsa-miR-143-3p	DNMT3A	1788	ENSG00000119772	real time qRT-PCR//Luciferase reporter assay//Western blot//Other//qRT-PCR		19638978	validated
mirtarbase	MIMAT0000435	hsa-miR-143-3p	DNMT3A	1788	ENSG00000119772	real time qRT-PCR//Luciferase reporter assay//Western blot//Other//qRT-PCR		33589600	validated
mirtarbase	MIMAT0000435	hsa-miR-143-3p	DNMT3A	1788	ENSG00000119772	qRT-PCR//Luciferase reporter assay//Western blot	Functional MTI	19638978	validated
mirtarbase	MIMAT0000435	hsa-miR-143-3p	DNMT3A	1788	ENSG00000119772	Luciferase reporter assay//qRT-PCR//Western blot	Functional MTI	24218337	validated
mirtarbase	MIMAT0000435	hsa-miR-143-3p	COL1A1	1277	ENSG00000108821	Immunoblot//Luciferase reporter assay//qRT-PCR//Other//Microarray		21427707	validated
mirtarbase	MIMAT0000435	hsa-miR-143-3p	COL1A1	1277	ENSG00000108821	Immunoblot//Luciferase reporter assay//qRT-PCR//Other//Microarray		22942087	validated
mirtarbase	MIMAT0000435	hsa-miR-143-3p	COL1A1	1277	ENSG00000108821	Immunoblot//Luciferase reporter assay//qRT-PCR//Other//Microarray		19913496	validated
mirtarbase	MIMAT0000435	hsa-miR-143-3p	COL1A1	1277	ENSG00000108821	Immunoblot//Luciferase reporter assay//qRT-PCR	Non-Functional MTI	19913496	validated
mirtarbase	MIMAT0000435	hsa-miR-143-3p	EZH2	2146	ENSG00000106462	Immunoprecipitaion (IP)//Luciferase reporter assay//qRT-PCR//Western blotting		33589600	validated
mirtarbase	MIMAT0000435	hsa-miR-143-3p	PTGS2	5743	ENSG00000073756	Luciferase reporter assay//qRT-PCR//Western blot		21790228	validated
mirtarbase	MIMAT0000435	hsa-miR-143-3p	PTGS2	5743	ENSG00000073756	Luciferase reporter assay//qRT-PCR//Western blot		24105952	validated
mirtarbase	MIMAT0000435	hsa-miR-143-3p	PTGS2	5743	ENSG00000073756	Luciferase reporter assay	Functional MTI	21790228	validated
mirtarbase	MIMAT0000435	hsa-miR-143-3p	PTGS2	5743	ENSG00000073756	Luciferase reporter assay//qRT-PCR//Western blot	Functional MTI	24105952	validated
mirtarbase	MIMAT0000435	hsa-miR-143-3p	STMN1	3925	ENSG00000117632	Luciferase reporter assay//Microarray//qRT-PCR//Western blotting		33991434	validated
mirtarbase	MIMAT0000435	hsa-miR-143-3p	AKT2	208	ENSG00000105221	Luciferase reporter assay//Microarray//qRT-PCR//Western blot	Functional MTI	28404925	validated
mirtarbase	MIMAT0000435	hsa-miR-143-3p	JAG1	182	ENSG00000101384	Immunoprecipitaion//Luciferase reporter assay//Microarray//qRT-PCR//Western blot		21685392	validated
mirtarbase	MIMAT0000435	hsa-miR-143-3p	JAG1	182	ENSG00000101384	Immunoprecipitaion//Luciferase reporter assay//Microarray//qRT-PCR//Western blot	Non-Functional MTI	21685392	validated
mirtarbase	MIMAT0000435	hsa-miR-143-3p	FSCN1	6624	ENSG00000075618	Western blot//Luciferase reporter assay//qRT-PCR//rna-seq		21218087	validated
mirtarbase	MIMAT0000435	hsa-miR-143-3p	FSCN1	6624	ENSG00000075618	Western blot//Luciferase reporter assay//qRT-PCR//rna-seq		22457808	validated
mirtarbase	MIMAT0000435	hsa-miR-143-3p	FSCN1	6624	ENSG00000075618	Western blot//Luciferase reporter assay//qRT-PCR//rna-seq		26701625	validated
mirtarbase	MIMAT0000435	hsa-miR-143-3p	FSCN1	6624	ENSG00000075618	Western blot//Luciferase reporter assay//qRT-PCR//rna-seq		32027760	validated
mirtarbase	MIMAT0000435	hsa-miR-143-3p	FSCN1	6624	ENSG00000075618	Luciferase reporter assay//qRT-PCR//Western blot	Functional MTI	22457808	validated
mirtarbase	MIMAT0000435	hsa-miR-143-3p	MMP13	4322	ENSG00000137745	Western blot;Microarray//Luciferase reporter assay		21427707	validated
mirtarbase	MIMAT0000435	hsa-miR-143-3p	MMP13	4322	ENSG00000137745	Western blot;Microarray//Luciferase reporter assay		23732700	validated
mirtarbase	MIMAT0000435	hsa-miR-143-3p	MMP13	4322	ENSG00000137745	Luciferase reporter assay	Functional MTI	23732700	validated
mirtarbase	MIMAT0000435	hsa-miR-143-3p	AKT1	207	ENSG00000142208	Luciferase reporter assay//qRT-PCR//Western blot		23104321	validated
mirtarbase	MIMAT0000435	hsa-miR-143-3p	AKT1	207	ENSG00000142208	Luciferase reporter assay//qRT-PCR//Western blot	Functional MTI	23104321	validated
mirtarbase	MIMAT0000435	hsa-miR-143-3p	DDX6	1656	ENSG00000110367	Immunofluorescence//Luciferase reporter assay//qRT-PCR//Western blot		23932921	validated
mirtarbase	MIMAT0000435	hsa-miR-143-3p	DDX6	1656	ENSG00000110367	Immunofluorescence//Luciferase reporter assay//qRT-PCR//Western blot	Functional MTI	23932921	validated
mirtarbase	MIMAT0000435	hsa-miR-143-3p	ABL2	27	ENSG00000143322	Luciferase reporter assay//Western blotting//qRT-PCR		32196963	validated
mirtarbase	MIMAT0000435	hsa-miR-143-3p	KLF5	688	ENSG00000102554	Luciferase reporter assay//qRT-PCR//Western blot		23128394	validated
mirtarbase	MIMAT0000435	hsa-miR-143-3p	KLF5	688	ENSG00000102554	Luciferase reporter assay//qRT-PCR//Western blot	Functional MTI	23128394	validated
mirtarbase	MIMAT0000435	hsa-miR-143-3p	DTNB	1838	ENSG00000138101	Luciferase reporter assay//qRT-PCR//Western blot	Functional MTI	27223470	validated
mirtarbase	MIMAT0000435	hsa-miR-143-3p	HK2	3099	ENSG00000159399	Luciferase reporter assay//qRT-PCR//Western blot		24033605	validated
mirtarbase	MIMAT0000435	hsa-miR-143-3p	HK2	3099	ENSG00000159399	Luciferase reporter assay//qRT-PCR//Western blot		23376635	validated
mirtarbase	MIMAT0000435	hsa-miR-143-3p	HK2	3099	ENSG00000159399	Luciferase reporter assay//qRT-PCR//Western blot		22354042	validated
mirtarbase	MIMAT0000435	hsa-miR-143-3p	HK2	3099	ENSG00000159399	Luciferase reporter assay//qRT-PCR//Western blot		22691140	validated
mirtarbase	MIMAT0000435	hsa-miR-143-3p	HK2	3099	ENSG00000159399	Luciferase reporter assay//qRT-PCR//Western blot		22593586	validated
mirtarbase	MIMAT0000435	hsa-miR-143-3p	HK2	3099	ENSG00000159399	Luciferase reporter assay	Functional MTI	22354042	validated
mirtarbase	MIMAT0000435	hsa-miR-143-3p	HK2	3099	ENSG00000159399	Luciferase reporter assay	Functional MTI	22691140	validated
mirtarbase	MIMAT0000435	hsa-miR-143-3p	HK2	3099	ENSG00000159399	Luciferase reporter assay	Functional MTI	22593586	validated
mirtarbase	MIMAT0000435	hsa-miR-143-3p	HK2	3099	ENSG00000159399	Luciferase reporter assay	Functional MTI	23376635	validated
mirtarbase	MIMAT0000435	hsa-miR-143-3p	HK2	3099	ENSG00000159399	Luciferase reporter assay//qRT-PCR//Western blot	Functional MTI	24033605	validated
mirtarbase	MIMAT0000435	hsa-miR-143-3p	HNF4A	3172	ENSG00000101076	Luciferase reporter assay		23298640	validated
mirtarbase	MIMAT0000435	hsa-miR-143-3p	HNF4A	3172	ENSG00000101076	Luciferase reporter assay	Functional MTI	23298640	validated
mirtarbase	MIMAT0000435	hsa-miR-143-3p	LIMK1	3984	ENSG00000106683	Luciferase reporter assay//Western blot		25003638	validated
mirtarbase	MIMAT0000435	hsa-miR-143-3p	LIMK1	3984	ENSG00000106683	Luciferase reporter assay//Western blot	Functional MTI	25003638	validated
mirtarbase	MIMAT0000435	hsa-miR-143-3p	MDM2	4193	ENSG00000135679	Luciferase reporter assay		22330136	validated
mirtarbase	MIMAT0000435	hsa-miR-143-3p	MDM2	4193	ENSG00000135679	Luciferase reporter assay	Functional MTI	22330136	validated
mirtarbase	MIMAT0000435	hsa-miR-143-3p	MYO6	4646	ENSG00000196586	qRT-PCR//Luciferase reporter assay//Western blot//Other//microarray//rna-seq		20353999	validated
mirtarbase	MIMAT0000435	hsa-miR-143-3p	MYO6	4646	ENSG00000196586	qRT-PCR//Luciferase reporter assay//Western blot//Other//microarray//rna-seq		19464056	validated
mirtarbase	MIMAT0000435	hsa-miR-143-3p	MYO6	4646	ENSG00000196586	qRT-PCR//Luciferase reporter assay//Western blot//Other//microarray//rna-seq		31955010	validated
mirtarbase	MIMAT0000435	hsa-miR-143-3p	MYO6	4646	ENSG00000196586	qRT-PCR//Luciferase reporter assay//Western blot//Other//microarray//rna-seq		19843160	validated
mirtarbase	MIMAT0000435	hsa-miR-143-3p	MYO6	4646	ENSG00000196586	qRT-PCR//Luciferase reporter assay//Western blot//Other//microarray//rna-seq		31954329	validated
mirtarbase	MIMAT0000435	hsa-miR-143-3p	MYO6	4646	ENSG00000196586	qRT-PCR//Luciferase reporter assay//Western blot//Other//microarray//rna-seq		21113671	validated
mirtarbase	MIMAT0000435	hsa-miR-143-3p	MYO6	4646	ENSG00000196586	qRT-PCR//Luciferase reporter assay//Western blot//Other//microarray//rna-seq		16969504	validated
mirtarbase	MIMAT0000435	hsa-miR-143-3p	MYO6	4646	ENSG00000196586	qRT-PCR//Luciferase reporter assay//Western blot//Other//microarray//rna-seq		19439999	validated
mirtarbase	MIMAT0000435	hsa-miR-143-3p	MYO6	4646	ENSG00000196586	qRT-PCR//Luciferase reporter assay//Western blot//Other//microarray//rna-seq		17892514	validated
mirtarbase	MIMAT0000435	hsa-miR-143-3p	MYO6	4646	ENSG00000196586	qRT-PCR//Luciferase reporter assay//Western blot	Functional MTI	20353999	validated
mirtarbase	MIMAT0000435	hsa-miR-143-3p	SERPINE1	5054	ENSG00000106366	Immunoblot//Luciferase reporter assay//qRT-PCR//Western blot		22108519	validated
mirtarbase	MIMAT0000435	hsa-miR-143-3p	SERPINE1	5054	ENSG00000106366	Immunoblot//Luciferase reporter assay//qRT-PCR//Western blot	Functional MTI	22108519	validated
mirtarbase	MIMAT0000435	hsa-miR-143-3p	SERPINE1	5054	ENSG00000106366	Luciferase reporter assay//Western blot	Functional MTI	26817521	validated
mirtarbase	MIMAT0000435	hsa-miR-143-3p	PCMT1	5110	ENSG00000120265	Immunoprecipitaion (IP)//In situ hybridization//Luciferase reporter assay//Microarray//qRT-PCR//Western blotting		33898446	validated
mirtarbase	MIMAT0000435	hsa-miR-143-3p	RREB1	6239	ENSG00000124782	Immunohistochemistry//Luciferase reporter assay//qRT-PCR//Western blot	Functional MTI	22751122	validated
mirtarbase	MIMAT0000435	hsa-miR-143-3p	SDC1	6382	ENSG00000115884	Luciferase reporter assay//qRT-PCR//Western blot		24722758	validated
mirtarbase	MIMAT0000435	hsa-miR-143-3p	SDC1	6382	ENSG00000115884	Luciferase reporter assay//qRT-PCR//Western blot	Functional MTI	24722758	validated
mirtarbase	MIMAT0000435	hsa-miR-143-3p	TNF	7124	ENSG00000228978	Luciferase reporter assay//qRT-PCR		23804075	validated
mirtarbase	MIMAT0000435	hsa-miR-143-3p	TNF	7124	ENSG00000228978	Luciferase reporter assay//qRT-PCR	Functional MTI	23804075	validated
mirtarbase	MIMAT0000435	hsa-miR-143-3p	NR2C2	7182	ENSG00000177463	Luciferase reporter assay//qRT-PCR//Western blot		28194669	validated
mirtarbase	MIMAT0000435	hsa-miR-143-3p	NR2C2	7182	ENSG00000177463	Luciferase reporter assay//qRT-PCR//Western blot		24105952	validated
mirtarbase	MIMAT0000435	hsa-miR-143-3p	NR2C2	7182	ENSG00000177463	Luciferase reporter assay//qRT-PCR//Western blot	Functional MTI	24105952	validated
mirtarbase	MIMAT0000435	hsa-miR-143-3p	NR2C2	7182	ENSG00000177463	Luciferase reporter assay//Western blot	Functional MTI	28194669	validated
mirtarbase	MIMAT0000435	hsa-miR-143-3p	ITM2B	9445	ENSG00000136156	Luciferase reporter assay//Western blotting//RNA-seq//qRT-PCR//Flow cytometry		33061450	validated
mirtarbase	MIMAT0000435	hsa-miR-143-3p	BAG3	9531	ENSG00000151929	Immunohistochemistry//Luciferase reporter assay//Western blot	Functional MTI	26541455	validated
mirtarbase	MIMAT0000435	hsa-miR-143-3p	SLC25A15	10166	ENSG00000102743	Luciferase reporter assay//qRT-PCR		31733095	validated
mirtarbase	MIMAT0000435	hsa-miR-143-3p	FSTL1	11167	ENSG00000163430	Luciferase reporter assay//Western blotting//qRT-PCR		33709299	validated
mirtarbase	MIMAT0000435	hsa-miR-143-3p	VASH1	22846	ENSG00000071246	Luciferase reporter assay//Western blotting//qRT-PCR//In situ hybridization		31823788	validated
mirtarbase	MIMAT0000435	hsa-miR-143-3p	GABARAPL1	23710	ENSG00000139112	Luciferase reporter assay//qRT-PCR//Western blot		26349981	validated
mirtarbase	MIMAT0000435	hsa-miR-143-3p	GABARAPL1	23710	ENSG00000139112	Luciferase reporter assay//qRT-PCR//Western blot	Functional MTI	26349981	validated
mirtarbase	MIMAT0000435	hsa-miR-143-3p	ATG2B	55102	ENSG00000066739	Luciferase reporter assay//Western blotting		33760149	validated
mirtarbase	MIMAT0000435	hsa-miR-143-3p	FNDC3B	64778	ENSG00000075420	Luciferase reporter assay//qRT-PCR//Western blot//Other		19935707	validated
mirtarbase	MIMAT0000435	hsa-miR-143-3p	FNDC3B	64778	ENSG00000075420	Luciferase reporter assay//qRT-PCR//Western blot//Other		20026422	validated
mirtarbase	MIMAT0000435	hsa-miR-143-3p	FNDC3B	64778	ENSG00000075420	Luciferase reporter assay//qRT-PCR//Western blot//Other		19472311	validated
mirtarbase	MIMAT0000435	hsa-miR-143-3p	FNDC3B	64778	ENSG00000075420	Luciferase reporter assay//qRT-PCR//Western blot	Functional MTI	19472311	validated
mirtarbase	MIMAT0000435	hsa-miR-143-3p	KRT80	144501	ENSG00000167767	Luciferase reporter assay//Western blotting//Immunohistochemistry (IHC)//RNA-seq		32623445	validated
mirtarbase	MIMAT0000435	hsa-miR-143-3p	CYP2C9	1559	ENSG00000138109	EMSA//Luciferase reporter assay//qRT-PCR//Western blot	Functional MTI	25704921	validated
mirtarbase	MIMAT0000435	hsa-miR-143-3p	FHIT	2272	ENSG00000189283	Luciferase reporter assay		21711110	validated
mirtarbase	MIMAT0000435	hsa-miR-143-3p	FHIT	2272	ENSG00000189283	Luciferase reporter assay	Functional MTI	21711110	validated
mirtarbase	MIMAT0000435	hsa-miR-143-3p	IL13RA1	3597	ENSG00000131724	Luciferase reporter assay//qRT-PCR//Western blot	Functional MTI	27048505	validated
mirtarbase	MIMAT0000435	hsa-miR-143-3p	BRAF	673	ENSG00000157764	Luciferase reporter assay//qRT-PCR//Western blot		23128394	validated
mirtarbase	MIMAT0000435	hsa-miR-143-3p	BRAF	673	ENSG00000157764	Luciferase reporter assay//qRT-PCR//Western blot	Functional MTI	23128394	validated
mirtarbase	MIMAT0000435	hsa-miR-143-3p	FAM83F	113828	ENSG00000133477	Immunofluorescence//Luciferase reporter assay//qRT-PCR//Western blot	Functional MTI	26758433	validated
mirtarbase	MIMAT0000435	hsa-miR-143-3p	MACC1	346389	ENSG00000183742	Luciferase reporter assay//qRT-PCR//Western blot		22533346	validated
mirtarbase	MIMAT0000435	hsa-miR-143-3p	MACC1	346389	ENSG00000183742	Luciferase reporter assay//qRT-PCR//Western blot	Functional MTI	22533346	validated
mirtarbase	MIMAT0000435	hsa-miR-143-3p	MCM3AP-AS1	114044	ENSG00000215424	Immunoprecipitaion (IP)//Luciferase reporter assay//qRT-PCR		32945454	validated
mirtarbase	MIMAT0000435	hsa-miR-143-3p	HRAS	3265	ENSG00000276536	Luciferase reporter assay//Northern blot//qRT-PCR//Other//In situ hybridization//Western blot		21276449	validated
mirtarbase	MIMAT0000435	hsa-miR-143-3p	HRAS	3265	ENSG00000276536	Luciferase reporter assay//Northern blot//qRT-PCR//Other//In situ hybridization//Western blot		19638978	validated
mirtarbase	MIMAT0000435	hsa-miR-143-3p	HRAS	3265	ENSG00000276536	Luciferase reporter assay//Northern blot//qRT-PCR//Other//In situ hybridization//Western blot		25477374	validated
mirtarbase	MIMAT0000435	hsa-miR-143-3p	HRAS	3265	ENSG00000276536	Luciferase reporter assay//Northern blot//qRT-PCR	Functional MTI	21276449	validated
mirtarbase	MIMAT0000435	hsa-miR-143-3p	CCN2	1490	ENSG00000118523	Luciferase reporter assay		27075467	validated
mirtarbase	MIMAT0000435	hsa-miR-143-3p	CCN2	1490	ENSG00000118523	Luciferase reporter assay		27398154	validated
mirtarbase	MIMAT0000435	hsa-miR-143-3p	CCN2	1490	ENSG00000118523	Luciferase reporter assay	Functional MTI	27075467	validated
mirtarbase	MIMAT0000435	hsa-miR-143-3p	CCN2	1490	ENSG00000118523	Luciferase reporter assay//qRT-PCR//Western blot	Functional MTI	27398154	validated
mirtarbase	MIMAT0000435	hsa-miR-143-3p				Luciferase reporter assay		24070896	validated
mirtarbase	MIMAT0000435	hsa-miR-143-3p				Luciferase reporter assay//Western blotting//RNA-seq//Immunofluorescence//qRT-PCR		34162418	validated
mirtarbase	MIMAT0000435	hsa-miR-143-3p				Luciferase reporter assay//Immunoprecipitaion (IP)//Immunohistochemistry (IHC)//RNA-seq//qRT-PCR//Flow cytometry		31954329	validated
mirtarbase	MIMAT0000435	hsa-miR-143-3p	Sox2	20674	ENSMUSG00000074637	Immunofluorescence//Immunoprecipitaion (IP)//In situ hybridization//Luciferase reporter assay//Western blotting		33859759	validated
mirtarbase	MIMAT0000435	hsa-miR-143-3p	LINC00511	400619	ENSG00000227036	Immunoprecipitaion (IP)//In situ hybridization//Luciferase reporter assay//Microarray//qRT-PCR//Western blotting		33898446	validated
mirtarbase	MIMAT0000435	hsa-miR-143-3p	SCHLAP1	101669767	ENSG00000281131	Immunoprecipitaion (IP)//Luciferase reporter assay//qRT-PCR//Western blotting		33589600	validated
mirtarbase	MIMAT0000088	hsa-miR-30a-3p	NOTCH1	4851	ENSG00000148400	Luciferase reporter assay	Functional MTI	25311243	validated
mirtarbase	MIMAT0000088	hsa-miR-30a-3p	CDK6	1021	ENSG00000105810	Luciferase reporter assay//qRT-PCR//Western blot//Other//Western blot;qRT-PCR		16239240	validated
mirtarbase	MIMAT0000088	hsa-miR-30a-3p	CDK6	1021	ENSG00000105810	Luciferase reporter assay//qRT-PCR//Western blot//Western blot;qRT-PCR	Functional MTI	16239240	validated
mirtarbase	MIMAT0000088	hsa-miR-30a-3p	VEZT	55591	ENSG00000028203	Luciferase reporter assay//qRT-PCR//Western blot//Other		16239240	validated
mirtarbase	MIMAT0000088	hsa-miR-30a-3p	VEZT	55591	ENSG00000028203	Luciferase reporter assay//qRT-PCR//Western blot	Functional MTI	16239240	validated
mirtarbase	MIMAT0000088	hsa-miR-30a-3p	THBS1	7057	ENSG00000137801	Luciferase reporter assay//qRT-PCR//Western blot//Other		16239240	validated
mirtarbase	MIMAT0000088	hsa-miR-30a-3p	THBS1	7057	ENSG00000137801	Luciferase reporter assay//qRT-PCR//Western blot	Functional MTI	16239240	validated
mirtarbase	MIMAT0000088	hsa-miR-30a-3p	SLC7A6	9057	ENSG00000103064	Luciferase reporter assay//qRT-PCR//Western blot//Other		16239240	validated
mirtarbase	MIMAT0000088	hsa-miR-30a-3p	SLC7A6	9057	ENSG00000103064	Luciferase reporter assay//qRT-PCR//Western blot	Functional MTI	16239240	validated
mirtarbase	MIMAT0000088	hsa-miR-30a-3p	DNMT3A	1788	ENSG00000119772	Luciferase reporter assay//Western blotting//qRT-PCR//Flow cytometry		31695416	validated
mirtarbase	MIMAT0000088	hsa-miR-30a-3p	DNMT3A	1788	ENSG00000119772	Luciferase reporter assay//Western blotting//qRT-PCR//Flow cytometry		31897176	validated
mirtarbase	MIMAT0000088	hsa-miR-30a-3p	XBP1	7494	ENSG00000100219	Luciferase reporter assay//qRT-PCR		26572862	validated
mirtarbase	MIMAT0000088	hsa-miR-30a-3p	XBP1	7494	ENSG00000100219	Luciferase reporter assay//qRT-PCR	Functional MTI	26572862	validated
mirtarbase	MIMAT0000088	hsa-miR-30a-3p	APBB2	323	ENSG00000163697	Luciferase reporter assay//qRT-PCR		34182542	validated
mirtarbase	MIMAT0000088	hsa-miR-30a-3p	RUNX2	860	ENSG00000124813	Luciferase reporter assay//Western blot	Functional MTI	26596830	validated
mirtarbase	MIMAT0000088	hsa-miR-30a-3p	IL17A	3605	ENSG00000112115	ELISA//Luciferase reporter assay		33230454	validated
mirtarbase	MIMAT0000088	hsa-miR-30a-3p	LMO7	4008	ENSG00000136153	Immunofluorescence//Luciferase reporter assay//RNA-seq//Western blotting		33397440	validated
mirtarbase	MIMAT0000088	hsa-miR-30a-3p	MECP2	4204	ENSG00000169057	Luciferase reporter assay//qRT-PCR//Western blot		23960241	validated
mirtarbase	MIMAT0000088	hsa-miR-30a-3p	MECP2	4204	ENSG00000169057	Luciferase reporter assay//qRT-PCR//Western blot	Functional MTI	23960241	validated
mirtarbase	MIMAT0000088	hsa-miR-30a-3p	MYD88	4615	ENSG00000172936	Luciferase reporter assay//Western blotting//Immunofluorescence		31958204	validated
mirtarbase	MIMAT0000088	hsa-miR-30a-3p	NFATC3	4775	ENSG00000072736	Luciferase reporter assay	Functional MTI	26473838	validated
mirtarbase	MIMAT0000088	hsa-miR-30a-3p	SOX9	6662	ENSG00000125398	Luciferase reporter assay//Western blotting//Immunofluorescence//qRT-PCR//Flow cytometry		31807153	validated
mirtarbase	MIMAT0000088	hsa-miR-30a-3p	WNT2	7472	ENSG00000105989	Immunofluorescence//Luciferase reporter assay//RNA-seq//Western blotting		33397440	validated
mirtarbase	MIMAT0000088	hsa-miR-30a-3p	ATG12	9140	ENSG00000145782	Luciferase reporter assay//Western blotting//Immunohistochemistry (IHC)		32420171	validated
mirtarbase	MIMAT0000088	hsa-miR-30a-3p	HNRNPL	3191	ENSG00000282947	Immunofluorescence//Luciferase reporter assay//RNA-seq//Western blotting		33397440	validated
mirtarbase	MIMAT0000088	hsa-miR-30a-3p	CEMIP2	23670	ENSG00000135048	Luciferase reporter assay//qRT-PCR//Western blot//Other		16239240	validated
mirtarbase	MIMAT0000088	hsa-miR-30a-3p	CEMIP2	23670	ENSG00000135048	Luciferase reporter assay//qRT-PCR//Western blot	Functional MTI	16239240	validated
mirtarbase	MIMAT0000088	hsa-miR-30a-3p	TUT7	79670	ENSG00000083223	Luciferase reporter assay//Western blotting//RNA-seq//qRT-PCR		31803743	validated
mirtarbase	MIMAT0000088	hsa-miR-30a-3p	CCN1	3491	ENSG00000142871	Luciferase reporter assay//qRT-PCR//Western blot//Other//Western blot;qRT-PCR		16239240	validated
mirtarbase	MIMAT0000088	hsa-miR-30a-3p	CCN1	3491	ENSG00000142871	Luciferase reporter assay//qRT-PCR//Western blot//Western blot;qRT-PCR	Functional MTI	16239240	validated
mirtarbase	MIMAT0000459	hsa-miR-193a-3p	ERBB2	2064	ENSG00000141736	Luciferase reporter assay		24148764	validated
mirtarbase	MIMAT0000459	hsa-miR-193a-3p	ERBB2	2064	ENSG00000141736	Luciferase reporter assay	Functional MTI	24148764	validated
mirtarbase	MIMAT0000459	hsa-miR-193a-3p	MCL1	4170	ENSG00000143384	Luciferase reporter assay//qRT-PCR//Western blot//Immunofluorescence//Other//Microarray//ELISA		20829195	validated
mirtarbase	MIMAT0000459	hsa-miR-193a-3p	MCL1	4170	ENSG00000143384	Luciferase reporter assay//qRT-PCR//Western blot//Immunofluorescence//Other//Microarray//ELISA		24356455	validated
mirtarbase	MIMAT0000459	hsa-miR-193a-3p	MCL1	4170	ENSG00000143384	Luciferase reporter assay//qRT-PCR//Western blot//Immunofluorescence//Other//Microarray//ELISA		18381414	validated
mirtarbase	MIMAT0000459	hsa-miR-193a-3p	MCL1	4170	ENSG00000143384	Luciferase reporter assay//qRT-PCR//Western blot//Immunofluorescence//Other//Microarray//ELISA		23588298	validated
mirtarbase	MIMAT0000459	hsa-miR-193a-3p	MCL1	4170	ENSG00000143384	Luciferase reporter assay//qRT-PCR//Western blot//Immunofluorescence//Other//Microarray//ELISA		23546867	validated
mirtarbase	MIMAT0000459	hsa-miR-193a-3p	MCL1	4170	ENSG00000143384	Luciferase reporter assay//Western blot	Functional MTI	20829195	validated
mirtarbase	MIMAT0000459	hsa-miR-193a-3p	MCL1	4170	ENSG00000143384	Immunofluorescence//Luciferase reporter assay//Western blot//qRT-PCR	Functional MTI	23546867	validated
mirtarbase	MIMAT0000459	hsa-miR-193a-3p	MCL1	4170	ENSG00000143384	Luciferase reporter assay//Microarray//qRT-PCR//Western blot	Functional MTI	23588298	validated
mirtarbase	MIMAT0000459	hsa-miR-193a-3p	MCL1	4170	ENSG00000143384	Luciferase reporter assay//qRT-PCR//Western blot	Non-Functional MTI	18381414	validated
mirtarbase	MIMAT0000459	hsa-miR-193a-3p	KRAS	3845	ENSG00000133703	Luciferase reporter assay//Western blot	Functional MTI	27669434	validated
mirtarbase	MIMAT0000459	hsa-miR-193a-3p	E2F6	1876	ENSG00000169016	Luciferase reporter assay//qRT-PCR//Western blot//Other		18381414	validated
mirtarbase	MIMAT0000459	hsa-miR-193a-3p	E2F6	1876	ENSG00000169016	Luciferase reporter assay//qRT-PCR//Western blot//Other		26125439	validated
mirtarbase	MIMAT0000459	hsa-miR-193a-3p	E2F6	1876	ENSG00000169016	Luciferase reporter assay//qRT-PCR//Western blot	Functional MTI	18381414	validated
mirtarbase	MIMAT0000459	hsa-miR-193a-3p	PTK2	5747	ENSG00000169398	Luciferase reporter assay//qRT-PCR//Western blot//Other		18381414	validated
mirtarbase	MIMAT0000459	hsa-miR-193a-3p	PTK2	5747	ENSG00000169398	Luciferase reporter assay//qRT-PCR//Western blot	Non-Functional MTI	18381414	validated
mirtarbase	MIMAT0000459	hsa-miR-193a-3p	CCND1	595	ENSG00000110092	Luciferase reporter assay//Microarray//qRT-PCR//Western blot		32705210	validated
mirtarbase	MIMAT0000459	hsa-miR-193a-3p	CCND1	595	ENSG00000110092	Luciferase reporter assay//Microarray//qRT-PCR//Western blot		27307030	validated
mirtarbase	MIMAT0000459	hsa-miR-193a-3p	CCND1	595	ENSG00000110092	Luciferase reporter assay//Microarray//qRT-PCR//Western blot	Functional MTI	27307030	validated
mirtarbase	MIMAT0000459	hsa-miR-193a-3p	HMGB1	3146	ENSG00000189403	Luciferase reporter assay//Microarray//Western blot	Functional MTI	28276476	validated
mirtarbase	MIMAT0000459	hsa-miR-193a-3p	EGFR	1956	ENSG00000146648	Luciferase reporter assay//Western blotting		34288281	validated
mirtarbase	MIMAT0000459	hsa-miR-193a-3p	TGFB2	7042	ENSG00000092969	Luciferase reporter assay		26822621	validated
mirtarbase	MIMAT0000459	hsa-miR-193a-3p	TGFB2	7042	ENSG00000092969	Luciferase reporter assay	Functional MTI	26822621	validated
mirtarbase	MIMAT0000459	hsa-miR-193a-3p	LRRC1	55227	ENSG00000137269	Luciferase reporter assay//Western blotting//qRT-PCR//Flow cytometry		32978367	validated
mirtarbase	MIMAT0000459	hsa-miR-193a-3p	ERBB4	2066	ENSG00000178568	Luciferase reporter assay//qRT-PCR//Western blot	Functional MTI	24469061	validated
mirtarbase	MIMAT0000459	hsa-miR-193a-3p	PLAU	5328	ENSG00000122861	HITS-CLIP//Luciferase reporter assay//Microarray//qRT-PCR//Western blot		27307030	validated
mirtarbase	MIMAT0000459	hsa-miR-193a-3p	PLAU	5328	ENSG00000122861	HITS-CLIP//Luciferase reporter assay//Microarray//qRT-PCR//Western blot		22473208	validated
mirtarbase	MIMAT0000459	hsa-miR-193a-3p	PLAU	5328	ENSG00000122861	Luciferase reporter assay//Microarray//qRT-PCR//Western blot	Functional MTI	27307030	validated
mirtarbase	MIMAT0000459	hsa-miR-193a-3p	MMP14	4323	ENSG00000157227	Luciferase reporter assay	Functional MTI	26620678	validated
mirtarbase	MIMAT0000459	hsa-miR-193a-3p	RAB27B	5874	ENSG00000041353	Luciferase reporter assay		26913720	validated
mirtarbase	MIMAT0000459	hsa-miR-193a-3p	RAB27B	5874	ENSG00000041353	Luciferase reporter assay	Functional MTI	26913720	validated
mirtarbase	MIMAT0000459	hsa-miR-193a-3p	RPS6KB2	6199	ENSG00000175634	Luciferase reporter assay//qRT-PCR//Western blot	Functional MTI	24469061	validated
mirtarbase	MIMAT0000459	hsa-miR-193a-3p	SLC7A5	8140	ENSG00000103257	Immunoflourescence//Luciferase reporter assay//qRT-PCR//Western blot		23527086	validated
mirtarbase	MIMAT0000459	hsa-miR-193a-3p	SLC7A5	8140	ENSG00000103257	Immunoflourescence//Luciferase reporter assay//qRT-PCR//Western blot	Functional MTI	23527086	validated
mirtarbase	MIMAT0000459	hsa-miR-193a-3p	PRAP1	118471	ENSG00000165828	Luciferase reporter assay//Western blot		24330766	validated
mirtarbase	MIMAT0000459	hsa-miR-193a-3p	PRAP1	118471	ENSG00000165828	Luciferase reporter assay//Western blot		21779487	validated
mirtarbase	MIMAT0000459	hsa-miR-193a-3p	PRAP1	118471	ENSG00000165828	Luciferase reporter assay	Functional MTI	21779487	validated
mirtarbase	MIMAT0000459	hsa-miR-193a-3p	PRAP1	118471	ENSG00000165828	Luciferase reporter assay//Western blot	Functional MTI	24330766	validated
mirtarbase	MIMAT0000459	hsa-miR-193a-3p	BRAF	673	ENSG00000157764	Luciferase reporter assay//Western blotting		34288281	validated
mirtarbase	MIMAT0000459	hsa-miR-193a-3p	ALKBH5	54890	ENSG00000091542	HITS-CLIP//luciferasereporterassay//westernblotting//qrt-pcr		22473208	validated
mirtarbase	MIMAT0000459	hsa-miR-193a-3p	ALKBH5	54890	ENSG00000091542	HITS-CLIP//luciferasereporterassay//westernblotting//qrt-pcr		33968717	validated
mirtarbase	MIMAT0000459	hsa-miR-193a-3p	ACTG2	72	ENSG00000163017	Luciferase reporter assay//qRT-PCR//Western blotting		33510768	validated
mirtarbase	MIMAT0000459	hsa-miR-193a-3p	HYOU1	10525	ENSG00000280682	Luciferase reporter assay//Microarray//Western blot	Functional MTI	28276476	validated
mirtarbase	MIMAT0000459	hsa-miR-193a-3p	SELENON	57190	ENSG00000162430	Luciferase reporter assay//Microarray//qRT-PCR//Western blot		27307030	validated
mirtarbase	MIMAT0000459	hsa-miR-193a-3p	SELENON	57190	ENSG00000162430	Luciferase reporter assay//Microarray//qRT-PCR//Western blot	Functional MTI	27307030	validated
mirtarbase	MIMAT0000459	hsa-miR-193a-3p	PTEN	5728	ENSG00000284792	Luciferase reporter assay//qRT-PCR//Western blot	Functional MTI	26753960	validated
mirtarbase	MIMAT0000459	hsa-miR-193a-3p				Luciferase reporter assay//Western blotting//Flow cytometry		34288281	validated
mirtarbase	MIMAT0001413	hsa-miR-20b-5p	E2F1	1869	ENSG00000101412	HITS-CLIP//luciferasereporterassay//westernblotting//qrt-pcr//microarray		32174776	validated
mirtarbase	MIMAT0001413	hsa-miR-20b-5p	E2F1	1869	ENSG00000101412	HITS-CLIP//luciferasereporterassay//westernblotting//qrt-pcr//microarray		22473208	validated
mirtarbase	MIMAT0001413	hsa-miR-20b-5p	RB1	5925	ENSG00000139687	PAR-CLIP//luciferasereporterassay//westernblotting//qrt-pcr		32622332	validated
mirtarbase	MIMAT0001413	hsa-miR-20b-5p	RB1	5925	ENSG00000139687	PAR-CLIP//luciferasereporterassay//westernblotting//qrt-pcr		21572407	validated
mirtarbase	MIMAT0001413	hsa-miR-20b-5p	ESR1	2099	ENSG00000091831	Western blot//qRT-PCR//Luciferase reporter assay//Other		19706389	validated
mirtarbase	MIMAT0001413	hsa-miR-20b-5p	ESR1	2099	ENSG00000091831	Western blot//qRT-PCR//Luciferase reporter assay	Functional MTI	19706389	validated
mirtarbase	MIMAT0001413	hsa-miR-20b-5p	CDKN1A	1026	ENSG00000124762	qRT-PCR//Luciferase reporter assay//Western blot//Reporter assay;Other//HITS-CLIP		18212054	validated
mirtarbase	MIMAT0001413	hsa-miR-20b-5p	CDKN1A	1026	ENSG00000124762	qRT-PCR//Luciferase reporter assay//Western blot//Reporter assay;Other//HITS-CLIP		20190813	validated
mirtarbase	MIMAT0001413	hsa-miR-20b-5p	CDKN1A	1026	ENSG00000124762	qRT-PCR//Luciferase reporter assay//Western blot//Reporter assay;Other//HITS-CLIP		22473208	validated
mirtarbase	MIMAT0001413	hsa-miR-20b-5p	CDKN1A	1026	ENSG00000124762	qRT-PCR//Luciferase reporter assay//Western blot//Reporter assay;Other	Functional MTI	18212054	validated
mirtarbase	MIMAT0001413	hsa-miR-20b-5p	CDKN1A	1026	ENSG00000124762	qRT-PCR//Luciferase reporter assay//Western blot	Functional MTI	20190813	validated
mirtarbase	MIMAT0001413	hsa-miR-20b-5p	VEGFA	7422	ENSG00000112715	ELISA//Luciferase reporter assay//Other//westernblotting//qrt-pcr		33469291	validated
mirtarbase	MIMAT0001413	hsa-miR-20b-5p	VEGFA	7422	ENSG00000112715	ELISA//Luciferase reporter assay//Other//westernblotting//qrt-pcr		18320040	validated
mirtarbase	MIMAT0001413	hsa-miR-20b-5p	VEGFA	7422	ENSG00000112715	ELISA//Luciferase reporter assay	Functional MTI	18320040	validated
mirtarbase	MIMAT0001413	hsa-miR-20b-5p	VEGFA	7422	ENSG00000112715	Luciferase reporter assay//qRT-PCR//Western blot	Functional MTI	26612965	validated
mirtarbase	MIMAT0001413	hsa-miR-20b-5p	HIPK3	10114	ENSG00000110422	Luciferase reporter assay//Other		17575136	validated
mirtarbase	MIMAT0001413	hsa-miR-20b-5p	HIPK3	10114	ENSG00000110422	Luciferase reporter assay	Functional MTI	17575136	validated
mirtarbase	MIMAT0001413	hsa-miR-20b-5p	MAPK9	5601	ENSG00000050748	Immunoblot//Luciferase reporter assay//qRT-PCR		23029228	validated
mirtarbase	MIMAT0001413	hsa-miR-20b-5p	MAPK9	5601	ENSG00000050748	Immunoblot//Luciferase reporter assay//qRT-PCR	Functional MTI	23029228	validated
mirtarbase	MIMAT0001413	hsa-miR-20b-5p	BRCA1	672	ENSG00000012048	Luciferase reporter assay//qRT-PCR		23945289	validated
mirtarbase	MIMAT0001413	hsa-miR-20b-5p	BRCA1	672	ENSG00000012048	Luciferase reporter assay//qRT-PCR	Functional MTI	23945289	validated
mirtarbase	MIMAT0001413	hsa-miR-20b-5p	HIF1A	3091	ENSG00000100644	Luciferase reporter assay//qRT-PCR//Western blot	Functional MTI	26612965	validated
mirtarbase	MIMAT0001413	hsa-miR-20b-5p	TP53INP1	94241	ENSG00000164938	PAR-CLIP//luciferasereporterassay//westernblotting//qrt-pcr		32622332	validated
mirtarbase	MIMAT0001413	hsa-miR-20b-5p	TP53INP1	94241	ENSG00000164938	PAR-CLIP//luciferasereporterassay//westernblotting//qrt-pcr		22100165	validated
mirtarbase	MIMAT0001413	hsa-miR-20b-5p	PPARG	5468	ENSG00000132170	Luciferase reporter assay//qRT-PCR//Other		21042576	validated
mirtarbase	MIMAT0001413	hsa-miR-20b-5p	PPARG	5468	ENSG00000132170	Luciferase reporter assay//qRT-PCR	Functional MTI	21042576	validated
mirtarbase	MIMAT0001413	hsa-miR-20b-5p	EFNB2	1948	ENSG00000125266	Luciferase reporter assay		22438230	validated
mirtarbase	MIMAT0001413	hsa-miR-20b-5p	EFNB2	1948	ENSG00000125266	Luciferase reporter assay	Functional MTI	22438230	validated
mirtarbase	MIMAT0001413	hsa-miR-20b-5p	EPHB4	2050	ENSG00000196411	Luciferase reporter assay		22438230	validated
mirtarbase	MIMAT0001413	hsa-miR-20b-5p	EPHB4	2050	ENSG00000196411	Luciferase reporter assay	Functional MTI	22438230	validated
mirtarbase	MIMAT0001413	hsa-miR-20b-5p	LIMK1	3984	ENSG00000106683	Immunoblot//Luciferase reporter assay//qRT-PCR		27292025	validated
mirtarbase	MIMAT0001413	hsa-miR-20b-5p	LIMK1	3984	ENSG00000106683	Immunoblot//Luciferase reporter assay//qRT-PCR		23029228	validated
mirtarbase	MIMAT0001413	hsa-miR-20b-5p	LIMK1	3984	ENSG00000106683	Immunoblot//Luciferase reporter assay//qRT-PCR	Non-Functional MTI	23029228	validated
mirtarbase	MIMAT0001413	hsa-miR-20b-5p	FZD6	8323	ENSG00000164930	Luciferase reporter assay	Functional MTI	27698350	validated
mirtarbase	MIMAT0001413	hsa-miR-20b-5p	RB1CC1	9821	ENSG00000023287	Luciferase reporter assay		26829385	validated
mirtarbase	MIMAT0001413	hsa-miR-20b-5p	RB1CC1	9821	ENSG00000023287	Luciferase reporter assay	Functional MTI	26829385	validated
mirtarbase	MIMAT0001413	hsa-miR-20b-5p	BAMBI	25805	ENSG00000095739	Luciferase reporter assay//qRT-PCR//Other//westernblotting		25898012	validated
mirtarbase	MIMAT0001413	hsa-miR-20b-5p	BAMBI	25805	ENSG00000095739	Luciferase reporter assay//qRT-PCR//Other//westernblotting		31636010	validated
mirtarbase	MIMAT0001413	hsa-miR-20b-5p	BAMBI	25805	ENSG00000095739	Luciferase reporter assay//qRT-PCR//Other//westernblotting		21042576	validated
mirtarbase	MIMAT0001413	hsa-miR-20b-5p	BAMBI	25805	ENSG00000095739	Luciferase reporter assay//qRT-PCR	Functional MTI	21042576	validated
mirtarbase	MIMAT0001413	hsa-miR-20b-5p	MYLIP	29116	ENSG00000007944	Luciferase reporter assay//Western blot;Other//PAR-CLIP//HITS-CLIP		27292025	validated
mirtarbase	MIMAT0001413	hsa-miR-20b-5p	MYLIP	29116	ENSG00000007944	Luciferase reporter assay//Western blot;Other//PAR-CLIP//HITS-CLIP		23592263	validated
mirtarbase	MIMAT0001413	hsa-miR-20b-5p	MYLIP	29116	ENSG00000007944	Luciferase reporter assay//Western blot;Other//PAR-CLIP//HITS-CLIP		26701625	validated
mirtarbase	MIMAT0001413	hsa-miR-20b-5p	MYLIP	29116	ENSG00000007944	Luciferase reporter assay//Western blot;Other//PAR-CLIP//HITS-CLIP		17575136	validated
mirtarbase	MIMAT0001413	hsa-miR-20b-5p	MYLIP	29116	ENSG00000007944	Luciferase reporter assay//Western blot;Other//PAR-CLIP//HITS-CLIP		23313552	validated
mirtarbase	MIMAT0001413	hsa-miR-20b-5p	MYLIP	29116	ENSG00000007944	Luciferase reporter assay//Western blot;Other//PAR-CLIP//HITS-CLIP		24398324	validated
mirtarbase	MIMAT0001413	hsa-miR-20b-5p	MYLIP	29116	ENSG00000007944	Luciferase reporter assay//Western blot;Other//PAR-CLIP//HITS-CLIP		21572407	validated
mirtarbase	MIMAT0001413	hsa-miR-20b-5p	MYLIP	29116	ENSG00000007944	Luciferase reporter assay//Western blot;Other//PAR-CLIP//HITS-CLIP		23446348	validated
mirtarbase	MIMAT0001413	hsa-miR-20b-5p	MYLIP	29116	ENSG00000007944	Luciferase reporter assay//Western blot;Other//PAR-CLIP//HITS-CLIP		20371350	validated
mirtarbase	MIMAT0001413	hsa-miR-20b-5p	MYLIP	29116	ENSG00000007944	Luciferase reporter assay//Western blot;Other	Functional MTI	17575136	validated
mirtarbase	MIMAT0001413	hsa-miR-20b-5p	CRIM1	51232	ENSG00000150938	Luciferase reporter assay//qRT-PCR//Other		21042576	validated
mirtarbase	MIMAT0001413	hsa-miR-20b-5p	CRIM1	51232	ENSG00000150938	Luciferase reporter assay//qRT-PCR	Functional MTI	21042576	validated
mirtarbase	MIMAT0001413	hsa-miR-20b-5p	ARID4B	51742	ENSG00000054267	Luciferase reporter assay//Western blot;Other//HITS-CLIP//PAR-CLIP		23592263	validated
mirtarbase	MIMAT0001413	hsa-miR-20b-5p	ARID4B	51742	ENSG00000054267	Luciferase reporter assay//Western blot;Other//HITS-CLIP//PAR-CLIP		22473208	validated
mirtarbase	MIMAT0001413	hsa-miR-20b-5p	ARID4B	51742	ENSG00000054267	Luciferase reporter assay//Western blot;Other//HITS-CLIP//PAR-CLIP		17575136	validated
mirtarbase	MIMAT0001413	hsa-miR-20b-5p	ARID4B	51742	ENSG00000054267	Luciferase reporter assay//Western blot;Other//HITS-CLIP//PAR-CLIP		21572407	validated
mirtarbase	MIMAT0001413	hsa-miR-20b-5p	ARID4B	51742	ENSG00000054267	Luciferase reporter assay//Western blot;Other	Functional MTI	17575136	validated
mirtarbase	MIMAT0001413	hsa-miR-20b-5p	WNT9B	7484	ENSG00000276799	Luciferase reporter assay//Western blotting//qRT-PCR		31867895	validated
mirtarbase	MIMAT0001413	hsa-miR-20b-5p	AKT3	10000	ENSG00000275199	Luciferase reporter assay//qRT-PCR//Western blot	Functional MTI	27421659	validated
mirtarbase	MIMAT0001413	hsa-miR-20b-5p	PTEN	5728	ENSG00000284792	Luciferase reporter assay//HITS-CLIP//qRT-PCR//westernblotting		22473208	validated
mirtarbase	MIMAT0001413	hsa-miR-20b-5p	PTEN	5728	ENSG00000284792	Luciferase reporter assay//HITS-CLIP//qRT-PCR//westernblotting		25364498	validated
mirtarbase	MIMAT0001413	hsa-miR-20b-5p	PTEN	5728	ENSG00000284792	Luciferase reporter assay//HITS-CLIP//qRT-PCR//westernblotting		32380791	validated
mirtarbase	MIMAT0001413	hsa-miR-20b-5p	PTEN	5728	ENSG00000284792	Luciferase reporter assay//HITS-CLIP//qRT-PCR//westernblotting		23945289	validated
mirtarbase	MIMAT0001413	hsa-miR-20b-5p	PTEN	5728	ENSG00000284792	Luciferase reporter assay	Functional MTI	25364498	validated
mirtarbase	MIMAT0001413	hsa-miR-20b-5p	PTEN	5728	ENSG00000284792	Luciferase reporter assay//qRT-PCR	Functional MTI	23945289	validated
mirtarbase	MIMAT0000281	hsa-miR-224-5p	EYA4	2070	ENSG00000112319	Immunofluorescence//In situ hybridization//Luciferase reporter assay//Northern blot//qRT-PCR//Western blot		20827281	validated
mirtarbase	MIMAT0000281	hsa-miR-224-5p	EYA4	2070	ENSG00000112319	Immunofluorescence//In situ hybridization//Luciferase reporter assay//Northern blot//qRT-PCR//Western blot	Functional MTI	20827281	validated
mirtarbase	MIMAT0000281	hsa-miR-224-5p	API5	8539	ENSG00000166181	Western blot//Luciferase reporter assay//qRT-PCR//Other		20029422	validated
mirtarbase	MIMAT0000281	hsa-miR-224-5p	API5	8539	ENSG00000166181	Western blot//Luciferase reporter assay//qRT-PCR//Other		18319255	validated
mirtarbase	MIMAT0000281	hsa-miR-224-5p	API5	8539	ENSG00000166181	Western blot//Luciferase reporter assay//qRT-PCR	Functional MTI	18319255	validated
mirtarbase	MIMAT0000281	hsa-miR-224-5p	HOXD10	3236	ENSG00000128710	Luciferase reporter assay//qRT-PCR//Western blot		24219032	validated
mirtarbase	MIMAT0000281	hsa-miR-224-5p	HOXD10	3236	ENSG00000128710	Luciferase reporter assay//qRT-PCR//Western blot	Functional MTI	24219032	validated
mirtarbase	MIMAT0000281	hsa-miR-224-5p	CASP7	840	ENSG00000165806	Luciferase reporter assay//qRT-PCR//Western blot		26307684	validated
mirtarbase	MIMAT0000281	hsa-miR-224-5p	CASP7	840	ENSG00000165806	Luciferase reporter assay//qRT-PCR//Western blot	Functional MTI	26307684	validated
mirtarbase	MIMAT0000281	hsa-miR-224-5p	CDC42	998	ENSG00000070831	Luciferase reporter assay//qRT-PCR//Western blot//Other//Microarray		24817781	validated
mirtarbase	MIMAT0000281	hsa-miR-224-5p	CDC42	998	ENSG00000070831	Luciferase reporter assay//qRT-PCR//Western blot//Other//Microarray		22989374	validated
mirtarbase	MIMAT0000281	hsa-miR-224-5p	CDC42	998	ENSG00000070831	Luciferase reporter assay//qRT-PCR//Western blot//Other//Microarray		20023705	validated
mirtarbase	MIMAT0000281	hsa-miR-224-5p	CDC42	998	ENSG00000070831	Luciferase reporter assay//qRT-PCR//Western blot	Functional MTI	20023705	validated
mirtarbase	MIMAT0000281	hsa-miR-224-5p	CASP3	836	ENSG00000164305	Luciferase reporter assay//Western blot		26307684	validated
mirtarbase	MIMAT0000281	hsa-miR-224-5p	CASP3	836	ENSG00000164305	Luciferase reporter assay//Western blot	Functional MTI	26307684	validated
mirtarbase	MIMAT0000281	hsa-miR-224-5p	KLK10	5655	ENSG00000129451	qRT-PCR//Luciferase reporter assay//Other		20354523	validated
mirtarbase	MIMAT0000281	hsa-miR-224-5p	KLK10	5655	ENSG00000129451	qRT-PCR//Luciferase reporter assay	Functional MTI	20354523	validated
mirtarbase	MIMAT0000281	hsa-miR-224-5p	CXCR4	7852	ENSG00000121966	Luciferase reporter assay//qRT-PCR//Western blot//Other		20023705	validated
mirtarbase	MIMAT0000281	hsa-miR-224-5p	CXCR4	7852	ENSG00000121966	Luciferase reporter assay//qRT-PCR//Western blot	Functional MTI	20023705	validated
mirtarbase	MIMAT0000281	hsa-miR-224-5p	CDH1	999	ENSG00000039068	qRT-PCR//Luciferase reporter assay//Western blot		25804630	validated
mirtarbase	MIMAT0000281	hsa-miR-224-5p	CDH1	999	ENSG00000039068	qRT-PCR//Luciferase reporter assay//Western blot		22989374	validated
mirtarbase	MIMAT0000281	hsa-miR-224-5p	CDH1	999	ENSG00000039068	Luciferase reporter assay//Western blot	Functional MTI	25804630	validated
mirtarbase	MIMAT0000281	hsa-miR-224-5p	AP2M1	1173	ENSG00000161203	Luciferase reporter assay//Other		20065103	validated
mirtarbase	MIMAT0000281	hsa-miR-224-5p	AP2M1	1173	ENSG00000161203	Luciferase reporter assay	Functional MTI	20065103	validated
mirtarbase	MIMAT0000281	hsa-miR-224-5p	TRIB1	10221	ENSG00000173334	Microarray/In situ hybridization//Luciferase reporter assay//Western blot //qRT-PCR		24382668	validated
mirtarbase	MIMAT0000281	hsa-miR-224-5p	TRIB1	10221	ENSG00000173334	Microarray/In situ hybridization//Luciferase reporter assay//Western blot //qRT-PCR	Functional MTI	24382668	validated
mirtarbase	MIMAT0000281	hsa-miR-224-5p	DIO1	1733	ENSG00000211452	Luciferase reporter assay//qRT-PCR//Western blot		21912701	validated
mirtarbase	MIMAT0000281	hsa-miR-224-5p	DIO1	1733	ENSG00000211452	Luciferase reporter assay//qRT-PCR//Western blot	Functional MTI	21912701	validated
mirtarbase	MIMAT0000281	hsa-miR-224-5p	EDNRA	1909	ENSG00000151617	Immunofluorescence//In situ hybridization//Luciferase reporter assay//Northern blot//qRT-PCR//Western blot		20827281	validated
mirtarbase	MIMAT0000281	hsa-miR-224-5p	EDNRA	1909	ENSG00000151617	Immunofluorescence//In situ hybridization//Luciferase reporter assay//Northern blot//qRT-PCR//Western blot	Functional MTI	20827281	validated
mirtarbase	MIMAT0000281	hsa-miR-224-5p	FXN	2395	ENSG00000165060	Luciferase reporter assay//Western blotting//RNA-seq//qRT-PCR		32291635	validated
mirtarbase	MIMAT0000281	hsa-miR-224-5p	MTOR	2475	ENSG00000198793	ChIP-seq//Immunofluorescence//Immunohistochemistry//Luciferase reporter assay//qRT-PCR//Western blot	Functional MTI	27315344	validated
mirtarbase	MIMAT0000281	hsa-miR-224-5p	GSK3B	2932	ENSG00000082701	Luciferase reporter assay	Functional MTI	25588771	validated
mirtarbase	MIMAT0000281	hsa-miR-224-5p	SMAD4	4089	ENSG00000141646	Luciferase reporter assay//Western blot//qRT-PCR		20118412	validated
mirtarbase	MIMAT0000281	hsa-miR-224-5p	SMAD4	4089	ENSG00000141646	Luciferase reporter assay//Western blot//qRT-PCR		25804630	validated
mirtarbase	MIMAT0000281	hsa-miR-224-5p	SMAD4	4089	ENSG00000141646	Luciferase reporter assay//Western blot//qRT-PCR		23922662	validated
mirtarbase	MIMAT0000281	hsa-miR-224-5p	SMAD4	4089	ENSG00000141646	Luciferase reporter assay//Western blot	Functional MTI	20118412	validated
mirtarbase	MIMAT0000281	hsa-miR-224-5p	SMAD4	4089	ENSG00000141646	Luciferase reporter assay//Western blot	Functional MTI	25804630	validated
mirtarbase	MIMAT0000281	hsa-miR-224-5p	PEBP1	5037	ENSG00000089220	Luciferase reporter assay//Flow//qRT-PCR//Western blot		25017365	validated
mirtarbase	MIMAT0000281	hsa-miR-224-5p	PEBP1	5037	ENSG00000089220	Luciferase reporter assay//Flow//qRT-PCR//Western blot		22809510	validated
mirtarbase	MIMAT0000281	hsa-miR-224-5p	PEBP1	5037	ENSG00000089220	Luciferase reporter assay	Functional MTI	22809510	validated
mirtarbase	MIMAT0000281	hsa-miR-224-5p	PEBP1	5037	ENSG00000089220	Flow//Luciferase reporter assay//qRT-PCR//Western blot	Functional MTI	25017365	validated
mirtarbase	MIMAT0000281	hsa-miR-224-5p	PTX3	5806	ENSG00000163661	Luciferase reporter assay//qRT-PCR//Western blot		24470395	validated
mirtarbase	MIMAT0000281	hsa-miR-224-5p	PTX3	5806	ENSG00000163661	Luciferase reporter assay//qRT-PCR//Western blot	Functional MTI	24470395	validated
mirtarbase	MIMAT0000281	hsa-miR-224-5p	RAC1	5879	ENSG00000136238	Luciferase reporter assay//Western blotting//Microarray//qRT-PCR		27222381	validated
mirtarbase	MIMAT0000281	hsa-miR-224-5p	RAC1	5879	ENSG00000136238	Luciferase reporter assay//Western blotting//Microarray//qRT-PCR		31897093	validated
mirtarbase	MIMAT0000281	hsa-miR-224-5p	RAC1	5879	ENSG00000136238	Luciferase reporter assay	Functional MTI	27222381	validated
mirtarbase	MIMAT0000281	hsa-miR-224-5p	TPD52	7163	ENSG00000076554	Luciferase reporter assay//qRT-PCR//Western blot		24768995	validated
mirtarbase	MIMAT0000281	hsa-miR-224-5p	TPD52	7163	ENSG00000076554	Luciferase reporter assay//qRT-PCR//Western blot	Functional MTI	24768995	validated
mirtarbase	MIMAT0000281	hsa-miR-224-5p	MBD2	8932	ENSG00000134046	ChIP-seq//In situ hybridization//Luciferase reporter assay//Microarray//qRT-PCR//Western blot		23770133	validated
mirtarbase	MIMAT0000281	hsa-miR-224-5p	MBD2	8932	ENSG00000134046	ChIP-seq//In situ hybridization//Luciferase reporter assay//Microarray//qRT-PCR//Western blot	Functional MTI	23770133	validated
mirtarbase	MIMAT0000281	hsa-miR-224-5p	TCEAL1	9338	ENSG00000172465	Flow//Luciferase reporter assay//Microarray//qRT-PCR//Western blot		23399735	validated
mirtarbase	MIMAT0000281	hsa-miR-224-5p	TCEAL1	9338	ENSG00000172465	Flow//Luciferase reporter assay//Microarray//qRT-PCR//Western blot	Functional MTI	23399735	validated
mirtarbase	MIMAT0000281	hsa-miR-224-5p	TCEAL1	9338	ENSG00000172465	Flow//Luciferase reporter assay//qRT-PCR//Western blot	Functional MTI	26343737	validated
mirtarbase	MIMAT0000281	hsa-miR-224-5p	RASSF8	11228	ENSG00000123094	ChIP-seq//Luciferase reporter assay//Northern blot//qRT-PCR//Western blot	Functional MTI	28173803	validated
mirtarbase	MIMAT0000281	hsa-miR-224-5p	PHLPP2	23035	ENSG00000040199	Immunofluorescence//Luciferase reporter assay//qRT-PCR//Western blot	Functional MTI	26245343	validated
mirtarbase	MIMAT0000281	hsa-miR-224-5p	NCOA6	23054	ENSG00000198646	Luciferase reporter assay//Other		20065103	validated
mirtarbase	MIMAT0000281	hsa-miR-224-5p	NCOA6	23054	ENSG00000198646	Luciferase reporter assay	Non-Functional MTI	20065103	validated
mirtarbase	MIMAT0000281	hsa-miR-224-5p	PHLPP1	23239	ENSG00000081913	Immunoprecipitaion//Luciferase reporter assay//Western blot		23846336	validated
mirtarbase	MIMAT0000281	hsa-miR-224-5p	PHLPP1	23239	ENSG00000081913	Immunoprecipitaion//Luciferase reporter assay//Western blot		26245343	validated
mirtarbase	MIMAT0000281	hsa-miR-224-5p	PHLPP1	23239	ENSG00000081913	Immunoprecipitaion//Luciferase reporter assay//Western blot	Functional MTI	23846336	validated
mirtarbase	MIMAT0000281	hsa-miR-224-5p	PHLPP1	23239	ENSG00000081913	Immunofluorescence//Luciferase reporter assay//qRT-PCR//Western blot	Functional MTI	26245343	validated
mirtarbase	MIMAT0000281	hsa-miR-224-5p	FOSB	2354	ENSG00000125740	Luciferase reporter assay//Other		20065103	validated
mirtarbase	MIMAT0000281	hsa-miR-224-5p	FOSB	2354	ENSG00000125740	Luciferase reporter assay	Non-Functional MTI	20065103	validated
mirtarbase	MIMAT0000281	hsa-miR-224-5p	NIT1	4817	ENSG00000158793	Luciferase reporter assay//Other		20065103	validated
mirtarbase	MIMAT0000281	hsa-miR-224-5p	NIT1	4817	ENSG00000158793	Luciferase reporter assay	Non-Functional MTI	20065103	validated
mirtarbase	MIMAT0000281	hsa-miR-224-5p	APLN	8862	ENSG00000171388	Luciferase reporter assay//qRT-PCR//Microarray//Western blot		25532941	validated
mirtarbase	MIMAT0000281	hsa-miR-224-5p	APLN	8862	ENSG00000171388	Luciferase reporter assay//qRT-PCR//Microarray//Western blot	Functional MTI	25532941	validated
mirtarbase	MIMAT0000095	hsa-miR-96-5p	BDNF	627	ENSG00000176697	Luciferase reporter assay//qRT-PCR	Functional MTI	25955435	validated
mirtarbase	MIMAT0000095	hsa-miR-96-5p	KRAS	3845	ENSG00000133703	Immunoblot//Immunohistochemistry//Northern blot//Quantitative proteomic approach//Western blot//Sequencing//Reporter assay;Western blot;qRT-PCR;Other//Luciferas		20610624	validated
mirtarbase	MIMAT0000095	hsa-miR-96-5p	KRAS	3845	ENSG00000133703	Immunoblot//Immunohistochemistry//Northern blot//Quantitative proteomic approach//Western blot//Sequencing//Reporter assay;Western blot;qRT-PCR;Other//Luciferas		23752186	validated
mirtarbase	MIMAT0000095	hsa-miR-96-5p	KRAS	3845	ENSG00000133703	Immunoblot//Immunohistochemistry//Northern blot//Quantitative proteomic approach//Western blot//Sequencing//Reporter assay;Western blot;qRT-PCR;Other//Luciferas		20371350	validated
mirtarbase	MIMAT0000095	hsa-miR-96-5p	KRAS	3845	ENSG00000133703	Immunoblot//Immunohistochemistry//Northern blot//Quantitative proteomic approach//Western blot//Sequencing//Reporter assay;Western blot;qRT-PCR;Other//Luciferas		25256312	validated
mirtarbase	MIMAT0000095	hsa-miR-96-5p	KRAS	3845	ENSG00000133703	Immunoblot//Immunohistochemistry//Northern blot//Quantitative proteomic approach//Western blot//Sequencing//Reporter assay;Western blot;qRT-PCR;Other//Luciferas		33973871	validated
mirtarbase	MIMAT0000095	hsa-miR-96-5p	KRAS	3845	ENSG00000133703	Luciferase reporter assay//qRT-PCR//Western blot	Functional MTI	23752186	validated
mirtarbase	MIMAT0000095	hsa-miR-96-5p	ZEB1	6935	ENSG00000148516	Immunoblot//Luciferase reporter assay//qRT-PCR//Western blot		24277930	validated
mirtarbase	MIMAT0000095	hsa-miR-96-5p	ZEB1	6935	ENSG00000148516	Immunoblot//Luciferase reporter assay//qRT-PCR//Western blot	Functional MTI	24277930	validated
mirtarbase	MIMAT0000095	hsa-miR-96-5p	CCND1	595	ENSG00000110092	PAR-CLIP//luciferasereporterassay//qrt-pcr		23592263	validated
mirtarbase	MIMAT0000095	hsa-miR-96-5p	CCND1	595	ENSG00000110092	PAR-CLIP//luciferasereporterassay//qrt-pcr		31822509	validated
mirtarbase	MIMAT0000095	hsa-miR-96-5p	CDKN1A	1026	ENSG00000124762	Luciferase reporter assay//Microarray//qRT-PCR//Western blot//Other		26582573	validated
mirtarbase	MIMAT0000095	hsa-miR-96-5p	CDKN1A	1026	ENSG00000124762	Luciferase reporter assay//Microarray//qRT-PCR//Western blot//Other		19422085	validated
mirtarbase	MIMAT0000095	hsa-miR-96-5p	CDKN1A	1026	ENSG00000124762	Luciferase reporter assay//Microarray//qRT-PCR//Western blot	Functional MTI	19422085	validated
mirtarbase	MIMAT0000095	hsa-miR-96-5p	CDKN1A	1026	ENSG00000124762	Luciferase reporter assay//Western blot	Functional MTI	26582573	validated
mirtarbase	MIMAT0000095	hsa-miR-96-5p	ADCY6	112	ENSG00000174233	Luciferase reporter assay//Other//Sequencing		20371350	validated
mirtarbase	MIMAT0000095	hsa-miR-96-5p	ADCY6	112	ENSG00000174233	Luciferase reporter assay//Other//Sequencing		17597072	validated
mirtarbase	MIMAT0000095	hsa-miR-96-5p	ADCY6	112	ENSG00000174233	Luciferase reporter assay	Functional MTI	17597072	validated
mirtarbase	MIMAT0000095	hsa-miR-96-5p	MITF	4286	ENSG00000187098	Luciferase reporter assay//Other		17597072	validated
mirtarbase	MIMAT0000095	hsa-miR-96-5p	MITF	4286	ENSG00000187098	Luciferase reporter assay	Functional MTI	17597072	validated
mirtarbase	MIMAT0000095	hsa-miR-96-5p	SNAI2	6591	ENSG00000019549	Immunoblot//Luciferase reporter assay//qRT-PCR//Western blot		24277930	validated
mirtarbase	MIMAT0000095	hsa-miR-96-5p	SNAI2	6591	ENSG00000019549	Immunoblot//Luciferase reporter assay//qRT-PCR//Western blot	Functional MTI	24277930	validated
mirtarbase	MIMAT0000095	hsa-miR-96-5p	PIK3R1	5295	ENSG00000145675	Luciferase reporter assay//Western blotting//qRT-PCR		32968049	validated
mirtarbase	MIMAT0000095	hsa-miR-96-5p	RECK	8434	ENSG00000122707	PAR-CLIP//Luciferase reporter assay//qRT-PCR//Western blot		21572407	validated
mirtarbase	MIMAT0000095	hsa-miR-96-5p	RECK	8434	ENSG00000122707	PAR-CLIP//Luciferase reporter assay//qRT-PCR//Western blot		26609496	validated
mirtarbase	MIMAT0000095	hsa-miR-96-5p	RECK	8434	ENSG00000122707	PAR-CLIP//Luciferase reporter assay//qRT-PCR//Western blot		24366472	validated
mirtarbase	MIMAT0000095	hsa-miR-96-5p	RECK	8434	ENSG00000122707	Luciferase reporter assay//qRT-PCR//Western blot	Functional MTI	24366472	validated
mirtarbase	MIMAT0000095	hsa-miR-96-5p	TP53INP1	94241	ENSG00000164938	Luciferase reporter assay//qRT-PCR//Western blot	Functional MTI	25369914	validated
mirtarbase	MIMAT0000095	hsa-miR-96-5p	FOXO3	2309	ENSG00000118689	Luciferase reporter assay//qRT-PCR//Western blot//Other		31598681	validated
mirtarbase	MIMAT0000095	hsa-miR-96-5p	FOXO3	2309	ENSG00000118689	Luciferase reporter assay//qRT-PCR//Western blot//Other		21203424	validated
mirtarbase	MIMAT0000095	hsa-miR-96-5p	FOXO3	2309	ENSG00000118689	Luciferase reporter assay//qRT-PCR//Western blot//Other		25369914	validated
mirtarbase	MIMAT0000095	hsa-miR-96-5p	FOXO3	2309	ENSG00000118689	Luciferase reporter assay//qRT-PCR//Western blot//Other		32100957	validated
mirtarbase	MIMAT0000095	hsa-miR-96-5p	FOXO3	2309	ENSG00000118689	Luciferase reporter assay//qRT-PCR//Western blot	Functional MTI	21203424	validated
mirtarbase	MIMAT0000095	hsa-miR-96-5p	FOXO3	2309	ENSG00000118689	Luciferase reporter assay//qRT-PCR//Western blot	Functional MTI	25369914	validated
mirtarbase	MIMAT0000095	hsa-miR-96-5p	FOXO1	2308	ENSG00000150907	qRT-PCR//Luciferase reporter assay//Western blot//Immunohistochemistry//Northern blot//Other//Microarray//PAR-CLIP		23807165	validated
mirtarbase	MIMAT0000095	hsa-miR-96-5p	FOXO1	2308	ENSG00000150907	qRT-PCR//Luciferase reporter assay//Western blot//Immunohistochemistry//Northern blot//Other//Microarray//PAR-CLIP		26617698	validated
mirtarbase	MIMAT0000095	hsa-miR-96-5p	FOXO1	2308	ENSG00000150907	qRT-PCR//Luciferase reporter assay//Western blot//Immunohistochemistry//Northern blot//Other//Microarray//PAR-CLIP		22012620	validated
mirtarbase	MIMAT0000095	hsa-miR-96-5p	FOXO1	2308	ENSG00000150907	qRT-PCR//Luciferase reporter assay//Western blot//Immunohistochemistry//Northern blot//Other//Microarray//PAR-CLIP		25369914	validated
mirtarbase	MIMAT0000095	hsa-miR-96-5p	FOXO1	2308	ENSG00000150907	qRT-PCR//Luciferase reporter assay//Western blot//Immunohistochemistry//Northern blot//Other//Microarray//PAR-CLIP		20028871	validated
mirtarbase	MIMAT0000095	hsa-miR-96-5p	FOXO1	2308	ENSG00000150907	qRT-PCR//Luciferase reporter assay//Western blot//Immunohistochemistry//Northern blot//Other//Microarray//PAR-CLIP		19574223	validated
mirtarbase	MIMAT0000095	hsa-miR-96-5p	FOXO1	2308	ENSG00000150907	qRT-PCR//Luciferase reporter assay//Western blot	Functional MTI	19574223	validated
mirtarbase	MIMAT0000095	hsa-miR-96-5p	FOXO1	2308	ENSG00000150907	Luciferase reporter assay//qRT-PCR//Western blot	Functional MTI	26617698	validated
mirtarbase	MIMAT0000095	hsa-miR-96-5p	FOXO1	2308	ENSG00000150907	Luciferase reporter assay//qRT-PCR//Western blot	Functional MTI	25369914	validated
mirtarbase	MIMAT0000095	hsa-miR-96-5p	ALK	238	ENSG00000171094	Luciferase reporter assay//qRT-PCR//Western blot		22414602	validated
mirtarbase	MIMAT0000095	hsa-miR-96-5p	ALK	238	ENSG00000171094	Luciferase reporter assay//qRT-PCR//Western blot	Functional MTI	22414602	validated
mirtarbase	MIMAT0000095	hsa-miR-96-5p	SCARB1	949	ENSG00000073060	Luciferase reporter assay		23459944	validated
mirtarbase	MIMAT0000095	hsa-miR-96-5p	SCARB1	949	ENSG00000073060	Luciferase reporter assay	Functional MTI	23459944	validated
mirtarbase	MIMAT0000095	hsa-miR-96-5p	HBEGF	1839	ENSG00000113070	Immunofluorescence//Luciferase reporter assay//qRT-PCR//Western blotting		33973871	validated
mirtarbase	MIMAT0000095	hsa-miR-96-5p	FHL1	2273	ENSG00000022267	Luciferase reporter assay//qRT-PCR		33322515	validated
mirtarbase	MIMAT0000095	hsa-miR-96-5p	GDNF	2668	ENSG00000168621	In situ hybridization//Luciferase reporter assay	Functional MTI	26681446	validated
mirtarbase	MIMAT0000095	hsa-miR-96-5p	GSK3B	2932	ENSG00000082701	Immunohistochemistry//Luciferase reporter assay//Microarray//qRT-PCR//Western blot		24335145	validated
mirtarbase	MIMAT0000095	hsa-miR-96-5p	GSK3B	2932	ENSG00000082701	Immunohistochemistry//Luciferase reporter assay//Microarray//qRT-PCR//Western blot	Functional MTI	24335145	validated
mirtarbase	MIMAT0000095	hsa-miR-96-5p	PTPN9	5780	ENSG00000169410	Luciferase reporter assay//qRT-PCR//Western blot//Immunohistochemistry		27857177	validated
mirtarbase	MIMAT0000095	hsa-miR-96-5p	PTPN9	5780	ENSG00000169410	Luciferase reporter assay//qRT-PCR//Western blot//Immunohistochemistry	Functional MTI	27857177	validated
mirtarbase	MIMAT0000095	hsa-miR-96-5p	RAD51	5888	ENSG00000051180	Immunofluorescence//Luciferase reporter assay//qRT-PCR//Western blot		22761336	validated
mirtarbase	MIMAT0000095	hsa-miR-96-5p	RAD51	5888	ENSG00000051180	Immunofluorescence//Luciferase reporter assay//qRT-PCR//Western blot	Functional MTI	22761336	validated
mirtarbase	MIMAT0000095	hsa-miR-96-5p	SLC1A1	6505	ENSG00000106688	Immunohistochemistry//Luciferase reporter assay//qRT-PCR		24304186	validated
mirtarbase	MIMAT0000095	hsa-miR-96-5p	SLC1A1	6505	ENSG00000106688	Immunohistochemistry//Luciferase reporter assay//qRT-PCR	Functional MTI	24304186	validated
mirtarbase	MIMAT0000095	hsa-miR-96-5p	SLC6A6	6533	ENSG00000131389	Immunohistochemistry//Luciferase reporter assay//qRT-PCR		24304186	validated
mirtarbase	MIMAT0000095	hsa-miR-96-5p	SLC6A6	6533	ENSG00000131389	Immunohistochemistry//Luciferase reporter assay//qRT-PCR	Functional MTI	24304186	validated
mirtarbase	MIMAT0000095	hsa-miR-96-5p	MTSS1	9788	ENSG00000170873	Immunohistochemistry//Luciferase reporter assay//qRT-PCR//Western blot		2662933	validated
mirtarbase	MIMAT0000095	hsa-miR-96-5p	MTSS1	9788	ENSG00000170873	Immunohistochemistry//Luciferase reporter assay//qRT-PCR//Western blot	Functional MTI	2662933	validated
mirtarbase	MIMAT0000095	hsa-miR-96-5p	ZDHHC5	25921	ENSG00000156599	Luciferase reporter assay//Western blotting//qRT-PCR//Flow cytometry		31885423	validated
mirtarbase	MIMAT0000095	hsa-miR-96-5p	REV1	51455	ENSG00000135945	Immunofluorescence//Luciferase reporter assay//qRT-PCR//Western blot		22761336	validated
mirtarbase	MIMAT0000095	hsa-miR-96-5p	REV1	51455	ENSG00000135945	Immunofluorescence//Luciferase reporter assay//qRT-PCR//Western blot	Functional MTI	22761336	validated
mirtarbase	MIMAT0000095	hsa-miR-96-5p	TRIB3	57761	ENSG00000101255	Immunoblot//Luciferase reporter assay//qRT-PCR		24375867	validated
mirtarbase	MIMAT0000095	hsa-miR-96-5p	TRIB3	57761	ENSG00000101255	Immunoblot//Luciferase reporter assay//qRT-PCR	Functional MTI	24375867	validated
mirtarbase	MIMAT0000095	hsa-miR-96-5p	SYCP1	6847	ENSG00000198765	Luciferase reporter assay		23313552	validated
mirtarbase	MIMAT0000095	hsa-miR-96-5p	SYCP1	6847	ENSG00000198765	Luciferase reporter assay	Functional MTI	23313552	validated
mirtarbase	MIMAT0000095	hsa-miR-96-5p	IARS1	3376	ENSG00000196305	Luciferase reporter assay		23583389	validated
mirtarbase	MIMAT0000095	hsa-miR-96-5p	IARS1	3376	ENSG00000196305	Luciferase reporter assay	Functional MTI	23583389	validated
mirtarbase	MIMAT0000259	hsa-miR-182-5p	BDNF	627	ENSG00000176697	Luciferase reporter assay//qRT-PCR	Functional MTI	25955435	validated
mirtarbase	MIMAT0000259	hsa-miR-182-5p	CLOCK	9575	ENSG00000134852	Luciferase reporter assay//qRT-PCR//Other		20656788	validated
mirtarbase	MIMAT0000259	hsa-miR-182-5p	CLOCK	9575	ENSG00000134852	Luciferase reporter assay//qRT-PCR	Functional MTI	20656788	validated
mirtarbase	MIMAT0000259	hsa-miR-182-5p	BCL2	596	ENSG00000171791	Flow//Luciferase reporter assay//qRT-PCR//Western blot		22848417	validated
mirtarbase	MIMAT0000259	hsa-miR-182-5p	BCL2	596	ENSG00000171791	Flow//Luciferase reporter assay//qRT-PCR//Western blot		23936432	validated
mirtarbase	MIMAT0000259	hsa-miR-182-5p	BCL2	596	ENSG00000171791	Flow//Luciferase reporter assay//qRT-PCR//Western blot	Functional MTI	22848417	validated
mirtarbase	MIMAT0000259	hsa-miR-182-5p	THBS1	7057	ENSG00000137801	Luciferase reporter assay		24053448	validated
mirtarbase	MIMAT0000259	hsa-miR-182-5p	THBS1	7057	ENSG00000137801	Luciferase reporter assay	Functional MTI	24053448	validated
mirtarbase	MIMAT0000259	hsa-miR-182-5p	PDCD4	27250	ENSG00000150593	Luciferase reporter assay//qRT-PCR//Western blot		23877371	validated
mirtarbase	MIMAT0000259	hsa-miR-182-5p	PDCD4	27250	ENSG00000150593	Luciferase reporter assay//qRT-PCR//Western blot		23296900	validated
mirtarbase	MIMAT0000259	hsa-miR-182-5p	PDCD4	27250	ENSG00000150593	Luciferase reporter assay//qRT-PCR//Western blot	Functional MTI	23296900	validated
mirtarbase	MIMAT0000259	hsa-miR-182-5p	PDCD4	27250	ENSG00000150593	Luciferase reporter assay	Functional MTI	23877371	validated
mirtarbase	MIMAT0000259	hsa-miR-182-5p	RARG	5916	ENSG00000172819	Luciferase reporter assay//Western blot//Other		19782699	validated
mirtarbase	MIMAT0000259	hsa-miR-182-5p	RARG	5916	ENSG00000172819	Luciferase reporter assay//Western blot	Functional MTI	19782699	validated
mirtarbase	MIMAT0000259	hsa-miR-182-5p	CDKN1A	1026	ENSG00000124762	qRT-PCR//Luciferase reporter assay//Western blot//Other		20190813	validated
mirtarbase	MIMAT0000259	hsa-miR-182-5p	CDKN1A	1026	ENSG00000124762	qRT-PCR//Luciferase reporter assay//Western blot	Non-Functional MTI	20190813	validated
mirtarbase	MIMAT0000259	hsa-miR-182-5p	CDKN1B	1027	ENSG00000111276	Luciferase reporter assay		23249749	validated
mirtarbase	MIMAT0000259	hsa-miR-182-5p	CDKN1B	1027	ENSG00000111276	Luciferase reporter assay	Functional MTI	23249749	validated
mirtarbase	MIMAT0000259	hsa-miR-182-5p	ADCY6	112	ENSG00000174233	Luciferase reporter assay//qRT-PCR//Other		17597072	validated
mirtarbase	MIMAT0000259	hsa-miR-182-5p	ADCY6	112	ENSG00000174233	Luciferase reporter assay//qRT-PCR//Other		20656788	validated
mirtarbase	MIMAT0000259	hsa-miR-182-5p	ADCY6	112	ENSG00000174233	Luciferase reporter assay	Functional MTI	17597072	validated
mirtarbase	MIMAT0000259	hsa-miR-182-5p	ADCY6	112	ENSG00000174233	Luciferase reporter assay//qRT-PCR	Functional MTI	20656788	validated
mirtarbase	MIMAT0000259	hsa-miR-182-5p	MITF	4286	ENSG00000187098	Luciferase reporter assay//Western blot//Flow//qRT-PCR//Other		22848417	validated
mirtarbase	MIMAT0000259	hsa-miR-182-5p	MITF	4286	ENSG00000187098	Luciferase reporter assay//Western blot//Flow//qRT-PCR//Other		17597072	validated
mirtarbase	MIMAT0000259	hsa-miR-182-5p	MITF	4286	ENSG00000187098	Luciferase reporter assay//Western blot//Flow//qRT-PCR//Other		19188590	validated
mirtarbase	MIMAT0000259	hsa-miR-182-5p	MITF	4286	ENSG00000187098	Luciferase reporter assay//Western blot//Flow//qRT-PCR//Other		19935707	validated
mirtarbase	MIMAT0000259	hsa-miR-182-5p	MITF	4286	ENSG00000187098	Luciferase reporter assay	Functional MTI	17597072	validated
mirtarbase	MIMAT0000259	hsa-miR-182-5p	MITF	4286	ENSG00000187098	Flow//Luciferase reporter assay//qRT-PCR//Western blot	Functional MTI	22848417	validated
mirtarbase	MIMAT0000259	hsa-miR-182-5p	CADM1	23705	ENSG00000182985	Luciferase reporter assay//qRT-PCR//Western blot		24445397	validated
mirtarbase	MIMAT0000259	hsa-miR-182-5p	CADM1	23705	ENSG00000182985	Luciferase reporter assay//qRT-PCR//Western blot	Functional MTI	24445397	validated
mirtarbase	MIMAT0000259	hsa-miR-182-5p	SNAI2	6591	ENSG00000019549	Luciferase reporter assay		23354685	validated
mirtarbase	MIMAT0000259	hsa-miR-182-5p	SNAI2	6591	ENSG00000019549	Luciferase reporter assay	Functional MTI	23354685	validated
mirtarbase	MIMAT0000259	hsa-miR-182-5p	RECK	8434	ENSG00000122707	Luciferase reporter assay//qRT-PCR//Western blot//PAR-CLIP		23383207	validated
mirtarbase	MIMAT0000259	hsa-miR-182-5p	RECK	8434	ENSG00000122707	Luciferase reporter assay//qRT-PCR//Western blot//PAR-CLIP		23333633	validated
mirtarbase	MIMAT0000259	hsa-miR-182-5p	RECK	8434	ENSG00000122707	Luciferase reporter assay//qRT-PCR//Western blot//PAR-CLIP		21572407	validated
mirtarbase	MIMAT0000259	hsa-miR-182-5p	RECK	8434	ENSG00000122707	Luciferase reporter assay//qRT-PCR//Western blot//PAR-CLIP		23226455	validated
mirtarbase	MIMAT0000259	hsa-miR-182-5p	RECK	8434	ENSG00000122707	Luciferase reporter assay//qRT-PCR//Western blot//PAR-CLIP		26609496	validated
mirtarbase	MIMAT0000259	hsa-miR-182-5p	RECK	8434	ENSG00000122707	Luciferase reporter assay//qRT-PCR//Western blot	Functional MTI	23333633	validated
mirtarbase	MIMAT0000259	hsa-miR-182-5p	RECK	8434	ENSG00000122707	Luciferase reporter assay	Functional MTI	23226455	validated
mirtarbase	MIMAT0000259	hsa-miR-182-5p	RECK	8434	ENSG00000122707	Luciferase reporter assay	Functional MTI	23383207	validated
mirtarbase	MIMAT0000259	hsa-miR-182-5p	CCND2	894	ENSG00000118971	Flow//Luciferase reporter assay//qRT-PCR//Western blot		22848417	validated
mirtarbase	MIMAT0000259	hsa-miR-182-5p	CCND2	894	ENSG00000118971	Flow//Luciferase reporter assay//qRT-PCR//Western blot	Functional MTI	22848417	validated
mirtarbase	MIMAT0000259	hsa-miR-182-5p	TP53INP1	94241	ENSG00000164938	Luciferase reporter assay//qRT-PCR//Western blot		24447717	validated
mirtarbase	MIMAT0000259	hsa-miR-182-5p	TP53INP1	94241	ENSG00000164938	Luciferase reporter assay//qRT-PCR//Western blot	Functional MTI	24447717	validated
mirtarbase	MIMAT0000259	hsa-miR-182-5p	FOXO3	2309	ENSG00000118689	Luciferase reporter assay//Western blot//Other		19935707	validated
mirtarbase	MIMAT0000259	hsa-miR-182-5p	FOXO3	2309	ENSG00000118689	Luciferase reporter assay//Western blot//Other		23262295	validated
mirtarbase	MIMAT0000259	hsa-miR-182-5p	FOXO3	2309	ENSG00000118689	Luciferase reporter assay//Western blot//Other		19188590	validated
mirtarbase	MIMAT0000259	hsa-miR-182-5p	FOXO3	2309	ENSG00000118689	Luciferase reporter assay//Western blot	Functional MTI	19188590	validated
mirtarbase	MIMAT0000259	hsa-miR-182-5p	FOXO3	2309	ENSG00000118689	Luciferase reporter assay	Functional MTI	23262295	validated
mirtarbase	MIMAT0000259	hsa-miR-182-5p	FOXO1	2308	ENSG00000150907	qRT-PCR//Luciferase reporter assay//Western blot//Other//Immunohistochemistry//Microarray//PAR-CLIP		22012620	validated
mirtarbase	MIMAT0000259	hsa-miR-182-5p	FOXO1	2308	ENSG00000150907	qRT-PCR//Luciferase reporter assay//Western blot//Other//Immunohistochemistry//Microarray//PAR-CLIP		24865442	validated
mirtarbase	MIMAT0000259	hsa-miR-182-5p	FOXO1	2308	ENSG00000150907	qRT-PCR//Luciferase reporter assay//Western blot//Other//Immunohistochemistry//Microarray//PAR-CLIP		19574223	validated
mirtarbase	MIMAT0000259	hsa-miR-182-5p	FOXO1	2308	ENSG00000150907	qRT-PCR//Luciferase reporter assay//Western blot	Functional MTI	19574223	validated
mirtarbase	MIMAT0000259	hsa-miR-182-5p	FBXW7	55294	ENSG00000109670	Luciferase reporter assay//Western blot		25269767	validated
mirtarbase	MIMAT0000259	hsa-miR-182-5p	FBXW7	55294	ENSG00000109670	Luciferase reporter assay//Western blot	Functional MTI	25269767	validated
mirtarbase	MIMAT0000259	hsa-miR-182-5p	SATB2	23314	ENSG00000119042	Luciferase reporter assay//QRTPCR//Western blot	Functional MTI	24884732	validated
mirtarbase	MIMAT0000259	hsa-miR-182-5p	LRRC4	64101	ENSG00000128594	qRT-PCR//Immunohistochemistry//Luciferase reporter assay		24404152	validated
mirtarbase	MIMAT0000259	hsa-miR-182-5p	LRRC4	64101	ENSG00000128594	qRT-PCR//Immunohistochemistry//Luciferase reporter assay	Functional MTI	24404152	validated
mirtarbase	MIMAT0000259	hsa-miR-182-5p	ATF1	466	ENSG00000123268	Luciferase reporter assay		23249749	validated
mirtarbase	MIMAT0000259	hsa-miR-182-5p	ATF1	466	ENSG00000123268	Luciferase reporter assay	Functional MTI	23249749	validated
mirtarbase	MIMAT0000259	hsa-miR-182-5p	BARD1	580	ENSG00000138376	Luciferase reporter assay		23249749	validated
mirtarbase	MIMAT0000259	hsa-miR-182-5p	BARD1	580	ENSG00000138376	Luciferase reporter assay	Functional MTI	23249749	validated
mirtarbase	MIMAT0000259	hsa-miR-182-5p	CYLD	1540	ENSG00000083799	Luciferase reporter assay//qRT-PCR//Western blot		23006329	validated
mirtarbase	MIMAT0000259	hsa-miR-182-5p	CYLD	1540	ENSG00000083799	Luciferase reporter assay//qRT-PCR//Western blot	Functional MTI	23006329	validated
mirtarbase	MIMAT0000259	hsa-miR-182-5p	TSC22D3	1831	ENSG00000157514	Luciferase reporter assay//qRT-PCR//Other		20656788	validated
mirtarbase	MIMAT0000259	hsa-miR-182-5p	TSC22D3	1831	ENSG00000157514	Luciferase reporter assay//qRT-PCR	Functional MTI	20656788	validated
mirtarbase	MIMAT0000259	hsa-miR-182-5p	FGF9	2254	ENSG00000102678	Luciferase reporter assay//Western blot//microarray		22917588	validated
mirtarbase	MIMAT0000259	hsa-miR-182-5p	FGF9	2254	ENSG00000102678	Luciferase reporter assay//Western blot//microarray		32102688	validated
mirtarbase	MIMAT0000259	hsa-miR-182-5p	FGF9	2254	ENSG00000102678	Luciferase reporter assay//Western blot	Functional MTI	22917588	validated
mirtarbase	MIMAT0000259	hsa-miR-182-5p	FOXF2	2295	ENSG00000137273	Luciferase reporter assay		23383207	validated
mirtarbase	MIMAT0000259	hsa-miR-182-5p	FOXF2	2295	ENSG00000137273	Luciferase reporter assay	Functional MTI	23383207	validated
mirtarbase	MIMAT0000259	hsa-miR-182-5p	GPX4	2879	ENSG00000167468	Luciferase reporter assay//Western blotting//qRT-PCR//In situ hybridization		33116120	validated
mirtarbase	MIMAT0000259	hsa-miR-182-5p	GSK3B	2932	ENSG00000082701	Immunohistochemistry//Luciferase reporter assay//Microarray//qRT-PCR//Western blot		33468167	validated
mirtarbase	MIMAT0000259	hsa-miR-182-5p	GSK3B	2932	ENSG00000082701	Immunohistochemistry//Luciferase reporter assay//Microarray//qRT-PCR//Western blot		24335145	validated
mirtarbase	MIMAT0000259	hsa-miR-182-5p	GSK3B	2932	ENSG00000082701	Immunohistochemistry//Luciferase reporter assay//Microarray//qRT-PCR//Western blot	Functional MTI	24335145	validated
mirtarbase	MIMAT0000259	hsa-miR-182-5p	HOXA9	3205	ENSG00000078399	PAR-CLIP//luciferasereporterassay//westernblotting//qrt-pcr		31906958	validated
mirtarbase	MIMAT0000259	hsa-miR-182-5p	HOXA9	3205	ENSG00000078399	PAR-CLIP//luciferasereporterassay//westernblotting//qrt-pcr		21572407	validated
mirtarbase	MIMAT0000259	hsa-miR-182-5p	SMAD4	4089	ENSG00000141646	Luciferase reporter assay		23226455	validated
mirtarbase	MIMAT0000259	hsa-miR-182-5p	SMAD4	4089	ENSG00000141646	Luciferase reporter assay	Functional MTI	23226455	validated
mirtarbase	MIMAT0000259	hsa-miR-182-5p	PCDH8	5100	ENSG00000136099	Luciferase reporter assay	Functional MTI	27246830	validated
mirtarbase	MIMAT0000259	hsa-miR-182-5p	PDK4	5166	ENSG00000004799	Luciferase reporter assay//qRT-PCR//Western blot	Functional MTI	27396327	validated
mirtarbase	MIMAT0000259	hsa-miR-182-5p	PFN1	5216	ENSG00000108518	Luciferase reporter assay//PAR-CLIP		26701625	validated
mirtarbase	MIMAT0000259	hsa-miR-182-5p	PFN1	5216	ENSG00000108518	Luciferase reporter assay//PAR-CLIP		23430586	validated
mirtarbase	MIMAT0000259	hsa-miR-182-5p	PFN1	5216	ENSG00000108518	Luciferase reporter assay//PAR-CLIP		23446348	validated
mirtarbase	MIMAT0000259	hsa-miR-182-5p	PFN1	5216	ENSG00000108518	Luciferase reporter assay//PAR-CLIP		24398324	validated
mirtarbase	MIMAT0000259	hsa-miR-182-5p	PFN1	5216	ENSG00000108518	Luciferase reporter assay//PAR-CLIP		21572407	validated
mirtarbase	MIMAT0000259	hsa-miR-182-5p	PFN1	5216	ENSG00000108518	Luciferase reporter assay//PAR-CLIP		22012620	validated
mirtarbase	MIMAT0000259	hsa-miR-182-5p	PFN1	5216	ENSG00000108518	Luciferase reporter assay	Functional MTI	23430586	validated
mirtarbase	MIMAT0000259	hsa-miR-182-5p	TIAM1	7074	ENSG00000156299	Luciferase reporter assay//qRT-PCR//Western blot	Functional MTI	25973950	validated
mirtarbase	MIMAT0000259	hsa-miR-182-5p	CREB5	9586	ENSG00000146592	Luciferase reporter assay		23249749	validated
mirtarbase	MIMAT0000259	hsa-miR-182-5p	CREB5	9586	ENSG00000146592	Luciferase reporter assay	Functional MTI	23249749	validated
mirtarbase	MIMAT0000259	hsa-miR-182-5p	MTSS1	9788	ENSG00000170873	Luciferase reporter assay		22322863	validated
mirtarbase	MIMAT0000259	hsa-miR-182-5p	MTSS1	9788	ENSG00000170873	Luciferase reporter assay		23383207	validated
mirtarbase	MIMAT0000259	hsa-miR-182-5p	MTSS1	9788	ENSG00000170873	Luciferase reporter assay		23474751	validated
mirtarbase	MIMAT0000259	hsa-miR-182-5p	MTSS1	9788	ENSG00000170873	Luciferase reporter assay		22681717	validated
mirtarbase	MIMAT0000259	hsa-miR-182-5p	MTSS1	9788	ENSG00000170873	Luciferase reporter assay	Functional MTI	22322863	validated
mirtarbase	MIMAT0000259	hsa-miR-182-5p	MTSS1	9788	ENSG00000170873	Luciferase reporter assay	Functional MTI	22681717	validated
mirtarbase	MIMAT0000259	hsa-miR-182-5p	MTSS1	9788	ENSG00000170873	Luciferase reporter assay	Functional MTI	23383207	validated
mirtarbase	MIMAT0000259	hsa-miR-182-5p	MTSS1	9788	ENSG00000170873	Luciferase reporter assay	Functional MTI	23474751	validated
mirtarbase	MIMAT0000259	hsa-miR-182-5p	FLOT1	10211	ENSG00000223654	CLASH//Immunohistochemistry//qRT-PCR//Western blot//luciferase reporter assays		23622248	validated
mirtarbase	MIMAT0000259	hsa-miR-182-5p	FLOT1	10211	ENSG00000223654	Immunohistochemistry//qRT-PCR//Western blot//luciferase reporter assays	Functional MTI	24886554	validated
mirtarbase	MIMAT0000259	hsa-miR-182-5p	NDRG1	10397	ENSG00000104419	Luciferase reporter assay		23874837	validated
mirtarbase	MIMAT0000259	hsa-miR-182-5p	NDRG1	10397	ENSG00000104419	Luciferase reporter assay	Functional MTI	23874837	validated
mirtarbase	MIMAT0000259	hsa-miR-182-5p	CHL1	10752	ENSG00000134121	Luciferase reporter assay/QRTPCR///Western blot	Functional MTI	24971532	validated
mirtarbase	MIMAT0000259	hsa-miR-182-5p	NRN1	51299	ENSG00000124785	Luciferase reporter assay	Functional MTI	26622652	validated
mirtarbase	MIMAT0000259	hsa-miR-182-5p	TCEAL7	56849	ENSG00000182916	Luciferase reporter assay//qRT-PCR//Western blot		24021963	validated
mirtarbase	MIMAT0000259	hsa-miR-182-5p	TCEAL7	56849	ENSG00000182916	Luciferase reporter assay//qRT-PCR//Western blot	Functional MTI	24021963	validated
mirtarbase	MIMAT0000259	hsa-miR-182-5p	ARRDC3	57561	ENSG00000113369	Luciferase reporter assay		27109471	validated
mirtarbase	MIMAT0000259	hsa-miR-182-5p	ARRDC3	57561	ENSG00000113369	Luciferase reporter assay	Functional MTI	27109471	validated
mirtarbase	MIMAT0000259	hsa-miR-182-5p	TRIM8	81603	ENSG00000171206	Luciferase reporter assay//qRT-PCR//Western blot	Functional MTI	28280352	validated
mirtarbase	MIMAT0000259	hsa-miR-182-5p	ZFAND4	93550	ENSG00000172671	Immunofluorescence//Immunohistochemistry//Luciferase reporter assay//Microarray//qRT-PCR//Western blot		25682742	validated
mirtarbase	MIMAT0000259	hsa-miR-182-5p	ZFAND4	93550	ENSG00000172671	Immunofluorescence//Immunohistochemistry//Luciferase reporter assay//Microarray//qRT-PCR//Western blot	Functional MTI	25682742	validated
mirtarbase	MIMAT0000259	hsa-miR-182-5p	UBAC2	337867	ENSG00000134882	Luciferase reporter assay//Western blotting//Immunohistochemistry (IHC)//Immunofluorescence//In situ hybridization//Flow cytometry		32913183	validated
mirtarbase	MIMAT0000259	hsa-miR-182-5p	CHEK2	11200	ENSG00000183765	Luciferase reporter assay		23249749	validated
mirtarbase	MIMAT0000259	hsa-miR-182-5p	CHEK2	11200	ENSG00000183765	Luciferase reporter assay	Functional MTI	23249749	validated
mirtarbase	MIMAT0000259	hsa-miR-182-5p	NTM	50863	ENSG00000182667	Luciferase reporter assay//Western blot		22917588	validated
mirtarbase	MIMAT0000259	hsa-miR-182-5p	NTM	50863	ENSG00000182667	Luciferase reporter assay//Western blot	Functional MTI	22917588	validated
mirtarbase	MIMAT0000259	hsa-miR-182-5p	TP53BP1	7158	ENSG00000067369	Luciferase reporter assay		23249749	validated
mirtarbase	MIMAT0000259	hsa-miR-182-5p	TP53BP1	7158	ENSG00000067369	Luciferase reporter assay	Functional MTI	23249749	validated
mirtarbase	MIMAT0000259	hsa-miR-182-5p	UQCRFS1	7386	ENSG00000169021	Flow//Luciferase reporter assay//qRT-PCR//Western blot	Functional MTI	27476169	validated
mirtarbase	MIMAT0000259	hsa-miR-182-5p	APLN	8862	ENSG00000171388	Luciferase reporter assay//Western blotting//qRT-PCR		32099369	validated
mirtarbase	MIMAT0000259	hsa-miR-182-5p	DLL4	54567	ENSG00000128917	Luciferase reporter assay//qRT-PCR//Western blotting		31996265	validated
mirtarbase	MIMAT0000259	hsa-miR-182-5p	ULBP2	80328	ENSG00000131015	Luciferase reporter assay//qRT-PCR//Western blot		23956116	validated
mirtarbase	MIMAT0000259	hsa-miR-182-5p	ULBP2	80328	ENSG00000131015	Luciferase reporter assay//qRT-PCR//Western blot	Functional MTI	23956116	validated
mirtarbase	MIMAT0000259	hsa-miR-182-5p	CASP2	835	ENSG00000106144	Luciferase reporter assay//Western blotting//Microarray//qRT-PCR//Flow cytometry//ELISA		31897103	validated
mirtarbase	MIMAT0000259	hsa-miR-182-5p	SMARCD3	6604	ENSG00000082014	Luciferase reporter assay		23249749	validated
mirtarbase	MIMAT0000259	hsa-miR-182-5p	SMARCD3	6604	ENSG00000082014	Luciferase reporter assay	Functional MTI	23249749	validated
mirtarbase	MIMAT0000259	hsa-miR-182-5p	GREM1	26585	ENSG00000276886	Luciferase reporter assay//qRT-PCR		33962391	validated
mirtarbase	MIMAT0000259	hsa-miR-182-5p	RAD17	5884	ENSG00000276618	Luciferase reporter assay		23249749	validated
mirtarbase	MIMAT0000259	hsa-miR-182-5p	RAD17	5884	ENSG00000276618	Luciferase reporter assay	Functional MTI	23249749	validated
mirtarbase	MIMAT0000259	hsa-miR-182-5p	PTEN	5728	ENSG00000284792	Luciferase reporter assay//Microarray//qRT-PCR//Western blot		24867318	validated
mirtarbase	MIMAT0000259	hsa-miR-182-5p	PTEN	5728	ENSG00000284792	Luciferase reporter assay//Microarray//qRT-PCR//Western blot	Functional MTI	24867318	validated
mirtarbase	MIMAT0000259	hsa-miR-182-5p				Luciferase reporter assay//Western blotting//Immunoprecipitaion (IP)//Immunofluorescence//qRT-PCR//Flow cytometry		31996265	validated
mirtarbase	MIMAT0000686	hsa-miR-34c-5p	MYCN	4613	ENSG00000134323	Luciferase reporter assay//Western blot		22020437	validated
mirtarbase	MIMAT0000686	hsa-miR-34c-5p	MYCN	4613	ENSG00000134323	Luciferase reporter assay//Western blot	Functional MTI	22020437	validated
mirtarbase	MIMAT0000686	hsa-miR-34c-5p	NOTCH1	4851	ENSG00000148400	Luciferase reporter assay//Microarray//qRT-PCR//Western blot		22498974	validated
mirtarbase	MIMAT0000686	hsa-miR-34c-5p	NOTCH1	4851	ENSG00000148400	Luciferase reporter assay//Microarray//qRT-PCR//Western blot		23955600	validated
mirtarbase	MIMAT0000686	hsa-miR-34c-5p	NOTCH1	4851	ENSG00000148400	Luciferase reporter assay//Microarray//qRT-PCR//Western blot	Functional MTI	22498974	validated
mirtarbase	MIMAT0000686	hsa-miR-34c-5p	NOTCH1	4851	ENSG00000148400	Luciferase reporter assay//qRT-PCR//Western blot	Functional MTI	23955600	validated
mirtarbase	MIMAT0000686	hsa-miR-34c-5p	BCL2	596	ENSG00000171791	Luciferase reporter assay//qRT-PCR//Western blot//Other		26795575	validated
mirtarbase	MIMAT0000686	hsa-miR-34c-5p	BCL2	596	ENSG00000171791	Luciferase reporter assay//qRT-PCR//Western blot//Other		24960059	validated
mirtarbase	MIMAT0000686	hsa-miR-34c-5p	BCL2	596	ENSG00000171791	Luciferase reporter assay//qRT-PCR//Western blot//Other		20130964	validated
mirtarbase	MIMAT0000686	hsa-miR-34c-5p	BCL2	596	ENSG00000171791	Luciferase reporter assay//qRT-PCR//Western blot//Other		18803879	validated
mirtarbase	MIMAT0000686	hsa-miR-34c-5p	BCL2	596	ENSG00000171791	Luciferase reporter assay//qRT-PCR//Western blot	Functional MTI	18803879	validated
mirtarbase	MIMAT0000686	hsa-miR-34c-5p	E2F3	1871	ENSG00000112242	Luciferase reporter assay//Western blot//Other//Immunocytochemistry//Immunofluorescence//qRT-PCR//PAR-CLIP		20371350	validated
mirtarbase	MIMAT0000686	hsa-miR-34c-5p	E2F3	1871	ENSG00000112242	Luciferase reporter assay//Western blot//Other//Immunocytochemistry//Immunofluorescence//qRT-PCR//PAR-CLIP		23983607	validated
mirtarbase	MIMAT0000686	hsa-miR-34c-5p	E2F3	1871	ENSG00000112242	Luciferase reporter assay//Western blot//Other//Immunocytochemistry//Immunofluorescence//qRT-PCR//PAR-CLIP		19461653	validated
mirtarbase	MIMAT0000686	hsa-miR-34c-5p	E2F3	1871	ENSG00000112242	Luciferase reporter assay//Western blot//Other//Immunocytochemistry//Immunofluorescence//qRT-PCR//PAR-CLIP		18768788	validated
mirtarbase	MIMAT0000686	hsa-miR-34c-5p	E2F3	1871	ENSG00000112242	Luciferase reporter assay//Western blot//Other//Immunocytochemistry//Immunofluorescence//qRT-PCR//PAR-CLIP		25846116	validated
mirtarbase	MIMAT0000686	hsa-miR-34c-5p	E2F3	1871	ENSG00000112242	Luciferase reporter assay//Western blot//Other//Immunocytochemistry//Immunofluorescence//qRT-PCR//PAR-CLIP		20130964	validated
mirtarbase	MIMAT0000686	hsa-miR-34c-5p	E2F3	1871	ENSG00000112242	Luciferase reporter assay	Functional MTI	19461653	validated
mirtarbase	MIMAT0000686	hsa-miR-34c-5p	E2F3	1871	ENSG00000112242	Luciferase reporter assay//Western blot	Functional MTI	18768788	validated
mirtarbase	MIMAT0000686	hsa-miR-34c-5p	E2F3	1871	ENSG00000112242	Immunocytochemistry//Immunofluorescence//Luciferase reporter assay//qRT-PCR//Western blot	Functional MTI	23983607	validated
mirtarbase	MIMAT0000686	hsa-miR-34c-5p	VEZT	55591	ENSG00000028203	Luciferase reporter assay//qRT-PCR//Western blot		21156161	validated
mirtarbase	MIMAT0000686	hsa-miR-34c-5p	VEZT	55591	ENSG00000028203	Luciferase reporter assay//qRT-PCR//Western blot	Functional MTI	21156161	validated
mirtarbase	MIMAT0000686	hsa-miR-34c-5p	AXL	558	ENSG00000167601	ChIP-seq//Luciferase reporter assay//Microarray//qRT-PCR//Western blot	Functional MTI	26667302	validated
mirtarbase	MIMAT0000686	hsa-miR-34c-5p	AXL	558	ENSG00000167601	Luciferase reporter assay//qRT-PCR	Functional MTI	26287733	validated
mirtarbase	MIMAT0000686	hsa-miR-34c-5p	RARG	5916	ENSG00000172819	Luciferase reporter assay//qRT-PCR		23097316	validated
mirtarbase	MIMAT0000686	hsa-miR-34c-5p	RARG	5916	ENSG00000172819	Luciferase reporter assay//qRT-PCR	Functional MTI	23097316	validated
mirtarbase	MIMAT0000686	hsa-miR-34c-5p	SOX4	6659	ENSG00000124766	Immunohistochemistry (IHC)//Luciferase reporter assay//qRT-PCR//Western blotting		32586280	validated
mirtarbase	MIMAT0000686	hsa-miR-34c-5p	MYC	4609	ENSG00000136997	Luciferase reporter assay//Other//Immunoprecipitaion//Microarray//qRT-PCR//Western blot//TRAP		20212154	validated
mirtarbase	MIMAT0000686	hsa-miR-34c-5p	MYC	4609	ENSG00000136997	Luciferase reporter assay//Other//Immunoprecipitaion//Microarray//qRT-PCR//Western blot//TRAP		19461653	validated
mirtarbase	MIMAT0000686	hsa-miR-34c-5p	MYC	4609	ENSG00000136997	Luciferase reporter assay//Other//Immunoprecipitaion//Microarray//qRT-PCR//Western blot//TRAP		22585994	validated
mirtarbase	MIMAT0000686	hsa-miR-34c-5p	MYC	4609	ENSG00000136997	Luciferase reporter assay//Other//Immunoprecipitaion//Microarray//qRT-PCR//Western blot//TRAP		24510096	validated
mirtarbase	MIMAT0000686	hsa-miR-34c-5p	MYC	4609	ENSG00000136997	Luciferase reporter assay	Functional MTI	19461653	validated
mirtarbase	MIMAT0000686	hsa-miR-34c-5p	MYC	4609	ENSG00000136997	Immunoprecipitaion//Luciferase reporter assay//Microarray//qRT-PCR//Western blot	Functional MTI	22585994	validated
mirtarbase	MIMAT0000686	hsa-miR-34c-5p	HMGB1	3146	ENSG00000189403	Luciferase reporter assay//Western blotting//qRT-PCR		32157741	validated
mirtarbase	MIMAT0000686	hsa-miR-34c-5p	CDK4	1019	ENSG00000135446	Luciferase reporter assay//Microarray//Western blot//RTPCR//Other//rna-seq		33748099	validated
mirtarbase	MIMAT0000686	hsa-miR-34c-5p	CDK4	1019	ENSG00000135446	Luciferase reporter assay//Microarray//Western blot//RTPCR//Other//rna-seq		19461653	validated
mirtarbase	MIMAT0000686	hsa-miR-34c-5p	CDK4	1019	ENSG00000135446	Luciferase reporter assay//Microarray//Western blot//RTPCR//Other//rna-seq		20130964	validated
mirtarbase	MIMAT0000686	hsa-miR-34c-5p	CDK4	1019	ENSG00000135446	Luciferase reporter assay//Microarray//Western blot//RTPCR//Other//rna-seq		20924086	validated
mirtarbase	MIMAT0000686	hsa-miR-34c-5p	CDK4	1019	ENSG00000135446	Luciferase reporter assay	Functional MTI	19461653	validated
mirtarbase	MIMAT0000686	hsa-miR-34c-5p	NOTCH4	4855	ENSG00000238196	EMSA//Luciferase reporter assay//Western blot		22074923	validated
mirtarbase	MIMAT0000686	hsa-miR-34c-5p	NOTCH4	4855	ENSG00000238196	EMSA//Luciferase reporter assay//Western blot	Functional MTI	22074923	validated
mirtarbase	MIMAT0000686	hsa-miR-34c-5p	MET	4233	ENSG00000105976	Luciferase reporter assay//Microarray//Western blot//RTPCR//Other		20924086	validated
mirtarbase	MIMAT0000686	hsa-miR-34c-5p	MET	4233	ENSG00000105976	Luciferase reporter assay//Microarray//Western blot//RTPCR//Other		23922103	validated
mirtarbase	MIMAT0000686	hsa-miR-34c-5p	MET	4233	ENSG00000105976	Luciferase reporter assay//Microarray//Western blot//RTPCR//Other		22419847	validated
mirtarbase	MIMAT0000686	hsa-miR-34c-5p	MET	4233	ENSG00000105976	Luciferase reporter assay//Microarray//Western blot//RTPCR//Other		26795575	validated
mirtarbase	MIMAT0000686	hsa-miR-34c-5p	MET	4233	ENSG00000105976	Luciferase reporter assay//Microarray//Western blot//RTPCR//Other		20198305	validated
mirtarbase	MIMAT0000686	hsa-miR-34c-5p	MET	4233	ENSG00000105976	Luciferase reporter assay//Microarray//Western blot//RTPCR//Other		19461653	validated
mirtarbase	MIMAT0000686	hsa-miR-34c-5p	MET	4233	ENSG00000105976	Luciferase reporter assay	Functional MTI	19461653	validated
mirtarbase	MIMAT0000686	hsa-miR-34c-5p	MET	4233	ENSG00000105976	Luciferase reporter assay	Functional MTI	20198305	validated
mirtarbase	MIMAT0000686	hsa-miR-34c-5p	MET	4233	ENSG00000105976	Luciferase reporter assay	Functional MTI	22419847	validated
mirtarbase	MIMAT0000686	hsa-miR-34c-5p	MET	4233	ENSG00000105976	Luciferase reporter assay	Functional MTI	23922103	validated
mirtarbase	MIMAT0000686	hsa-miR-34c-5p	CDH1	999	ENSG00000039068	qRT-PCR//luciferasereporterassay//westernblotting		24367666	validated
mirtarbase	MIMAT0000686	hsa-miR-34c-5p	CDH1	999	ENSG00000039068	qRT-PCR//luciferasereporterassay//westernblotting		32586280	validated
mirtarbase	MIMAT0000686	hsa-miR-34c-5p	BMF	90427	ENSG00000104081	Immunoblot//Immunoprecipitaion//Luciferase reporter assay//qRT-PCR	Functional MTI	22370637	validated
mirtarbase	MIMAT0000686	hsa-miR-34c-5p	SNCA	6622	ENSG00000145335	Luciferase reporter assay//qRT-PCR//Western blot	Functional MTI	25541488	validated
mirtarbase	MIMAT0000686	hsa-miR-34c-5p	RUNX2	860	ENSG00000124813	Luciferase reporter assay//qRT-PCR//Western blot		23720736	validated
mirtarbase	MIMAT0000686	hsa-miR-34c-5p	RUNX2	860	ENSG00000124813	Luciferase reporter assay//qRT-PCR//Western blot	Functional MTI	23720736	validated
mirtarbase	MIMAT0000686	hsa-miR-34c-5p	CDH2	1000	ENSG00000170558	Immunohistochemistry (IHC)//Luciferase reporter assay//qRT-PCR//Western blotting		32586280	validated
mirtarbase	MIMAT0000686	hsa-miR-34c-5p	GABRA3	2556	ENSG00000011677	Luciferase reporter assay	Functional MTI	25766675	validated
mirtarbase	MIMAT0000686	hsa-miR-34c-5p	GRM7	2917	ENSG00000196277	Luciferase reporter assay	Functional MTI	25766675	validated
mirtarbase	MIMAT0000686	hsa-miR-34c-5p	HNF4A	3172	ENSG00000101076	Luciferase reporter assay		22232426	validated
mirtarbase	MIMAT0000686	hsa-miR-34c-5p	HNF4A	3172	ENSG00000101076	Luciferase reporter assay		23298640	validated
mirtarbase	MIMAT0000686	hsa-miR-34c-5p	HNF4A	3172	ENSG00000101076	Luciferase reporter assay	Functional MTI	22232426	validated
mirtarbase	MIMAT0000686	hsa-miR-34c-5p	HNF4A	3172	ENSG00000101076	Luciferase reporter assay	Functional MTI	23298640	validated
mirtarbase	MIMAT0000686	hsa-miR-34c-5p	MAZ	4150	ENSG00000103495	PAR-CLIP//Luciferase reporter assay//Western blot//immunofluorescence assays//qRT-PCR		26701625	validated
mirtarbase	MIMAT0000686	hsa-miR-34c-5p	MAZ	4150	ENSG00000103495	PAR-CLIP//Luciferase reporter assay//Western blot//immunofluorescence assays//qRT-PCR		28153728	validated
mirtarbase	MIMAT0000686	hsa-miR-34c-5p	MAZ	4150	ENSG00000103495	PAR-CLIP//Luciferase reporter assay//Western blot//immunofluorescence assays//qRT-PCR		23592263	validated
mirtarbase	MIMAT0000686	hsa-miR-34c-5p	MAZ	4150	ENSG00000103495	PAR-CLIP//Luciferase reporter assay//Western blot//immunofluorescence assays//qRT-PCR		25201524	validated
mirtarbase	MIMAT0000686	hsa-miR-34c-5p	MAZ	4150	ENSG00000103495	Luciferase reporter assay//Western blot//immunofluorescence assays//qRT-PCR	Functional MTI	25201524	validated
mirtarbase	MIMAT0000686	hsa-miR-34c-5p	MAZ	4150	ENSG00000103495	qRT-PCR//Western blot//Luciferase reporter assay	Functional MTI	28153728	validated
mirtarbase	MIMAT0000686	hsa-miR-34c-5p	PDGFRA	5156	ENSG00000134853	In situ hybridization//Luciferase reporter assay//qRT-PCR//Western blot		23805317	validated
mirtarbase	MIMAT0000686	hsa-miR-34c-5p	PDGFRA	5156	ENSG00000134853	In situ hybridization//Luciferase reporter assay//qRT-PCR//Western blot	Functional MTI	23805317	validated
mirtarbase	MIMAT0000686	hsa-miR-34c-5p	PDGFRB	5159	ENSG00000113721	In situ hybridization//Luciferase reporter assay//qRT-PCR//Western blot		23805317	validated
mirtarbase	MIMAT0000686	hsa-miR-34c-5p	PDGFRB	5159	ENSG00000113721	In situ hybridization//Luciferase reporter assay//qRT-PCR//Western blot	Functional MTI	23805317	validated
mirtarbase	MIMAT0000686	hsa-miR-34c-5p	SNAI1	6615	ENSG00000124216	Luciferase reporter assay//qRT-PCR//Western blot		22134354	validated
mirtarbase	MIMAT0000686	hsa-miR-34c-5p	SNAI1	6615	ENSG00000124216	Luciferase reporter assay//qRT-PCR//Western blot	Functional MTI	22134354	validated
mirtarbase	MIMAT0000686	hsa-miR-34c-5p	SOX2	6657	ENSG00000181449	Luciferase reporter assay//Western blot//qrt-pcr		32586280	validated
mirtarbase	MIMAT0000686	hsa-miR-34c-5p	SOX2	6657	ENSG00000181449	Luciferase reporter assay//Western blot//qrt-pcr		22020437	validated
mirtarbase	MIMAT0000686	hsa-miR-34c-5p	SOX2	6657	ENSG00000181449	Luciferase reporter assay//Western blot	Functional MTI	22020437	validated
mirtarbase	MIMAT0000686	hsa-miR-34c-5p	SYT1	6857	ENSG00000067715	FACS//Immunofluorescence//Luciferase reporter assay//qRT-PCR//Western blotting		32092796	validated
mirtarbase	MIMAT0000686	hsa-miR-34c-5p	UNG	7374	ENSG00000076248	Luciferase reporter assay		23228472	validated
mirtarbase	MIMAT0000686	hsa-miR-34c-5p	UNG	7374	ENSG00000076248	Luciferase reporter assay	Functional MTI	23228472	validated
mirtarbase	MIMAT0000686	hsa-miR-34c-5p	YY1	7528	ENSG00000100811	Flow//Luciferase reporter assay//qRT-PCR//Western blot		24970812	validated
mirtarbase	MIMAT0000686	hsa-miR-34c-5p	YY1	7528	ENSG00000100811	Flow//Luciferase reporter assay//qRT-PCR//Western blot	Functional MTI	24970812	validated
mirtarbase	MIMAT0000686	hsa-miR-34c-5p	CLDN1	9076	ENSG00000163347	Immunohistochemistry (IHC)//Luciferase reporter assay//qRT-PCR//Western blotting		32586280	validated
mirtarbase	MIMAT0000686	hsa-miR-34c-5p	CCNE2	9134	ENSG00000175305	Luciferase reporter assay//Other//PAR-CLIP		23446348	validated
mirtarbase	MIMAT0000686	hsa-miR-34c-5p	CCNE2	9134	ENSG00000175305	Luciferase reporter assay//Other//PAR-CLIP		20130964	validated
mirtarbase	MIMAT0000686	hsa-miR-34c-5p	CCNE2	9134	ENSG00000175305	Luciferase reporter assay//Other//PAR-CLIP		19461653	validated
mirtarbase	MIMAT0000686	hsa-miR-34c-5p	CCNE2	9134	ENSG00000175305	Luciferase reporter assay	Functional MTI	19461653	validated
mirtarbase	MIMAT0000686	hsa-miR-34c-5p	GABBR2	9568	ENSG00000136928	Luciferase reporter assay	Functional MTI	25766675	validated
mirtarbase	MIMAT0000686	hsa-miR-34c-5p	GIT1	28964	ENSG00000108262	Immunohistochemistry//Luciferase reporter assay//Western blot		27698902	validated
mirtarbase	MIMAT0000686	hsa-miR-34c-5p	GIT1	28964	ENSG00000108262	Immunohistochemistry//Luciferase reporter assay//Western blot	Functional MTI	27698902	validated
mirtarbase	MIMAT0000686	hsa-miR-34c-5p	GALNT7	51809	ENSG00000109586	Luciferase reporter assay//qRT-PCR//Western blot		24482044	validated
mirtarbase	MIMAT0000686	hsa-miR-34c-5p	GALNT7	51809	ENSG00000109586	Luciferase reporter assay//qRT-PCR//Western blot	Functional MTI	24482044	validated
mirtarbase	MIMAT0000686	hsa-miR-34c-5p	TGIF2	60436	ENSG00000118707	ELISA//Luciferase reporter assay//qRT-PCR//Western blot	Functional MTI	26722295	validated
mirtarbase	MIMAT0000686	hsa-miR-34c-5p	NANOG	79923	ENSG00000111704	Luciferase reporter assay//Western blot		22020437	validated
mirtarbase	MIMAT0000686	hsa-miR-34c-5p	NANOG	79923	ENSG00000111704	Luciferase reporter assay//Western blot	Functional MTI	22020437	validated
mirtarbase	MIMAT0000686	hsa-miR-34c-5p	NCOA1	8648	ENSG00000084676	Luciferase reporter assay//Western blotting//qRT-PCR//ELISA		33842985	validated
mirtarbase	MIMAT0000686	hsa-miR-34c-5p	FOSL1	8061	ENSG00000175592	Immunoblot//Luciferase reporter assay//qRT-PCR		23001043	validated
mirtarbase	MIMAT0000686	hsa-miR-34c-5p	FOSL1	8061	ENSG00000175592	Immunoblot//Luciferase reporter assay//qRT-PCR		26701625	validated
mirtarbase	MIMAT0000686	hsa-miR-34c-5p	FOSL1	8061	ENSG00000175592	Immunoblot//Luciferase reporter assay//qRT-PCR	Functional MTI	23001043	validated
mirtarbase	MIMAT0000686	hsa-miR-34c-5p	ULBP2	80328	ENSG00000131015	Flow//Luciferase reporter assay//Western blot		26701625	validated
mirtarbase	MIMAT0000686	hsa-miR-34c-5p	ULBP2	80328	ENSG00000131015	Flow//Luciferase reporter assay//Western blot		22102694	validated
mirtarbase	MIMAT0000686	hsa-miR-34c-5p	ULBP2	80328	ENSG00000131015	Flow//Luciferase reporter assay//Western blot	Functional MTI	22102694	validated
mirtarbase	MIMAT0000686	hsa-miR-34c-5p	MAPT	4137	ENSG00000276155	Luciferase reporter assay		23423488	validated
mirtarbase	MIMAT0000686	hsa-miR-34c-5p	MAPT	4137	ENSG00000276155	Luciferase reporter assay	Functional MTI	23423488	validated
mirtarbase	MIMAT0000686	hsa-miR-34c-5p	MUC2	4583	ENSG00000278466	Immunohistochemistry//Immunoprecipitaion//Luciferase reporter assay//qRT-PCR//Western blot	Functional MTI	27835575	validated
mirtarbase	MIMAT0000686	hsa-miR-34c-5p	ZAP70	7535	ENSG00000291603	Immunoblot//Luciferase reporter assay		21205967	validated
mirtarbase	MIMAT0000686	hsa-miR-34c-5p	ZAP70	7535	ENSG00000291603	Immunoblot//Luciferase reporter assay	Functional MTI	21205967	validated
mirtarbase	MIMAT0000261	hsa-miR-183-5p	KIF2A	3796	ENSG00000068796	Immunoblot//Immunocytochemistry//Luciferase reporter assay//qRT-PCR//Reporter assay;Other		19940135	validated
mirtarbase	MIMAT0000261	hsa-miR-183-5p	KIF2A	3796	ENSG00000068796	Immunoblot//Immunocytochemistry//Luciferase reporter assay//qRT-PCR//Reporter assay;Other	Functional MTI	19940135	validated
mirtarbase	MIMAT0000261	hsa-miR-183-5p	PDCD4	27250	ENSG00000150593	Luciferase reporter assay//qRT-PCR//Western blot//Other//rna-seq		25211657	validated
mirtarbase	MIMAT0000261	hsa-miR-183-5p	PDCD4	27250	ENSG00000150593	Luciferase reporter assay//qRT-PCR//Western blot//Other//rna-seq		26063221	validated
mirtarbase	MIMAT0000261	hsa-miR-183-5p	PDCD4	27250	ENSG00000150593	Luciferase reporter assay//qRT-PCR//Western blot//Other//rna-seq		25356105	validated
mirtarbase	MIMAT0000261	hsa-miR-183-5p	PDCD4	27250	ENSG00000150593	Luciferase reporter assay//qRT-PCR//Western blot//Other//rna-seq		27476679	validated
mirtarbase	MIMAT0000261	hsa-miR-183-5p	PDCD4	27250	ENSG00000150593	Luciferase reporter assay//qRT-PCR//Western blot//Other//rna-seq		33078826	validated
mirtarbase	MIMAT0000261	hsa-miR-183-5p	PDCD4	27250	ENSG00000150593	Luciferase reporter assay//qRT-PCR//Western blot//Other//rna-seq		20602797	validated
mirtarbase	MIMAT0000261	hsa-miR-183-5p	PDCD4	27250	ENSG00000150593	Luciferase reporter assay//qRT-PCR//Western blot//Other//rna-seq		34180760	validated
mirtarbase	MIMAT0000261	hsa-miR-183-5p	PDCD4	27250	ENSG00000150593	Luciferase reporter assay//qRT-PCR//Western blot	Functional MTI	20602797	validated
mirtarbase	MIMAT0000261	hsa-miR-183-5p	PDCD4	27250	ENSG00000150593	Luciferase reporter assay//qRT-PCR	Functional MTI	25211657	validated
mirtarbase	MIMAT0000261	hsa-miR-183-5p	PDCD4	27250	ENSG00000150593	Luciferase reporter assay//qRT-PCR//Western blot	Functional MTI	27476679	validated
mirtarbase	MIMAT0000261	hsa-miR-183-5p	PDCD4	27250	ENSG00000150593	Luciferase reporter assay	Functional MTI	26063221	validated
mirtarbase	MIMAT0000261	hsa-miR-183-5p	ZEB1	6935	ENSG00000148516	Immunoblot//Luciferase reporter assay//qRT-PCR//Western blot		24277930	validated
mirtarbase	MIMAT0000261	hsa-miR-183-5p	ZEB1	6935	ENSG00000148516	Immunoblot//Luciferase reporter assay//qRT-PCR//Western blot	Functional MTI	24277930	validated
mirtarbase	MIMAT0000261	hsa-miR-183-5p	SNAI2	6591	ENSG00000019549	Immunoblot//Luciferase reporter assay//qRT-PCR//Western blot		24277930	validated
mirtarbase	MIMAT0000261	hsa-miR-183-5p	SNAI2	6591	ENSG00000019549	Immunoblot//Luciferase reporter assay//qRT-PCR//Western blot	Functional MTI	24277930	validated
mirtarbase	MIMAT0000261	hsa-miR-183-5p	BMI1	648	ENSG00000168283	Luciferase reporter assay//qRT-PCR//Western blot		25295122	validated
mirtarbase	MIMAT0000261	hsa-miR-183-5p	BMI1	648	ENSG00000168283	Luciferase reporter assay//qRT-PCR//Western blot	Functional MTI	25295122	validated
mirtarbase	MIMAT0000261	hsa-miR-183-5p	EZR	7430	ENSG00000092820	Luciferase reporter assay//Other//Flow//Immunohistochemistry//qRT-PCR//Western blot		19935707	validated
mirtarbase	MIMAT0000261	hsa-miR-183-5p	EZR	7430	ENSG00000092820	Luciferase reporter assay//Other//Flow//Immunohistochemistry//qRT-PCR//Western blot		24352761	validated
mirtarbase	MIMAT0000261	hsa-miR-183-5p	EZR	7430	ENSG00000092820	Luciferase reporter assay//Other//Flow//Immunohistochemistry//qRT-PCR//Western blot		25337200	validated
mirtarbase	MIMAT0000261	hsa-miR-183-5p	EZR	7430	ENSG00000092820	Luciferase reporter assay//Other//Flow//Immunohistochemistry//qRT-PCR//Western blot		18840437	validated
mirtarbase	MIMAT0000261	hsa-miR-183-5p	EZR	7430	ENSG00000092820	Luciferase reporter assay	Functional MTI	18840437	validated
mirtarbase	MIMAT0000261	hsa-miR-183-5p	EZR	7430	ENSG00000092820	Flow//Immunohistochemistry//Luciferase reporter assay//qRT-PCR//Western blot	Functional MTI	25337200	validated
mirtarbase	MIMAT0000261	hsa-miR-183-5p	FOXO1	2308	ENSG00000150907	Immunohistochemistry//Northern blot//qRT-PCR//Western blot//Other//PAR-CLIP//Luciferase reporter assay		22012620	validated
mirtarbase	MIMAT0000261	hsa-miR-183-5p	FOXO1	2308	ENSG00000150907	Immunohistochemistry//Northern blot//qRT-PCR//Western blot//Other//PAR-CLIP//Luciferase reporter assay		20028871	validated
mirtarbase	MIMAT0000261	hsa-miR-183-5p	FOXO1	2308	ENSG00000150907	Immunohistochemistry//Northern blot//qRT-PCR//Western blot//Other//PAR-CLIP//Luciferase reporter assay		34036107	validated
mirtarbase	MIMAT0000261	hsa-miR-183-5p	FOXO1	2308	ENSG00000150907	Immunohistochemistry//Northern blot//qRT-PCR//Western blot//Other//PAR-CLIP//Luciferase reporter assay		24368418	validated
mirtarbase	MIMAT0000261	hsa-miR-183-5p	FOXO1	2308	ENSG00000150907	Luciferase reporter assay//qRT-PCR//Western blot	Functional MTI	24368418	validated
mirtarbase	MIMAT0000261	hsa-miR-183-5p	EGR1	1958	ENSG00000120738	Luciferase reporter assay		21118966	validated
mirtarbase	MIMAT0000261	hsa-miR-183-5p	EGR1	1958	ENSG00000120738	Luciferase reporter assay	Functional MTI	21118966	validated
mirtarbase	MIMAT0000261	hsa-miR-183-5p	GSK3B	2932	ENSG00000082701	Immunohistochemistry//Luciferase reporter assay//Microarray//qRT-PCR//Western blot		24335145	validated
mirtarbase	MIMAT0000261	hsa-miR-183-5p	GSK3B	2932	ENSG00000082701	Immunohistochemistry//Luciferase reporter assay//Microarray//qRT-PCR//Western blot	Functional MTI	24335145	validated
mirtarbase	MIMAT0000261	hsa-miR-183-5p	HMOX1	3162	ENSG00000100292	Luciferase reporter assay//qRT-PCR//Western blotting		32602850	validated
mirtarbase	MIMAT0000261	hsa-miR-183-5p	IDH2	3418	ENSG00000182054	Immunocytochemistry//Luciferase reporter assay//qRT-PCR		23263745	validated
mirtarbase	MIMAT0000261	hsa-miR-183-5p	IDH2	3418	ENSG00000182054	Immunocytochemistry//Luciferase reporter assay//qRT-PCR	Functional MTI	23263745	validated
mirtarbase	MIMAT0000261	hsa-miR-183-5p	ITGB1	3688	ENSG00000150093	Immunoblot//Immunocytochemistry//Luciferase reporter assay//qRT-PCR//Reporter assay;Other		19940135	validated
mirtarbase	MIMAT0000261	hsa-miR-183-5p	ITGB1	3688	ENSG00000150093	Immunoblot//Immunocytochemistry//Luciferase reporter assay//qRT-PCR//Reporter assay;Other	Functional MTI	19940135	validated
mirtarbase	MIMAT0000261	hsa-miR-183-5p	SMAD4	4089	ENSG00000141646	Immunohistochemistry//Luciferase reporter assay//qRT-PCR//Western blot//PAR-CLIP		23538390	validated
mirtarbase	MIMAT0000261	hsa-miR-183-5p	SMAD4	4089	ENSG00000141646	Immunohistochemistry//Luciferase reporter assay//qRT-PCR//Western blot//PAR-CLIP		20371350	validated
mirtarbase	MIMAT0000261	hsa-miR-183-5p	SMAD4	4089	ENSG00000141646	Immunohistochemistry//Luciferase reporter assay//qRT-PCR//Western blot	Functional MTI	23538390	validated
mirtarbase	MIMAT0000261	hsa-miR-183-5p	NFIL3	4783	ENSG00000165030	Luciferase reporter assay//qRT-PCR		24423866	validated
mirtarbase	MIMAT0000261	hsa-miR-183-5p	NFIL3	4783	ENSG00000165030	Luciferase reporter assay//qRT-PCR	Functional MTI	24423866	validated
mirtarbase	MIMAT0000261	hsa-miR-183-5p	PPP2CB	5516	ENSG00000104695	Luciferase reporter assay//Western blot//qRT-PCR		25152390	validated
mirtarbase	MIMAT0000261	hsa-miR-183-5p	PPP2CB	5516	ENSG00000104695	Luciferase reporter assay//Western blot//qRT-PCR	Functional MTI	25152390	validated
mirtarbase	MIMAT0000261	hsa-miR-183-5p	AKAP12	9590	ENSG00000131016	Immunohistochemistry//Luciferase reporter assay//Microarray//qRT-PCR//Western blot		20979053	validated
mirtarbase	MIMAT0000261	hsa-miR-183-5p	AKAP12	9590	ENSG00000131016	Immunohistochemistry//Luciferase reporter assay//Microarray//qRT-PCR//Western blot		31632079	validated
mirtarbase	MIMAT0000261	hsa-miR-183-5p	AKAP12	9590	ENSG00000131016	Immunohistochemistry//Luciferase reporter assay//Microarray//qRT-PCR//Western blot	Functional MTI	20979053	validated
mirtarbase	MIMAT0000261	hsa-miR-183-5p	DKK3	27122	ENSG00000050165	Immunohistochemistry//Luciferase reporter assay//qRT-PCR//Western blot		23538390	validated
mirtarbase	MIMAT0000261	hsa-miR-183-5p	DKK3	27122	ENSG00000050165	Immunohistochemistry//Luciferase reporter assay//qRT-PCR//Western blot	Functional MTI	23538390	validated
mirtarbase	MIMAT0000261	hsa-miR-183-5p	AANAT	15	ENSG00000129673	Luciferase reporter assay//qRT-PCR		24423866	validated
mirtarbase	MIMAT0000261	hsa-miR-183-5p	AANAT	15	ENSG00000129673	Luciferase reporter assay//qRT-PCR	Functional MTI	24423866	validated
mirtarbase	MIMAT0000261	hsa-miR-183-5p	ZFPM1	161882	ENSG00000179588	ELISA//Immunohistochemistry//Immunoprecipitaion//Luciferase reporter assay//Microarray//qRT-PCR//Western blot		24762440	validated
mirtarbase	MIMAT0000261	hsa-miR-183-5p	ZFPM1	161882	ENSG00000179588	ELISA//Immunohistochemistry//Immunoprecipitaion//Luciferase reporter assay//Microarray//qRT-PCR//Western blot	Functional MTI	24762440	validated
mirtarbase	MIMAT0000261	hsa-miR-183-5p	PTPA	5524	ENSG00000119383	Luciferase reporter assay//Western blot//qRT-PCR		25152390	validated
mirtarbase	MIMAT0000261	hsa-miR-183-5p	PTPA	5524	ENSG00000119383	Luciferase reporter assay//Western blot//qRT-PCR	Functional MTI	25152390	validated
mirtarbase	MIMAT0000261	hsa-miR-183-5p	LRP6	4040	ENSG00000281324	Luciferase reporter assay//Western blot		24289859	validated
mirtarbase	MIMAT0000261	hsa-miR-183-5p	LRP6	4040	ENSG00000281324	Luciferase reporter assay//Western blot	Functional MTI	24289859	validated
mirtarbase	MIMAT0000261	hsa-miR-183-5p	PCLAF	9768	ENSG00000166803	Luciferase reporter assay//Microarray//qRT-PCR	Functional MTI	26322309	validated
mirtarbase	MIMAT0000692	hsa-miR-30e-5p	NOTCH1	4851	ENSG00000148400	Luciferase reporter assay//qRT-PCR//Western blot		24029422	validated
mirtarbase	MIMAT0000692	hsa-miR-30e-5p	NOTCH1	4851	ENSG00000148400	Luciferase reporter assay//qRT-PCR//Western blot	Functional MTI	24029422	validated
mirtarbase	MIMAT0000692	hsa-miR-30e-5p	SOCS3	9021	ENSG00000184557	PAR-CLIP//luciferasereporterassay		32688283	validated
mirtarbase	MIMAT0000692	hsa-miR-30e-5p	SOCS3	9021	ENSG00000184557	PAR-CLIP//luciferasereporterassay		23592263	validated
mirtarbase	MIMAT0000692	hsa-miR-30e-5p	UBE2I	7329	ENSG00000103275	Luciferase reporter assay//qRT-PCR//Western blot//Other		20026422	validated
mirtarbase	MIMAT0000692	hsa-miR-30e-5p	UBE2I	7329	ENSG00000103275	Luciferase reporter assay//qRT-PCR//Western blot//Other		19223510	validated
mirtarbase	MIMAT0000692	hsa-miR-30e-5p	UBE2I	7329	ENSG00000103275	Luciferase reporter assay//qRT-PCR//Western blot	Functional MTI	19223510	validated
mirtarbase	MIMAT0000692	hsa-miR-30e-5p	CASP3	836	ENSG00000164305	HITS-CLIP//Luciferase reporter assay		22473208	validated
mirtarbase	MIMAT0000692	hsa-miR-30e-5p	CASP3	836	ENSG00000164305	HITS-CLIP//Luciferase reporter assay		26895377	validated
mirtarbase	MIMAT0000692	hsa-miR-30e-5p	CASP3	836	ENSG00000164305	Luciferase reporter assay	Functional MTI	26895377	validated
mirtarbase	MIMAT0000692	hsa-miR-30e-5p	SOCS1	8651	ENSG00000185338	HITS-CLIP//PAR-CLIP//luciferasereporterassay		32688283	validated
mirtarbase	MIMAT0000692	hsa-miR-30e-5p	SOCS1	8651	ENSG00000185338	HITS-CLIP//PAR-CLIP//luciferasereporterassay		22291592	validated
mirtarbase	MIMAT0000692	hsa-miR-30e-5p	SOCS1	8651	ENSG00000185338	HITS-CLIP//PAR-CLIP//luciferasereporterassay		22473208	validated
mirtarbase	MIMAT0000692	hsa-miR-30e-5p	SOCS1	8651	ENSG00000185338	HITS-CLIP//PAR-CLIP//luciferasereporterassay		23592263	validated
mirtarbase	MIMAT0000692	hsa-miR-30e-5p	BMI1	648	ENSG00000168283	Immunohistochemistry//Luciferase reporter assay//Microarray//qRT-PCR//Western blot		24312366	validated
mirtarbase	MIMAT0000692	hsa-miR-30e-5p	BMI1	648	ENSG00000168283	Immunohistochemistry//Luciferase reporter assay//Microarray//qRT-PCR//Western blot	Functional MTI	24312366	validated
mirtarbase	MIMAT0000692	hsa-miR-30e-5p	MBNL2	10150	ENSG00000139793	Luciferase reporter assay		26840300	validated
mirtarbase	MIMAT0000692	hsa-miR-30e-5p	MBNL2	10150	ENSG00000139793	Luciferase reporter assay	Functional MTI	26840300	validated
mirtarbase	MIMAT0000692	hsa-miR-30e-5p	TP53	7157	ENSG00000141510	Luciferase reporter assay//qRT-PCR//Western blot		24029422	validated
mirtarbase	MIMAT0000692	hsa-miR-30e-5p	TP53	7157	ENSG00000141510	Luciferase reporter assay//qRT-PCR//Western blot	Functional MTI	24029422	validated
mirtarbase	MIMAT0000692	hsa-miR-30e-5p	MBNL1	4154	ENSG00000152601	Luciferase reporter assay		26840300	validated
mirtarbase	MIMAT0000692	hsa-miR-30e-5p	MBNL1	4154	ENSG00000152601	Luciferase reporter assay	Functional MTI	26840300	validated
mirtarbase	MIMAT0000692	hsa-miR-30e-5p	MYBL2	4605	ENSG00000101057	Immunoblot//Luciferase reporter assay//qRT-PCR//Western blot//HITS-CLIP		21187425	validated
mirtarbase	MIMAT0000692	hsa-miR-30e-5p	MYBL2	4605	ENSG00000101057	Immunoblot//Luciferase reporter assay//qRT-PCR//Western blot//HITS-CLIP		22473208	validated
mirtarbase	MIMAT0000692	hsa-miR-30e-5p	MYBL2	4605	ENSG00000101057	Immunoblot//Luciferase reporter assay//qRT-PCR//Western blot	Functional MTI	21187425	validated
mirtarbase	MIMAT0000692	hsa-miR-30e-5p	P4HA1	5033	ENSG00000122884	Luciferase reporter assay//qRT-PCR//Western blot		26966067	validated
mirtarbase	MIMAT0000692	hsa-miR-30e-5p	P4HA1	5033	ENSG00000122884	Luciferase reporter assay//qRT-PCR//Western blot	Functional MTI	26966067	validated
mirtarbase	MIMAT0000692	hsa-miR-30e-5p	SNAI1	6615	ENSG00000124216	Luciferase reporter assay//qRT-PCR//Western blot		21633953	validated
mirtarbase	MIMAT0000692	hsa-miR-30e-5p	SNAI1	6615	ENSG00000124216	Luciferase reporter assay//qRT-PCR//Western blot	Functional MTI	21633953	validated
mirtarbase	MIMAT0000692	hsa-miR-30e-5p	TUSC3	7991	ENSG00000104723	Luciferase reporter assay//Western blot		28288641	validated
mirtarbase	MIMAT0000692	hsa-miR-30e-5p	TUSC3	7991	ENSG00000104723	Luciferase reporter assay//Western blot	Functional MTI	28288641	validated
mirtarbase	MIMAT0000692	hsa-miR-30e-5p	BECN1	8678	ENSG00000126581	HITS-CLIP//luciferasereporterassay		22473208	validated
mirtarbase	MIMAT0000692	hsa-miR-30e-5p	BECN1	8678	ENSG00000126581	HITS-CLIP//luciferasereporterassay		32688283	validated
mirtarbase	MIMAT0000692	hsa-miR-30e-5p	ATG12	9140	ENSG00000145782	Luciferase reporter assay//Immunoprecipitaion (IP)//ELISA		32688283	validated
mirtarbase	MIMAT0000692	hsa-miR-30e-5p	TRIM38	10475	ENSG00000112343	Luciferase reporter assay//Immunoprecipitaion (IP)//ELISA		32688283	validated
mirtarbase	MIMAT0000692	hsa-miR-30e-5p	MBNL3	55796	ENSG00000076770	Luciferase reporter assay		26840300	validated
mirtarbase	MIMAT0000692	hsa-miR-30e-5p	MBNL3	55796	ENSG00000076770	Luciferase reporter assay	Functional MTI	26840300	validated
mirtarbase	MIMAT0000692	hsa-miR-30e-5p	MTTP	4547	ENSG00000138823	Luciferase reporter assay		25305447	validated
mirtarbase	MIMAT0000692	hsa-miR-30e-5p	MTTP	4547	ENSG00000138823	Luciferase reporter assay	Functional MTI	25305447	validated
mirtarbase	MIMAT0000692	hsa-miR-30e-5p	TANK	10010	ENSG00000136560	HITS-CLIP//luciferasereporterassay		32688283	validated
mirtarbase	MIMAT0000692	hsa-miR-30e-5p	TANK	10010	ENSG00000136560	HITS-CLIP//luciferasereporterassay		22473208	validated
mirtarbase	MIMAT0000692	hsa-miR-30e-5p	ATG5	9474	ENSG00000057663	Luciferase reporter assay//Immunoprecipitaion (IP)//ELISA		32688283	validated
mirtarbase	MIMAT0000692	hsa-miR-30e-5p	ATG5	9474	ENSG00000057663	Luciferase reporter assay//Immunoprecipitaion (IP)//ELISA		27372603	validated
mirtarbase	MIMAT0000692	hsa-miR-30e-5p	ATG5	9474	ENSG00000057663	Luciferase reporter assay//qRT-PCR//Western blot	Functional MTI	27372603	validated
mirtarbase	MIMAT0000244	hsa-miR-30c-5p	SMAD1	4086	ENSG00000170365	Luciferase reporter assay//Western blot		22253433	validated
mirtarbase	MIMAT0000244	hsa-miR-30c-5p	SMAD1	4086	ENSG00000170365	Luciferase reporter assay//Western blot	Functional MTI	22253433	validated
mirtarbase	MIMAT0000244	hsa-miR-30c-5p	NOTCH1	4851	ENSG00000148400	Immunoblot//Immunoprecipitaion//Luciferase reporter assay//qRT-PCR//Western blot		23974200	validated
mirtarbase	MIMAT0000244	hsa-miR-30c-5p	NOTCH1	4851	ENSG00000148400	Immunoblot//Immunoprecipitaion//Luciferase reporter assay//qRT-PCR//Western blot		24029422	validated
mirtarbase	MIMAT0000244	hsa-miR-30c-5p	NOTCH1	4851	ENSG00000148400	Immunoblot//Immunoprecipitaion//Luciferase reporter assay//qRT-PCR	Functional MTI	23974200	validated
mirtarbase	MIMAT0000244	hsa-miR-30c-5p	NOTCH1	4851	ENSG00000148400	Luciferase reporter assay//qRT-PCR//Western blot	Functional MTI	24029422	validated
mirtarbase	MIMAT0000244	hsa-miR-30c-5p	MCL1	4170	ENSG00000143384	Luciferase reporter assay//Western blot	Functional MTI	27032651	validated
mirtarbase	MIMAT0000244	hsa-miR-30c-5p	TWF1	5756	ENSG00000151239	Luciferase reporter assay//HITS-CLIP		22473208	validated
mirtarbase	MIMAT0000244	hsa-miR-30c-5p	TWF1	5756	ENSG00000151239	Luciferase reporter assay//HITS-CLIP		23224145	validated
mirtarbase	MIMAT0000244	hsa-miR-30c-5p	TWF1	5756	ENSG00000151239	Luciferase reporter assay	Functional MTI	23224145	validated
mirtarbase	MIMAT0000244	hsa-miR-30c-5p	SOCS3	9021	ENSG00000184557	ELISA//Luciferase reporter assay//qRT-PCR//Western blot	Functional MTI	26707189	validated
mirtarbase	MIMAT0000244	hsa-miR-30c-5p	SNAI2	6591	ENSG00000019549	Luciferase reporter assay		24112779	validated
mirtarbase	MIMAT0000244	hsa-miR-30c-5p	SNAI2	6591	ENSG00000019549	Luciferase reporter assay	Functional MTI	24112779	validated
mirtarbase	MIMAT0000244	hsa-miR-30c-5p	UBE2I	7329	ENSG00000103275	Luciferase reporter assay//qRT-PCR//Western blot//Other		19223510	validated
mirtarbase	MIMAT0000244	hsa-miR-30c-5p	UBE2I	7329	ENSG00000103275	Luciferase reporter assay//qRT-PCR//Western blot	Functional MTI	19223510	validated
mirtarbase	MIMAT0000244	hsa-miR-30c-5p	CDC42	998	ENSG00000070831	Luciferase reporter assay//qRT-PCR//Western blot	Functional MTI	25781190	validated
mirtarbase	MIMAT0000244	hsa-miR-30c-5p	CASP3	836	ENSG00000164305	HITS-CLIP//Luciferase reporter assay//Microarray//Northern blot//qRT-PCR//Western blot		22473208	validated
mirtarbase	MIMAT0000244	hsa-miR-30c-5p	CASP3	836	ENSG00000164305	Luciferase reporter assay//Microarray//Northern blot//qRT-PCR//Western blot	Functional MTI	22964638	validated
mirtarbase	MIMAT0000244	hsa-miR-30c-5p	BCL2L11	10018	ENSG00000153094	Luciferase reporter assay//Western blotting//qRT-PCR		34017383	validated
mirtarbase	MIMAT0000244	hsa-miR-30c-5p	PAK1	5058	ENSG00000149269	Luciferase reporter assay//qRT-PCR//Western blot	Functional MTI	25781190	validated
mirtarbase	MIMAT0000244	hsa-miR-30c-5p	VIM	7431	ENSG00000026025	Luciferase reporter assay		23224145	validated
mirtarbase	MIMAT0000244	hsa-miR-30c-5p	VIM	7431	ENSG00000026025	Luciferase reporter assay	Functional MTI	23224145	validated
mirtarbase	MIMAT0000244	hsa-miR-30c-5p	CCND2	894	ENSG00000118971	Luciferase reporter assay//Western blot		23318178	validated
mirtarbase	MIMAT0000244	hsa-miR-30c-5p	CCND2	894	ENSG00000118971	Luciferase reporter assay//Western blot	Functional MTI	23318178	validated
mirtarbase	MIMAT0000244	hsa-miR-30c-5p	TP53	7157	ENSG00000141510	Luciferase reporter assay//qRT-PCR//Western blot		24029422	validated
mirtarbase	MIMAT0000244	hsa-miR-30c-5p	TP53	7157	ENSG00000141510	Luciferase reporter assay//qRT-PCR//Western blot	Functional MTI	24029422	validated
mirtarbase	MIMAT0000244	hsa-miR-30c-5p	FOXO3	2309	ENSG00000118689	In situ hybridization//Luciferase reporter assay//Northern blot//qRT-PCR//Western blot	Functional MTI	26080425	validated
mirtarbase	MIMAT0000244	hsa-miR-30c-5p	JAK1	3716	ENSG00000162434	HITS-CLIP//Luciferase reporter assay		26826240	validated
mirtarbase	MIMAT0000244	hsa-miR-30c-5p	JAK1	3716	ENSG00000162434	HITS-CLIP//Luciferase reporter assay		22473208	validated
mirtarbase	MIMAT0000244	hsa-miR-30c-5p	JAK1	3716	ENSG00000162434	Luciferase reporter assay	Functional MTI	26826240	validated
mirtarbase	MIMAT0000244	hsa-miR-30c-5p	DNMT1	1786	ENSG00000130816	Luciferase reporter assay//Western blot		28222434	validated
mirtarbase	MIMAT0000244	hsa-miR-30c-5p	DNMT1	1786	ENSG00000130816	Luciferase reporter assay//Western blot	Functional MTI	28222434	validated
mirtarbase	MIMAT0000244	hsa-miR-30c-5p	MTA1	9112	ENSG00000182979	Luciferase reporter assay//qRT-PCR//Western blot//Immunohistochemistry		22139444	validated
mirtarbase	MIMAT0000244	hsa-miR-30c-5p	MTA1	9112	ENSG00000182979	Luciferase reporter assay//qRT-PCR//Western blot//Immunohistochemistry		23988701	validated
mirtarbase	MIMAT0000244	hsa-miR-30c-5p	MTA1	9112	ENSG00000182979	Luciferase reporter assay//qRT-PCR//Western blot//Immunohistochemistry		24595016	validated
mirtarbase	MIMAT0000244	hsa-miR-30c-5p	MTA1	9112	ENSG00000182979	Luciferase reporter assay//qRT-PCR//Western blot	Functional MTI	22139444	validated
mirtarbase	MIMAT0000244	hsa-miR-30c-5p	MTA1	9112	ENSG00000182979	Immunohistochemistry//Luciferase reporter assay//qRT-PCR//Western blot	Functional MTI	23988701	validated
mirtarbase	MIMAT0000244	hsa-miR-30c-5p	BCL9	607	ENSG00000116128	Immunofluorescence//Immunohistochemistry//In situ hybridization//Luciferase reporter assay//qRT-PCR//Western blot//LacZ reporter assay		24599134	validated
mirtarbase	MIMAT0000244	hsa-miR-30c-5p	BCL9	607	ENSG00000116128	Immunofluorescence//Immunohistochemistry//In situ hybridization//Luciferase reporter assay//qRT-PCR//Western blot//LacZ reporter assay	Functional MTI	24599134	validated
mirtarbase	MIMAT0000244	hsa-miR-30c-5p	CAMK2D	817	ENSG00000145349	Luciferase reporter assay//qRT-PCR//Western blot	Functional MTI	27199283	validated
mirtarbase	MIMAT0000244	hsa-miR-30c-5p	RUNX2	860	ENSG00000124813	Microarray//qRT-PCR//Luciferase reporter assay		23316327	validated
mirtarbase	MIMAT0000244	hsa-miR-30c-5p	RUNX2	860	ENSG00000124813	Microarray//qRT-PCR//Luciferase reporter assay	Functional MTI	23316327	validated
mirtarbase	MIMAT0000244	hsa-miR-30c-5p	EIF2S1	1965	ENSG00000134001	Luciferase reporter assay		26898246	validated
mirtarbase	MIMAT0000244	hsa-miR-30c-5p	EIF2S1	1965	ENSG00000134001	Luciferase reporter assay	Functional MTI	26898246	validated
mirtarbase	MIMAT0000244	hsa-miR-30c-5p	ACSL1	2180	ENSG00000151726	Luciferase reporter assay//Western blotting//qRT-PCR		32143184	validated
mirtarbase	MIMAT0000244	hsa-miR-30c-5p	HSPA4	3308	ENSG00000170606	Luciferase reporter assay//qRT-PCR		22842562	validated
mirtarbase	MIMAT0000244	hsa-miR-30c-5p	HSPA4	3308	ENSG00000170606	Luciferase reporter assay//qRT-PCR	Functional MTI	22842562	validated
mirtarbase	MIMAT0000244	hsa-miR-30c-5p	IL11	3589	ENSG00000095752	Immunofluorescence//Luciferase reporter assay//Western blot//qRT-PCR		23340433	validated
mirtarbase	MIMAT0000244	hsa-miR-30c-5p	IL11	3589	ENSG00000095752	Immunofluorescence//Luciferase reporter assay//Western blot//qRT-PCR	Functional MTI	23340433	validated
mirtarbase	MIMAT0000244	hsa-miR-30c-5p	SERPINE1	5054	ENSG00000106366	Luciferase reporter assay//PAR-CLIP//qRT-PCR//Western blot		21175428	validated
mirtarbase	MIMAT0000244	hsa-miR-30c-5p	SERPINE1	5054	ENSG00000106366	Luciferase reporter assay//PAR-CLIP//qRT-PCR//Western blot		22012620	validated
mirtarbase	MIMAT0000244	hsa-miR-30c-5p	SERPINE1	5054	ENSG00000106366	Luciferase reporter assay//PAR-CLIP//qRT-PCR//Western blot		27819307	validated
mirtarbase	MIMAT0000244	hsa-miR-30c-5p	SERPINE1	5054	ENSG00000106366	Luciferase reporter assay	Functional MTI	21175428	validated
mirtarbase	MIMAT0000244	hsa-miR-30c-5p	SERPINE1	5054	ENSG00000106366	Luciferase reporter assay//qRT-PCR//Western blot	Functional MTI	27819307	validated
mirtarbase	MIMAT0000244	hsa-miR-30c-5p	RARB	5915	ENSG00000077092	qRT-PCR//Western blot//Luciferase reporter assay		24623846	validated
mirtarbase	MIMAT0000244	hsa-miR-30c-5p	RARB	5915	ENSG00000077092	qRT-PCR//Western blot//Luciferase reporter assay	Functional MTI	24623846	validated
mirtarbase	MIMAT0000244	hsa-miR-30c-5p	SNAI1	6615	ENSG00000124216	Luciferase reporter assay//qRT-PCR//Western blot		21633953	validated
mirtarbase	MIMAT0000244	hsa-miR-30c-5p	SNAI1	6615	ENSG00000124216	Luciferase reporter assay//qRT-PCR//Western blot		28222434	validated
mirtarbase	MIMAT0000244	hsa-miR-30c-5p	SNAI1	6615	ENSG00000124216	Luciferase reporter assay//qRT-PCR//Western blot	Functional MTI	21633953	validated
mirtarbase	MIMAT0000244	hsa-miR-30c-5p	SNAI1	6615	ENSG00000124216	Luciferase reporter assay//Western blot	Functional MTI	28222434	validated
mirtarbase	MIMAT0000244	hsa-miR-30c-5p	BECN1	8678	ENSG00000126581	HITS-CLIP//Luciferase reporter assay//qRT-PCR//Western blot		22473208	validated
mirtarbase	MIMAT0000244	hsa-miR-30c-5p	BECN1	8678	ENSG00000126581	HITS-CLIP//Luciferase reporter assay//qRT-PCR//Western blot		26209295	validated
mirtarbase	MIMAT0000244	hsa-miR-30c-5p	BECN1	8678	ENSG00000126581	Luciferase reporter assay//qRT-PCR//Western blot	Functional MTI	26209295	validated
mirtarbase	MIMAT0000244	hsa-miR-30c-5p	RASAL2	9462	ENSG00000075391	Luciferase reporter assay	Functional MTI	25547110	validated
mirtarbase	MIMAT0000244	hsa-miR-30c-5p	REV1	51455	ENSG00000135945	//Immunofluorescence//Immunohistochemistry (IHC)//Immunoprecipitaion (IP)//In situ hybridization//in vitro cullelar assays//Luciferase reporter assay//qRT-PCR//		31511498	validated
mirtarbase	MIMAT0000244	hsa-miR-30c-5p	F8	2157	ENSG00000185010	Luciferase reporter assay//Western blotting//Immunofluorescence//qRT-PCR//ELISA		31785023	validated
mirtarbase	MIMAT0000244	hsa-miR-30c-5p	MTTP	4547	ENSG00000138823	Luciferase reporter assay		24007526	validated
mirtarbase	MIMAT0000244	hsa-miR-30c-5p	MTTP	4547	ENSG00000138823	Luciferase reporter assay	Functional MTI	24007526	validated
mirtarbase	MIMAT0000244	hsa-miR-30c-5p	IER2	9592	ENSG00000160888	Luciferase reporter assay//qRT-PCR//Western blot	Functional MTI	26101708	validated
mirtarbase	MIMAT0000244	hsa-miR-30c-5p	DLL4	54567	ENSG00000128917	In situ hybridization//Luciferase reporter assay//qRT-PCR//Western blot		23086751	validated
mirtarbase	MIMAT0000244	hsa-miR-30c-5p	DLL4	54567	ENSG00000128917	In situ hybridization//Luciferase reporter assay//qRT-PCR//Western blot		33861889	validated
mirtarbase	MIMAT0000244	hsa-miR-30c-5p	DLL4	54567	ENSG00000128917	In situ hybridization//Luciferase reporter assay//qRT-PCR//Western blot	Functional MTI	23086751	validated
mirtarbase	MIMAT0000244	hsa-miR-30c-5p	FANCF	2188	ENSG00000183161	PAR-CLIP//luciferasereporterassay//westernblotting//qrt-pcr		31511498	validated
mirtarbase	MIMAT0000244	hsa-miR-30c-5p	FANCF	2188	ENSG00000183161	PAR-CLIP//luciferasereporterassay//westernblotting//qrt-pcr		20371350	validated
mirtarbase	MIMAT0000244	hsa-miR-30c-5p	RFX6	222546	ENSG00000185002	Luciferase reporter assay//qRT-PCR//Western blot		24623846	validated
mirtarbase	MIMAT0000244	hsa-miR-30c-5p	RFX6	222546	ENSG00000185002	Luciferase reporter assay//qRT-PCR//Western blot	Functional MTI	24623846	validated
mirtarbase	MIMAT0000244	hsa-miR-30c-5p	CCN2	1490	ENSG00000118523	Immunocytochemistry//Immunohistochemistry//In situ hybridization//Luciferase reporter assay//qRT-PCR//Western blot	Functional MTI	26775556	validated
mirtarbase	MIMAT0002809	hsa-miR-146b-5p	CDKN1A	1026	ENSG00000124762	Luciferase reporter assay//Other		20101223	validated
mirtarbase	MIMAT0002809	hsa-miR-146b-5p	CDKN1A	1026	ENSG00000124762	Luciferase reporter assay	Non-Functional MTI	20101223	validated
mirtarbase	MIMAT0002809	hsa-miR-146b-5p	BTG2	7832	ENSG00000159388	Luciferase reporter assay//qRT-PCR//Western blotting		33844600	validated
mirtarbase	MIMAT0002809	hsa-miR-146b-5p	TLR4	7099	ENSG00000136869	Luciferase reporter assay//qRT-PCR		23798430	validated
mirtarbase	MIMAT0002809	hsa-miR-146b-5p	TLR4	7099	ENSG00000136869	Luciferase reporter assay//qRT-PCR	Functional MTI	23798430	validated
mirtarbase	MIMAT0002809	hsa-miR-146b-5p	EGFR	1956	ENSG00000146648	Luciferase reporter assay//qRT-PCR//Western blot	Functional MTI	25760482	validated
mirtarbase	MIMAT0002809	hsa-miR-146b-5p	IRAK1	3654	ENSG00000184216	Luciferase reporter assay//Microarray//Northern blot//qRT-PCR//Other//Western blot		23680172	validated
mirtarbase	MIMAT0002809	hsa-miR-146b-5p	IRAK1	3654	ENSG00000184216	Luciferase reporter assay//Microarray//Northern blot//qRT-PCR//Other//Western blot		27533309	validated
mirtarbase	MIMAT0002809	hsa-miR-146b-5p	IRAK1	3654	ENSG00000184216	Luciferase reporter assay//Microarray//Northern blot//qRT-PCR//Other//Western blot		16885212	validated
mirtarbase	MIMAT0002809	hsa-miR-146b-5p	IRAK1	3654	ENSG00000184216	Luciferase reporter assay//Microarray//Northern blot//qRT-PCR	Functional MTI	16885212	validated
mirtarbase	MIMAT0002809	hsa-miR-146b-5p	IRAK1	3654	ENSG00000184216	Luciferase reporter assay//qRT-PCR//Western blot	Functional MTI	23680172	validated
mirtarbase	MIMAT0002809	hsa-miR-146b-5p	IRAK1	3654	ENSG00000184216	Luciferase reporter assay//qRT-PCR//Western blot	Functional MTI	27533309	validated
mirtarbase	MIMAT0002809	hsa-miR-146b-5p	TRAF6	7189	ENSG00000175104	Luciferase reporter assay//Microarray//Northern blot//qRT-PCR//Other//Immunohistochemistry//In situ hybridization//Western blot		33897883	validated
mirtarbase	MIMAT0002809	hsa-miR-146b-5p	TRAF6	7189	ENSG00000175104	Luciferase reporter assay//Microarray//Northern blot//qRT-PCR//Other//Immunohistochemistry//In situ hybridization//Western blot		26320176	validated
mirtarbase	MIMAT0002809	hsa-miR-146b-5p	TRAF6	7189	ENSG00000175104	Luciferase reporter assay//Microarray//Northern blot//qRT-PCR//Other//Immunohistochemistry//In situ hybridization//Western blot		16885212	validated
mirtarbase	MIMAT0002809	hsa-miR-146b-5p	TRAF6	7189	ENSG00000175104	Luciferase reporter assay//Microarray//Northern blot//qRT-PCR	Functional MTI	16885212	validated
mirtarbase	MIMAT0002809	hsa-miR-146b-5p	TRAF6	7189	ENSG00000175104	Immunohistochemistry//In situ hybridization//Luciferase reporter assay//qRT-PCR//Western blot	Functional MTI	26320176	validated
mirtarbase	MIMAT0002809	hsa-miR-146b-5p	MMP16	4325	ENSG00000156103	Luciferase reporter assay//qRT-PCR//Western blot//Other//Immunohistochemistry//In situ hybridization		23796692	validated
mirtarbase	MIMAT0002809	hsa-miR-146b-5p	MMP16	4325	ENSG00000156103	Luciferase reporter assay//qRT-PCR//Western blot//Other//Immunohistochemistry//In situ hybridization		19265686	validated
mirtarbase	MIMAT0002809	hsa-miR-146b-5p	MMP16	4325	ENSG00000156103	Luciferase reporter assay//qRT-PCR//Western blot//Other//Immunohistochemistry//In situ hybridization		21823013	validated
mirtarbase	MIMAT0002809	hsa-miR-146b-5p	MMP16	4325	ENSG00000156103	Luciferase reporter assay//qRT-PCR//Western blot	Functional MTI	19265686	validated
mirtarbase	MIMAT0002809	hsa-miR-146b-5p	MMP16	4325	ENSG00000156103	Luciferase reporter assay//qRT-PCR//Western blot	Functional MTI	21823013	validated
mirtarbase	MIMAT0002809	hsa-miR-146b-5p	MMP16	4325	ENSG00000156103	Immunohistochemistry//In situ hybridization//Luciferase reporter assay//qRT-PCR//Western blot	Functional MTI	23796692	validated
mirtarbase	MIMAT0002809	hsa-miR-146b-5p	ERBB4	2066	ENSG00000178568	Luciferase reporter assay	Functional MTI	27400799	validated
mirtarbase	MIMAT0002809	hsa-miR-146b-5p	NFKB1	4790	ENSG00000109320	Luciferase reporter assay//Other		18504431	validated
mirtarbase	MIMAT0002809	hsa-miR-146b-5p	NFKB1	4790	ENSG00000109320	Luciferase reporter assay	Functional MTI	18504431	validated
mirtarbase	MIMAT0002809	hsa-miR-146b-5p	A2M	2	ENSG00000175899	Luciferase reporter assay//Western blotting//qRT-PCR//ELISA		31422941	validated
mirtarbase	MIMAT0002809	hsa-miR-146b-5p	HNRNPD	3184	ENSG00000138668	Luciferase reporter assay//Western blot		25261470	validated
mirtarbase	MIMAT0002809	hsa-miR-146b-5p	HNRNPD	3184	ENSG00000138668	Luciferase reporter assay//Western blot	Functional MTI	25261470	validated
mirtarbase	MIMAT0002809	hsa-miR-146b-5p	IL6	3569	ENSG00000136244	Luciferase reporter assay//qRT-PCR//Western blot		26338965	validated
mirtarbase	MIMAT0002809	hsa-miR-146b-5p	IL6	3569	ENSG00000136244	Luciferase reporter assay//qRT-PCR//Western blot	Functional MTI	26338965	validated
mirtarbase	MIMAT0002809	hsa-miR-146b-5p	PDGFRA	5156	ENSG00000134853	Chip//Flow cytometry//Luciferase reporter assay//Northern blot//QRTPCR//Western blot		24982425	validated
mirtarbase	MIMAT0002809	hsa-miR-146b-5p	PDGFRA	5156	ENSG00000134853	Chip//Flow cytometry//Luciferase reporter assay//Northern blot//QRTPCR//Western blot	Functional MTI	24982425	validated
mirtarbase	MIMAT0002809	hsa-miR-146b-5p	RARB	5915	ENSG00000077092	Immunohistochemistry (IHC)//Luciferase reporter assay//qRT-PCR//Western blotting		34238300	validated
mirtarbase	MIMAT0002809	hsa-miR-146b-5p	RARB	5915	ENSG00000077092	Immunohistochemistry (IHC)//Luciferase reporter assay//qRT-PCR//Western blotting		27011326	validated
mirtarbase	MIMAT0002809	hsa-miR-146b-5p	RARB	5915	ENSG00000077092	Luciferase reporter assay//qRT-PCR//Western blot	Functional MTI	27011326	validated
mirtarbase	MIMAT0002809	hsa-miR-146b-5p	SLC5A5	6528	ENSG00000105641	Luciferase reporter assay//qRT-PCR//Western blot	Functional MTI	25960292	validated
mirtarbase	MIMAT0002809	hsa-miR-146b-5p	NUMB	8650	ENSG00000133961	Luciferase reporter assay//Western blotting		32346414	validated
mirtarbase	MIMAT0002809	hsa-miR-146b-5p	NOLC1	9221	ENSG00000166197	Luciferase reporter assay//Western blotting		33278308	validated
mirtarbase	MIMAT0002809	hsa-miR-146b-5p	ZNRF3	84133	ENSG00000183579	Luciferase reporter assay//qRT-PCR//Western blot	Functional MTI	26549292	validated
mirtarbase	MIMAT0002809	hsa-miR-146b-5p	ZNRF3	84133	ENSG00000183579	Luciferase reporter assay//qRT-PCR	Functional MTI	25547151	validated
mirtarbase	MIMAT0002809	hsa-miR-146b-5p	RHPN2	85415	ENSG00000131941	Luciferase reporter assay//Western blotting//qRT-PCR//Flow cytometry		33877886	validated
mirtarbase	MIMAT0002809	hsa-miR-146b-5p	BAG1	573	ENSG00000107262	Luciferase reporter assay//Microarray//qRT-PCR//Western blotting		33084403	validated
mirtarbase	MIMAT0002809	hsa-miR-146b-5p	STC1	6781	ENSG00000159167	Immunofluorescence//Immunohistochemistry (IHC)//Luciferase reporter assay//qRT-PCR		32996777	validated
mirtarbase	MIMAT0002809	hsa-miR-146b-5p	STC1	6781	ENSG00000159167	Immunofluorescence//Immunohistochemistry (IHC)//Luciferase reporter assay//qRT-PCR		32037949	validated
mirtarbase	MIMAT0002809	hsa-miR-146b-5p	PAX8	7849	ENSG00000125618	Luciferase reporter assay//qRT-PCR//Western blot	Functional MTI	26282166	validated
mirtarbase	MIMAT0002809	hsa-miR-146b-5p	UHRF1	29128	ENSG00000276043	Immunohistochemistry//Luciferase reporter assay//Microarray//Western blot		23982143	validated
mirtarbase	MIMAT0002809	hsa-miR-146b-5p	UHRF1	29128	ENSG00000276043	Immunohistochemistry//Luciferase reporter assay//Microarray//Western blot	Functional MTI	23982143	validated
mirtarbase	MIMAT0002809	hsa-miR-146b-5p				Luciferase reporter assay//qRT-PCR//Western blot	Functional MTI	28404923	validated
mirtarbase	MIMAT0000258	hsa-miR-181c-5p	BCL2	596	ENSG00000171791	Luciferase reporter assay//qRT-PCR//Western blot//Reporter assay;Western blot;Other//GFP reporter assay		20162574	validated
mirtarbase	MIMAT0000258	hsa-miR-181c-5p	BCL2	596	ENSG00000171791	Luciferase reporter assay//qRT-PCR//Western blot//Reporter assay;Western blot;Other//GFP reporter assay		25898913	validated
mirtarbase	MIMAT0000258	hsa-miR-181c-5p	BCL2	596	ENSG00000171791	Luciferase reporter assay//qRT-PCR//Western blot//Reporter assay;Western blot;Other	Functional MTI	20162574	validated
mirtarbase	MIMAT0000258	hsa-miR-181c-5p	MCL1	4170	ENSG00000143384	Luciferase reporter assay//qRT-PCR//ELISA		34270823	validated
mirtarbase	MIMAT0000258	hsa-miR-181c-5p	LATS2	26524	ENSG00000150457	Immunoprecipitaion//Luciferase reporter assay//Western blot	Functional MTI	26561204	validated
mirtarbase	MIMAT0000258	hsa-miR-181c-5p	KRAS	3845	ENSG00000133703	Luciferase reporter assay//qRT-PCR//Western blot//Other//microarray		23667495	validated
mirtarbase	MIMAT0000258	hsa-miR-181c-5p	KRAS	3845	ENSG00000133703	Luciferase reporter assay//qRT-PCR//Western blot//Other//microarray		20080834	validated
mirtarbase	MIMAT0000258	hsa-miR-181c-5p	KRAS	3845	ENSG00000133703	Luciferase reporter assay//qRT-PCR//Western blot//Other//microarray		31441360	validated
mirtarbase	MIMAT0000258	hsa-miR-181c-5p	KRAS	3845	ENSG00000133703	Luciferase reporter assay//qRT-PCR//Western blot	Functional MTI	20080834	validated
mirtarbase	MIMAT0000258	hsa-miR-181c-5p	TGFBR2	7048	ENSG00000163513	Immunohistochemistry//Luciferase reporter assay//qRT-PCR//Western blot	Functional MTI	26682928	validated
mirtarbase	MIMAT0000258	hsa-miR-181c-5p	TRIM2	23321	ENSG00000109654	In situ hybridization//Luciferase reporter assay		21720722	validated
mirtarbase	MIMAT0000258	hsa-miR-181c-5p	TRIM2	23321	ENSG00000109654	In situ hybridization//Luciferase reporter assay		27933582	validated
mirtarbase	MIMAT0000258	hsa-miR-181c-5p	TRIM2	23321	ENSG00000109654	In situ hybridization//Luciferase reporter assay	Functional MTI	21720722	validated
mirtarbase	MIMAT0000258	hsa-miR-181c-5p	TRIM2	23321	ENSG00000109654	Immunofluorescence//Immunoprecipitaion//Luciferase reporter assay//qRT-PCR//Western blot	Functional MTI	27933582	validated
mirtarbase	MIMAT0000258	hsa-miR-181c-5p	BMPR2	659	ENSG00000204217	Luciferase reporter assay//HITS-CLIP		23352489	validated
mirtarbase	MIMAT0000258	hsa-miR-181c-5p	BMPR2	659	ENSG00000204217	Luciferase reporter assay//HITS-CLIP		22473208	validated
mirtarbase	MIMAT0000258	hsa-miR-181c-5p	BMPR2	659	ENSG00000204217	Luciferase reporter assay	Functional MTI	23352489	validated
mirtarbase	MIMAT0000258	hsa-miR-181c-5p	NOTCH2	4853	ENSG00000134250	Luciferase reporter assay//qRT-PCR//Western blot//Other		20080834	validated
mirtarbase	MIMAT0000258	hsa-miR-181c-5p	NOTCH2	4853	ENSG00000134250	Luciferase reporter assay//qRT-PCR//Western blot	Non-Functional MTI	20080834	validated
mirtarbase	MIMAT0000258	hsa-miR-181c-5p	NOTCH4	4855	ENSG00000238196	Luciferase reporter assay//qRT-PCR//Western blot//Other		20080834	validated
mirtarbase	MIMAT0000258	hsa-miR-181c-5p	NOTCH4	4855	ENSG00000238196	Luciferase reporter assay//qRT-PCR//Western blot	Functional MTI	20080834	validated
mirtarbase	MIMAT0000258	hsa-miR-181c-5p	SIRT1	23411	ENSG00000096717	In situ hybridization//Luciferase reporter assay		21720722	validated
mirtarbase	MIMAT0000258	hsa-miR-181c-5p	SIRT1	23411	ENSG00000096717	In situ hybridization//Luciferase reporter assay	Functional MTI	21720722	validated
mirtarbase	MIMAT0000258	hsa-miR-181c-5p	TGFBR1	7046	ENSG00000106799	Immunohistochemistry//Luciferase reporter assay//qRT-PCR//Western blot	Functional MTI	26682928	validated
mirtarbase	MIMAT0000258	hsa-miR-181c-5p	CDX2	1045	ENSG00000165556	Luciferase reporter assay//Other		19585654	validated
mirtarbase	MIMAT0000258	hsa-miR-181c-5p	CDX2	1045	ENSG00000165556	Luciferase reporter assay	Functional MTI	19585654	validated
mirtarbase	MIMAT0000258	hsa-miR-181c-5p	GATA6	2627	ENSG00000141448	Luciferase reporter assay//Other		19585654	validated
mirtarbase	MIMAT0000258	hsa-miR-181c-5p	GATA6	2627	ENSG00000141448	Luciferase reporter assay	Functional MTI	19585654	validated
mirtarbase	MIMAT0000258	hsa-miR-181c-5p	NLK	51701	ENSG00000087095	Luciferase reporter assay//Other		19585654	validated
mirtarbase	MIMAT0000258	hsa-miR-181c-5p	NLK	51701	ENSG00000087095	Luciferase reporter assay	Functional MTI	19585654	validated
mirtarbase	MIMAT0000258	hsa-miR-181c-5p	IL7	3574	ENSG00000104432	ELISA//Luciferase reporter assay//qRT-PCR	Functional MTI	25962782	validated
mirtarbase	MIMAT0000258	hsa-miR-181c-5p	MST1	4485	ENSG00000173531	Immunoprecipitaion//Luciferase reporter assay//Western blot	Functional MTI	26561204	validated
mirtarbase	MIMAT0000258	hsa-miR-181c-5p	SERPINE1	5054	ENSG00000106366	Luciferase reporter assay//Western blotting//qRT-PCR		33680908	validated
mirtarbase	MIMAT0000258	hsa-miR-181c-5p	RAP1B	5908	ENSG00000127314	Immunofluorescence//Luciferase reporter assay//qRT-PCR//Western blot		24573637	validated
mirtarbase	MIMAT0000258	hsa-miR-181c-5p	RAP1B	5908	ENSG00000127314	Immunofluorescence//Luciferase reporter assay//qRT-PCR//Western blot	Functional MTI	24573637	validated
mirtarbase	MIMAT0000258	hsa-miR-181c-5p	ST8SIA4	7903	ENSG00000113532	Immunohistochemistry//Luciferase reporter assay//qRT-PCR//Western blot	Functional MTI	27527856	validated
mirtarbase	MIMAT0000258	hsa-miR-181c-5p	TGFBRAP1	9392	ENSG00000135966	Immunohistochemistry//Luciferase reporter assay//qRT-PCR//Western blot	Functional MTI	26682928	validated
mirtarbase	MIMAT0000258	hsa-miR-181c-5p	BTBD3	22903	ENSG00000132640	In situ hybridization//Luciferase reporter assay		21720722	validated
mirtarbase	MIMAT0000258	hsa-miR-181c-5p	BTBD3	22903	ENSG00000132640	In situ hybridization//Luciferase reporter assay	Functional MTI	21720722	validated
mirtarbase	MIMAT0000258	hsa-miR-181c-5p	NDRG2	57447	ENSG00000165795	Luciferase reporter assay//qRT-PCR//Western blot	Functional MTI	27533020	validated
mirtarbase	MIMAT0000258	hsa-miR-181c-5p	SAV1	60485	ENSG00000151748	Immunoprecipitaion//Luciferase reporter assay//Western blot	Functional MTI	26561204	validated
mirtarbase	MIMAT0000258	hsa-miR-181c-5p	PRAP1	118471	ENSG00000165828	qRT-PCR//ELISA//Luciferase reporter assay//Western blot		25554417	validated
mirtarbase	MIMAT0000258	hsa-miR-181c-5p	PRAP1	118471	ENSG00000165828	qRT-PCR//ELISA//Luciferase reporter assay//Western blot	Functional MTI	25554417	validated
mirtarbase	MIMAT0000258	hsa-miR-181c-5p	SGMS1	259230	ENSG00000198964	Immunoprecipitaion//Luciferase reporter assay//Western blot	Functional MTI	26561204	validated
mirtarbase	MIMAT0000258	hsa-miR-181c-5p	PRKCD	5580	ENSG00000163932	HITS-CLIP//Luciferase reporter assay		26629004	validated
mirtarbase	MIMAT0000258	hsa-miR-181c-5p	PRKCD	5580	ENSG00000163932	HITS-CLIP//Luciferase reporter assay		22473208	validated
mirtarbase	MIMAT0000258	hsa-miR-181c-5p	PRKCD	5580	ENSG00000163932	Luciferase reporter assay	Functional MTI	26629004	validated
mirtarbase	MIMAT0000258	hsa-miR-181c-5p	TTBK1	84630	ENSG00000146216	In situ hybridization//Luciferase reporter assay//qRT-PCR//Western blotting		32891070	validated
mirtarbase	MIMAT0000258	hsa-miR-181c-5p	MAPT	4137	ENSG00000276155	In situ hybridization//Luciferase reporter assay//qRT-PCR//Western blotting		32891070	validated
mirtarbase	MIMAT0000258	hsa-miR-181c-5p	PTEN	5728	ENSG00000284792	Immunofluorescence//Luciferase reporter assay//Western blot	Functional MTI	25695913	validated
mirtarbase	MIMAT0000227	hsa-miR-197-3p	TUSC2	11334	ENSG00000114383	Luciferase reporter assay//Western blot//Other		19671678	validated
mirtarbase	MIMAT0000227	hsa-miR-197-3p	TUSC2	11334	ENSG00000114383	Luciferase reporter assay//Western blot//Other		27866223	validated
mirtarbase	MIMAT0000227	hsa-miR-197-3p	TUSC2	11334	ENSG00000114383	Luciferase reporter assay//Western blot//Other		20130964	validated
mirtarbase	MIMAT0000227	hsa-miR-197-3p	TUSC2	11334	ENSG00000114383	Luciferase reporter assay//Western blot	Functional MTI	19671678	validated
mirtarbase	MIMAT0000227	hsa-miR-197-3p	BMF	90427	ENSG00000104081	Flow//Luciferase reporter assay//qRT-PCR		24488097	validated
mirtarbase	MIMAT0000227	hsa-miR-197-3p	BMF	90427	ENSG00000104081	Flow//Luciferase reporter assay//qRT-PCR	Functional MTI	24488097	validated
mirtarbase	MIMAT0000227	hsa-miR-197-3p	MTHFD1	4522	ENSG00000100714	Luciferase reporter assay//qRT-PCR//Western blot		24123340	validated
mirtarbase	MIMAT0000227	hsa-miR-197-3p	MTHFD1	4522	ENSG00000100714	Luciferase reporter assay//qRT-PCR//Western blot	Functional MTI	24123340	validated
mirtarbase	MIMAT0000227	hsa-miR-197-3p	PMAIP1	5366	ENSG00000141682	PAR-CLIP//Flow//Luciferase reporter assay//qRT-PCR		24488097	validated
mirtarbase	MIMAT0000227	hsa-miR-197-3p	PMAIP1	5366	ENSG00000141682	PAR-CLIP//Flow//Luciferase reporter assay//qRT-PCR		20371350	validated
mirtarbase	MIMAT0000227	hsa-miR-197-3p	PMAIP1	5366	ENSG00000141682	PAR-CLIP//Flow//Luciferase reporter assay//qRT-PCR		23446348	validated
mirtarbase	MIMAT0000227	hsa-miR-197-3p	PMAIP1	5366	ENSG00000141682	PAR-CLIP//Flow//Luciferase reporter assay//qRT-PCR		21572407	validated
mirtarbase	MIMAT0000227	hsa-miR-197-3p	PMAIP1	5366	ENSG00000141682	Flow//Luciferase reporter assay//qRT-PCR	Functional MTI	24488097	validated
mirtarbase	MIMAT0000227	hsa-miR-197-3p	MAPK1	5594	ENSG00000100030	Luciferase reporter assay//qRT-PCR//Western blot		26151540	validated
mirtarbase	MIMAT0000227	hsa-miR-197-3p	MAPK1	5594	ENSG00000100030	Luciferase reporter assay//qRT-PCR//Western blot	Functional MTI	26151540	validated
mirtarbase	MIMAT0000227	hsa-miR-197-3p	RAN	5901	ENSG00000132341	Immunofluorescence//Luciferase reporter assay//Microarray	Functional MTI	26581983	validated
mirtarbase	MIMAT0000227	hsa-miR-197-3p	NSUN5	55695	ENSG00000130305	Immunohistochemistry//In situ hybridization//Luciferase reporter assay//Western blot		23139153	validated
mirtarbase	MIMAT0000227	hsa-miR-197-3p	NSUN5	55695	ENSG00000130305	Immunohistochemistry//In situ hybridization//Luciferase reporter assay//Western blot	Functional MTI	23139153	validated
mirtarbase	MIMAT0000227	hsa-miR-197-3p	CD82	3732	ENSG00000085117	Immunohistochemistry//Luciferase reporter assay//qRT-PCR//Western blot		24613834	validated
mirtarbase	MIMAT0000227	hsa-miR-197-3p	CD82	3732	ENSG00000085117	Immunohistochemistry//Luciferase reporter assay//qRT-PCR//Western blot		28252644	validated
mirtarbase	MIMAT0000227	hsa-miR-197-3p	CD82	3732	ENSG00000085117	Immunohistochemistry//Luciferase reporter assay//qRT-PCR//Western blot	Functional MTI	24613834	validated
mirtarbase	MIMAT0000227	hsa-miR-197-3p	CD82	3732	ENSG00000085117	Immunofluorescence//Immunohistochemistry//Luciferase reporter assay//qRT-PCR//Western blot	Functional MTI	28252644	validated
mirtarbase	MIMAT0000227	hsa-miR-197-3p	VDAC1	7416	ENSG00000213585	CLASH//luciferasereporterassay//westernblotting//qrt-pcr		32210729	validated
mirtarbase	MIMAT0000227	hsa-miR-197-3p	VDAC1	7416	ENSG00000213585	CLASH//luciferasereporterassay//westernblotting//qrt-pcr		23622248	validated
mirtarbase	MIMAT0000227	hsa-miR-197-3p	FOXJ2	55810	ENSG00000065970	Luciferase reporter assay//qRT-PCR//Microarray//Western blot		25451482	validated
mirtarbase	MIMAT0000227	hsa-miR-197-3p	FOXJ2	55810	ENSG00000065970	Luciferase reporter assay//qRT-PCR//Microarray//Western blot	Functional MTI	25451482	validated
mirtarbase	MIMAT0002881	hsa-miR-509-3p	NTRK3	4916	ENSG00000140538	Luciferase reporter assay//Other		21143953	validated
mirtarbase	MIMAT0002881	hsa-miR-509-3p	NTRK3	4916	ENSG00000140538	Luciferase reporter assay//Other		19370765	validated
mirtarbase	MIMAT0002881	hsa-miR-509-3p	NTRK3	4916	ENSG00000140538	Luciferase reporter assay	Functional MTI	19370765	validated
mirtarbase	MIMAT0002881	hsa-miR-509-3p	NTRK3	4916	ENSG00000140538	Luciferase reporter assay	Functional MTI	21143953	validated
mirtarbase	MIMAT0002881	hsa-miR-509-3p	MAP3K8	1326	ENSG00000107968	Luciferase reporter assay//qRT-PCR//Western blot	Functional MTI	25815776	validated
mirtarbase	MIMAT0002881	hsa-miR-509-3p	YAP1	10413	ENSG00000137693	Luciferase reporter assay//westernblotting//rna-seq		27036018	validated
mirtarbase	MIMAT0002881	hsa-miR-509-3p	YAP1	10413	ENSG00000137693	Luciferase reporter assay//westernblotting//rna-seq		33420363	validated
mirtarbase	MIMAT0002881	hsa-miR-509-3p	YAP1	10413	ENSG00000137693	Luciferase reporter assay	Functional MTI	27036018	validated
mirtarbase	MIMAT0002881	hsa-miR-509-3p	CFTR	1080	ENSG00000001626	Luciferase reporter assay		23555973	validated
mirtarbase	MIMAT0002881	hsa-miR-509-3p	CFTR	1080	ENSG00000001626	Luciferase reporter assay	Functional MTI	23555973	validated
mirtarbase	MIMAT0000710	hsa-miR-365a-3p	BCL2	596	ENSG00000171791	Luciferase reporter assay//Western blot		21640710	validated
mirtarbase	MIMAT0000710	hsa-miR-365a-3p	BCL2	596	ENSG00000171791	Luciferase reporter assay//Western blot		22072615	validated
mirtarbase	MIMAT0000710	hsa-miR-365a-3p	BCL2	596	ENSG00000171791	Luciferase reporter assay//Western blot	Functional MTI	22072615	validated
mirtarbase	MIMAT0000710	hsa-miR-365a-3p	KRAS	3845	ENSG00000133703	In situ hybridization//RTPCR//Luciferase reporter assay//Microarray//Western blot		24374827	validated
mirtarbase	MIMAT0000710	hsa-miR-365a-3p	KRAS	3845	ENSG00000133703	In situ hybridization//RTPCR//Luciferase reporter assay//Microarray//Western blot	Functional MTI	24374827	validated
mirtarbase	MIMAT0000710	hsa-miR-365a-3p	CCND1	595	ENSG00000110092	Luciferase reporter assay//Western blot//Flow//In situ hybridization//Microarray//qRT-PCR		22072615	validated
mirtarbase	MIMAT0000710	hsa-miR-365a-3p	CCND1	595	ENSG00000110092	Luciferase reporter assay//Western blot//Flow//In situ hybridization//Microarray//qRT-PCR		24149576	validated
mirtarbase	MIMAT0000710	hsa-miR-365a-3p	CCND1	595	ENSG00000110092	Luciferase reporter assay//Western blot//Flow//In situ hybridization//Microarray//qRT-PCR		24936138	validated
mirtarbase	MIMAT0000710	hsa-miR-365a-3p	CCND1	595	ENSG00000110092	Luciferase reporter assay//Western blot	Functional MTI	22072615	validated
mirtarbase	MIMAT0000710	hsa-miR-365a-3p	CCND1	595	ENSG00000110092	Flow//In situ hybridization//Luciferase reporter assay//Microarray//qRT-PCR//Western blot	Functional MTI	24149576	validated
mirtarbase	MIMAT0000710	hsa-miR-365a-3p	CCND1	595	ENSG00000110092	Luciferase reporter assay//Western blot	Functional MTI	24936138	validated
mirtarbase	MIMAT0000710	hsa-miR-365a-3p	CDC25A	993	ENSG00000164045	Flow//In situ hybridization//Luciferase reporter assay//Microarray//qRT-PCR//Western blot		24149576	validated
mirtarbase	MIMAT0000710	hsa-miR-365a-3p	CDC25A	993	ENSG00000164045	Flow//In situ hybridization//Luciferase reporter assay//Microarray//qRT-PCR//Western blot	Functional MTI	24149576	validated
mirtarbase	MIMAT0000710	hsa-miR-365a-3p	MAX	4149	ENSG00000125952	In situ hybridization//RTPCR//Luciferase reporter assay//Microarray//Western blot		24374827	validated
mirtarbase	MIMAT0000710	hsa-miR-365a-3p	MAX	4149	ENSG00000125952	In situ hybridization//RTPCR//Luciferase reporter assay//Microarray//Western blot	Non-Functional MTI	24374827	validated
mirtarbase	MIMAT0000710	hsa-miR-365a-3p	ACVR1	90	ENSG00000115170	Luciferase reporter assay//qRT-PCR		23227223	validated
mirtarbase	MIMAT0000710	hsa-miR-365a-3p	ACVR1	90	ENSG00000115170	Luciferase reporter assay//qRT-PCR	Functional MTI	23227223	validated
mirtarbase	MIMAT0000710	hsa-miR-365a-3p	ADAM10	102	ENSG00000137845	Luciferase reporter assay//Western blotting//Immunohistochemistry (IHC)//qRT-PCR		32284760	validated
mirtarbase	MIMAT0000693	hsa-miR-30e-3p	NFKBIA	4792	ENSG00000100906	Immunohistochemistry//Luciferase reporter assay//qRT-PCR//Western blot		22156201	validated
mirtarbase	MIMAT0000693	hsa-miR-30e-3p	NFKBIA	4792	ENSG00000100906	Immunohistochemistry//Luciferase reporter assay//qRT-PCR//Western blot	Functional MTI	22156201	validated
mirtarbase	MIMAT0000757	hsa-miR-151a-3p	NTRK3	4916	ENSG00000140538	Luciferase reporter assay		21143953	validated
mirtarbase	MIMAT0000757	hsa-miR-151a-3p	NTRK3	4916	ENSG00000140538	Luciferase reporter assay	Functional MTI	21143953	validated
mirtarbase	MIMAT0000757	hsa-miR-151a-3p	CCNE1	898	ENSG00000105173	Luciferase reporter assay		23416081	validated
mirtarbase	MIMAT0000757	hsa-miR-151a-3p	CCNE1	898	ENSG00000105173	Luciferase reporter assay	Functional MTI	23416081	validated
mirtarbase	MIMAT0000757	hsa-miR-151a-3p	IL12RB2	3595	ENSG00000081985	Luciferase reporter assay//qRT-PCR//Western blot	Functional MTI	27992076	validated
mirtarbase	MIMAT0000757	hsa-miR-151a-3p	ZNF763	284390	ENSG00000197054	Luciferase reporter assay		20591824	validated
mirtarbase	MIMAT0000757	hsa-miR-151a-3p	ZNF763	284390	ENSG00000197054	Luciferase reporter assay	Non-Functional MTI	20591824	validated
mirtarbase	MIMAT0000757	hsa-miR-151a-3p	TWIST1	7291	ENSG00000122691	Luciferase reporter assay//qRT-PCR//Western blot		27930738	validated
mirtarbase	MIMAT0000757	hsa-miR-151a-3p	TWIST1	7291	ENSG00000122691	Luciferase reporter assay//qRT-PCR//Western blot	Functional MTI	27930738	validated
mirtarbase	MIMAT0004947	hsa-miR-885-5p	CASP3	836	ENSG00000164305	Luciferase reporter assay		23271051	validated
mirtarbase	MIMAT0004947	hsa-miR-885-5p	CASP3	836	ENSG00000164305	Luciferase reporter assay	Functional MTI	23271051	validated
mirtarbase	MIMAT0004947	hsa-miR-885-5p	CDK2	1017	ENSG00000123374	Luciferase reporter assay//Northern blot//qRT-PCR//Western blot//Other		21233845	validated
mirtarbase	MIMAT0004947	hsa-miR-885-5p	CDK2	1017	ENSG00000123374	Luciferase reporter assay//Northern blot//qRT-PCR//Western blot	Functional MTI	21233845	validated
mirtarbase	MIMAT0004947	hsa-miR-885-5p	CTNNB1	1499	ENSG00000168036	Immunohistochemistry//In situ hybridization//Luciferase reporter assay//qRT-PCR//Western blot	Functional MTI	27738331	validated
mirtarbase	MIMAT0004947	hsa-miR-885-5p	IGF1R	3480	ENSG00000140443	Luciferase reporter assay//Western blot//qRT-PCR	Functional MTI	26554827	validated
mirtarbase	MIMAT0004947	hsa-miR-885-5p	MCM5	4174	ENSG00000100297	Luciferase reporter assay//Northern blot//qRT-PCR//Western blot//Other		21233845	validated
mirtarbase	MIMAT0004947	hsa-miR-885-5p	MCM5	4174	ENSG00000100297	Luciferase reporter assay//Northern blot//qRT-PCR//Western blot	Functional MTI	21233845	validated
mirtarbase	MIMAT0004947	hsa-miR-885-5p	MTPN	136319	ENSG00000105887	Luciferase reporter assay//qRT-PCR//Quantitative proteomic approach//Western blotting		34170484	validated
mirtarbase	MIMAT0004947	hsa-miR-885-5p	RBBP4	5928	ENSG00000162521	Luciferase reporter assay//Western blotting//Immunoprecipitaion (IP)//qRT-PCR		33430870	validated
mirtarbase	MIMAT0004947	hsa-miR-885-5p	EYA3	2140	ENSG00000158161	Luciferase reporter assay//Western blotting//qRT-PCR		33710774	validated
mirtarbase	MIMAT0004947	hsa-miR-885-5p				Luciferase reporter assay//Western blotting//Immunoprecipitaion (IP)//qRT-PCR		33430870	validated
mirtarbase	MIMAT0004676	hsa-miR-34b-3p	MYCN	4613	ENSG00000134323	Luciferase reporter assay//Western blot		22020437	validated
mirtarbase	MIMAT0004676	hsa-miR-34b-3p	MYCN	4613	ENSG00000134323	Luciferase reporter assay//Western blot	Functional MTI	22020437	validated
mirtarbase	MIMAT0004676	hsa-miR-34b-3p	NOTCH1	4851	ENSG00000148400	Luciferase reporter assay//Microarray//qRT-PCR//Western blot//Other		22498974	validated
mirtarbase	MIMAT0004676	hsa-miR-34b-3p	NOTCH1	4851	ENSG00000148400	Luciferase reporter assay//Microarray//qRT-PCR//Western blot//Other		23955600	validated
mirtarbase	MIMAT0004676	hsa-miR-34b-3p	NOTCH1	4851	ENSG00000148400	Luciferase reporter assay//Microarray//qRT-PCR//Western blot//Other		18803879	validated
mirtarbase	MIMAT0004676	hsa-miR-34b-3p	NOTCH1	4851	ENSG00000148400	Luciferase reporter assay//Microarray//qRT-PCR//Western blot	Functional MTI	22498974	validated
mirtarbase	MIMAT0004676	hsa-miR-34b-3p	NOTCH1	4851	ENSG00000148400	Luciferase reporter assay//qRT-PCR//Western blot	Functional MTI	23955600	validated
mirtarbase	MIMAT0004676	hsa-miR-34b-3p	CDK6	1021	ENSG00000105810	Luciferase reporter assay//Western blot//Other		19815577	validated
mirtarbase	MIMAT0004676	hsa-miR-34b-3p	CDK6	1021	ENSG00000105810	Luciferase reporter assay//Western blot//Other		20952505	validated
mirtarbase	MIMAT0004676	hsa-miR-34b-3p	CDK6	1021	ENSG00000105810	Luciferase reporter assay//Western blot//Other		20130964	validated
mirtarbase	MIMAT0004676	hsa-miR-34b-3p	CDK6	1021	ENSG00000105810	Luciferase reporter assay//Western blot//Other		18768788	validated
mirtarbase	MIMAT0004676	hsa-miR-34b-3p	CDK6	1021	ENSG00000105810	Luciferase reporter assay//Western blot	Functional MTI	18768788	validated
mirtarbase	MIMAT0004676	hsa-miR-34b-3p	CCND1	595	ENSG00000110092	Luciferase reporter assay//qRT-PCR//Western blot		22113133	validated
mirtarbase	MIMAT0004676	hsa-miR-34b-3p	CCND1	595	ENSG00000110092	Luciferase reporter assay//qRT-PCR//Western blot	Functional MTI	22113133	validated
mirtarbase	MIMAT0004676	hsa-miR-34b-3p	VEGFA	7422	ENSG00000112715	ELISA//Luciferase reporter assay//Other		18320040	validated
mirtarbase	MIMAT0004676	hsa-miR-34b-3p	VEGFA	7422	ENSG00000112715	ELISA//Luciferase reporter assay	Non-Functional MTI	18320040	validated
mirtarbase	MIMAT0004676	hsa-miR-34b-3p	MYC	4609	ENSG00000136997	Luciferase reporter assay//Western blot//Immunohistochemistry//qRT-PCR//Other//Immunoprecipitaion//Microarray		18768788	validated
mirtarbase	MIMAT0004676	hsa-miR-34b-3p	MYC	4609	ENSG00000136997	Luciferase reporter assay//Western blot//Immunohistochemistry//qRT-PCR//Other//Immunoprecipitaion//Microarray		33300049	validated
mirtarbase	MIMAT0004676	hsa-miR-34b-3p	MYC	4609	ENSG00000136997	Luciferase reporter assay//Western blot//Immunohistochemistry//qRT-PCR//Other//Immunoprecipitaion//Microarray		18802929	validated
mirtarbase	MIMAT0004676	hsa-miR-34b-3p	MYC	4609	ENSG00000136997	Luciferase reporter assay//Western blot//Immunohistochemistry//qRT-PCR//Other//Immunoprecipitaion//Microarray		20952505	validated
mirtarbase	MIMAT0004676	hsa-miR-34b-3p	MYC	4609	ENSG00000136997	Luciferase reporter assay//Western blot//Immunohistochemistry//qRT-PCR//Other//Immunoprecipitaion//Microarray		22585994	validated
mirtarbase	MIMAT0004676	hsa-miR-34b-3p	MYC	4609	ENSG00000136997	Luciferase reporter assay//Western blot	Functional MTI	18768788	validated
mirtarbase	MIMAT0004676	hsa-miR-34b-3p	MYC	4609	ENSG00000136997	Immunoprecipitaion//Luciferase reporter assay//Microarray//qRT-PCR//Western blot	Functional MTI	22585994	validated
mirtarbase	MIMAT0004676	hsa-miR-34b-3p	PAK1	5058	ENSG00000149269	Luciferase reporter assay	Functional MTI	26924291	validated
mirtarbase	MIMAT0004676	hsa-miR-34b-3p	ABCB1	5243	ENSG00000085563	Luciferase reporter assay	Functional MTI	26924291	validated
mirtarbase	MIMAT0004676	hsa-miR-34b-3p	MET	4233	ENSG00000105976	Microarray//Western blot//RTPCR//Luciferase reporter assay//Other		20924086	validated
mirtarbase	MIMAT0004676	hsa-miR-34b-3p	MET	4233	ENSG00000105976	Microarray//Western blot//RTPCR//Luciferase reporter assay//Other		22419847	validated
mirtarbase	MIMAT0004676	hsa-miR-34b-3p	MET	4233	ENSG00000105976	Microarray//Western blot//RTPCR//Luciferase reporter assay//Other		33300049	validated
mirtarbase	MIMAT0004676	hsa-miR-34b-3p	MET	4233	ENSG00000105976	Luciferase reporter assay	Functional MTI	22419847	validated
mirtarbase	MIMAT0004676	hsa-miR-34b-3p	JAG1	182	ENSG00000101384	Luciferase reporter assay//qRT-PCR//Western blot		22113133	validated
mirtarbase	MIMAT0004676	hsa-miR-34b-3p	JAG1	182	ENSG00000101384	Luciferase reporter assay//qRT-PCR//Western blot	Functional MTI	22113133	validated
mirtarbase	MIMAT0004676	hsa-miR-34b-3p	SNCA	6622	ENSG00000145335	Luciferase reporter assay//qRT-PCR//Western blot	Functional MTI	25541488	validated
mirtarbase	MIMAT0004676	hsa-miR-34b-3p	SNAI1	6615	ENSG00000124216	Luciferase reporter assay//qRT-PCR//Western blot		22134354	validated
mirtarbase	MIMAT0004676	hsa-miR-34b-3p	SNAI1	6615	ENSG00000124216	Luciferase reporter assay//qRT-PCR//Western blot	Functional MTI	22134354	validated
mirtarbase	MIMAT0004676	hsa-miR-34b-3p	SOX2	6657	ENSG00000181449	Luciferase reporter assay//Western blot		22020437	validated
mirtarbase	MIMAT0004676	hsa-miR-34b-3p	SOX2	6657	ENSG00000181449	Luciferase reporter assay//Western blot	Functional MTI	22020437	validated
mirtarbase	MIMAT0004676	hsa-miR-34b-3p	TBXAS1	6916	ENSG00000059377	Luciferase reporter assay		24115277	validated
mirtarbase	MIMAT0004676	hsa-miR-34b-3p	TBXAS1	6916	ENSG00000059377	Luciferase reporter assay	Functional MTI	24115277	validated
mirtarbase	MIMAT0004676	hsa-miR-34b-3p	YY1	7528	ENSG00000100811	Flow//Luciferase reporter assay//qRT-PCR//Western blot//PAR-CLIP		23446348	validated
mirtarbase	MIMAT0004676	hsa-miR-34b-3p	YY1	7528	ENSG00000100811	Flow//Luciferase reporter assay//qRT-PCR//Western blot//PAR-CLIP		21572407	validated
mirtarbase	MIMAT0004676	hsa-miR-34b-3p	YY1	7528	ENSG00000100811	Flow//Luciferase reporter assay//qRT-PCR//Western blot//PAR-CLIP		24970812	validated
mirtarbase	MIMAT0004676	hsa-miR-34b-3p	YY1	7528	ENSG00000100811	Flow//Luciferase reporter assay//qRT-PCR//Western blot//PAR-CLIP		23592263	validated
mirtarbase	MIMAT0004676	hsa-miR-34b-3p	YY1	7528	ENSG00000100811	Flow//Luciferase reporter assay//qRT-PCR//Western blot	Functional MTI	24970812	validated
mirtarbase	MIMAT0004676	hsa-miR-34b-3p	GALNT7	51809	ENSG00000109586	Luciferase reporter assay//qRT-PCR//Western blot		24482044	validated
mirtarbase	MIMAT0004676	hsa-miR-34b-3p	GALNT7	51809	ENSG00000109586	Luciferase reporter assay//qRT-PCR//Western blot	Functional MTI	24482044	validated
mirtarbase	MIMAT0004676	hsa-miR-34b-3p	NANOG	79923	ENSG00000111704	Luciferase reporter assay//Western blot		22020437	validated
mirtarbase	MIMAT0004676	hsa-miR-34b-3p	NANOG	79923	ENSG00000111704	Luciferase reporter assay//Western blot	Functional MTI	22020437	validated
mirtarbase	MIMAT0004676	hsa-miR-34b-3p	IGBP1	3476	ENSG00000089289	Luciferase reporter assay//qRT-PCR//Western blot	Functional MTI	28012229	validated
mirtarbase	MIMAT0004676	hsa-miR-34b-3p	USP22	23326	ENSG00000124422	Luciferase reporter assay//qRT-PCR//Western blot	Functional MTI	27051294	validated
mirtarbase	MIMAT0004676	hsa-miR-34b-3p	ZFAS1	441951	ENSG00000177410	Luciferase reporter assay//qRT-PCR//Western blotting		33725330	validated
mirtarbase	MIMAT0004676	hsa-miR-34b-3p	ZAP70	7535	ENSG00000291603	Immunoblot//Luciferase reporter assay		21205967	validated
mirtarbase	MIMAT0004676	hsa-miR-34b-3p	ZAP70	7535	ENSG00000291603	Immunoblot//Luciferase reporter assay	Functional MTI	21205967	validated
mirtarbase	MIMAT0000707	hsa-miR-363-3p	NOTCH1	4851	ENSG00000148400	Luciferase reporter assay//qRT-PCR//Western blot		26709677	validated
mirtarbase	MIMAT0000707	hsa-miR-363-3p	NOTCH1	4851	ENSG00000148400	Luciferase reporter assay//qRT-PCR//Western blot	Functional MTI	26709677	validated
mirtarbase	MIMAT0000707	hsa-miR-363-3p	CDKN1A	1026	ENSG00000124762	qRT-PCR//Luciferase reporter assay//Western blot//Other		20190813	validated
mirtarbase	MIMAT0000707	hsa-miR-363-3p	CDKN1A	1026	ENSG00000124762	qRT-PCR//Luciferase reporter assay//Western blot	Functional MTI	20190813	validated
mirtarbase	MIMAT0000707	hsa-miR-363-3p	SOX4	6659	ENSG00000124766	PAR-CLIP//HITS-CLIP//Luciferase reporter assay		24398324	validated
mirtarbase	MIMAT0000707	hsa-miR-363-3p	SOX4	6659	ENSG00000124766	PAR-CLIP//HITS-CLIP//Luciferase reporter assay		20371350	validated
mirtarbase	MIMAT0000707	hsa-miR-363-3p	SOX4	6659	ENSG00000124766	PAR-CLIP//HITS-CLIP//Luciferase reporter assay		23446348	validated
mirtarbase	MIMAT0000707	hsa-miR-363-3p	SOX4	6659	ENSG00000124766	PAR-CLIP//HITS-CLIP//Luciferase reporter assay		27084453	validated
mirtarbase	MIMAT0000707	hsa-miR-363-3p	SOX4	6659	ENSG00000124766	PAR-CLIP//HITS-CLIP//Luciferase reporter assay		23592263	validated
mirtarbase	MIMAT0000707	hsa-miR-363-3p	SOX4	6659	ENSG00000124766	PAR-CLIP//HITS-CLIP//Luciferase reporter assay		22012620	validated
mirtarbase	MIMAT0000707	hsa-miR-363-3p	SOX4	6659	ENSG00000124766	PAR-CLIP//HITS-CLIP//Luciferase reporter assay		21572407	validated
mirtarbase	MIMAT0000707	hsa-miR-363-3p	SOX4	6659	ENSG00000124766	Luciferase reporter assay	Functional MTI	27084453	validated
mirtarbase	MIMAT0000707	hsa-miR-363-3p	SNAI2	6591	ENSG00000019549	Luciferase reporter assay//Western blotting//Microarray//Immunoprecipitaion (IP)//Immunohistochemistry (IHC)//qRT-PCR		31749661	validated
mirtarbase	MIMAT0000707	hsa-miR-363-3p	CASP3	836	ENSG00000164305	Flow//Immunoblot//Luciferase reporter assay//Microarray//qRT-PCR//Western blot		24805821	validated
mirtarbase	MIMAT0000707	hsa-miR-363-3p	CASP3	836	ENSG00000164305	Flow//Immunoblot//Luciferase reporter assay//Microarray//qRT-PCR//Western blot	Functional MTI	24805821	validated
mirtarbase	MIMAT0000707	hsa-miR-363-3p	BCL2L11	10018	ENSG00000153094	PAR-CLIP//HITS-CLIP//Flow//Immunoblot//Luciferase reporter assay//Microarray//qRT-PCR//Western blot		23446348	validated
mirtarbase	MIMAT0000707	hsa-miR-363-3p	BCL2L11	10018	ENSG00000153094	PAR-CLIP//HITS-CLIP//Flow//Immunoblot//Luciferase reporter assay//Microarray//qRT-PCR//Western blot		32380791	validated
mirtarbase	MIMAT0000707	hsa-miR-363-3p	BCL2L11	10018	ENSG00000153094	PAR-CLIP//HITS-CLIP//Flow//Immunoblot//Luciferase reporter assay//Microarray//qRT-PCR//Western blot		21572407	validated
mirtarbase	MIMAT0000707	hsa-miR-363-3p	BCL2L11	10018	ENSG00000153094	PAR-CLIP//HITS-CLIP//Flow//Immunoblot//Luciferase reporter assay//Microarray//qRT-PCR//Western blot		23592263	validated
mirtarbase	MIMAT0000707	hsa-miR-363-3p	BCL2L11	10018	ENSG00000153094	PAR-CLIP//HITS-CLIP//Flow//Immunoblot//Luciferase reporter assay//Microarray//qRT-PCR//Western blot		20371350	validated
mirtarbase	MIMAT0000707	hsa-miR-363-3p	BCL2L11	10018	ENSG00000153094	PAR-CLIP//HITS-CLIP//Flow//Immunoblot//Luciferase reporter assay//Microarray//qRT-PCR//Western blot		24805821	validated
mirtarbase	MIMAT0000707	hsa-miR-363-3p	BCL2L11	10018	ENSG00000153094	PAR-CLIP//HITS-CLIP//Flow//Immunoblot//Luciferase reporter assay//Microarray//qRT-PCR//Western blot		26701625	validated
mirtarbase	MIMAT0000707	hsa-miR-363-3p	BCL2L11	10018	ENSG00000153094	Flow//Immunoblot//Luciferase reporter assay//Microarray//qRT-PCR//Western blot	Functional MTI	24805821	validated
mirtarbase	MIMAT0000707	hsa-miR-363-3p	CREB1	1385	ENSG00000118260	Luciferase reporter assay	Functional MTI	26796749	validated
mirtarbase	MIMAT0000707	hsa-miR-363-3p	FBXW7	55294	ENSG00000109670	Luciferase reporter assay//qRT-PCR//Western blot	Functional MTI	27167197	validated
mirtarbase	MIMAT0000707	hsa-miR-363-3p	PDPN	10630	ENSG00000162493	Luciferase reporter assay		23246488	validated
mirtarbase	MIMAT0000707	hsa-miR-363-3p	PDPN	10630	ENSG00000162493	Luciferase reporter assay	Functional MTI	23246488	validated
mirtarbase	MIMAT0000707	hsa-miR-363-3p	DUSP10	11221	ENSG00000143507	Luciferase reporter assay//Western blotting//qRT-PCR//Flow cytometry		33208005	validated
mirtarbase	MIMAT0000707	hsa-miR-363-3p	PEAK1	79834	ENSG00000173517	Luciferase reporter assay//Western blotting//qRT-PCR		33742335	validated
mirtarbase	MIMAT0000707	hsa-miR-363-3p	GAP43	2596	ENSG00000172020	Immunohistochemistry//Luciferase reporter assay//qRT-PCR//Western blot	Functional MTI	27495233	validated
mirtarbase	MIMAT0000707	hsa-miR-363-3p	REG4	83998	ENSG00000134193	B-globin reporter assay//Immunoblot//Luciferase reporter assay//qRT-PCR	Functional MTI	26387746	validated
mirtarbase	MIMAT0000707	hsa-miR-363-3p	S1PR1	1901	ENSG00000170989	Luciferase reporter assay//qRT-PCR//Western blot		24631531	validated
mirtarbase	MIMAT0000707	hsa-miR-363-3p	S1PR1	1901	ENSG00000170989	Luciferase reporter assay//qRT-PCR//Western blot	Functional MTI	24631531	validated
mirtarbase	MIMAT0000707	hsa-miR-363-3p	PTEN	5728	ENSG00000284792	Luciferase reporter assay//Western blotting//qRT-PCR		32380791	validated
mirtarbase	MIMAT0002878	hsa-miR-506-3p	CDK6	1021	ENSG00000105810	Immunohistochemistry//Luciferase reporter assay//Microarray//qRT-PCR//Western blot		24604117	validated
mirtarbase	MIMAT0002878	hsa-miR-506-3p	CDK6	1021	ENSG00000105810	Immunohistochemistry//Luciferase reporter assay//Microarray//qRT-PCR//Western blot	Functional MTI	24604117	validated
mirtarbase	MIMAT0002878	hsa-miR-506-3p	SNAI2	6591	ENSG00000019549	Immunohistochemistry//Luciferase reporter assay//qRT-PCR//Western blot		23717581	validated
mirtarbase	MIMAT0002878	hsa-miR-506-3p	SNAI2	6591	ENSG00000019549	Immunohistochemistry//Luciferase reporter assay//qRT-PCR//Western blot		25707493	validated
mirtarbase	MIMAT0002878	hsa-miR-506-3p	SNAI2	6591	ENSG00000019549	Immunohistochemistry//Luciferase reporter assay//qRT-PCR//Western blot	Functional MTI	25707493	validated
mirtarbase	MIMAT0002878	hsa-miR-506-3p	SNAI2	6591	ENSG00000019549	Luciferase reporter assay//qRT-PCR//Western blot	Functional MTI	23717581	validated
mirtarbase	MIMAT0002878	hsa-miR-506-3p	CDK4	1019	ENSG00000135446	Immunohistochemistry//Luciferase reporter assay//Microarray//qRT-PCR//Western blot//PAR-CLIP		21572407	validated
mirtarbase	MIMAT0002878	hsa-miR-506-3p	CDK4	1019	ENSG00000135446	Immunohistochemistry//Luciferase reporter assay//Microarray//qRT-PCR//Western blot//PAR-CLIP		24398324	validated
mirtarbase	MIMAT0002878	hsa-miR-506-3p	CDK4	1019	ENSG00000135446	Immunohistochemistry//Luciferase reporter assay//Microarray//qRT-PCR//Western blot//PAR-CLIP		23446348	validated
mirtarbase	MIMAT0002878	hsa-miR-506-3p	CDK4	1019	ENSG00000135446	Immunohistochemistry//Luciferase reporter assay//Microarray//qRT-PCR//Western blot//PAR-CLIP		24604117	validated
mirtarbase	MIMAT0002878	hsa-miR-506-3p	CDK4	1019	ENSG00000135446	Immunohistochemistry//Luciferase reporter assay//Microarray//qRT-PCR//Western blot//PAR-CLIP		20371350	validated
mirtarbase	MIMAT0002878	hsa-miR-506-3p	CDK4	1019	ENSG00000135446	Immunohistochemistry//Luciferase reporter assay//Microarray//qRT-PCR//Western blot	Functional MTI	24604117	validated
mirtarbase	MIMAT0002878	hsa-miR-506-3p	IQGAP1	8826	ENSG00000140575	Luciferase reporter assay//qRT-PCR//Western blot	Functional MTI	26398880	validated
mirtarbase	MIMAT0002878	hsa-miR-506-3p	EZH2	2146	ENSG00000106462	Luciferase reporter assay//qRT-PCR//Western blotting		34288823	validated
mirtarbase	MIMAT0002878	hsa-miR-506-3p	VIM	7431	ENSG00000026025	Luciferase reporter assay//qRT-PCR//Western blot		23717581	validated
mirtarbase	MIMAT0002878	hsa-miR-506-3p	VIM	7431	ENSG00000026025	Luciferase reporter assay//qRT-PCR//Western blot		25230372	validated
mirtarbase	MIMAT0002878	hsa-miR-506-3p	VIM	7431	ENSG00000026025	Luciferase reporter assay//qRT-PCR//Western blot	Functional MTI	23717581	validated
mirtarbase	MIMAT0002878	hsa-miR-506-3p	VIM	7431	ENSG00000026025	Luciferase reporter assay	Functional MTI	25230372	validated
mirtarbase	MIMAT0002878	hsa-miR-506-3p	ETS1	2113	ENSG00000134954	Immunohistochemistry//Luciferase reporter assay//qRT-PCR//Western blot		26362716	validated
mirtarbase	MIMAT0002878	hsa-miR-506-3p	ETS1	2113	ENSG00000134954	Luciferase reporter assay//qRT-PCR//Western blot//Immunohistochemistry	Functional MTI	26362716	validated
mirtarbase	MIMAT0002878	hsa-miR-506-3p	YAP1	10413	ENSG00000137693	Luciferase reporter assay//qRT-PCR//Western blot		25846731	validated
mirtarbase	MIMAT0002878	hsa-miR-506-3p	YAP1	10413	ENSG00000137693	Luciferase reporter assay//qRT-PCR//Western blot		26550114	validated
mirtarbase	MIMAT0002878	hsa-miR-506-3p	YAP1	10413	ENSG00000137693	Luciferase reporter assay//qRT-PCR//Western blot	Functional MTI	25846731	validated
mirtarbase	MIMAT0002878	hsa-miR-506-3p	YAP1	10413	ENSG00000137693	Luciferase reporter assay//Western blot	Functional MTI	26550114	validated
mirtarbase	MIMAT0002878	hsa-miR-506-3p	WNK1	65125	ENSG00000060237	Luciferase reporter assay//qRT-PCR//Western blot	Functional MTI	24469051	validated
mirtarbase	MIMAT0002878	hsa-miR-506-3p	BCAT1	586	ENSG00000060982	Luciferase reporter assay//qRT-PCR//Western blotting		32273770	validated
mirtarbase	MIMAT0002878	hsa-miR-506-3p	CD151	977	ENSG00000177697	Luciferase reporter assay//qRT-PCR//Western blot		23717581	validated
mirtarbase	MIMAT0002878	hsa-miR-506-3p	CD151	977	ENSG00000177697	Luciferase reporter assay//qRT-PCR//Western blot	Functional MTI	23717581	validated
mirtarbase	MIMAT0002878	hsa-miR-506-3p	CDH2	1000	ENSG00000170558	Luciferase reporter assay	Functional MTI	25230372	validated
mirtarbase	MIMAT0002878	hsa-miR-506-3p	FXN	2395	ENSG00000165060	Luciferase reporter assay		23382970	validated
mirtarbase	MIMAT0002878	hsa-miR-506-3p	FXN	2395	ENSG00000165060	Luciferase reporter assay	Functional MTI	23382970	validated
mirtarbase	MIMAT0002878	hsa-miR-506-3p	ROCK1	6093	ENSG00000067900	Luciferase reporter assay//qRT-PCR//Western blot		26474697	validated
mirtarbase	MIMAT0002878	hsa-miR-506-3p	ROCK1	6093	ENSG00000067900	Luciferase reporter assay//qRT-PCR//Western blot	Functional MTI	26474697	validated
mirtarbase	MIMAT0002878	hsa-miR-506-3p	SRSF6	6431	ENSG00000124193	Luciferase reporter assay//Western blotting//Immunofluorescence//qRT-PCR		33905374	validated
mirtarbase	MIMAT0002878	hsa-miR-506-3p	SNAI1	6615	ENSG00000124216	Immunofluorescence//Immunohistochemistry//In situ hybridization//Luciferase reporter assay//Microarray//qRT-PCR//Western blot		23410973	validated
mirtarbase	MIMAT0002878	hsa-miR-506-3p	SNAI1	6615	ENSG00000124216	Immunofluorescence//Immunohistochemistry//In situ hybridization//Luciferase reporter assay//Microarray//qRT-PCR//Western blot	Functional MTI	23410973	validated
mirtarbase	MIMAT0002878	hsa-miR-506-3p	TCF3	6929	ENSG00000071564	Luciferase reporter assay//qRT-PCR		27538704	validated
mirtarbase	MIMAT0002878	hsa-miR-506-3p	TCF3	6929	ENSG00000071564	Luciferase reporter assay//qRT-PCR	Functional MTI	27538704	validated
mirtarbase	MIMAT0002878	hsa-miR-506-3p	SPHK1	8877	ENSG00000176170	Luciferase reporter assay//qRT-PCR//Western blot//Luciferase reporter assay and western blot		27065335	validated
mirtarbase	MIMAT0002878	hsa-miR-506-3p	SPHK1	8877	ENSG00000176170	Luciferase reporter assay//qRT-PCR//Western blot//Luciferase reporter assay and western blot		26549227	validated
mirtarbase	MIMAT0002878	hsa-miR-506-3p	SPHK1	8877	ENSG00000176170	Luciferase reporter assay//qRT-PCR//Western blot//Luciferase reporter assay and western blot	Functional MTI	27065335	validated
mirtarbase	MIMAT0002878	hsa-miR-506-3p	SPHK1	8877	ENSG00000176170	Luciferase reporter assay//qRT-PCR//Western blot	Functional MTI	26549227	validated
mirtarbase	MIMAT0002878	hsa-miR-506-3p	FLOT1	10211	ENSG00000223654	Luciferase reporter assay//qRT-PCR	Functional MTI	25793370	validated
mirtarbase	MIMAT0002878	hsa-miR-506-3p	COTL1	23406	ENSG00000103187	Luciferase reporter assay//qRT-PCR//Western blot	Functional MTI	27893417	validated
mirtarbase	MIMAT0002878	hsa-miR-506-3p	FOXQ1	94234	ENSG00000164379	Luciferase reporter assay//qRT-PCR//Western blot		26935526	validated
mirtarbase	MIMAT0002878	hsa-miR-506-3p	FOXQ1	94234	ENSG00000164379	Luciferase reporter assay//qRT-PCR//Western blot		25856555	validated
mirtarbase	MIMAT0002878	hsa-miR-506-3p	FOXQ1	94234	ENSG00000164379	Luciferase reporter assay//qRT-PCR//Western blot	Functional MTI	26935526	validated
mirtarbase	MIMAT0002878	hsa-miR-506-3p	FOXQ1	94234	ENSG00000164379	Luciferase reporter assay//qRT-PCR//Western blot	Functional MTI	25856555	validated
mirtarbase	MIMAT0002878	hsa-miR-506-3p	PACRGL	133015	ENSG00000163138	Luciferase reporter assay//Western blotting//Immunofluorescence//qRT-PCR		32713345	validated
mirtarbase	MIMAT0002878	hsa-miR-506-3p	PIM3	415116	ENSG00000198355	Luciferase reporter assay//qRT-PCR//Western blot	Functional MTI	26238203	validated
mirtarbase	MIMAT0002878	hsa-miR-506-3p	GLI3	2737	ENSG00000106571	Luciferase reporter assay//Western blot	Functional MTI	24608427	validated
mirtarbase	MIMAT0002878	hsa-miR-506-3p	PENK	5179	ENSG00000181195	Luciferase reporter assay//Western blotting//qRT-PCR		34062009	validated
mirtarbase	MIMAT0002174	hsa-miR-484	KLF12	11278	ENSG00000118922	Luciferase reporter assay//Western blotting//qRT-PCR//Flow cytometry		33262607	validated
mirtarbase	MIMAT0003247	hsa-miR-582-5p	MCL1	4170	ENSG00000143384	Luciferase reporter assay//Western blot//Other		20829195	validated
mirtarbase	MIMAT0003247	hsa-miR-582-5p	MCL1	4170	ENSG00000143384	Luciferase reporter assay//Western blot	Functional MTI	20829195	validated
mirtarbase	MIMAT0003247	hsa-miR-582-5p	CASP9	842	ENSG00000132906	Flow//Immunoblot//Luciferase reporter assay//Microarray//qRT-PCR//Western blot		24805821	validated
mirtarbase	MIMAT0003247	hsa-miR-582-5p	CASP9	842	ENSG00000132906	Flow//Immunoblot//Luciferase reporter assay//Microarray//qRT-PCR//Western blot	Functional MTI	24805821	validated
mirtarbase	MIMAT0003247	hsa-miR-582-5p	CASP3	836	ENSG00000164305	Flow//Immunoblot//Luciferase reporter assay//Microarray//qRT-PCR//Western blot		24805821	validated
mirtarbase	MIMAT0003247	hsa-miR-582-5p	CASP3	836	ENSG00000164305	Flow//Immunoblot//Luciferase reporter assay//Microarray//qRT-PCR//Western blot	Functional MTI	24805821	validated
mirtarbase	MIMAT0003247	hsa-miR-582-5p	CREB1	1385	ENSG00000118260	Luciferase reporter assay//Microarray//qRT-PCR//Western blot		26978739	validated
mirtarbase	MIMAT0003247	hsa-miR-582-5p	CREB1	1385	ENSG00000118260	Luciferase reporter assay//Microarray//qRT-PCR//Western blot	Functional MTI	26978739	validated
mirtarbase	MIMAT0003247	hsa-miR-582-5p	EFNB2	1948	ENSG00000125266	Luciferase reporter assay//Western blot//qRT-PCR		25176332	validated
mirtarbase	MIMAT0003247	hsa-miR-582-5p	EFNB2	1948	ENSG00000125266	Luciferase reporter assay//Western blot//qRT-PCR	Functional MTI	25176332	validated
mirtarbase	MIMAT0003247	hsa-miR-582-5p	RAB27A	5873	ENSG00000069974	Luciferase reporter assay//qRT-PCR//Western blot	Functional MTI	26384136	validated
mirtarbase	MIMAT0003283	hsa-miR-615-3p	LCOR	84458	ENSG00000196233	Luciferase reporter assay		21565892	validated
mirtarbase	MIMAT0003283	hsa-miR-615-3p	LCOR	84458	ENSG00000196233	Luciferase reporter assay	Functional MTI	21565892	validated
mirtarbase	MIMAT0004766	hsa-miR-146b-3p	IRAK1	3654	ENSG00000184216	Luciferase reporter assay	Functional MTI	25771167	validated
mirtarbase	MIMAT0004766	hsa-miR-146b-3p	PER1	5187	ENSG00000179094	Luciferase reporter assay	Functional MTI	25771167	validated
mirtarbase	MIMAT0004766	hsa-miR-146b-3p	BRMS1	25855	ENSG00000174744	Luciferase reporter assay//Western blotting		34096224	validated
mirtarbase	MIMAT0004766	hsa-miR-146b-3p	NPAS4	266743	ENSG00000174576	Luciferase reporter assay	Functional MTI	25771167	validated
mirtarbase	MIMAT0003249	hsa-miR-584-5p	E2F5	1875	ENSG00000133740	Luciferase reporter assay//Western blotting//Microarray//qRT-PCR		27292025	validated
mirtarbase	MIMAT0003249	hsa-miR-584-5p	E2F5	1875	ENSG00000133740	Luciferase reporter assay//Western blotting//Microarray//qRT-PCR		32420810	validated
mirtarbase	MIMAT0003249	hsa-miR-584-5p	ROCK1	6093	ENSG00000067900	Immunohistochemistry//Luciferase reporter assay//Microarray//qRT-PCR//Western blot//Other		21119662	validated
mirtarbase	MIMAT0003249	hsa-miR-584-5p	ROCK1	6093	ENSG00000067900	Immunohistochemistry//Luciferase reporter assay//Microarray//qRT-PCR//Western blot	Functional MTI	21119662	validated
mirtarbase	MIMAT0003249	hsa-miR-584-5p	YKT6	10652	ENSG00000106636	Luciferase reporter assay//Western blotting//Microarray//qRT-PCR		33800298	validated
mirtarbase	MIMAT0003249	hsa-miR-584-5p	WWP1	11059	ENSG00000123124	Flow//Immunofluorescence//Immunohistochemistry//Luciferase reporter assay//qRT-PCR//Western blot	Functional MTI	28431583	validated
mirtarbase	MIMAT0004614	hsa-miR-193a-5p	ERBB2	2064	ENSG00000141736	Luciferase reporter assay		27203740	validated
mirtarbase	MIMAT0004614	hsa-miR-193a-5p	ERBB2	2064	ENSG00000141736	Luciferase reporter assay		24148764	validated
mirtarbase	MIMAT0004614	hsa-miR-193a-5p	ERBB2	2064	ENSG00000141736	Luciferase reporter assay	Functional MTI	24148764	validated
mirtarbase	MIMAT0004614	hsa-miR-193a-5p	ERBB2	2064	ENSG00000141736	Luciferase reporter assay	Functional MTI	27203740	validated
mirtarbase	MIMAT0004614	hsa-miR-193a-5p	IGF2BP1	10642	ENSG00000159217	Luciferase reporter assay		26917013	validated
mirtarbase	MIMAT0004614	hsa-miR-193a-5p	IGF2BP1	10642	ENSG00000159217	Luciferase reporter assay	Functional MTI	26917013	validated
mirtarbase	MIMAT0004614	hsa-miR-193a-5p	WT1	7490	ENSG00000184937	Luciferase reporter assay//Immunofluorescence//Western blot//qRT-PCR	Functional MTI	27821145	validated
mirtarbase	MIMAT0004614	hsa-miR-193a-5p	ETV4	2118	ENSG00000175832	Luciferase reporter assay//Western blotting//qRT-PCR		33760216	validated
mirtarbase	MIMAT0004614	hsa-miR-193a-5p	MTOR	2475	ENSG00000198793	Luciferase reporter assay//qRT-PCR//Western blot	Functional MTI	24469061	validated
mirtarbase	MIMAT0004614	hsa-miR-193a-5p	FADS1	3992	ENSG00000149485	Luciferase reporter assay//Western blotting//qRT-PCR		33504005	validated
mirtarbase	MIMAT0004614	hsa-miR-193a-5p	SRSF6	6431	ENSG00000124193	Immunohistochemistry (IHC)//Luciferase reporter assay//qRT-PCR//Western blotting		32489562	validated
mirtarbase	MIMAT0004614	hsa-miR-193a-5p	TFAP2A	7020	ENSG00000137203	Luciferase reporter assay//Western blot	Functional MTI	27698912	validated
mirtarbase	MIMAT0004614	hsa-miR-193a-5p	TP73	7161	ENSG00000078900	Immunoblot//Luciferase reporter assay//qRT-PCR//Western blot//Other		21293058	validated
mirtarbase	MIMAT0004614	hsa-miR-193a-5p	TP73	7161	ENSG00000078900	Immunoblot//Luciferase reporter assay//qRT-PCR//Western blot	Functional MTI	21293058	validated
mirtarbase	MIMAT0004614	hsa-miR-193a-5p	OGDHL	55753	ENSG00000197444	Immunohistochemistry (IHC)//Luciferase reporter assay//qRT-PCR//Western blotting		32489562	validated
mirtarbase	MIMAT0004614	hsa-miR-193a-5p	PIK3R3	8503	ENSG00000117461	Luciferase reporter assay//qRT-PCR//Western blot	Functional MTI	24469061	validated
mirtarbase	MIMAT0004614	hsa-miR-193a-5p	ECM1	1893	ENSG00000143369	Immunohistochemistry (IHC)//Luciferase reporter assay//qRT-PCR//Western blotting		32489562	validated
mirtarbase	MIMAT0004614	hsa-miR-193a-5p	NLN	57486	ENSG00000123213	Luciferase reporter assay//Microarray//qRT-PCR//Western blot		27307030	validated
mirtarbase	MIMAT0004614	hsa-miR-193a-5p	NLN	57486	ENSG00000123213	Luciferase reporter assay//Microarray//qRT-PCR//Western blot	Functional MTI	27307030	validated
mirtarbase	MIMAT0004614	hsa-miR-193a-5p	SRR	63826	ENSG00000167720	Luciferase reporter assay		26913720	validated
mirtarbase	MIMAT0004614	hsa-miR-193a-5p	SRR	63826	ENSG00000167720	Luciferase reporter assay	Functional MTI	26913720	validated
mirtarbase	MIMAT0004614	hsa-miR-193a-5p	CSPP1	79848	ENSG00000104218	Luciferase reporter assay//RNA-seq//qRT-PCR		32612946	validated
mirtarbase	MIMAT0004614	hsa-miR-193a-5p	ING5	84289	ENSG00000168395	Luciferase reporter assay//qRT-PCR//Western blot	Functional MTI	25991669	validated
mirtarbase	MIMAT0004614	hsa-miR-193a-5p				Luciferase reporter assay//Western blotting//qRT-PCR//Flow cytometry		32767514	validated
mirtarbase	MIMAT0000270	hsa-miR-181a-3p	RB1	5925	ENSG00000139687	Luciferase reporter assay//Western blotting//Microarray//Immunohistochemistry (IHC)//qRT-PCR//Immunocytochemistry (ICC)//ELISA		32591511	validated
mirtarbase	MIMAT0000270	hsa-miR-181a-3p	NANOG	79923	ENSG00000111704	Luciferase reporter assay		23344176	validated
mirtarbase	MIMAT0000270	hsa-miR-181a-3p	NANOG	79923	ENSG00000111704	Luciferase reporter assay	Functional MTI	23344176	validated
mirtarbase	MIMAT0000270	hsa-miR-181a-3p	BMP10	27302	ENSG00000163217	Luciferase reporter assay//Western blotting//qRT-PCR		31713441	validated
mirtarbase	MIMAT0004948	hsa-miR-885-3p	TLR4	7099	ENSG00000136869	ELISA//Luciferase reporter assay//qRT-PCR//Western blotting		31763742	validated
mirtarbase	MIMAT0004948	hsa-miR-885-3p	CD274	29126	ENSG00000120217	Luciferase reporter assay//qRT-PCR		24577056	validated
mirtarbase	MIMAT0004948	hsa-miR-885-3p	CD274	29126	ENSG00000120217	Luciferase reporter assay//qRT-PCR	Functional MTI	24577056	validated
mirtarbase	MIMAT0004948	hsa-miR-885-3p	BMPR1A	657	ENSG00000107779	Luciferase reporter assay//Western blot	Functional MTI	24882581	validated
mirtarbase	MIMAT0000260	hsa-miR-182-3p	MYC	4609	ENSG00000136997	Luciferase reporter assay//Western blotting//qRT-PCR		32867570	validated
mirtarbase	MIMAT0000260	hsa-miR-182-3p	FOXO3	2309	ENSG00000118689	Luciferase reporter assay//Western blotting//Immunoprecipitaion (IP)//Immunofluorescence//qRT-PCR		33997179	validated
mirtarbase	MIMAT0000260	hsa-miR-182-3p	FBXW7	55294	ENSG00000109670	Luciferase reporter assay//qRT-PCR//Western blot	Functional MTI	27648365	validated
mirtarbase	MIMAT0000260	hsa-miR-182-3p	SMAD3	4088	ENSG00000166949	Luciferase reporter assay//qRT-PCR		32067333	validated
mirtarbase	MIMAT0000260	hsa-miR-182-3p	STAT5B	6777	ENSG00000173757	Luciferase reporter assay	Functional MTI	25231457	validated
mirtarbase	MIMAT0000260	hsa-miR-182-3p	NOX4	50507	ENSG00000086991	Luciferase reporter assay//qRT-PCR//Western blot	Functional MTI	27207535	validated
mirtarbase	MIMAT0000260	hsa-miR-182-3p	MYADM	91663	ENSG00000179820	Luciferase reporter assay//Western blot	Functional MTI	27199451	validated
mirtarbase	MIMAT0000260	hsa-miR-182-3p	LRP6	4040	ENSG00000281324	Luciferase reporter assay//Western blotting//qRT-PCR		32867570	validated
mirtarbase	MIMAT0000260	hsa-miR-182-3p	SCO2	9997	ENSG00000284194	Immunoprecipitaion//Luciferase reporter assay//qRT-PCR//Western blot	Functional MTI	26309161	validated
mirtarbase	MIMAT0004600	hsa-miR-144-5p	SMAD1	4086	ENSG00000170365	Flow cytometry//Luciferase reporter assay//qRT-PCR//Western blotting		31853287	validated
mirtarbase	MIMAT0004600	hsa-miR-144-5p	RUNX1	861	ENSG00000159216	Luciferase reporter assay//qRT-PCR//Western blot	Functional MTI	26030000	validated
mirtarbase	MIMAT0004600	hsa-miR-144-5p	CCNE1	898	ENSG00000105173	Luciferase reporter assay//Microarray//qRT-PCR	Functional MTI	26057453	validated
mirtarbase	MIMAT0004600	hsa-miR-144-5p	MET	4233	ENSG00000105976	Luciferase reporter assay//qRT-PCR//Western blot	Functional MTI	25961751	validated
mirtarbase	MIMAT0004600	hsa-miR-144-5p	ROCK2	9475	ENSG00000134318	Luciferase reporter assay//qRT-PCR//Western blot	Functional MTI	25912304	validated
mirtarbase	MIMAT0004600	hsa-miR-144-5p	SMAD4	4089	ENSG00000141646	Luciferase reporter assay//qRT-PCR//Western blot	Functional MTI	27536132	validated
mirtarbase	MIMAT0004600	hsa-miR-144-5p	ROCK1	6093	ENSG00000067900	Luciferase reporter assay//qRT-PCR//Western blot	Functional MTI	25912304	validated
mirtarbase	MIMAT0004600	hsa-miR-144-5p	TGIF1	7050	ENSG00000177426	Immunofluorescence//Luciferase reporter assay//qRT-PCR//Western blot	Functional MTI	25979625	validated
mirtarbase	MIMAT0004600	hsa-miR-144-5p	CCNE2	9134	ENSG00000175305	Luciferase reporter assay//Microarray//qRT-PCR	Functional MTI	26057453	validated
mirtarbase	MIMAT0001635	hsa-miR-452-5p	VEGFA	7422	ENSG00000112715	Immunohistochemistry (IHC)//Luciferase reporter assay//qRT-PCR//Western blotting		31652600	validated
mirtarbase	MIMAT0001635	hsa-miR-452-5p	CDKN1B	1027	ENSG00000111276	PAR-CLIP//Luciferase reporter assay//Western blot//qrt-pcr		31933800	validated
mirtarbase	MIMAT0001635	hsa-miR-452-5p	CDKN1B	1027	ENSG00000111276	PAR-CLIP//Luciferase reporter assay//Western blot//qrt-pcr		24381057	validated
mirtarbase	MIMAT0001635	hsa-miR-452-5p	CDKN1B	1027	ENSG00000111276	PAR-CLIP//Luciferase reporter assay//Western blot//qrt-pcr		20371350	validated
mirtarbase	MIMAT0001635	hsa-miR-452-5p	CDKN1B	1027	ENSG00000111276	Luciferase reporter assay//Western blot	Functional MTI	24381057	validated
mirtarbase	MIMAT0001635	hsa-miR-452-5p	THRB	7068	ENSG00000151090	Luciferase reporter assay//qRT-PCR//Western blot		24440748	validated
mirtarbase	MIMAT0001635	hsa-miR-452-5p	THRB	7068	ENSG00000151090	Luciferase reporter assay//qRT-PCR//Western blot	Functional MTI	24440748	validated
mirtarbase	MIMAT0003385	hsa-miR-363-5p	CD274	29126	ENSG00000120217	Luciferase reporter assay//qRT-PCR		24577056	validated
mirtarbase	MIMAT0003385	hsa-miR-363-5p	CD274	29126	ENSG00000120217	Luciferase reporter assay//qRT-PCR	Functional MTI	24577056	validated
mirtarbase	MIMAT0002880	hsa-miR-508-3p	NFKB1	4790	ENSG00000109320	Luciferase reporter assay//Western blot//ChIP-seq//Immunohistochemistry//qRT-PCR		26801246	validated
mirtarbase	MIMAT0002880	hsa-miR-508-3p	NFKB1	4790	ENSG00000109320	Luciferase reporter assay//Western blot//ChIP-seq//Immunohistochemistry//qRT-PCR	Functional MTI	26801246	validated
mirtarbase	MIMAT0002880	hsa-miR-508-3p	NR4A3	8013	ENSG00000119508	Luciferase reporter assay//Western blotting//Immunofluorescence//qRT-PCR		33942991	validated
mirtarbase	MIMAT0002880	hsa-miR-508-3p	PIKFYVE	200576	ENSG00000115020	Luciferase reporter assay//qRT-PCR//Western blot	Functional MTI	26302821	validated
mirtarbase	MIMAT0002880	hsa-miR-508-3p	PCAT1	100750225	ENSG00000253438	Luciferase reporter assay//Western blotting//qRT-PCR		31920393	validated
mirtarbase	MIMAT0004495	hsa-miR-22-5p	YWHAZ	7534	ENSG00000164924	Luciferase reporter assay//qRT-PCR//Western blot	Functional MTI	27811373	validated
mirtarbase	MIMAT0004495	hsa-miR-22-5p	PCDH15	65217	ENSG00000150275	Immunofluorescence//Luciferase reporter assay//qRT-PCR//Western blotting		31891366	validated
mirtarbase	MIMAT0004495	hsa-miR-22-5p	GSDMD	79792	ENSG00000104518	Luciferase reporter assay		32307887	validated
mirtarbase	MIMAT0004548	hsa-miR-129-1-3p	GSK3B	2932	ENSG00000082701	Luciferase reporter assay	Functional MTI	27050373	validated
mirtarbase	MIMAT0004548	hsa-miR-129-1-3p	AURKA	6790	ENSG00000087586	Immunoprecipitaion//Luciferase reporter assay//qRT-PCR//Western blot	Functional MTI	27793005	validated
mirtarbase	MIMAT0004548	hsa-miR-129-1-3p	PDCD2	5134	ENSG00000071994	Luciferase reporter assay//qRT-PCR//Western blot		25111461	validated
mirtarbase	MIMAT0004548	hsa-miR-129-1-3p	PDCD2	5134	ENSG00000071994	Luciferase reporter assay//qRT-PCR//Western blot	Functional MTI	25111461	validated
mirtarbase	MIMAT0004558	hsa-miR-181a-2-3p	ZHX2	22882	ENSG00000178764	Luciferase reporter assay		31880394	validated
mirtarbase	MIMAT0004560	hsa-miR-183-3p	FOXP1	27086	ENSG00000114861	Luciferase reporter assay//Western blotting//Immunohistochemistry (IHC)		33139493	validated
mirtarbase	MIMAT0004560	hsa-miR-183-3p	CCNB1	891	ENSG00000134057	Immunohistochemistry (IHC)//Luciferase reporter assay//qRT-PCR//Western blotting		31605132	validated
mirtarbase	MIMAT0004560	hsa-miR-183-3p	GNG7	2788	ENSG00000176533	Luciferase reporter assay//Western blotting//Immunohistochemistry (IHC)		33139493	validated
mirtarbase	MIMAT0004560	hsa-miR-183-3p	HNRNPC	3183	ENSG00000092199	PAR-CLIP//luciferasereporterassay		33474615	validated
mirtarbase	MIMAT0004560	hsa-miR-183-3p	HNRNPC	3183	ENSG00000092199	PAR-CLIP//luciferasereporterassay		23592263	validated
mirtarbase	MIMAT0004560	hsa-miR-183-3p	SCO2	9997	ENSG00000284194	Immunoprecipitaion//Luciferase reporter assay//qRT-PCR//Western blot	Functional MTI	26309161	validated
mirtarbase	MIMAT0004560	hsa-miR-183-3p				Immunohistochemistry (IHC)//Luciferase reporter assay//qRT-PCR//Western blotting		31605132	validated
mirtarbase	MIMAT0004562	hsa-miR-196a-3p	DHFR	1719	ENSG00000228716	Luciferase reporter assay//Western blotting//qRT-PCR		32509188	validated
mirtarbase	MIMAT0004562	hsa-miR-196a-3p	SFRP1	6422	ENSG00000104332	Luciferase reporter assay//Western blotting//Microarray//qRT-PCR		31609675	validated
mirtarbase	MIMAT0004568	hsa-miR-221-5p	IL6R	3570	ENSG00000160712	Luciferase reporter assay//qRT-PCR//Western blot		26645045	validated
mirtarbase	MIMAT0004568	hsa-miR-221-5p	IL6R	3570	ENSG00000160712	Luciferase reporter assay//qRT-PCR//Western blot	Functional MTI	26645045	validated
mirtarbase	MIMAT0004568	hsa-miR-221-5p	RUNX2	860	ENSG00000124813	Luciferase reporter assay//qRT-PCR//Western blot	Functional MTI	28123639	validated
mirtarbase	MIMAT0004568	hsa-miR-221-5p	IL1B	3553	ENSG00000125538	Luciferase reporter assay//qRT-PCR//ELISA		33201565	validated
mirtarbase	MIMAT0004568	hsa-miR-221-5p	MBD2	8932	ENSG00000134046	ChIP-seq//In situ hybridization//Luciferase reporter assay//Microarray//qRT-PCR//Western blot		23770133	validated
mirtarbase	MIMAT0004568	hsa-miR-221-5p	MBD2	8932	ENSG00000134046	ChIP-seq//In situ hybridization//Luciferase reporter assay//Microarray//qRT-PCR//Western blot	Functional MTI	23770133	validated
mirtarbase	MIMAT0004568	hsa-miR-221-5p	SLC25A15	10166	ENSG00000102743	Luciferase reporter assay//qRT-PCR		31733095	validated
mirtarbase	MIMAT0004568	hsa-miR-221-5p	GREM1	26585	ENSG00000276886	Luciferase reporter assay//qRT-PCR		33962391	validated
mirtarbase	MIMAT0004569	hsa-miR-222-5p	ATG10	83734	ENSG00000152348	Luciferase reporter assay//Western blotting//Flow cytometry		32704465	validated
mirtarbase	MIMAT0004569	hsa-miR-222-5p	ZNRD2	10534	ENSG00000173465	Luciferase reporter assay//qRT-PCR//Western blot	Functional MTI	26398571	validated
mirtarbase	MIMAT0004599	hsa-miR-143-5p	ERBB3	2065	ENSG00000065361	Luciferase reporter assay//qRT-PCR//Western blot	Functional MTI	25248370	validated
mirtarbase	MIMAT0004599	hsa-miR-143-5p	MT-CO2	4513	ENSG00000198712	Luciferase reporter assay//qRT-PCR//Western blot		24616567	validated
mirtarbase	MIMAT0004599	hsa-miR-143-5p	MT-CO2	4513	ENSG00000198712	Luciferase reporter assay//qRT-PCR//Western blot	Functional MTI	24616567	validated
mirtarbase	MIMAT0004605	hsa-miR-129-2-3p	SOX4	6659	ENSG00000124766	Luciferase reporter assay//qRT-PCR//Western blot//PAR-CLIP		20371350	validated
mirtarbase	MIMAT0004605	hsa-miR-129-2-3p	SOX4	6659	ENSG00000124766	Luciferase reporter assay//qRT-PCR//Western blot//PAR-CLIP		19887623	validated
mirtarbase	MIMAT0004605	hsa-miR-129-2-3p	SOX4	6659	ENSG00000124766	Luciferase reporter assay//qRT-PCR//Western blot	Functional MTI	19887623	validated
mirtarbase	MIMAT0004605	hsa-miR-129-2-3p	MYC	4609	ENSG00000136997	Immunoblot//Luciferase reporter assay	Functional MTI	26180082	validated
mirtarbase	MIMAT0004605	hsa-miR-129-2-3p	BCL2L2	599	ENSG00000129473	Luciferase reporter assay//qRT-PCR//Western blot	Functional MTI	26935022	validated
mirtarbase	MIMAT0004605	hsa-miR-129-2-3p	PPM1D	8493	ENSG00000170836	Luciferase reporter assay//Western blotting//qRT-PCR		32231727	validated
mirtarbase	MIMAT0004605	hsa-miR-129-2-3p	CCP110	9738	ENSG00000103540	Luciferase reporter assay//qRT-PCR//Western blot		22684256	validated
mirtarbase	MIMAT0004605	hsa-miR-129-2-3p	CCP110	9738	ENSG00000103540	Luciferase reporter assay//qRT-PCR//Western blot	Functional MTI	22684256	validated
mirtarbase	MIMAT0004605	hsa-miR-129-2-3p	CCP110	9738	ENSG00000103540	Luciferase reporter assay//qRT-PCR//Western blot//Immunohistochemistry	Functional MTI	26487539	validated
mirtarbase	MIMAT0004605	hsa-miR-129-2-3p	UBE2F	140739	ENSG00000184182	Luciferase reporter assay		19887623	validated
mirtarbase	MIMAT0004605	hsa-miR-129-2-3p	UBE2F	140739	ENSG00000184182	Luciferase reporter assay	Non-Functional MTI	19887623	validated
mirtarbase	MIMAT0004674	hsa-miR-30c-1-3p	NR1I2	8856	ENSG00000144852	Luciferase reporter assay		27085140	validated
mirtarbase	MIMAT0004674	hsa-miR-30c-1-3p	NR1I2	8856	ENSG00000144852	Luciferase reporter assay	Functional MTI	27085140	validated
mirtarbase	MIMAT0004674	hsa-miR-30c-1-3p	SNAI2	6591	ENSG00000019549	Luciferase reporter assay//Western blotting//Microarray//Immunoprecipitaion (IP)//Immunohistochemistry (IHC)//qRT-PCR		31749661	validated
mirtarbase	MIMAT0004674	hsa-miR-30c-1-3p	HMBOX1	79618	ENSG00000147421	Luciferase reporter assay//Western blot		22320217	validated
mirtarbase	MIMAT0004674	hsa-miR-30c-1-3p	HMBOX1	79618	ENSG00000147421	Luciferase reporter assay//Western blot	Functional MTI	22320217	validated
mirtarbase	MIMAT0004677	hsa-miR-34c-3p	NOTCH2	4853	ENSG00000134250	Immunoprecipitaion (IP)//Luciferase reporter assay//Western blotting		34180127	validated
mirtarbase	MIMAT0004677	hsa-miR-34c-3p	AXIN2	8313	ENSG00000168646	Luciferase reporter assay//Western blot		22421157	validated
mirtarbase	MIMAT0004677	hsa-miR-34c-3p	AXIN2	8313	ENSG00000168646	Luciferase reporter assay//Western blot	Functional MTI	22421157	validated
mirtarbase	MIMAT0004677	hsa-miR-34c-3p	CTNNB1	1499	ENSG00000168036	Luciferase reporter assay//Western blot		22421157	validated
mirtarbase	MIMAT0004677	hsa-miR-34c-3p	CTNNB1	1499	ENSG00000168036	Luciferase reporter assay//Western blot	Functional MTI	22421157	validated
mirtarbase	MIMAT0004677	hsa-miR-34c-3p	EIF4E	1977	ENSG00000151247	Luciferase reporter assay//qRT-PCR//Western blot		26250586	validated
mirtarbase	MIMAT0004677	hsa-miR-34c-3p	EIF4E	1977	ENSG00000151247	Luciferase reporter assay//qRT-PCR//Western blot	Functional MTI	26250586	validated
mirtarbase	MIMAT0004677	hsa-miR-34c-3p	PSMG1	8624	ENSG00000183527	Luciferase reporter assay//Western blot//Immunohistochemistry	Functional MTI	26261507	validated
mirtarbase	MIMAT0004677	hsa-miR-34c-3p	NCKAP1	10787	ENSG00000061676	Luciferase reporter assay		27704267	validated
mirtarbase	MIMAT0004677	hsa-miR-34c-3p	NCKAP1	10787	ENSG00000061676	Luciferase reporter assay	Functional MTI	27704267	validated
mirtarbase	MIMAT0004677	hsa-miR-34c-3p	LEF1	51176	ENSG00000138795	Luciferase reporter assay//Western blot		22421157	validated
mirtarbase	MIMAT0004677	hsa-miR-34c-3p	LEF1	51176	ENSG00000138795	Luciferase reporter assay//Western blot	Functional MTI	22421157	validated
mirtarbase	MIMAT0004677	hsa-miR-34c-3p	MARCKS	4082	ENSG00000277443	Luciferase reporter assay//qRT-PCR//Western blot	Functional MTI	26722462	validated
mirtarbase	MIMAT0004780	hsa-miR-532-3p	TRAF1	7185	ENSG00000056558	Luciferase reporter assay//Western blotting		32368615	validated
mirtarbase	MIMAT0004780	hsa-miR-532-3p	TROAP	10024	ENSG00000135451	Luciferase reporter assay//Western blotting//qRT-PCR		34287099	validated
mirtarbase	MIMAT0004780	hsa-miR-532-3p	TRAF4	9618	ENSG00000076604	Luciferase reporter assay//Western blotting		32368615	validated
mirtarbase	MIMAT0004780	hsa-miR-532-3p	TRAF2	7186	ENSG00000127191	Luciferase reporter assay//Western blotting		32368615	validated
mirtarbase	MIMAT0004797	hsa-miR-582-3p	AXIN2	8313	ENSG00000168646	Luciferase reporter assay//qRT-PCR//Western blot//RNA immunopercipitation//TOP/FOP luciferase assay	Functional MTI	26468775	validated
mirtarbase	MIMAT0004797	hsa-miR-582-3p	SFRP1	6422	ENSG00000104332	Luciferase reporter assay//qRT-PCR//Western blot//RNA immunopercipitation//TOP/FOP luciferase assay	Functional MTI	26468775	validated
mirtarbase	MIMAT0004797	hsa-miR-582-3p	DKK3	27122	ENSG00000050165	Luciferase reporter assay//qRT-PCR//Western blot//RNA immunopercipitation//TOP/FOP luciferase assay	Functional MTI	26468775	validated
mirtarbase	MIMAT0004797	hsa-miR-582-3p	CXCL14	9547	ENSG00000145824	Luciferase reporter assay//Western blotting//RNA-seq		33312754	validated
mirtarbase	MIMAT0004975	hsa-miR-509-3-5p	PODXL	5420	ENSG00000128567	Immunohistochemistry//In situ hybridization//Luciferase reporter assay//qRT-PCR//Western blot	Functional MTI	28432273	validated
mirtarbase	MIMAT0004975	hsa-miR-509-3-5p	PLK1	5347	ENSG00000166851	//Luciferase reporter assay//qRT-PCR//Western blot	Functional MTI	27498003	validated
mirtarbase	MIMAT0004975	hsa-miR-509-3-5p	FOXM1	2305	ENSG00000111206	Luciferase reporter assay		27035590	validated
mirtarbase	MIMAT0004975	hsa-miR-509-3-5p	FOXM1	2305	ENSG00000111206	Luciferase reporter assay	Functional MTI	27035590	validated
mirtarbase	MIMAT0005880	hsa-miR-1290	CREB1	1385	ENSG00000118260	Luciferase reporter assay//Western blotting//Immunofluorescence//qRT-PCR		32319530	validated
mirtarbase	MIMAT0005880	hsa-miR-1290	FOXA1	3169	ENSG00000129514	Flow//Luciferase reporter assay//qRT-PCR//Western blot	Functional MTI	26851540	validated
mirtarbase	MIMAT0005880	hsa-miR-1290	CDC73	79577	ENSG00000134371	Immunohistochemistry (IHC)//Luciferase reporter assay//Microarray//qRT-PCR//Western blotting		33790645	validated
mirtarbase	MIMAT0005880	hsa-miR-1290	NAPA	8775	ENSG00000105402	Immunofluorescence//Luciferase reporter assay//qRT-PCR//Western blotting		32319530	validated
mirtarbase	MIMAT0005881	hsa-miR-1291	TYR	7299	ENSG00000077498	Luciferase reporter assay//qRT-PCR//Western blotting		33318297	validated
[truncated: 244 more rows]
