# Supplementary material for: Integrative miRNA–mRNA Network and Molecular Dynamics-Based Identification of Therapeutic Candidates for Paroxysmal Nocturnal Hemoglobinuria
Source: Pharmaceuticals (Basel). 2026 Jan 14;19(1):143. doi: 10.3390/ph19010143 (PMC12845513; doi:10.3390/ph19010143)
Supplement: Supplementary file 1 [file pharmaceuticals-19-00143-s001.zip › Supplementary_Table_S5.xlsx]

## Sheet: hsa-miR-23a-3p
Table S5. Pathways of DEmiRNAs predicted by ENCORI
pathwayName	log10(P.Value)	log10(FDR)	backgroundGeneNum	pathwayGeneNum	targetGeneNum	commonGeneNum
KEGG_Focal_Adhesion	-24.6721	-22.4366	59407	199	1991	46
KEGG_Regulation_Of_Actin_Cytoskeleton	-23.3373	-21.4028	59407	213	1991	46
KEGG_Pathways_In_Cancer	-22.3045	-20.5461	59407	325	1991	55
KEGG_Adherens_Junction	-21.9188	-20.2853	59407	73	1991	28
KEGG_Mapk_Signaling_Pathway	-19.895	-18.3584	59407	267	1991	47
KEGG_Endocytosis	-14.6535	-13.1961	59407	181	1991	33
KEGG_Leukocyte_Transendothelial_Migration	-13.9237	-12.5332	59407	116	1991	26
KEGG_Tight_Junction	-13.3913	-12.0588	59407	132	1991	27
KEGG_Ubiquitin_Mediated_Proteolysis	-12.2783	-10.997	59407	135	1991	26
KEGG_Neurotrophin_Signaling_Pathway	-12.1389	-10.9448	59407	126	1991	25
KEGG_Tgf_Beta_Signaling_Pathway	-12.1616	-10.9261	59407	86	1991	21
KEGG_Renal_Cell_Carcinoma	-11.9628	-10.8064	59407	70	1991	19
KEGG_Pancreatic_Cancer	-11.9628	-10.8064	59407	70	1991	19
KEGG_Fc_Gamma_R_Mediated_Phagocytosis	-11.167	-10.0776	59407	96	1991	21
KEGG_Wnt_Signaling_Pathway	-11.1116	-10.0522	59407	151	1991	26
KEGG_Chronic_Myeloid_Leukemia	-10.6	-9.56864	59407	73	1991	18
KEGG_P53_Signaling_Pathway	-10.1519	-9.14678	59407	68	1991	17
KEGG_Chemokine_Signaling_Pathway	-9.58729	-8.60703	59407	189	1991	27
KEGG_Erbb_Signaling_Pathway	-9.2496	-8.29282	59407	87	1991	18
KEGG_Epithelial_Cell_Signaling_In_Helicobacter_Pylori_Infection	-9.17064	-8.23614	59407	68	1991	16
KEGG_Cell_Cycle	-8.90978	-7.99647	59407	125	1991	21
KEGG_Colorectal_Cancer	-8.81999	-7.92689	59407	62	1991	15
KEGG_Axon_Guidance	-8.65263	-7.77883	59407	129	1991	21
KEGG_Rna_Degradation	-8.15709	-7.30177	59407	59	1991	14
KEGG_Ecm_Receptor_Interaction	-7.75204	-6.91445	59407	84	1991	16
KEGG_Cell_Adhesion_Molecules_Cams	-7.66806	-6.84751	59407	133	1991	20
KEGG_Insulin_Signaling_Pathway	-7.44594	-6.64178	59407	137	1991	20
KEGG_Gnrh_Signaling_Pathway	-7.35585	-6.56748	59407	101	1991	17
KEGG_Melanoma	-7.06267	-6.28954	59407	71	1991	14
KEGG_Lysine_Degradation	-6.79251	-6.0341	59407	44	1991	11
KEGG_Oocyte_Meiosis	-6.62233	-5.87816	59407	113	1991	17
KEGG_Dilated_Cardiomyopathy	-6.51028	-5.7799	59407	90	1991	15
KEGG_Nod_Like_Receptor_Signaling_Pathway	-6.05186	-5.33485	59407	62	1991	12
KEGG_Arrhythmogenic_Right_Ventricular_Cardiomyopathy_Arvc	-5.99677	-5.29272	59407	74	1991	13
KEGG_Jak_Stat_Signaling_Pathway	-5.90805	-5.21659	59407	155	1991	19
KEGG_Vibrio_Cholerae_Infection	-5.82989	-5.15066	59407	54	1991	11
KEGG_Inositol_Phosphate_Metabolism	-5.82989	-5.15066	59407	54	1991	11
KEGG_Prostate_Cancer	-5.80583	-5.15008	59407	89	1991	14
KEGG_Gap_Junction	-5.74595	-5.10149	59407	90	1991	14
KEGG_Pathogenic_Escherichia_Coli_Infection	-5.66469	-5.03122	59407	56	1991	11
KEGG_Lysosome	-5.50963	-4.88688	59407	121	1991	16
KEGG_Progesterone_Mediated_Oocyte_Maturation	-5.29637	-4.68409	59407	85	1991	13
KEGG_Apoptosis	-5.18184	-4.57978	59407	87	1991	13
KEGG_Melanogenesis	-5.14086	-4.54878	59407	101	1991	14
KEGG_Endometrial_Cancer	-5.11651	-4.53419	59407	52	1991	10
KEGG_Phosphatidylinositol_Signaling_System	-5.08248	-4.50971	59407	76	1991	12
KEGG_Aldosterone_Regulated_Sodium_Reabsorption	-5.06604	-4.50261	59407	42	1991	9
KEGG_Glioma	-5.00565	-4.45137	59407	65	1991	11
KEGG_Cytokine_Cytokine_Receptor_Interaction	-4.91604	-4.37071	59407	265	1991	24
KEGG_Fc_Epsilon_Ri_Signaling_Pathway	-4.90496	-4.3684	59407	79	1991	12
KEGG_T_Cell_Receptor_Signaling_Pathway	-4.80024	-4.27228	59407	108	1991	14
KEGG_Acute_Myeloid_Leukemia	-4.74645	-4.22692	59407	57	1991	10
KEGG_N_Glycan_Biosynthesis	-4.72557	-4.21432	59407	46	1991	9
KEGG_Long_Term_Potentiation	-4.68878	-4.18565	59407	70	1991	11
KEGG_Type_Ii_Diabetes_Mellitus	-4.64634	-4.15117	59407	47	1991	9
KEGG_Small_Cell_Lung_Cancer	-4.62814	-4.14849	59407	84	1991	12
KEGG_Rig_I_Like_Receptor_Signaling_Pathway	-4.62897	-4.14162	59407	71	1991	11
KEGG_Snare_Interactions_In_Vesicular_Transport	-4.50496	-4.03286	59407	38	1991	8
KEGG_Huntingtons_Disease	-4.34099	-3.87632	59407	182	1991	18
KEGG_Alzheimers_Disease	-4.32523	-3.86785	59407	166	1991	17
KEGG_Bladder_Cancer	-4.17397	-3.72377	59407	42	1991	8
KEGG_Non_Small_Cell_Lung_Cancer	-4.1464	-3.70327	59407	54	1991	9
KEGG_Valine_Leucine_And_Isoleucine_Degradation	-4.02322	-3.58703	59407	44	1991	8
KEGG_Spliceosome	-4.01166	-3.58232	59407	127	1991	14
KEGG_Hypertrophic_Cardiomyopathy_Hcm	-3.98852	-3.5659	59407	83	1991	11
KEGG_Vascular_Smooth_Muscle_Contraction	-3.87881	-3.46282	59407	115	1991	13
KEGG_Toll_Like_Receptor_Signaling_Pathway	-3.7906	-3.38115	59407	102	1991	12
KEGG_Steroid_Biosynthesis	-3.73098	-3.32796	59407	17	1991	5
KEGG_Adipocytokine_Signaling_Pathway	-3.41028	-3.0136	59407	67	1991	9
KEGG_Proximal_Tubule_Bicarbonate_Reclamation	-3.06828	-2.67785	59407	23	1991	5
KEGG_Notch_Signaling_Pathway	-3.03941	-2.65514	59407	47	1991	7
KEGG_Prion_Diseases	-3.00414	-2.63193	59407	35	1991	6
KEGG_Vegf_Signaling_Pathway	-3.00415	-2.62596	59407	76	1991	9
KEGG_Glycolysis_Gluconeogenesis	-2.97381	-2.60752	59407	62	1991	8
KEGG_Cardiac_Muscle_Contraction	-2.88316	-2.52269	59407	79	1991	9
KEGG_Parkinsons_Disease	-2.83269	-2.47798	59407	130	1991	12
KEGG_Glycosphingolipid_Biosynthesis_Lacto_And_Neolacto_Series	-2.81337	-2.46433	59407	26	1991	5
KEGG_Glycosaminoglycan_Biosynthesis_Heparan_Sulfate	-2.81337	-2.46433	59407	26	1991	5
KEGG_Complement_And_Coagulation_Cascades	-2.66991	-2.33201	59407	69	1991	8
KEGG_Natural_Killer_Cell_Mediated_Cytotoxicity	-2.63971	-2.30728	59407	137	1991	12
KEGG_Long_Term_Depression	-2.62994	-2.3029	59407	70	1991	8
KEGG_Viral_Myocarditis	-2.62994	-2.3029	59407	70	1991	8
KEGG_Thyroid_Cancer	-2.59292	-2.27647	59407	29	1991	5
KEGG_Hedgehog_Signaling_Pathway	-2.58591	-2.27466	59407	56	1991	7
KEGG_Purine_Metabolism	-2.54832	-2.24221	59407	159	1991	13
KEGG_O_Glycan_Biosynthesis	-2.52576	-2.22473	59407	30	1991	5
KEGG_Oxidative_Phosphorylation	-2.30109	-2.00508	59407	132	1991	11
KEGG_Glycerolipid_Metabolism	-2.24135	-1.95031	59407	49	1991	6
KEGG_Glutathione_Metabolism	-2.19808	-1.91195	59407	50	1991	6
KEGG_Calcium_Signaling_Pathway	-2.13775	-1.85646	59407	178	1991	13
KEGG_Mtor_Signaling_Pathway	-2.11495	-1.83846	59407	52	1991	6
KEGG_Amyotrophic_Lateral_Sclerosis_Als	-2.07499	-1.80795	59407	53	1991	6
KEGG_Non_Homologous_End_Joining	-2.07809	-1.80635	59407	13	1991	3
KEGG_Hematopoietic_Cell_Lineage	-2.0537	-1.7913	59407	87	1991	8
KEGG_Glycosylphosphatidylinositol_Gpi_Anchor_Biosynthesis	-2.04267	-1.78487	59407	25	1991	4
KEGG_Basal_Cell_Carcinoma	-1.99808	-1.74483	59407	55	1991	6
KEGG_Pyruvate_Metabolism	-1.98086	-1.73656	59407	40	1991	5
KEGG_Leishmania_Infection	-1.98274	-1.73398	59407	72	1991	7
KEGG_Glycosaminoglycan_Biosynthesis_Keratan_Sulfate	-1.89812	-1.65822	59407	15	1991	3
KEGG_Terpenoid_Backbone_Biosynthesis	-1.89812	-1.65822	59407	15	1991	3
KEGG_Vasopressin_Regulated_Water_Reabsorption	-1.81073	-1.57952	59407	44	1991	5
KEGG_Peroxisome	-1.8034	-1.57647	59407	78	1991	7
KEGG_Pyrimidine_Metabolism	-1.76175	-1.53906	59407	98	1991	8
KEGG_Alanine_Aspartate_And_Glutamate_Metabolism	-1.66897	-1.45048	59407	32	1991	4
KEGG_Butanoate_Metabolism	-1.58122	-1.36688	59407	34	1991	4
KEGG_Fructose_And_Mannose_Metabolism	-1.58122	-1.36688	59407	34	1991	4
KEGG_Cysteine_And_Methionine_Metabolism	-1.58122	-1.36688	59407	34	1991	4

## Sheet: hsa-miR-30c-5p
Table S5. Pathways of DEmiRNAs predicted by ENCORI
pathwayName	log10(P.Value)	log10(FDR)	backgroundGeneNum	pathwayGeneNum	targetGeneNum	commonGeneNum
KEGG_Pathways_In_Cancer	-20.3317	-18.0886	59407	325	1650	48
KEGG_Regulation_Of_Actin_Cytoskeleton	-20.0287	-18.0867	59407	213	1650	39
KEGG_Ubiquitin_Mediated_Proteolysis	-18.0497	-16.2838	59407	135	1650	30
KEGG_Focal_Adhesion	-16.5881	-14.9472	59407	199	1650	34
KEGG_Endocytosis	-16.1029	-14.5589	59407	181	1650	32
KEGG_Mapk_Signaling_Pathway	-14.9275	-13.4626	59407	267	1650	37
KEGG_Small_Cell_Lung_Cancer	-13.9476	-12.5496	59407	84	1650	21
KEGG_Axon_Guidance	-13.6954	-12.3554	59407	129	1650	25
KEGG_Neurotrophin_Signaling_Pathway	-13.0021	-11.7133	59407	126	1650	24
KEGG_Wnt_Signaling_Pathway	-12.0725	-10.8295	59407	151	1650	25
KEGG_Insulin_Signaling_Pathway	-11.2937	-10.0921	59407	137	1650	23
KEGG_Adherens_Junction	-10.8842	-9.72035	59407	73	1650	17
KEGG_Jak_Stat_Signaling_Pathway	-10.1637	-9.03459	59407	155	1650	23
KEGG_Oocyte_Meiosis	-9.46395	-8.36704	59407	113	1650	19
KEGG_Long_Term_Potentiation	-9.13699	-8.07005	59407	70	1650	15
KEGG_Tight_Junction	-9.09367	-8.05475	59407	132	1650	20
KEGG_Apoptosis	-8.66553	-7.65294	59407	87	1650	16
KEGG_Glioma	-8.60233	-7.61456	59407	65	1650	14
KEGG_Cell_Cycle	-7.89539	-6.95338	59407	125	1650	18
KEGG_Chronic_Myeloid_Leukemia	-7.90965	-6.94536	59407	73	1650	14
KEGG_Arrhythmogenic_Right_Ventricular_Cardiomyopathy_Arvc	-7.8298	-6.90898	59407	74	1650	14
KEGG_N_Glycan_Biosynthesis	-7.39709	-6.49648	59407	46	1650	11
KEGG_P53_Signaling_Pathway	-7.37324	-6.49193	59407	68	1650	13
KEGG_Pancreatic_Cancer	-7.21571	-6.35289	59407	70	1650	13
KEGG_B_Cell_Receptor_Signaling_Pathway	-6.84551	-6.00041	59407	75	1650	13
KEGG_Prostate_Cancer	-6.77444	-5.94638	59407	89	1650	14
KEGG_Lysine_Degradation	-6.55447	-5.74279	59407	44	1650	10
KEGG_T_Cell_Receptor_Signaling_Pathway	-6.48117	-5.68529	59407	108	1650	15
KEGG_Renal_Cell_Carcinoma	-6.313	-5.53236	59407	70	1650	12
KEGG_Melanoma	-6.24369	-5.47777	59407	71	1650	12
KEGG_Erbb_Signaling_Pathway	-6.07183	-5.32016	59407	87	1650	13
KEGG_Colorectal_Cancer	-5.99283	-5.25494	59407	62	1650	11
KEGG_Dilated_Cardiomyopathy	-5.89951	-5.17499	59407	90	1650	13
KEGG_Lysosome	-5.83721	-5.12565	59407	121	1650	15
KEGG_Chemokine_Signaling_Pathway	-5.79494	-5.09597	59407	189	1650	19
KEGG_Amyotrophic_Lateral_Sclerosis_Als	-5.75767	-5.07093	59407	53	1650	10
KEGG_Non_Small_Cell_Lung_Cancer	-5.67966	-5.00483	59407	54	1650	10
KEGG_Calcium_Signaling_Pathway	-5.56132	-4.89807	59407	178	1650	18
KEGG_Pathogenic_Escherichia_Coli_Infection	-5.52895	-4.87697	59407	56	1650	10
KEGG_Hypertrophic_Cardiomyopathy_Hcm	-5.49789	-4.85691	59407	83	1650	12
KEGG_Progesterone_Mediated_Oocyte_Maturation	-5.38699	-4.7672	59407	85	1650	12
KEGG_Vascular_Smooth_Muscle_Contraction	-5.3967	-4.76645	59407	115	1650	14
KEGG_Gnrh_Signaling_Pathway	-5.32595	-4.71638	59407	101	1650	13
KEGG_Melanogenesis	-5.32595	-4.71638	59407	101	1650	13
KEGG_Cytokine_Cytokine_Receptor_Interaction	-5.21641	-4.62659	59407	265	1650	22
KEGG_Natural_Killer_Cell_Mediated_Cytotoxicity	-5.16	-4.57972	59407	137	1650	15
KEGG_Gap_Junction	-5.12386	-4.55292	59407	90	1650	12
KEGG_Phosphatidylinositol_Signaling_System	-5.09508	-4.53328	59407	76	1650	11
KEGG_Endometrial_Cancer	-4.91831	-4.36547	59407	52	1650	9
KEGG_Fc_Gamma_R_Mediated_Phagocytosis	-4.8321	-4.28803	59407	96	1650	12
KEGG_Inositol_Phosphate_Metabolism	-4.77993	-4.24446	59407	54	1650	9
KEGG_Leukocyte_Transendothelial_Migration	-4.66373	-4.14497	59407	116	1650	13
KEGG_Ecm_Receptor_Interaction	-4.67195	-4.14492	59407	84	1650	11
KEGG_Amino_Sugar_And_Nucleotide_Sugar_Metabolism	-4.59627	-4.08562	59407	44	1650	8
KEGG_Dorso_Ventral_Axis_Formation	-4.3998	-3.89712	59407	24	1650	6
KEGG_Prion_Diseases	-4.36852	-3.87367	59407	35	1650	7
KEGG_Glycerophospholipid_Metabolism	-4.2692	-3.78203	59407	77	1650	10
KEGG_Mtor_Signaling_Pathway	-4.05359	-3.57398	59407	52	1650	8
KEGG_Pyrimidine_Metabolism	-4.04482	-3.57263	59407	98	1650	11
KEGG_Adipocytokine_Signaling_Pathway	-4.01483	-3.54995	59407	67	1650	9
KEGG_Toll_Like_Receptor_Signaling_Pathway	-3.88714	-3.42943	59407	102	1650	11
KEGG_Long_Term_Depression	-3.86498	-3.41433	59407	70	1650	9
KEGG_Aldosterone_Regulated_Sodium_Reabsorption	-3.8387	-3.395	59407	42	1650	7
KEGG_Hematopoietic_Cell_Lineage	-3.81583	-3.3857	59407	87	1650	10
KEGG_Hedgehog_Signaling_Pathway	-3.82024	-3.38338	59407	56	1650	8
KEGG_Acute_Myeloid_Leukemia	-3.76519	-3.34823	59407	57	1650	8
KEGG_Leishmania_Infection	-3.76962	-3.34612	59407	72	1650	9
KEGG_Vegf_Signaling_Pathway	-3.58885	-3.17832	59407	76	1650	9
KEGG_Type_Ii_Diabetes_Mellitus	-3.52351	-3.11932	59407	47	1650	7
KEGG_Glutathione_Metabolism	-3.35397	-2.95603	59407	50	1650	7
KEGG_Viral_Myocarditis	-3.14615	-2.76044	59407	70	1650	8
KEGG_Arginine_And_Proline_Metabolism	-3.14701	-2.75523	59407	54	1650	7
KEGG_Thyroid_Cancer	-2.95109	-2.57138	59407	29	1650	5
KEGG_Rna_Degradation	-2.91437	-2.54056	59407	59	1650	7
KEGG_O_Glycan_Biosynthesis	-2.88188	-2.51966	59407	30	1650	5
KEGG_Nucleotide_Excision_Repair	-2.88558	-2.5176	59407	44	1650	6
KEGG_Fc_Epsilon_Ri_Signaling_Pathway	-2.79968	-2.44313	59407	79	1650	8
KEGG_Propanoate_Metabolism	-2.69021	-2.33926	59407	33	1650	5
KEGG_Limonene_And_Pinene_Degradation	-2.65426	-2.30884	59407	10	1650	3
KEGG_Alzheimers_Disease	-2.61091	-2.27096	59407	166	1650	12
KEGG_Tgf_Beta_Signaling_Pathway	-2.565	-2.23045	59407	86	1650	8
KEGG_Epithelial_Cell_Signaling_In_Helicobacter_Pylori_Infection	-2.55422	-2.225	59407	68	1650	7
KEGG_Biosynthesis_Of_Unsaturated_Fatty_Acids	-2.53654	-2.21258	59407	22	1650	4
KEGG_Spliceosome	-2.5287	-2.20994	59407	127	1650	10
KEGG_Snare_Interactions_In_Vesicular_Transport	-2.41453	-2.10091	59407	38	1650	5
KEGG_Protein_Export	-2.3935	-2.08496	59407	24	1650	4
KEGG_Tryptophan_Metabolism	-2.31674	-2.01322	59407	40	1650	5
KEGG_Pyruvate_Metabolism	-2.31674	-2.01322	59407	40	1650	5
KEGG_Circadian_Rhythm_Mammal	-2.30413	-2.01049	59407	13	1650	3
KEGG_Galactose_Metabolism	-2.2643	-1.97551	59407	26	1650	4
KEGG_Bladder_Cancer	-2.22496	-1.94097	59407	42	1650	5
KEGG_Vasopressin_Regulated_Water_Reabsorption	-2.13861	-1.85936	59407	44	1650	5
KEGG_Nod_Like_Receptor_Signaling_Pathway	-2.12847	-1.85391	59407	62	1650	6
KEGG_Histidine_Metabolism	-2.0918	-1.82189	59407	29	1650	4
KEGG_Glycerolipid_Metabolism	-1.94329	-1.67798	59407	49	1650	5
KEGG_Ether_Lipid_Metabolism	-1.89345	-1.63269	59407	33	1650	4
KEGG_Purine_Metabolism	-1.86121	-1.60494	59407	159	1650	10
KEGG_Cysteine_And_Methionine_Metabolism	-1.84855	-1.60114	59407	34	1650	4
KEGG_Rig_I_Like_Receptor_Signaling_Pathway	-1.85178	-1.59997	59407	71	1650	6
KEGG_Base_Excision_Repair	-1.80528	-1.56224	59407	35	1650	4
KEGG_Basal_Cell_Carcinoma	-1.74092	-1.5022	59407	55	1650	5
KEGG_Beta_Alanine_Metabolism	-1.65343	-1.41899	59407	22	1650	3
KEGG_Sphingolipid_Metabolism	-1.6468	-1.41659	59407	39	1650	4
KEGG_Nicotinate_And_Nicotinamide_Metabolism	-1.55247	-1.32646	59407	24	1650	3
KEGG_Glycolysis_Gluconeogenesis	-1.5395	-1.31765	59407	62	1650	5

## Sheet: hsa-miR-34a-5p
Table S5. Pathways of DEmiRNAs predicted by ENCORI
pathwayName	log10(P.Value)	log10(FDR)	backgroundGeneNum	pathwayGeneNum	targetGeneNum	commonGeneNum
KEGG_Pathways_In_Cancer	-28.7509	-26.5308	59407	325	1723	59
KEGG_Cell_Cycle	-21.7468	-19.8278	59407	125	1723	33
KEGG_Adherens_Junction	-20.9936	-19.2506	59407	73	1723	26
KEGG_Focal_Adhesion	-18.6583	-17.0403	59407	199	1723	37
KEGG_Prostate_Cancer	-17.3632	-15.8421	59407	89	1723	25
KEGG_Regulation_Of_Actin_Cytoskeleton	-16.7725	-15.3305	59407	213	1723	36
KEGG_Wnt_Signaling_Pathway	-16.0986	-14.7236	59407	151	1723	30
KEGG_Mapk_Signaling_Pathway	-15.1001	-13.7831	59407	267	1723	38
KEGG_Chronic_Myeloid_Leukemia	-14.9306	-13.6647	59407	73	1723	21
KEGG_Axon_Guidance	-14.2076	-12.9875	59407	129	1723	26
KEGG_Ubiquitin_Mediated_Proteolysis	-13.7108	-12.532	59407	135	1723	26
KEGG_Fc_Gamma_R_Mediated_Phagocytosis	-13.3483	-12.2074	59407	96	1723	22
KEGG_Pancreatic_Cancer	-13.0641	-11.9579	59407	70	1723	19
KEGG_P53_Signaling_Pathway	-12.2063	-11.1323	59407	68	1723	18
KEGG_Non_Small_Cell_Lung_Cancer	-11.758	-10.714	59407	54	1723	16
KEGG_Endocytosis	-11.431	-10.415	59407	181	1723	27
KEGG_Melanogenesis	-10.9448	-9.95512	59407	101	1723	20
KEGG_Colorectal_Cancer	-10.7404	-9.77555	59407	62	1723	16
KEGG_Small_Cell_Lung_Cancer	-10.524	-9.58266	59407	84	1723	18
KEGG_Glioma	-10.4011	-9.50318	59407	65	1723	16
KEGG_Tight_Junction	-10.4101	-9.49107	59407	132	1723	22
KEGG_Chemokine_Signaling_Pathway	-10.2278	-9.3501	59407	189	1723	26
KEGG_Gap_Junction	-9.99509	-9.13671	59407	90	1723	18
KEGG_Leukocyte_Transendothelial_Migration	-9.80117	-8.96127	59407	116	1723	20
KEGG_Vasopressin_Regulated_Water_Reabsorption	-9.65613	-8.83396	59407	44	1723	13
KEGG_Progesterone_Mediated_Oocyte_Maturation	-9.47767	-8.67254	59407	85	1723	17
KEGG_Erbb_Signaling_Pathway	-9.31136	-8.52262	59407	87	1723	17
KEGG_Notch_Signaling_Pathway	-9.25836	-8.50065	59407	47	1723	13
KEGG_Insulin_Signaling_Pathway	-9.27258	-8.49963	59407	137	1723	21
KEGG_Acute_Myeloid_Leukemia	-9.16904	-8.42605	59407	57	1723	14
KEGG_Oocyte_Meiosis	-9.15346	-8.42472	59407	113	1723	19
KEGG_Vascular_Smooth_Muscle_Contraction	-9.01971	-8.30476	59407	115	1723	19
KEGG_Renal_Cell_Carcinoma	-8.8819	-8.1803	59407	70	1723	15
KEGG_Melanoma	-8.79063	-8.102	59407	71	1723	15
KEGG_Tgf_Beta_Signaling_Pathway	-8.47617	-7.80013	59407	86	1723	16
KEGG_Apoptosis	-8.39975	-7.73594	59407	87	1723	16
KEGG_Long_Term_Potentiation	-7.92191	-7.27	59407	70	1723	14
KEGG_Ecm_Receptor_Interaction	-7.73465	-7.09432	59407	84	1723	15
KEGG_Bladder_Cancer	-7.65457	-7.02553	59407	42	1723	11
KEGG_Neurotrophin_Signaling_Pathway	-7.5553	-6.93725	59407	126	1723	18
KEGG_Gnrh_Signaling_Pathway	-7.43491	-6.82759	59407	101	1723	16
KEGG_Lysosome	-7.06462	-6.46776	59407	121	1723	17
KEGG_Endometrial_Cancer	-6.62052	-6.03388	59407	52	1723	11
KEGG_Phosphatidylinositol_Signaling_System	-6.56168	-5.98503	59407	76	1723	13
KEGG_Snare_Interactions_In_Vesicular_Transport	-5.96475	-5.39785	59407	38	1723	9
KEGG_Thyroid_Cancer	-5.91095	-5.36294	59407	29	1723	8
KEGG_Calcium_Signaling_Pathway	-5.91357	-5.35622	59407	178	1723	19
KEGG_Huntingtons_Disease	-5.76779	-5.22893	59407	182	1723	19
KEGG_Vegf_Signaling_Pathway	-5.72044	-5.19053	59407	76	1723	12
KEGG_T_Cell_Receptor_Signaling_Pathway	-5.50781	-5.0037	59407	108	1723	14
KEGG_Jak_Stat_Signaling_Pathway	-5.52154	-5.0004	59407	155	1723	17
KEGG_Inositol_Phosphate_Metabolism	-5.51284	-5.0003	59407	54	1723	10
KEGG_Epithelial_Cell_Signaling_In_Helicobacter_Pylori_Infection	-5.40033	-4.9045	59407	68	1723	11
KEGG_B_Cell_Receptor_Signaling_Pathway	-4.97628	-4.48857	59407	75	1723	11
KEGG_Natural_Killer_Cell_Mediated_Cytotoxicity	-4.93857	-4.45883	59407	137	1723	15
KEGG_Vibrio_Cholerae_Infection	-4.63221	-4.16029	59407	54	1723	9
KEGG_Aldosterone_Regulated_Sodium_Reabsorption	-4.61708	-4.15285	59407	42	1723	8
KEGG_Lysine_Degradation	-4.46285	-4.00617	59407	44	1723	8
KEGG_N_Glycan_Biosynthesis	-4.31716	-3.86791	59407	46	1723	8
KEGG_Dorso_Ventral_Axis_Formation	-4.29519	-3.85323	59407	24	1723	6
KEGG_Cytokine_Cytokine_Receptor_Interaction	-3.9616	-3.52682	59407	265	1723	20
KEGG_Ppar_Signaling_Pathway	-3.77344	-3.34572	59407	69	1723	9
KEGG_Toll_Like_Receptor_Signaling_Pathway	-3.72453	-3.3106	59407	102	1723	11
KEGG_Long_Term_Depression	-3.7249	-3.30413	59407	70	1723	9
KEGG_Purine_Metabolism	-3.62307	-3.21588	59407	159	1723	14
KEGG_Rna_Degradation	-3.53235	-3.13179	59407	59	1723	8
KEGG_Alzheimers_Disease	-3.43102	-3.03699	59407	166	1723	14
KEGG_Fructose_And_Mannose_Metabolism	-3.40313	-3.01554	59407	34	1723	6
KEGG_Prion_Diseases	-3.33219	-2.95093	59407	35	1723	6
KEGG_Fc_Epsilon_Ri_Signaling_Pathway	-3.32544	-2.95043	59407	79	1723	9
KEGG_Cell_Adhesion_Molecules_Cams	-3.2844	-2.91555	59407	133	1723	12
KEGG_Sphingolipid_Metabolism	-3.07182	-2.70905	59407	39	1723	6
KEGG_Pathogenic_Escherichia_Coli_Infection	-2.94186	-2.58507	59407	56	1723	7
KEGG_Dilated_Cardiomyopathy	-2.9128	-2.56192	59407	90	1723	9
KEGG_Glycerophospholipid_Metabolism	-2.75397	-2.40892	59407	77	1723	8
KEGG_Citrate_Cycle_Tca_Cycle	-2.73296	-2.39366	59407	31	1723	5
KEGG_Adipocytokine_Signaling_Pathway	-2.48715	-2.15353	59407	67	1723	7
KEGG_Mtor_Signaling_Pathway	-2.41512	-2.08711	59407	52	1723	6
KEGG_Proximal_Tubule_Bicarbonate_Reclamation	-2.396	-2.07352	59407	23	1723	4
KEGG_Amyotrophic_Lateral_Sclerosis_Als	-2.37355	-2.05653	59407	53	1723	6
KEGG_Protein_Export	-2.32679	-2.01517	59407	24	1723	4
KEGG_Glycosaminoglycan_Biosynthesis_Heparan_Sulfate	-2.19843	-1.89214	59407	26	1723	4
KEGG_Pentose_Phosphate_Pathway	-2.13874	-1.83771	59407	27	1723	4
KEGG_Glycolysis_Gluconeogenesis	-2.04089	-1.74506	59407	62	1723	6
KEGG_Type_Ii_Diabetes_Mellitus	-1.94257	-1.65188	59407	47	1723	5
KEGG_Spliceosome	-1.92264	-1.63703	59407	127	1723	9
KEGG_Steroid_Biosynthesis	-1.91306	-1.63247	59407	17	1723	3
KEGG_One_Carbon_Pool_By_Folate	-1.91306	-1.63247	59407	17	1723	3
KEGG_Glycerolipid_Metabolism	-1.86855	-1.59783	59407	49	1723	5
KEGG_Parkinsons_Disease	-1.86132	-1.59546	59407	130	1723	9
KEGG_Glutathione_Metabolism	-1.83302	-1.57195	59407	50	1723	5
KEGG_Viral_Myocarditis	-1.79597	-1.53965	59407	70	1723	6
KEGG_Rig_I_Like_Receptor_Signaling_Pathway	-1.7681	-1.51647	59407	71	1723	6
KEGG_Arrhythmogenic_Right_Ventricular_Cardiomyopathy_Arvc	-1.6877	-1.44072	59407	74	1723	6
KEGG_Hedgehog_Signaling_Pathway	-1.63826	-1.39587	59407	56	1723	5
KEGG_Glycosaminoglycan_Biosynthesis_Chondroitin_Sulfate	-1.60455	-1.36671	59407	22	1723	3

## Sheet: hsa-miR-95-3p
Table S5. Pathways of DEmiRNAs predicted by ENCORI
pathwayName	log10(P.Value)	log10(FDR)	backgroundGeneNum	pathwayGeneNum	targetGeneNum	commonGeneNum
KEGG_Glioma	-8.7076	-6.74856	59407	65	192	7
KEGG_Pathways_In_Cancer	-4.91475	-3.25673	59407	325	192	8
KEGG_Melanogenesis	-4.68583	-3.20391	59407	101	192	5
KEGG_Neurotrophin_Signaling_Pathway	-4.22514	-2.96507	59407	126	192	5
KEGG_Chronic_Myeloid_Leukemia	-4.01468	-2.95873	59407	73	192	4
KEGG_P53_Signaling_Pathway	-4.13518	-2.95429	59407	68	192	4
KEGG_Melanoma	-4.06179	-2.94785	59407	71	192	4
KEGG_Cell_Cycle	-4.24159	-2.88461	59407	125	192	5
KEGG_Wnt_Signaling_Pathway	-3.85455	-2.84975	59407	151	192	5
KEGG_Bladder_Cancer	-3.45881	-2.54116	59407	42	192	3
KEGG_Lysine_Degradation	-3.3988	-2.51894	59407	44	192	3
KEGG_Gnrh_Signaling_Pathway	-3.4711	-2.51206	59407	101	192	4
KEGG_Leukocyte_Transendothelial_Migration	-3.24349	-2.39839	59407	116	192	4
KEGG_Non_Small_Cell_Lung_Cancer	-3.1366	-2.32369	59407	54	192	3
KEGG_Tight_Junction	-3.03367	-2.25072	59407	132	192	4
KEGG_Jak_Stat_Signaling_Pathway	-2.77664	-2.09635	59407	155	192	4
KEGG_Mapk_Signaling_Pathway	-2.73475	-2.07674	59407	267	192	5
KEGG_Phosphatidylinositol_Signaling_System	-2.70678	-2.06996	59407	76	192	3
KEGG_Long_Term_Depression	-2.80927	-2.05435	59407	70	192	3
KEGG_Viral_Myocarditis	-2.80927	-2.05435	59407	70	192	3
KEGG_Long_Term_Potentiation	-2.80927	-2.05435	59407	70	192	3
KEGG_Erbb_Signaling_Pathway	-2.53973	-1.94242	59407	87	192	3
KEGG_Calcium_Signaling_Pathway	-2.55901	-1.94239	59407	178	192	4
KEGG_Prostate_Cancer	-2.51183	-1.933	59407	89	192	3
KEGG_Focal_Adhesion	-2.38641	-1.84235	59407	199	192	4
KEGG_Thyroid_Cancer	-2.39975	-1.83865	59407	29	192	2
KEGG_Oocyte_Meiosis	-2.22213	-1.69446	59407	113	192	3
KEGG_Vascular_Smooth_Muscle_Contraction	-2.20111	-1.68923	59407	115	192	3
KEGG_Spliceosome	-2.08294	-1.5863	59407	127	192	3
KEGG_Valine_Leucine_And_Isoleucine_Degradation	-2.04617	-1.56425	59407	44	192	2
KEGG_Natural_Killer_Cell_Mediated_Cytotoxicity	-1.9936	-1.52592	59407	137	192	3

## Sheet: hsa-miR-96-5p
Table S5. Pathways of DEmiRNAs predicted by ENCORI
pathwayName	log10(P.Value)	log10(FDR)	backgroundGeneNum	pathwayGeneNum	targetGeneNum	commonGeneNum
KEGG_Pathways_In_Cancer	-29.1473	-26.9325	59407	325	1627	58
KEGG_Mapk_Signaling_Pathway	-27.1535	-25.2397	59407	267	1627	51
KEGG_Focal_Adhesion	-26.2835	-24.5458	59407	199	1627	44
KEGG_Prostate_Cancer	-22.7527	-21.1399	59407	89	1627	29
KEGG_Neurotrophin_Signaling_Pathway	-21.2865	-19.7706	59407	126	1627	32
KEGG_Regulation_Of_Actin_Cytoskeleton	-21.163	-19.7263	59407	213	1627	40
KEGG_Axon_Guidance	-18.8172	-17.4475	59407	129	1627	30
KEGG_Glioma	-17.8385	-16.5267	59407	65	1627	22
KEGG_Melanogenesis	-16.4979	-15.2373	59407	101	1627	25
KEGG_Erbb_Signaling_Pathway	-15.9226	-14.7078	59407	87	1627	23
KEGG_Wnt_Signaling_Pathway	-15.8176	-14.6441	59407	151	1627	29
KEGG_Chronic_Myeloid_Leukemia	-15.4209	-14.2852	59407	73	1627	21
KEGG_Long_Term_Potentiation	-14.6556	-13.5547	59407	70	1627	20
KEGG_Gap_Junction	-14.48	-13.4113	59407	90	1627	22
KEGG_Oocyte_Meiosis	-14.2462	-13.2075	59407	113	1627	24
KEGG_Gnrh_Signaling_Pathway	-13.3595	-12.3488	59407	101	1627	22
KEGG_Adherens_Junction	-13.1395	-12.1551	59407	73	1627	19
KEGG_Progesterone_Mediated_Oocyte_Maturation	-12.8871	-11.9275	59407	85	1627	20
KEGG_P53_Signaling_Pathway	-12.6227	-11.6866	59407	68	1627	18
KEGG_Endometrial_Cancer	-12.4187	-11.5049	59407	52	1627	16
KEGG_Renal_Cell_Carcinoma	-12.3849	-11.4922	59407	70	1627	18
KEGG_Chemokine_Signaling_Pathway	-12.3438	-11.4714	59407	189	1627	28
KEGG_Insulin_Signaling_Pathway	-12.2983	-11.4452	59407	137	1627	24
KEGG_Long_Term_Depression	-11.2966	-10.4619	59407	70	1627	17
KEGG_Melanoma	-11.1889	-10.372	59407	71	1627	17
KEGG_Colorectal_Cancer	-11.1095	-10.3096	59407	62	1627	16
KEGG_Non_Small_Cell_Lung_Cancer	-10.9627	-10.1792	59407	54	1627	15
KEGG_Ubiquitin_Mediated_Proteolysis	-10.6862	-9.91851	59407	135	1627	22
KEGG_Acute_Myeloid_Leukemia	-10.5898	-9.83734	59407	57	1627	15
KEGG_Endocytosis	-10.4197	-9.68199	59407	181	1627	25
KEGG_Vascular_Smooth_Muscle_Contraction	-10.3073	-9.58385	59407	115	1627	20
KEGG_Natural_Killer_Cell_Mediated_Cytotoxicity	-8.90614	-8.19645	59407	137	1627	20
KEGG_Cell_Cycle	-8.79679	-8.10046	59407	125	1627	19
KEGG_B_Cell_Receptor_Signaling_Pathway	-8.77593	-8.09257	59407	75	1627	15
KEGG_Thyroid_Cancer	-8.54093	-7.87016	59407	29	1627	10
KEGG_Fc_Epsilon_Ri_Signaling_Pathway	-8.44666	-7.78811	59407	79	1627	15
KEGG_Calcium_Signaling_Pathway	-8.33235	-7.68571	59407	178	1627	22
KEGG_T_Cell_Receptor_Signaling_Pathway	-8.17869	-7.54363	59407	108	1627	17
KEGG_Dorso_Ventral_Axis_Formation	-8.11639	-7.49261	59407	24	1627	9
KEGG_Bladder_Cancer	-7.90891	-7.29613	59407	42	1627	11
KEGG_Vegf_Signaling_Pathway	-7.74989	-7.14783	59407	76	1627	14
KEGG_Vasopressin_Regulated_Water_Reabsorption	-7.67747	-7.08588	59407	44	1627	11
KEGG_Tight_Junction	-7.60979	-7.02842	59407	132	1627	18
KEGG_Lysosome	-7.41976	-6.84836	59407	121	1627	17
KEGG_Fc_Gamma_R_Mediated_Phagocytosis	-7.25066	-6.68903	59407	96	1627	15
KEGG_Apoptosis	-6.97563	-6.42355	59407	87	1627	14
KEGG_Mtor_Signaling_Pathway	-6.86835	-6.3256	59407	52	1627	11
KEGG_Amyotrophic_Lateral_Sclerosis_Als	-6.77821	-6.25356	59407	53	1627	11
KEGG_Dilated_Cardiomyopathy	-6.78579	-6.25219	59407	90	1627	14
KEGG_Jak_Stat_Signaling_Pathway	-6.53014	-6.01427	59407	155	1627	18
KEGG_Pancreatic_Cancer	-6.37725	-5.86998	59407	70	1627	12
KEGG_Small_Cell_Lung_Cancer	-6.32022	-5.82138	59407	84	1627	13
KEGG_Tgf_Beta_Signaling_Pathway	-6.19894	-5.70838	59407	86	1627	13
KEGG_Huntingtons_Disease	-6.13316	-5.65071	59407	182	1627	19
KEGG_Alzheimers_Disease	-6.08644	-5.61196	59407	166	1627	18
KEGG_Phosphatidylinositol_Signaling_System	-5.97809	-5.51144	59407	76	1627	12
KEGG_Aldosterone_Regulated_Sodium_Reabsorption	-5.77648	-5.31752	59407	42	1627	9
KEGG_Pathogenic_Escherichia_Coli_Infection	-5.58294	-5.13153	59407	56	1627	10
KEGG_Ecm_Receptor_Interaction	-5.50409	-5.0601	59407	84	1627	12
KEGG_Prion_Diseases	-5.42159	-4.98489	59407	35	1627	8
KEGG_Notch_Signaling_Pathway	-5.34474	-4.91523	59407	47	1627	9
KEGG_Cardiac_Muscle_Contraction	-4.98661	-4.56416	59407	79	1627	11
KEGG_Vibrio_Cholerae_Infection	-4.82803	-4.41253	59407	54	1627	9
KEGG_Hypertrophic_Cardiomyopathy_Hcm	-4.77798	-4.36932	59407	83	1627	11
KEGG_Snare_Interactions_In_Vesicular_Transport	-4.16479	-3.76286	59407	38	1627	7
KEGG_Viral_Myocarditis	-3.91068	-3.51538	59407	70	1627	9
KEGG_Hedgehog_Signaling_Pathway	-3.86188	-3.47311	59407	56	1627	8
KEGG_Lysine_Degradation	-3.74451	-3.36218	59407	44	1627	7
KEGG_Arrhythmogenic_Right_Ventricular_Cardiomyopathy_Arvc	-3.72274	-3.34674	59407	74	1627	9
KEGG_Leukocyte_Transendothelial_Migration	-3.44619	-3.07645	59407	116	1627	11
KEGG_Purine_Metabolism	-3.33103	-2.96744	59407	159	1627	13
KEGG_Epithelial_Cell_Signaling_In_Helicobacter_Pylori_Infection	-3.27109	-2.91358	59407	68	1627	8
KEGG_Galactose_Metabolism	-3.20525	-2.85373	59407	26	1627	5
KEGG_Inositol_Phosphate_Metabolism	-3.18282	-2.8372	59407	54	1627	7
KEGG_Pentose_Phosphate_Pathway	-3.12616	-2.78638	59407	27	1627	5
KEGG_Cytokine_Cytokine_Receptor_Interaction	-2.94381	-2.61545	59407	265	1627	17
KEGG_Cell_Adhesion_Molecules_Cams	-2.94709	-2.61306	59407	133	1627	11
KEGG_Valine_Leucine_And_Isoleucine_Degradation	-2.91671	-2.59397	59407	44	1627	6
KEGG_Glycolysis_Gluconeogenesis	-2.82138	-2.50962	59407	62	1627	7
KEGG_Pyrimidine_Metabolism	-2.8224	-2.50518	59407	98	1627	9
KEGG_Type_Ii_Diabetes_Mellitus	-2.76475	-2.45839	59407	47	1627	6
KEGG_Glycosaminoglycan_Degradation	-2.63622	-2.33519	59407	21	1627	4
KEGG_Basal_Cell_Carcinoma	-2.41366	-2.11789	59407	55	1627	6
KEGG_Pyruvate_Metabolism	-2.34236	-2.0518	59407	40	1627	5
KEGG_Glycosaminoglycan_Biosynthesis_Heparan_Sulfate	-2.28575	-2.00032	59407	26	1627	4
KEGG_Rna_Degradation	-2.26211	-1.98176	59407	59	1627	6
KEGG_Toll_Like_Receptor_Signaling_Pathway	-2.15119	-1.87587	59407	102	1627	8
KEGG_Glycosphingolipid_Biosynthesis_Ganglio_Series	-2.13724	-1.86688	59407	15	1627	3
KEGG_Glycosaminoglycan_Biosynthesis_Keratan_Sulfate	-2.13724	-1.86688	59407	15	1627	3
KEGG_Glyoxylate_And_Dicarboxylate_Metabolism	-2.05591	-1.80011	59407	16	1627	3
KEGG_Pantothenate_And_Coa_Biosynthesis	-2.05591	-1.80011	59407	16	1627	3
KEGG_O_Glycan_Biosynthesis	-2.06007	-1.79947	59407	30	1627	4
KEGG_Citrate_Cycle_Tca_Cycle	-2.00942	-1.76306	59407	31	1627	4
KEGG_Ppar_Signaling_Pathway	-1.93662	-1.69491	59407	69	1627	6
KEGG_Fructose_And_Mannose_Metabolism	-1.86895	-1.63183	59407	34	1627	4
KEGG_Cysteine_And_Methionine_Metabolism	-1.86895	-1.63183	59407	34	1627	4
KEGG_Sphingolipid_Metabolism	-1.66656	-1.44294	59407	39	1627	4
KEGG_Biosynthesis_Of_Unsaturated_Fatty_Acids	-1.66935	-1.44128	59407	22	1627	3
KEGG_Proximal_Tubule_Bicarbonate_Reclamation	-1.6174	-1.39819	59407	23	1627	3
KEGG_Protein_Export	-1.56814	-1.3533	59407	24	1627	3
KEGG_Nod_Like_Receptor_Signaling_Pathway	-1.56219	-1.35167	59407	62	1627	5
KEGG_Maturity_Onset_Diabetes_Of_The_Young	-1.52135	-1.3151	59407	25	1627	3

## Sheet: hsa-miR-129-1-3p
Table S5. Pathways of DEmiRNAs predicted by ENCORI
pathwayName	log10(P.Value)	log10(FDR)	backgroundGeneNum	pathwayGeneNum	targetGeneNum	commonGeneNum
KEGG_Endocytosis	-5.40846	-3.32928	59407	181	394	9
KEGG_Gap_Junction	-4.49625	-3.01912	59407	90	394	6
KEGG_Axon_Guidance	-4.57317	-2.97111	59407	129	394	7
KEGG_Neurotrophin_Signaling_Pathway	-4.63908	-2.86092	59407	126	394	7
KEGG_Mapk_Signaling_Pathway	-4.07653	-2.69632	59407	267	394	9
KEGG_Long_Term_Depression	-3.97355	-2.67252	59407	70	394	5
KEGG_Glycerophospholipid_Metabolism	-3.77717	-2.54309	59407	77	394	5
KEGG_Insulin_Signaling_Pathway	-3.48892	-2.31283	59407	137	394	6
KEGG_Rna_Degradation	-3.18689	-2.10771	59407	59	394	4
KEGG_Gnrh_Signaling_Pathway	-3.23046	-2.10552	59407	101	394	5
KEGG_Renal_Cell_Carcinoma	-2.90754	-1.86975	59407	70	394	4
KEGG_Long_Term_Potentiation	-2.90754	-1.86975	59407	70	394	4
KEGG_Phosphatidylinositol_Signaling_System	-2.77516	-1.84211	59407	76	394	4
KEGG_B_Cell_Receptor_Signaling_Pathway	-2.79639	-1.83115	59407	75	394	4
KEGG_Cell_Adhesion_Molecules_Cams	-2.69693	-1.79384	59407	133	394	5
KEGG_Erbb_Signaling_Pathway	-2.56061	-1.76018	59407	87	394	4
KEGG_Hypertrophic_Cardiomyopathy_Hcm	-2.63487	-1.75981	59407	83	394	4
KEGG_Wnt_Signaling_Pathway	-2.4592	-1.74174	59407	151	394	5
KEGG_Aldosterone_Regulated_Sodium_Reabsorption	-2.56168	-1.73777	59407	42	394	3
KEGG_Tgf_Beta_Signaling_Pathway	-2.57881	-1.73007	59407	86	394	4
KEGG_Valine_Leucine_And_Isoleucine_Degradation	-2.50385	-1.72569	59407	44	394	3
KEGG_Lysine_Degradation	-2.50385	-1.72569	59407	44	394	3
KEGG_Vasopressin_Regulated_Water_Reabsorption	-2.50385	-1.72569	59407	44	394	3
KEGG_Fc_Gamma_R_Mediated_Phagocytosis	-2.40691	-1.70794	59407	96	394	4
KEGG_Terpenoid_Backbone_Biosynthesis	-2.3614	-1.68016	59407	15	394	2
KEGG_Melanogenesis	-2.32854	-1.66433	59407	101	394	4
KEGG_Non_Small_Cell_Lung_Cancer	-2.25252	-1.6047	59407	54	394	3
KEGG_Pathways_In_Cancer	-2.19764	-1.56561	59407	325	394	7
KEGG_Oocyte_Meiosis	-2.15753	-1.54075	59407	113	394	4
KEGG_Vascular_Smooth_Muscle_Contraction	-2.13111	-1.52905	59407	115	394	4
KEGG_Chemokine_Signaling_Pathway	-2.05383	-1.46601	59407	189	394	5
KEGG_Biosynthesis_Of_Unsaturated_Fatty_Acids	-2.03226	-1.45823	59407	22	394	2
KEGG_Adipocytokine_Signaling_Pathway	-1.99407	-1.43341	59407	67	394	3
KEGG_P53_Signaling_Pathway	-1.97658	-1.42888	59407	68	394	3
KEGG_Tight_Junction	-1.92648	-1.39137	59407	132	394	4
KEGG_Arrhythmogenic_Right_Ventricular_Cardiomyopathy_Arvc	-1.87743	-1.35455	59407	74	394	3
KEGG_Vegf_Signaling_Pathway	-1.84641	-1.34701	59407	76	394	3
KEGG_Regulation_Of_Actin_Cytoskeleton	-1.84685	-1.33587	59407	213	394	5
KEGG_Cardiac_Muscle_Contraction	-1.80159	-1.31347	59407	79	394	3

## Sheet: hsa-miR-143-3p
Table S5. Pathways of DEmiRNAs predicted by ENCORI
pathwayName	log10(P.Value)	log10(FDR)	backgroundGeneNum	pathwayGeneNum	targetGeneNum	commonGeneNum
KEGG_Pathways_In_Cancer	-21.9954	-19.7574	59407	325	1504	48
KEGG_Regulation_Of_Actin_Cytoskeleton	-16.8491	-15.0882	59407	213	1504	34
KEGG_Wnt_Signaling_Pathway	-16.7081	-15.0721	59407	151	1504	29
KEGG_Focal_Adhesion	-16.8882	-14.9512	59407	199	1504	33
KEGG_Endocytosis	-15.4131	-13.874	59407	181	1504	30
KEGG_Neurotrophin_Signaling_Pathway	-14.8515	-13.3916	59407	126	1504	25
KEGG_Gnrh_Signaling_Pathway	-14.0462	-12.7113	59407	101	1504	22
KEGG_Gap_Junction	-14.0795	-12.6866	59407	90	1504	21
KEGG_Glioma	-13.5736	-12.2898	59407	65	1504	18
KEGG_Mapk_Signaling_Pathway	-13.0683	-11.8303	59407	267	1504	33
KEGG_P53_Signaling_Pathway	-12.0569	-10.898	59407	68	1504	17
KEGG_Prostate_Cancer	-12.059	-10.8623	59407	89	1504	19
KEGG_Bladder_Cancer	-11.9426	-10.8185	59407	42	1504	14
KEGG_Oocyte_Meiosis	-11.0572	-9.96531	59407	113	1504	20
KEGG_Axon_Guidance	-10.8507	-9.78875	59407	129	1504	21
KEGG_Melanoma	-10.6428	-9.60892	59407	71	1504	16
KEGG_Chronic_Myeloid_Leukemia	-10.4469	-9.46412	59407	73	1504	16
KEGG_Ubiquitin_Mediated_Proteolysis	-10.4635	-9.45595	59407	135	1504	21
KEGG_Non_Small_Cell_Lung_Cancer	-10.2775	-9.31821	59407	54	1504	14
KEGG_Melanogenesis	-10.0727	-9.13571	59407	101	1504	18
KEGG_Rna_Degradation	-9.7162	-8.80037	59407	59	1504	14
KEGG_Long_Term_Potentiation	-9.6871	-8.79148	59407	70	1504	15
KEGG_Adherens_Junction	-9.41352	-8.5372	59407	73	1504	15
KEGG_Cell_Cycle	-9.35697	-8.49913	59407	125	1504	19
KEGG_Tight_Junction	-8.94511	-8.105	59407	132	1504	19
KEGG_Long_Term_Depression	-8.6665	-7.87561	59407	70	1504	14
KEGG_Renal_Cell_Carcinoma	-8.6665	-7.87561	59407	70	1504	14
KEGG_Natural_Killer_Cell_Mediated_Cytotoxicity	-8.66757	-7.8445	59407	137	1504	19
KEGG_Insulin_Signaling_Pathway	-8.66757	-7.8445	59407	137	1504	19
KEGG_Ecm_Receptor_Interaction	-8.51858	-7.75766	59407	84	1504	15
KEGG_Endometrial_Cancer	-8.26953	-7.52285	59407	52	1504	12
KEGG_Vegf_Signaling_Pathway	-8.17688	-7.44398	59407	76	1504	14
KEGG_Huntingtons_Disease	-8.03705	-7.31752	59407	182	1504	21
KEGG_Chemokine_Signaling_Pathway	-7.7456	-7.03904	59407	189	1504	21
KEGG_Pancreatic_Cancer	-7.6833	-6.98932	59407	70	1504	13
KEGG_Progesterone_Mediated_Oocyte_Maturation	-7.52625	-6.8445	59407	85	1504	14
KEGG_Vasopressin_Regulated_Water_Reabsorption	-6.92442	-6.25457	59407	44	1504	10
KEGG_Small_Cell_Lung_Cancer	-6.70556	-6.0473	59407	84	1504	13
KEGG_Vascular_Smooth_Muscle_Contraction	-6.62729	-5.98031	59407	115	1504	15
KEGG_Erbb_Signaling_Pathway	-6.52247	-5.88649	59407	87	1504	13
KEGG_Dilated_Cardiomyopathy	-6.34717	-5.73238	59407	90	1504	13
KEGG_Lysosome	-6.33592	-5.73135	59407	121	1504	15
KEGG_Thyroid_Cancer	-6.35385	-5.72859	59407	29	1504	8
KEGG_T_Cell_Receptor_Signaling_Pathway	-6.19528	-5.60069	59407	108	1504	14
KEGG_Fc_Gamma_R_Mediated_Phagocytosis	-6.01778	-5.43295	59407	96	1504	13
KEGG_Cell_Adhesion_Molecules_Cams	-5.80573	-5.23978	59407	133	1504	15
KEGG_Dorso_Ventral_Axis_Formation	-5.80701	-5.23172	59407	24	1504	7
KEGG_Cysteine_And_Methionine_Metabolism	-5.77634	-5.21954	59407	34	1504	8
KEGG_Tgf_Beta_Signaling_Pathway	-5.74346	-5.19561	59407	86	1504	12
KEGG_B_Cell_Receptor_Signaling_Pathway	-5.53258	-4.9935	59407	75	1504	11
KEGG_Fc_Epsilon_Ri_Signaling_Pathway	-5.30664	-4.77616	59407	79	1504	11
KEGG_Vibrio_Cholerae_Infection	-5.0992	-4.57716	59407	54	1504	9
KEGG_Leukocyte_Transendothelial_Migration	-5.0857	-4.57193	59407	116	1504	13
KEGG_Aldosterone_Regulated_Sodium_Reabsorption	-5.04137	-4.53572	59407	42	1504	8
KEGG_Prion_Diseases	-4.62423	-4.13437	59407	35	1504	7
KEGG_Alzheimers_Disease	-4.62527	-4.12758	59407	166	1504	15
KEGG_Mtor_Signaling_Pathway	-4.33404	-3.85187	59407	52	1504	8
KEGG_Hypertrophic_Cardiomyopathy_Hcm	-4.32069	-3.84607	59407	83	1504	10
KEGG_Calcium_Signaling_Pathway	-4.27292	-3.80573	59407	178	1504	15
KEGG_Purine_Metabolism	-4.2351	-3.77521	59407	159	1504	14
KEGG_Acute_Myeloid_Leukemia	-4.04094	-3.58823	59407	57	1504	8
KEGG_Valine_Leucine_And_Isoleucine_Degradation	-3.95458	-3.50893	59407	44	1504	7
KEGG_Colorectal_Cancer	-3.77841	-3.3397	59407	62	1504	8
KEGG_Biosynthesis_Of_Unsaturated_Fatty_Acids	-3.72139	-3.28952	59407	22	1504	5
KEGG_Amyotrophic_Lateral_Sclerosis_Als	-3.4359	-3.0174	59407	53	1504	7
KEGG_Hematopoietic_Cell_Lineage	-3.43829	-3.01316	59407	87	1504	9
KEGG_Antigen_Processing_And_Presentation	-3.40119	-2.98921	59407	88	1504	9
KEGG_Arginine_And_Proline_Metabolism	-3.38512	-2.97958	59407	54	1504	7
KEGG_Leishmania_Infection	-3.32597	-2.92677	59407	72	1504	8
KEGG_Cytokine_Cytokine_Receptor_Interaction	-3.31672	-2.92378	59407	265	1504	17
KEGG_Pathogenic_Escherichia_Coli_Infection	-3.28702	-2.90023	59407	56	1504	7
KEGG_Arrhythmogenic_Right_Ventricular_Cardiomyopathy_Arvc	-3.24514	-2.86443	59407	74	1504	8
KEGG_Phosphatidylinositol_Signaling_System	-3.16711	-2.79239	59407	76	1504	8
KEGG_Pyrimidine_Metabolism	-3.05853	-2.68971	59407	98	1504	9
KEGG_Nod_Like_Receptor_Signaling_Pathway	-3.01752	-2.65454	59407	62	1504	7
KEGG_Toll_Like_Receptor_Signaling_Pathway	-2.93438	-2.58283	59407	102	1504	9
KEGG_Notch_Signaling_Pathway	-2.93826	-2.58103	59407	47	1504	6
KEGG_Spliceosome	-2.81926	-2.47331	59407	127	1504	10
KEGG_Glutathione_Metabolism	-2.79591	-2.45549	59407	50	1504	6
KEGG_Epithelial_Cell_Signaling_In_Helicobacter_Pylori_Infection	-2.77959	-2.45002	59407	68	1504	7
KEGG_Apoptosis	-2.78156	-2.4466	59407	87	1504	8
KEGG_Ppar_Signaling_Pathway	-2.74258	-2.41835	59407	69	1504	7
KEGG_Dna_Replication	-2.69286	-2.37389	59407	36	1504	5
KEGG_Beta_Alanine_Metabolism	-2.68218	-2.36842	59407	22	1504	4
KEGG_Rig_I_Like_Receptor_Signaling_Pathway	-2.67063	-2.36201	59407	71	1504	7
KEGG_Inositol_Phosphate_Metabolism	-2.62208	-2.31854	59407	54	1504	6
KEGG_Proximal_Tubule_Bicarbonate_Reclamation	-2.60793	-2.3094	59407	23	1504	4
KEGG_Nitrogen_Metabolism	-2.60793	-2.3094	59407	23	1504	4
KEGG_Selenoamino_Acid_Metabolism	-2.40659	-2.12279	59407	26	1504	4
KEGG_Cardiac_Muscle_Contraction	-2.40763	-2.11897	59407	79	1504	7
KEGG_Amino_Sugar_And_Nucleotide_Sugar_Metabolism	-2.30553	-2.02653	59407	44	1504	5
KEGG_Jak_Stat_Signaling_Pathway	-2.19761	-1.92336	59407	155	1504	10
KEGG_Type_Ii_Diabetes_Mellitus	-2.18252	-1.91295	59407	47	1504	5
KEGG_Pantothenate_And_Coa_Biosynthesis	-2.1496	-1.88468	59407	16	1504	3
KEGG_Riboflavin_Metabolism	-2.1496	-1.88468	59407	16	1504	3
KEGG_Alanine_Aspartate_And_Glutamate_Metabolism	-2.07742	-1.82164	59407	32	1504	4
KEGG_Viral_Myocarditis	-2.06408	-1.8128	59407	70	1504	6
KEGG_Basal_Transcription_Factors	-1.94013	-1.69331	59407	35	1504	4
KEGG_Hedgehog_Signaling_Pathway	-1.8668	-1.62875	59407	56	1504	5
KEGG_Glycerophospholipid_Metabolism	-1.87093	-1.62852	59407	77	1504	6
KEGG_Sphingolipid_Metabolism	-1.77838	-1.54466	59407	39	1504	4
KEGG_Oxidative_Phosphorylation	-1.7105	-1.48105	59407	132	1504	8
KEGG_Glycolysis_Gluconeogenesis	-1.69123	-1.46602	59407	62	1504	5
KEGG_Fatty_Acid_Metabolism	-1.67028	-1.44927	59407	42	1504	4
KEGG_Nicotinate_And_Nicotinamide_Metabolism	-1.65659	-1.43973	59407	24	1504	3
KEGG_Limonene_And_Pinene_Degradation	-1.59886	-1.39424	59407	10	1504	2
KEGG_Lysine_Degradation	-1.60358	-1.39084	59407	44	1504	4
KEGG_Nucleotide_Excision_Repair	-1.60358	-1.39084	59407	44	1504	4
KEGG_Adipocytokine_Signaling_Pathway	-1.56161	-1.36099	59407	67	1504	5
KEGG_N_Glycan_Biosynthesis	-1.5407	-1.34405	59407	46	1504	4
KEGG_Valine_Leucine_And_Isoleucine_Biosynthesis	-1.51897	-1.32625	59407	11	1504	2
KEGG_Complement_And_Coagulation_Cascades	-1.51343	-1.3246	59407	69	1504	5

## Sheet: hsa-miR-144-5p
Table S5. Pathways of DEmiRNAs predicted by ENCORI
pathwayName	log10(P.Value)	log10(FDR)	backgroundGeneNum	pathwayGeneNum	targetGeneNum	commonGeneNum
KEGG_Pathways_In_Cancer	-4.11954	-2.29347	59407	325	127	6
KEGG_Vibrio_Cholerae_Infection	-3.66051	-2.13546	59407	54	127	3
KEGG_Regulation_Of_Actin_Cytoskeleton	-2.92938	-1.58043	59407	213	127	4
KEGG_Neurotrophin_Signaling_Pathway	-2.59108	-1.46397	59407	126	127	3
KEGG_Insulin_Signaling_Pathway	-2.48858	-1.44066	59407	137	127	3
KEGG_Cell_Cycle	-2.60087	-1.37685	59407	125	127	3

## Sheet: hsa-miR-146-5p
Table S5. Pathways of DEmiRNAs predicted by ENCORI
pathwayName	log10(P.Value)	log10(FDR)	backgroundGeneNum	pathwayGeneNum	targetGeneNum	commonGeneNum
KEGG_Pathways_In_Cancer	-18.7724	-16.5549	59407	325	1216	40
KEGG_Neurotrophin_Signaling_Pathway	-15.8926	-14.1522	59407	126	1216	24
KEGG_Insulin_Signaling_Pathway	-16.0607	-14.1443	59407	137	1216	25
KEGG_Mapk_Signaling_Pathway	-14	-12.3846	59407	267	1216	31
KEGG_Pancreatic_Cancer	-13.3053	-11.7868	59407	70	1216	17
KEGG_Oocyte_Meiosis	-11.7102	-10.2708	59407	113	1216	19
KEGG_Glioma	-11.4687	-10.1543	59407	65	1216	15
KEGG_Toll_Like_Receptor_Signaling_Pathway	-11.5006	-10.1282	59407	102	1216	18
KEGG_Wnt_Signaling_Pathway	-11.2171	-9.95384	59407	151	1216	21
KEGG_Progesterone_Mediated_Oocyte_Maturation	-10.743	-9.52553	59407	85	1216	16
KEGG_Axon_Guidance	-10.6603	-9.52204	59407	129	1216	19
KEGG_Chronic_Myeloid_Leukemia	-10.689	-9.51294	59407	73	1216	15
KEGG_Endocytosis	-10.535	-9.43145	59407	181	1216	22
KEGG_Prostate_Cancer	-10.4254	-9.354	59407	89	1216	16
KEGG_T_Cell_Receptor_Signaling_Pathway	-10.0783	-9.03689	59407	108	1216	17
KEGG_Focal_Adhesion	-9.726	-8.71264	59407	199	1216	22
KEGG_Colorectal_Cancer	-9.46683	-8.4798	59407	62	1216	13
KEGG_Ubiquitin_Mediated_Proteolysis	-9.40738	-8.44517	59407	135	1216	18
KEGG_Chemokine_Signaling_Pathway	-9.35621	-8.41747	59407	189	1216	21
KEGG_Adherens_Junction	-8.54074	-7.64548	59407	73	1216	13
KEGG_Erbb_Signaling_Pathway	-8.54645	-7.62999	59407	87	1216	14
KEGG_Lysosome	-8.38399	-7.50893	59407	121	1216	16
KEGG_Non_Small_Cell_Lung_Cancer	-7.96588	-7.11013	59407	54	1216	11
KEGG_Melanoma	-7.66525	-6.8457	59407	71	1216	12
KEGG_Regulation_Of_Actin_Cytoskeleton	-7.6812	-6.84393	59407	213	1216	20
KEGG_Tgf_Beta_Signaling_Pathway	-7.64346	-6.84095	59407	86	1216	13
KEGG_Apoptosis	-7.58136	-6.79524	59407	87	1216	13
KEGG_B_Cell_Receptor_Signaling_Pathway	-7.38811	-6.61779	59407	75	1216	12
KEGG_Vegf_Signaling_Pathway	-7.32163	-6.56654	59407	76	1216	12
KEGG_Phosphatidylinositol_Signaling_System	-7.32163	-6.56654	59407	76	1216	12
KEGG_Melanogenesis	-6.79418	-6.06806	59407	101	1216	13
KEGG_Gnrh_Signaling_Pathway	-6.79418	-6.06806	59407	101	1216	13
KEGG_Renal_Cell_Carcinoma	-6.74128	-6.04231	59407	70	1216	11
KEGG_Gap_Junction	-6.48967	-5.81626	59407	90	1216	12
KEGG_Rna_Degradation	-6.50172	-5.81571	59407	59	1216	10
KEGG_Tight_Junction	-6.2119	-5.55071	59407	132	1216	14
KEGG_Natural_Killer_Cell_Mediated_Cytotoxicity	-6.01512	-5.36584	59407	137	1216	14
KEGG_Endometrial_Cancer	-5.9904	-5.3527	59407	52	1216	9
KEGG_Epithelial_Cell_Signaling_In_Helicobacter_Pylori_Infection	-5.90857	-5.28215	59407	68	1216	10
KEGG_Long_Term_Potentiation	-5.78967	-5.17424	59407	70	1216	10
KEGG_Acute_Myeloid_Leukemia	-5.64181	-5.03711	59407	57	1216	9
KEGG_Vascular_Smooth_Muscle_Contraction	-5.34023	-4.746	59407	115	1216	12
KEGG_Small_Cell_Lung_Cancer	-5.05915	-4.47514	59407	84	1216	10
KEGG_Alzheimers_Disease	-5.03141	-4.45738	59407	166	1216	14
KEGG_Mtor_Signaling_Pathway	-4.99142	-4.42715	59407	52	1216	8
KEGG_Cell_Cycle	-4.96539	-4.41066	59407	125	1216	12
KEGG_Inositol_Phosphate_Metabolism	-4.8664	-4.32101	59407	54	1216	8
KEGG_Vibrio_Cholerae_Infection	-4.8664	-4.32101	59407	54	1216	8
KEGG_Bladder_Cancer	-4.67049	-4.14321	59407	42	1216	7
KEGG_Fc_Gamma_R_Mediated_Phagocytosis	-4.54377	-4.02526	59407	96	1216	10
KEGG_Vasopressin_Regulated_Water_Reabsorption	-4.53352	-4.02361	59407	44	1216	7
KEGG_Fc_Epsilon_Ri_Signaling_Pathway	-4.45679	-3.95531	59407	79	1216	9
KEGG_Ecm_Receptor_Interaction	-4.24377	-3.75056	59407	84	1216	9
KEGG_Calcium_Signaling_Pathway	-4.0666	-3.58151	59407	178	1216	13
KEGG_Rig_I_Like_Receptor_Signaling_Pathway	-3.98969	-3.51257	59407	71	1216	8
KEGG_Huntingtons_Disease	-3.96915	-3.49985	59407	182	1216	13
KEGG_Dorso_Ventral_Axis_Formation	-3.96035	-3.49874	59407	24	1216	5
KEGG_Leishmania_Infection	-3.94634	-3.49228	59407	72	1216	8
KEGG_Sphingolipid_Metabolism	-3.87605	-3.42942	59407	39	1216	6
KEGG_Leukocyte_Transendothelial_Migration	-3.84381	-3.41165	59407	116	1216	10
KEGG_Hedgehog_Signaling_Pathway	-3.8441	-3.40476	59407	56	1216	7
KEGG_Valine_Leucine_And_Isoleucine_Degradation	-3.57861	-3.15352	59407	44	1216	6
KEGG_Nod_Like_Receptor_Signaling_Pathway	-3.56375	-3.1456	59407	62	1216	7
KEGG_Hypertrophic_Cardiomyopathy_Hcm	-3.51411	-3.10281	59407	83	1216	8
KEGG_Type_Ii_Diabetes_Mellitus	-3.41906	-3.02112	59407	47	1216	6
KEGG_Jak_Stat_Signaling_Pathway	-3.42501	-3.02044	59407	155	1216	11
KEGG_Cell_Adhesion_Molecules_Cams	-3.36206	-2.97065	59407	133	1216	10
KEGG_Adipocytokine_Signaling_Pathway	-3.35454	-2.96956	59407	67	1216	7
KEGG_P53_Signaling_Pathway	-3.31502	-2.93638	59407	68	1216	7
KEGG_Dilated_Cardiomyopathy	-3.27509	-2.90271	59407	90	1216	8
KEGG_Long_Term_Depression	-3.23812	-2.87189	59407	70	1216	7
KEGG_Prion_Diseases	-3.15826	-2.79811	59407	35	1216	5
KEGG_Biosynthesis_Of_Unsaturated_Fatty_Acids	-3.02139	-2.66723	59407	22	1216	4
KEGG_Valine_Leucine_And_Isoleucine_Biosynthesis	-2.9037	-2.55545	59407	11	1216	3
KEGG_Circadian_Rhythm_Mammal	-2.67811	-2.33568	59407	13	1216	3
KEGG_Thyroid_Cancer	-2.55921	-2.22254	59407	29	1216	4
KEGG_Glycosaminoglycan_Biosynthesis_Keratan_Sulfate	-2.48972	-2.15873	59407	15	1216	3
KEGG_Pantothenate_And_Coa_Biosynthesis	-2.40616	-2.08077	59407	16	1216	3
KEGG_Amyotrophic_Lateral_Sclerosis_Als	-2.34309	-2.02323	59407	53	1216	5
KEGG_Cysteine_And_Methionine_Metabolism	-2.30364	-1.98925	59407	34	1216	4
KEGG_Cytosolic_Dna_Sensing_Pathway	-2.274	-1.965	59407	55	1216	5
KEGG_Pathogenic_Escherichia_Coli_Infection	-2.24063	-1.94222	59407	56	1216	5
KEGG_Purine_Metabolism	-2.24418	-1.94051	59407	159	1216	9
KEGG_Glycosaminoglycan_Degradation	-2.06348	-1.77027	59407	21	1216	3
KEGG_Tryptophan_Metabolism	-2.05091	-1.76285	59407	40	1216	4
KEGG_Cytokine_Cytokine_Receptor_Interaction	-2.04343	-1.76045	59407	265	1216	12
KEGG_Antigen_Processing_And_Presentation	-2.022	-1.74404	59407	88	1216	6
KEGG_Lysine_Degradation	-1.90688	-1.63387	59407	44	1216	4
KEGG_Protein_Export	-1.90082	-1.63273	59407	24	1216	3
KEGG_Viral_Myocarditis	-1.84075	-1.58231	59407	70	1216	5
KEGG_N_Glycan_Biosynthesis	-1.84081	-1.57757	59407	46	1216	4
KEGG_Spliceosome	-1.7975	-1.55774	59407	127	1216	7
KEGG_Glycosaminoglycan_Biosynthesis_Heparan_Sulfate	-1.80515	-1.55615	59407	26	1216	3
KEGG_Glycosphingolipid_Biosynthesis_Lacto_And_Neolacto_Series	-1.80515	-1.55615	59407	26	1216	3
KEGG_Notch_Signaling_Pathway	-1.8091	-1.55541	59407	47	1216	4
KEGG_Oxidative_Phosphorylation	-1.7147	-1.47949	59407	132	1216	7
KEGG_Basal_Cell_Carcinoma	-1.5828	-1.35208	59407	55	1216	4

## Sheet: hsa-miR-151a-3p
Table S5. Pathways of DEmiRNAs predicted by ENCORI
pathwayName	log10(P.Value)	log10(FDR)	backgroundGeneNum	pathwayGeneNum	targetGeneNum	commonGeneNum
KEGG_Chronic_Myeloid_Leukemia	-12.2501	-10.1602	59407	73	606	13
KEGG_Pathways_In_Cancer	-11.324	-9.5351	59407	325	606	22
KEGG_Regulation_Of_Actin_Cytoskeleton	-10.9677	-9.35493	59407	213	606	18
KEGG_Neurotrophin_Signaling_Pathway	-9.16735	-7.6795	59407	126	606	13
KEGG_Insulin_Signaling_Pathway	-8.71604	-7.32511	59407	137	606	13
KEGG_Erbb_Signaling_Pathway	-7.6493	-6.46248	59407	87	606	10
KEGG_Focal_Adhesion	-7.65278	-6.40797	59407	199	606	14
KEGG_Mapk_Signaling_Pathway	-7.66467	-6.35291	59407	267	606	16
KEGG_P53_Signaling_Pathway	-7.48757	-6.35191	59407	68	606	9
KEGG_Non_Small_Cell_Lung_Cancer	-7.11281	-6.02291	59407	54	606	8
KEGG_Huntingtons_Disease	-6.34608	-5.33535	59407	182	606	12
KEGG_Endocytosis	-6.3717	-5.32319	59407	181	606	12
KEGG_Renal_Cell_Carcinoma	-6.21717	-5.24121	59407	70	606	8
KEGG_Jak_Stat_Signaling_Pathway	-6.18418	-5.24041	59407	155	606	11
KEGG_Glioma	-5.33419	-4.42037	59407	65	606	7
KEGG_Pancreatic_Cancer	-5.11727	-4.28264	59407	70	606	7
KEGG_N_Glycan_Biosynthesis	-5.13782	-4.27837	59407	46	606	6
KEGG_Spliceosome	-5.16285	-4.27706	59407	127	606	9
KEGG_Adherens_Junction	-4.99544	-4.18429	59407	73	606	7
KEGG_Prostate_Cancer	-4.43019	-3.64132	59407	89	606	7
KEGG_Cell_Cycle	-4.33437	-3.56669	59407	125	606	8
KEGG_Bladder_Cancer	-4.16966	-3.42217	59407	42	606	5
KEGG_Melanoma	-4.04696	-3.31878	59407	71	606	6
KEGG_Arrhythmogenic_Right_Ventricular_Cardiomyopathy_Arvc	-3.9464	-3.2367	59407	74	606	6
KEGG_Chemokine_Signaling_Pathway	-3.80844	-3.11648	59407	189	606	9
KEGG_Wnt_Signaling_Pathway	-3.7605	-3.08557	59407	151	606	8
KEGG_Endometrial_Cancer	-3.72103	-3.06248	59407	52	606	5
KEGG_Hypertrophic_Cardiomyopathy_Hcm	-3.67085	-3.0281	59407	83	606	6
KEGG_Small_Cell_Lung_Cancer	-3.64239	-3.01488	59407	84	606	6
KEGG_Ecm_Receptor_Interaction	-3.64239	-3.01488	59407	84	606	6
KEGG_Tgf_Beta_Signaling_Pathway	-3.58663	-2.98809	59407	86	606	6
KEGG_Dilated_Cardiomyopathy	-3.47954	-2.89478	59407	90	606	6
KEGG_Colorectal_Cancer	-3.36117	-2.78978	59407	62	606	5
KEGG_Fc_Gamma_R_Mediated_Phagocytosis	-3.32896	-2.77053	59407	96	606	6
KEGG_Calcium_Signaling_Pathway	-3.27991	-2.73407	59407	178	606	8
KEGG_Adipocytokine_Signaling_Pathway	-3.20539	-2.68369	59407	67	606	5
KEGG_Melanogenesis	-3.21173	-2.67813	59407	101	606	6
KEGG_Oocyte_Meiosis	-2.95657	-2.44645	59407	113	606	6
KEGG_Lysosome	-2.80399	-2.30515	59407	121	606	6
KEGG_Cytokine_Cytokine_Receptor_Interaction	-2.75685	-2.26901	59407	265	606	9
KEGG_Mtor_Signaling_Pathway	-2.70555	-2.22842	59407	52	606	4
KEGG_Axon_Guidance	-2.66326	-2.19661	59407	129	606	6
KEGG_Acute_Myeloid_Leukemia	-2.55884	-2.1024	59407	57	606	4
KEGG_Thyroid_Cancer	-2.4992	-2.06251	59407	29	606	3
KEGG_Rna_Degradation	-2.50426	-2.0578	59407	59	606	4
KEGG_Gnrh_Signaling_Pathway	-2.41409	-1.98694	59407	101	606	5
KEGG_Complement_And_Coagulation_Cascades	-2.26025	-1.84244	59407	69	606	4
KEGG_Long_Term_Potentiation	-2.23815	-1.82948	59407	70	606	4
KEGG_Vascular_Smooth_Muscle_Contraction	-2.17697	-1.77726	59407	115	606	5
KEGG_Fc_Epsilon_Ri_Signaling_Pathway	-2.05469	-1.66376	59407	79	606	4
KEGG_Lysine_Degradation	-1.98889	-1.60656	59407	44	606	3
KEGG_Vasopressin_Regulated_Water_Reabsorption	-1.98889	-1.60656	59407	44	606	3
KEGG_Riboflavin_Metabolism	-1.94538	-1.57975	59407	16	606	2
KEGG_Pantothenate_And_Coa_Biosynthesis	-1.94538	-1.57975	59407	16	606	2
KEGG_Type_Ii_Diabetes_Mellitus	-1.91074	-1.5767	59407	47	606	3
KEGG_Notch_Signaling_Pathway	-1.91074	-1.5767	59407	47	606	3
KEGG_Ubiquitin_Mediated_Proteolysis	-1.89434	-1.57529	59407	135	606	5
KEGG_Cell_Adhesion_Molecules_Cams	-1.92014	-1.5706	59407	133	606	5
KEGG_Apoptosis	-1.9115	-1.56978	59407	87	606	4
KEGG_Gap_Junction	-1.86187	-1.55012	59407	90	606	4
KEGG_Arginine_And_Proline_Metabolism	-1.74879	-1.44422	59407	54	606	3
KEGG_Basal_Cell_Carcinoma	-1.72767	-1.43015	59407	55	606	3
KEGG_Pathogenic_Escherichia_Coli_Infection	-1.70698	-1.41642	59407	56	606	3
KEGG_Proximal_Tubule_Bicarbonate_Reclamation	-1.64182	-1.3581	59407	23	606	2
KEGG_Nitrogen_Metabolism	-1.64182	-1.3581	59407	23	606	2
KEGG_Dorso_Ventral_Axis_Formation	-1.60693	-1.33657	59407	24	606	2

[truncated: 10 more sheets: hsa-miR-181d-5p, hsa-miR-182-5p, hsa-miR-183-5p, hsa-miR-193a-3p, hsa-miR-193a-5p, hsa-miR-216b-5p, hsa-miR-224-5p, hsa-miR-365a-3p, hsa-miR-506-3p, hsa-miR-509-3p]
