# Supplementary material for: Integrative miRNA–mRNA Network and Molecular Dynamics-Based Identification of Therapeutic Candidates for Paroxysmal Nocturnal Hemoglobinuria
Source: Pharmaceuticals (Basel). 2026 Jan 14;19(1):143. doi: 10.3390/ph19010143 (PMC12845513; doi:10.3390/ph19010143)
Supplement: Supplementary file 1 [file pharmaceuticals-19-00143-s001.zip › Supplementary_Table_S6.xlsx]

## Sheet: Sheet1
Table S6. Pearson correlation analysis of miRNA and mRNA differences in WT THP-1 cell line
miRNA	mRNA	r	p	FDR
hsa-miR-129-1-3p	A2M	0.123978	0.92087	0.989976
hsa-miR-143-3p	A2M	-0.22993	0.8523	0.989976
hsa-miR-144-5p	A2M	0.102677	0.934518	0.989976
hsa-miR-146b-5p	A2M	-0.239255	0.846193	0.989976
hsa-miR-151a-3p	A2M	-0.108403	0.930853	0.989976
hsa-miR-181d-5p	A2M	-0.219047	0.85941	0.989976
hsa-miR-182-5p	A2M	-0.25981	0.83268	0.989976
hsa-miR-183-5p	A2M	-0.230652	0.851828	0.989976
hsa-miR-193a-3p	A2M	0.721776	0.486652	0.989976
hsa-miR-193a-5p	A2M	-0.0983302	0.9373	0.989976
hsa-miR-216b-5p	A2M	-0.0774606	0.950638	0.992469
hsa-miR-217-5p	A2M	-0.498957	0.667433	0.989976
hsa-miR-22-5p	A2M	0.285231	0.815859	0.989976
hsa-miR-224-5p	A2M	-0.276459	0.821678	0.989976
hsa-miR-23a-3p	A2M	-0.227508	0.853884	0.989976
hsa-miR-30a-3p	A2M	-0.285547	0.815649	0.989976
hsa-miR-30c-1-3p	A2M	-0.162172	0.8963	0.989976
hsa-miR-30c-5p	A2M	-0.192049	0.876973	0.989976
hsa-miR-34a-5p	A2M	-0.267224	0.827787	0.989976
hsa-miR-34b-3p	A2M	-0.417271	0.725973	0.989976
hsa-miR-365a-3p	A2M	-0.332763	0.784038	0.989976
hsa-miR-484	A2M	-0.159155	0.898246	0.989976
hsa-miR-506-3p	A2M	-0.634362	0.562526	0.989976
hsa-miR-509-3p	A2M	-0.616807	0.576852	0.989976
hsa-miR-95-3p	A2M	-0.174896	0.888082	0.989976
hsa-miR-96-5p	A2M	-0.197562	0.873395	0.989976
hsa-miR-129-1-3p	ADCY6	-0.803787	0.40563	0.98048
hsa-miR-143-3p	ADCY6	-0.545789	0.63246	0.989976
hsa-miR-144-5p	ADCY6	-0.790849	0.419279	0.98048
hsa-miR-146b-5p	ADCY6	-0.537726	0.638567	0.989976
hsa-miR-151a-3p	ADCY6	-0.644768	0.553908	0.989976
hsa-miR-181d-5p	ADCY6	-0.555113	0.62535	0.989976
hsa-miR-182-5p	ADCY6	-0.519709	0.652081	0.989976
hsa-miR-183-5p	ADCY6	-0.545168	0.632932	0.989976
hsa-miR-193a-3p	ADCY6	-0.998992	0.0285875	0.734411
hsa-miR-193a-5p	ADCY6	-0.652476	0.547461	0.989976
hsa-miR-216b-5p	ADCY6	-0.668208	0.534123	0.989976
hsa-miR-217-5p	ADCY6	-0.283021	0.817327	0.989976
hsa-miR-22-5p	ADCY6	-0.890564	0.30062	0.910994
hsa-miR-224-5p	ADCY6	-0.504868	0.663082	0.989976
hsa-miR-23a-3p	ADCY6	-0.547872	0.630876	0.989976
hsa-miR-30a-3p	ADCY6	-0.496671	0.669111	0.989976
hsa-miR-30c-1-3p	ADCY6	-0.602352	0.58846	0.989976
hsa-miR-30c-5p	ADCY6	-0.577846	0.607787	0.989976
hsa-miR-34a-5p	ADCY6	-0.513128	0.656973	0.989976
hsa-miR-34b-3p	ADCY6	-0.369895	0.758787	0.989976
hsa-miR-365a-3p	ADCY6	-0.452979	0.700722	0.989976
hsa-miR-484	ADCY6	-0.60479	0.586514	0.989976
hsa-miR-506-3p	ADCY6	-0.12185	0.922235	0.989976
hsa-miR-509-3p	ADCY6	-0.144153	0.907908	0.989976
hsa-miR-95-3p	ADCY6	-0.591998	0.596678	0.989976
hsa-miR-96-5p	ADCY6	-0.573249	0.611365	0.989976
hsa-miR-129-1-3p	ANK3	0.80433	0.405049	0.98048
hsa-miR-143-3p	ANK3	0.961071	0.178219	0.910994
hsa-miR-144-5p	ANK3	0.816883	0.3914	0.98048
hsa-miR-146b-5p	ANK3	0.963677	0.172112	0.910994
hsa-miR-151a-3p	ANK3	0.919757	0.256771	0.910994
hsa-miR-181d-5p	ANK3	0.957925	0.185329	0.910994
hsa-miR-182-5p	ANK3	0.969128	0.158598	0.910994
hsa-miR-183-5p	ANK3	0.961275	0.177747	0.910994
hsa-miR-193a-3p	ANK3	0.249806	0.839266	0.989976
hsa-miR-193a-5p	ANK3	0.915735	0.263218	0.910994
hsa-miR-216b-5p	ANK3	0.907117	0.276556	0.910994
hsa-miR-217-5p	ANK3	0.999945	0.00664837	0.734411
hsa-miR-22-5p	ANK3	0.695846	0.510059	0.989976
hsa-miR-224-5p	ANK3	0.973244	0.147596	0.910994
hsa-miR-23a-3p	ANK3	0.96038	0.179803	0.910994
hsa-miR-30a-3p	ANK3	0.975377	0.141567	0.910994
hsa-miR-30c-1-3p	ANK3	0.939695	0.222218	0.910994
hsa-miR-30c-5p	ANK3	0.949643	0.202892	0.910994
hsa-miR-34a-5p	ANK3	0.970995	0.153706	0.910994
hsa-miR-34b-3p	ANK3	0.99668	0.0518913	0.772594
hsa-miR-365a-3p	ANK3	0.985121	0.109956	0.910886
hsa-miR-484	ANK3	0.938645	0.224164	0.910994
hsa-miR-506-3p	ANK3	0.984686	0.111556	0.910886
hsa-miR-509-3p	ANK3	0.98836	0.0972297	0.85115
hsa-miR-95-3p	ANK3	0.944031	0.214	0.910994
hsa-miR-96-5p	ANK3	0.951389	0.199313	0.910994
hsa-miR-129-1-3p	ARRDC3	0.971171	0.153235	0.910994
hsa-miR-143-3p	ARRDC3	0.827023	0.380065	0.979037
hsa-miR-144-5p	ARRDC3	0.965837	0.166884	0.910994
hsa-miR-146b-5p	ARRDC3	0.821592	0.386172	0.979248
hsa-miR-151a-3p	ARRDC3	0.889925	0.301513	0.910994
hsa-miR-181d-5p	ARRDC3	0.83325	0.372955	0.9774
hsa-miR-182-5p	ARRDC3	0.809307	0.399686	0.98048
hsa-miR-183-5p	ARRDC3	0.826606	0.380537	0.979037
hsa-miR-193a-3p	ARRDC3	0.904169	0.280982	0.910994
hsa-miR-193a-5p	ARRDC3	0.894498	0.295066	0.910994
hsa-miR-216b-5p	ARRDC3	0.903668	0.281728	0.910994
hsa-miR-217-5p	ARRDC3	0.631435	0.564932	0.989976
hsa-miR-22-5p	ARRDC3	0.997132	0.0482252	0.768492
hsa-miR-224-5p	ARRDC3	0.799036	0.410688	0.98048
hsa-miR-23a-3p	ARRDC3	0.828419	0.378481	0.978899
hsa-miR-30a-3p	ARRDC3	0.793306	0.416717	0.98048
hsa-miR-30c-1-3p	ARRDC3	0.863871	0.336066	0.950227
hsa-miR-30c-5p	ARRDC3	0.848184	0.355392	0.963633
hsa-miR-34a-5p	ARRDC3	0.804769	0.404578	0.98048
hsa-miR-34b-3p	ARRDC3	0.699971	0.506393	0.989976
hsa-miR-365a-3p	ARRDC3	0.762109	0.448328	0.989976
hsa-miR-484	ARRDC3	0.865407	0.33412	0.950227
hsa-miR-506-3p	ARRDC3	0.495677	0.66984	0.989976
hsa-miR-509-3p	ARRDC3	0.515094	0.655514	0.989976
hsa-miR-95-3p	ARRDC3	0.857297	0.344284	0.957611
hsa-miR-96-5p	ARRDC3	0.845193	0.358971	0.963633
hsa-miR-129-1-3p	AXL	0.0165234	0.98948	0.998361
hsa-miR-143-3p	AXL	-0.33328	0.783689	0.989976
hsa-miR-144-5p	AXL	-0.0049155	0.996871	0.99971
hsa-miR-146b-5p	AXL	-0.342308	0.777583	0.989976
hsa-miR-151a-3p	AXL	-0.214705	0.862242	0.989976
hsa-miR-181d-5p	AXL	-0.322729	0.790799	0.989976
hsa-miR-182-5p	AXL	-0.362174	0.764069	0.989976
hsa-miR-183-5p	AXL	-0.333978	0.783218	0.989976
hsa-miR-193a-3p	AXL	0.64314	0.555263	0.989976
hsa-miR-193a-5p	AXL	-0.204804	0.868689	0.989976
hsa-miR-216b-5p	AXL	-0.184253	0.882027	0.989976
hsa-miR-217-5p	AXL	-0.589281	0.598822	0.989976
hsa-miR-22-5p	AXL	0.180479	0.88447	0.989976
hsa-miR-224-5p	AXL	-0.378228	0.753067	0.989976
hsa-miR-23a-3p	AXL	-0.330933	0.785273	0.989976
hsa-miR-30a-3p	AXL	-0.386977	0.747038	0.989976
hsa-miR-30c-1-3p	AXL	-0.267373	0.827689	0.989976
hsa-miR-30c-5p	AXL	-0.296498	0.808363	0.989976
hsa-miR-34a-5p	AXL	-0.369327	0.759176	0.989976
hsa-miR-34b-3p	AXL	-0.512604	0.657362	0.989976
hsa-miR-365a-3p	AXL	-0.432268	0.715427	0.989976
hsa-miR-484	AXL	-0.264426	0.829635	0.989976
hsa-miR-506-3p	AXL	-0.713833	0.493915	0.989976
hsa-miR-509-3p	AXL	-0.697894	0.508241	0.989976
hsa-miR-95-3p	AXL	-0.279789	0.819471	0.989976
hsa-miR-96-5p	AXL	-0.301861	0.804784	0.989976
hsa-miR-129-1-3p	BCAT1	0.614668	0.57858	0.989976
hsa-miR-143-3p	BCAT1	0.300924	0.80541	0.989976
hsa-miR-144-5p	BCAT1	0.597617	0.592229	0.989976
hsa-miR-146b-5p	BCAT1	0.291762	0.811517	0.989976
hsa-miR-151a-3p	BCAT1	0.416008	0.726858	0.989976
hsa-miR-181d-5p	BCAT1	0.311556	0.7983	0.989976
hsa-miR-182-5p	BCAT1	0.271394	0.825031	0.989976
hsa-miR-183-5p	BCAT1	0.300217	0.805882	0.989976
hsa-miR-193a-3p	BCAT1	0.974399	0.144362	0.910994
hsa-miR-193a-5p	BCAT1	0.425196	0.720411	0.989976
hsa-miR-216b-5p	BCAT1	0.444064	0.707073	0.989976
hsa-miR-217-5p	BCAT1	0.0152723	0.990277	0.998361
hsa-miR-22-5p	BCAT1	0.735846	0.47357	0.989976
hsa-miR-224-5p	BCAT1	0.254722	0.836032	0.989976
hsa-miR-23a-3p	BCAT1	0.303296	0.803826	0.989976
hsa-miR-30a-3p	BCAT1	0.245553	0.842061	0.989976
hsa-miR-30c-1-3p	BCAT1	0.366064	0.76141	0.989976
hsa-miR-30c-5p	BCAT1	0.337649	0.780737	0.989976
hsa-miR-34a-5p	BCAT1	0.26399	0.829923	0.989976
hsa-miR-34b-3p	BCAT1	0.107021	0.931737	0.989976
hsa-miR-365a-3p	BCAT1	0.197135	0.873672	0.989976
hsa-miR-484	BCAT1	0.368907	0.759464	0.989976
hsa-miR-506-3p	BCAT1	-0.148959	0.904816	0.989976
hsa-miR-509-3p	BCAT1	-0.126671	0.919142	0.989976
hsa-miR-95-3p	BCAT1	0.354021	0.769628	0.989976
hsa-miR-96-5p	BCAT1	0.332353	0.784315	0.989976
hsa-miR-129-1-3p	BDKRB2	0.127132	0.918846	0.989976
hsa-miR-143-3p	BDKRB2	-0.226835	0.854324	0.989976
hsa-miR-144-5p	BDKRB2	0.105838	0.932495	0.989976
hsa-miR-146b-5p	BDKRB2	-0.236168	0.848217	0.989976
hsa-miR-151a-3p	BDKRB2	-0.105242	0.932876	0.989976
hsa-miR-181d-5p	BDKRB2	-0.215944	0.861434	0.989976
hsa-miR-182-5p	BDKRB2	-0.256739	0.834704	0.989976
hsa-miR-183-5p	BDKRB2	-0.227557	0.853852	0.989976
hsa-miR-193a-3p	BDKRB2	0.723973	0.484628	0.989976
hsa-miR-193a-5p	BDKRB2	-0.0951663	0.939323	0.989976
hsa-miR-216b-5p	BDKRB2	-0.074291	0.952661	0.992469
hsa-miR-217-5p	BDKRB2	-0.496199	0.669457	0.989976
hsa-miR-22-5p	BDKRB2	0.288276	0.813836	0.989976
hsa-miR-224-5p	BDKRB2	-0.273403	0.823702	0.989976
hsa-miR-23a-3p	BDKRB2	-0.224411	0.855908	0.989976
hsa-miR-30a-3p	BDKRB2	-0.282499	0.817673	0.989976
hsa-miR-30c-1-3p	BDKRB2	-0.159035	0.898324	0.989976
hsa-miR-30c-5p	BDKRB2	-0.188928	0.878997	0.989976
hsa-miR-34a-5p	BDKRB2	-0.264159	0.829811	0.989976
hsa-miR-34b-3p	BDKRB2	-0.41438	0.727997	0.989976
hsa-miR-365a-3p	BDKRB2	-0.329764	0.786062	0.989976
hsa-miR-484	BDKRB2	-0.156016	0.90027	0.989976
hsa-miR-506-3p	BDKRB2	-0.631901	0.56455	0.989976
hsa-miR-509-3p	BDKRB2	-0.614301	0.578876	0.989976
hsa-miR-95-3p	BDKRB2	-0.171765	0.890106	0.989976
hsa-miR-96-5p	BDKRB2	-0.194445	0.875419	0.989976
hsa-miR-129-1-3p	CAMK2D	0.541221	0.635925	0.989976
hsa-miR-143-3p	CAMK2D	0.213918	0.862755	0.989976
hsa-miR-144-5p	CAMK2D	0.52307	0.649574	0.989976
hsa-miR-146b-5p	CAMK2D	0.204538	0.868862	0.989976
hsa-miR-151a-3p	CAMK2D	0.33252	0.784202	0.989976
hsa-miR-181d-5p	CAMK2D	0.224815	0.855645	0.989976
hsa-miR-182-5p	CAMK2D	0.183715	0.882375	0.989976
hsa-miR-183-5p	CAMK2D	0.213194	0.863227	0.989976
hsa-miR-193a-3p	CAMK2D	0.950224	0.201707	0.910994
hsa-miR-193a-5p	CAMK2D	0.342053	0.777755	0.989976
hsa-miR-216b-5p	CAMK2D	0.361664	0.764418	0.989976
hsa-miR-217-5p	CAMK2D	-0.0747342	0.952378	0.992469
hsa-miR-22-5p	CAMK2D	0.671949	0.530914	0.989976
hsa-miR-224-5p	CAMK2D	0.166701	0.893377	0.989976
hsa-miR-23a-3p	CAMK2D	0.216348	0.861171	0.989976
hsa-miR-30a-3p	CAMK2D	0.157356	0.899406	0.989976
hsa-miR-30c-1-3p	CAMK2D	0.280869	0.818755	0.989976
hsa-miR-30c-5p	CAMK2D	0.251607	0.838082	0.989976
hsa-miR-34a-5p	CAMK2D	0.176155	0.887268	0.989976
hsa-miR-34b-3p	CAMK2D	0.017149	0.989082	0.998361
hsa-miR-365a-3p	CAMK2D	0.108146	0.931017	0.989976
hsa-miR-484	CAMK2D	0.283801	0.816809	0.989976
hsa-miR-506-3p	CAMK2D	-0.237307	0.847471	0.989976
hsa-miR-509-3p	CAMK2D	-0.215388	0.861797	0.989976
hsa-miR-95-3p	CAMK2D	0.268456	0.826973	0.989976
hsa-miR-96-5p	CAMK2D	0.246163	0.84166	0.989976
hsa-miR-129-1-3p	CCN1	-0.349933	0.772408	0.989976
hsa-miR-143-3p	CCN1	-0.00119619	0.999238	0.99971
hsa-miR-144-5p	CCN1	-0.329771	0.786057	0.989976
hsa-miR-146b-5p	CCN1	0.00839645	0.994655	0.99971
hsa-miR-151a-3p	CCN1	-0.124264	0.920686	0.989976
hsa-miR-181d-5p	CCN1	-0.0123643	0.992128	0.999208
hsa-miR-182-5p	CCN1	0.0296193	0.981141	0.997722
hsa-miR-183-5p	CCN1	-0.000454884	0.99971	0.99971
hsa-miR-193a-3p	CCN1	-0.862185	0.338191	0.951945
hsa-miR-193a-5p	CCN1	-0.134306	0.914239	0.989976
hsa-miR-216b-5p	CCN1	-0.155036	0.900901	0.989976
hsa-miR-217-5p	CCN1	0.285178	0.815895	0.989976
hsa-miR-22-5p	CCN1	-0.499004	0.667398	0.989976
hsa-miR-224-5p	CCN1	0.046888	0.970139	0.997323
hsa-miR-23a-3p	CCN1	-0.00368438	0.997654	0.99971
hsa-miR-30a-3p	CCN1	0.0563454	0.96411	0.995677
hsa-miR-30c-1-3p	CCN1	-0.0702529	0.955239	0.993448
hsa-miR-30c-5p	CCN1	-0.039942	0.974565	0.997323
hsa-miR-34a-5p	CCN1	0.0373001	0.976249	0.997323
hsa-miR-34b-3p	CCN1	0.195962	0.874434	0.989976
hsa-miR-365a-3p	CCN1	0.105831	0.932499	0.989976
hsa-miR-484	CCN1	-0.0733019	0.953293	0.992469
hsa-miR-506-3p	CCN1	0.438546	0.710987	0.989976
hsa-miR-509-3p	CCN1	0.418213	0.725313	0.989976
hsa-miR-95-3p	CCN1	-0.0573704	0.963457	0.995677
hsa-miR-96-5p	CCN1	-0.034325	0.978144	0.997323
hsa-miR-129-1-3p	CCN2	-0.972124	0.150669	0.910994
hsa-miR-143-3p	CCN2	-0.829282	0.377499	0.978899
hsa-miR-144-5p	CCN2	-0.966874	0.164318	0.910994
hsa-miR-146b-5p	CCN2	-0.823884	0.383606	0.979248
hsa-miR-151a-3p	CCN2	-0.891756	0.298947	0.910994
hsa-miR-181d-5p	CCN2	-0.835472	0.370389	0.973256
hsa-miR-182-5p	CCN2	-0.811668	0.39712	0.98048
hsa-miR-183-5p	CCN2	-0.828868	0.377971	0.978899
hsa-miR-193a-3p	CCN2	-0.90244	0.283549	0.910994
hsa-miR-193a-5p	CCN2	-0.896293	0.2925	0.910994
hsa-miR-216b-5p	CCN2	-0.905387	0.279162	0.910994
hsa-miR-217-5p	CCN2	-0.634556	0.562366	0.989976
hsa-miR-22-5p	CCN2	-0.997429	0.0456588	0.765578
hsa-miR-224-5p	CCN2	-0.801453	0.408121	0.98048
hsa-miR-23a-3p	CCN2	-0.83067	0.375915	0.978899
hsa-miR-30a-3p	CCN2	-0.795754	0.41415	0.98048
hsa-miR-30c-1-3p	CCN2	-0.865895	0.333499	0.950227
hsa-miR-30c-5p	CCN2	-0.850312	0.352826	0.960309
hsa-miR-34a-5p	CCN2	-0.807155	0.402012	0.98048
hsa-miR-34b-3p	CCN2	-0.702844	0.503826	0.989976
hsa-miR-365a-3p	CCN2	-0.764713	0.445761	0.989976
hsa-miR-484	CCN2	-0.86742	0.331553	0.950227
hsa-miR-506-3p	CCN2	-0.499174	0.667273	0.989976
hsa-miR-509-3p	CCN2	-0.518546	0.652947	0.989976
hsa-miR-95-3p	CCN2	-0.859366	0.341717	0.956421
hsa-miR-96-5p	CCN2	-0.847341	0.356404	0.963633
hsa-miR-129-1-3p	CCND1	-0.529194	0.644989	0.989976
hsa-miR-143-3p	CCND1	-0.791925	0.418159	0.98048
hsa-miR-144-5p	CCND1	-0.547263	0.63134	0.989976
hsa-miR-146b-5p	CCND1	-0.797746	0.412052	0.98048
hsa-miR-151a-3p	CCND1	-0.710751	0.496711	0.989976
hsa-miR-181d-5p	CCND1	-0.785056	0.425269	0.983994
hsa-miR-182-5p	CCND1	-0.810365	0.398538	0.98048
hsa-miR-183-5p	CCND1	-0.792377	0.417687	0.98048
hsa-miR-193a-3p	CCND1	0.124096	0.920794	0.989976
hsa-miR-193a-5p	CCND1	-0.703591	0.503158	0.989976
hsa-miR-216b-5p	CCND1	-0.688549	0.516496	0.989976
hsa-miR-217-5p	CCND1	-0.933604	0.233292	0.910994
hsa-miR-22-5p	CCND1	-0.382685	0.749999	0.989976
hsa-miR-224-5p	CCND1	-0.820369	0.387536	0.979248
hsa-miR-23a-3p	CCND1	-0.790403	0.419743	0.98048
hsa-miR-30a-3p	CCND1	-0.825747	0.381507	0.979037
hsa-miR-30c-1-3p	CCND1	-0.747865	0.462158	0.989976
hsa-miR-30c-5p	CCND1	-0.76767	0.442832	0.989976
hsa-miR-34a-5p	CCND1	-0.814844	0.393646	0.98048
hsa-miR-34b-3p	CCND1	-0.896758	0.291831	0.910994
hsa-miR-365a-3p	CCND1	-0.852725	0.349896	0.957611
hsa-miR-484	CCND1	-0.745832	0.464104	0.989976
hsa-miR-506-3p	CCND1	-0.979734	0.128384	0.910994
hsa-miR-509-3p	CCND1	-0.974979	0.14271	0.910994
hsa-miR-95-3p	CCND1	-0.756372	0.45394	0.989976
hsa-miR-96-5p	CCND1	-0.77126	0.439253	0.989976
hsa-miR-129-1-3p	CCND2	0.918071	0.259493	0.910994
hsa-miR-143-3p	CCND2	0.998684	0.0326628	0.734411
hsa-miR-144-5p	CCND2	0.926358	0.245844	0.910994
hsa-miR-146b-5p	CCND2	0.99913	0.0265559	0.734411
hsa-miR-151a-3p	CCND2	0.984779	0.111215	0.910886
hsa-miR-181d-5p	CCND2	0.998049	0.0397728	0.743847
hsa-miR-182-5p	CCND2	0.99979	0.0130423	0.734411
hsa-miR-183-5p	CCND2	0.998722	0.0321909	0.734411
hsa-miR-193a-3p	CCND2	0.462771	0.69371	0.989976
hsa-miR-193a-5p	CCND2	0.982969	0.117662	0.910994
hsa-miR-216b-5p	CCND2	0.978903	0.131	0.910994
hsa-miR-217-5p	CCND2	0.971556	0.152204	0.910994
hsa-miR-22-5p	CCND2	0.840517	0.364503	0.965493
hsa-miR-224-5p	CCND2	0.999995	0.00204053	0.734411
hsa-miR-23a-3p	CCND2	0.998553	0.0342468	0.734411
hsa-miR-30a-3p	CCND2	0.99998	0.00398831	0.734411
hsa-miR-30c-1-3p	CCND2	0.992758	0.0766625	0.79729
hsa-miR-30c-5p	CCND2	0.995947	0.0573359	0.772594
hsa-miR-34a-5p	CCND2	0.999918	0.00814981	0.734411
hsa-miR-34b-3p	CCND2	0.989196	0.0936645	0.848996
hsa-miR-365a-3p	CCND2	0.998437	0.0355995	0.734411
hsa-miR-484	CCND2	0.992386	0.0786086	0.800673
hsa-miR-506-3p	CCND2	0.919547	0.257112	0.910994
hsa-miR-509-3p	CCND2	0.928157	0.242786	0.910994
hsa-miR-95-3p	CCND2	0.994226	0.0684445	0.772594
hsa-miR-96-5p	CCND2	0.996437	0.0537575	0.772594
hsa-miR-129-1-3p	CXCL12	0.968878	0.159243	0.910994
hsa-miR-143-3p	CXCL12	0.99437	0.0675873	0.772594
hsa-miR-144-5p	CXCL12	0.973962	0.145594	0.910994
hsa-miR-146b-5p	CXCL12	0.993307	0.0736943	0.791412
hsa-miR-151a-3p	CXCL12	0.999852	0.010965	0.734411
hsa-miR-181d-5p	CXCL12	0.995491	0.0604773	0.772594
hsa-miR-182-5p	CXCL12	0.990632	0.0872079	0.828816
hsa-miR-183-5p	CXCL12	0.994291	0.0680593	0.772594
hsa-miR-193a-3p	CXCL12	0.596065	0.59346	0.989976
hsa-miR-193a-5p	CXCL12	0.999626	0.017412	0.734411
hsa-miR-216b-5p	CXCL12	0.998834	0.0307499	0.734411
hsa-miR-217-5p	CXCL12	0.922397	0.252454	0.910994
hsa-miR-22-5p	CXCL12	0.915081	0.264253	0.910994
hsa-miR-224-5p	CXCL12	0.988124	0.0982096	0.85115
hsa-miR-23a-3p	CXCL12	0.99463	0.0660033	0.772594
hsa-miR-30a-3p	CXCL12	0.986625	0.104238	0.880236
hsa-miR-30c-1-3p	CXCL12	0.999314	0.0235876	0.734411
hsa-miR-30c-5p	CXCL12	0.997729	0.0429142	0.743847
hsa-miR-34a-5p	CXCL12	0.989553	0.0921003	0.848996
hsa-miR-34b-3p	CXCL12	0.953967	0.193915	0.910994
hsa-miR-365a-3p	CXCL12	0.977318	0.13585	0.910994
hsa-miR-484	CXCL12	0.999422	0.0216415	0.734411
hsa-miR-506-3p	CXCL12	0.846541	0.357362	0.963633
hsa-miR-509-3p	CXCL12	0.858305	0.343036	0.957399
hsa-miR-95-3p	CXCL12	0.998752	0.0318057	0.734411
hsa-miR-96-5p	CXCL12	0.997334	0.0464926	0.765578
hsa-miR-129-1-3p	CXCL8	0.789864	0.420302	0.98048
hsa-miR-143-3p	CXCL8	0.954175	0.193472	0.910994
hsa-miR-144-5p	CXCL8	0.80283	0.406653	0.98048
hsa-miR-146b-5p	CXCL8	0.957002	0.187365	0.910994
hsa-miR-151a-3p	CXCL8	0.91009	0.272024	0.910994
hsa-miR-181d-5p	CXCL8	0.950774	0.200582	0.910994
hsa-miR-182-5p	CXCL8	0.962943	0.173851	0.910994
hsa-miR-183-5p	CXCL8	0.954397	0.193	0.910994
hsa-miR-193a-3p	CXCL8	0.226536	0.85452	0.989976
hsa-miR-193a-5p	CXCL8	0.905847	0.278471	0.910994
hsa-miR-216b-5p	CXCL8	0.896774	0.291809	0.910994
hsa-miR-217-5p	CXCL8	0.999909	0.008605	0.734411
hsa-miR-22-5p	CXCL8	0.678441	0.525312	0.989976
hsa-miR-224-5p	CXCL8	0.96746	0.16285	0.910994
hsa-miR-23a-3p	CXCL8	0.953428	0.195056	0.910994
hsa-miR-30a-3p	CXCL8	0.969813	0.156821	0.910994
hsa-miR-30c-1-3p	CXCL8	0.931231	0.237472	0.910994
hsa-miR-30c-5p	CXCL8	0.941864	0.218145	0.910994
hsa-miR-34a-5p	CXCL8	0.964988	0.168959	0.910994
hsa-miR-34b-3p	CXCL8	0.994443	0.0671446	0.772594
hsa-miR-365a-3p	CXCL8	0.980721	0.12521	0.910994
hsa-miR-484	CXCL8	0.930113	0.239418	0.910994
hsa-miR-506-3p	CXCL8	0.98858	0.0963025	0.85115
hsa-miR-509-3p	CXCL8	0.991721	0.0819764	0.809926
hsa-miR-95-3p	CXCL8	0.935858	0.229254	0.910994
hsa-miR-96-5p	CXCL8	0.943737	0.214567	0.910994
hsa-miR-129-1-3p	DNM1L	0.993719	0.0713922	0.791412
hsa-miR-143-3p	DNM1L	0.892271	0.298222	0.910994
hsa-miR-144-5p	DNM1L	0.991091	0.0850411	0.828816
hsa-miR-146b-5p	DNM1L	0.887899	0.304329	0.911143
hsa-miR-151a-3p	DNM1L	0.941056	0.21967	0.910994
hsa-miR-181d-5p	DNM1L	0.897258	0.291112	0.910994
hsa-miR-182-5p	DNM1L	0.877934	0.317843	0.937956
hsa-miR-183-5p	DNM1L	0.891936	0.298694	0.910994
hsa-miR-193a-3p	DNM1L	0.841942	0.362825	0.963633
hsa-miR-193a-5p	DNM1L	0.944433	0.213223	0.910994
hsa-miR-216b-5p	DNM1L	0.951112	0.199885	0.910994
hsa-miR-217-5p	DNM1L	0.725638	0.483089	0.989976
hsa-miR-22-5p	DNM1L	0.998606	0.0336179	0.734411
hsa-miR-224-5p	DNM1L	0.869529	0.328845	0.950227
hsa-miR-23a-3p	DNM1L	0.893391	0.296638	0.910994
hsa-miR-30a-3p	DNM1L	0.864813	0.334873	0.950227
hsa-miR-30c-1-3p	DNM1L	0.921321	0.254223	0.910994
hsa-miR-30c-5p	DNM1L	0.909095	0.273549	0.910994
hsa-miR-34a-5p	DNM1L	0.874229	0.322735	0.948995
hsa-miR-34b-3p	DNM1L	0.785755	0.42455	0.983994
hsa-miR-365a-3p	DNM1L	0.838826	0.366485	0.966642
hsa-miR-484	DNM1L	0.922505	0.252276	0.910994
hsa-miR-506-3p	DNM1L	0.602934	0.587997	0.989976
hsa-miR-509-3p	DNM1L	0.620732	0.573671	0.989976
hsa-miR-95-3p	DNM1L	0.916225	0.262441	0.910994
hsa-miR-96-5p	DNM1L	0.906739	0.277128	0.910994
hsa-miR-129-1-3p	EGFR	0.278523	0.82031	0.989976
hsa-miR-143-3p	EGFR	0.59604	0.59348	0.989976
hsa-miR-144-5p	EGFR	0.299049	0.806661	0.989976
hsa-miR-146b-5p	EGFR	0.603715	0.587373	0.989976
hsa-miR-151a-3p	EGFR	0.492683	0.672032	0.989976
hsa-miR-181d-5p	EGFR	0.587035	0.60059	0.989976
hsa-miR-182-5p	EGFR	0.6205	0.57386	0.989976
hsa-miR-183-5p	EGFR	0.596635	0.593008	0.989976
hsa-miR-193a-3p	EGFR	-0.389245	0.745472	0.989976
hsa-miR-193a-5p	EGFR	0.483845	0.678479	0.989976
hsa-miR-216b-5p	EGFR	0.465405	0.691817	0.989976
hsa-miR-217-5p	EGFR	0.800991	0.408613	0.98048
hsa-miR-22-5p	EGFR	0.117038	0.92532	0.989976
hsa-miR-224-5p	EGFR	0.633959	0.562858	0.989976
hsa-miR-23a-3p	EGFR	0.59404	0.595064	0.989976
hsa-miR-30a-3p	EGFR	0.641254	0.556829	0.989976
hsa-miR-30c-1-3p	EGFR	0.539165	0.63748	0.989976
hsa-miR-30c-5p	EGFR	0.56448	0.618153	0.989976
hsa-miR-34a-5p	EGFR	0.626508	0.568967	0.989976
hsa-miR-34b-3p	EGFR	0.742634	0.467153	0.989976
hsa-miR-365a-3p	EGFR	0.678549	0.525218	0.989976
hsa-miR-484	EGFR	0.536588	0.639426	0.989976
hsa-miR-506-3p	EGFR	0.888349	0.303706	0.911143
hsa-miR-509-3p	EGFR	0.877792	0.318032	0.937956
hsa-miR-95-3p	EGFR	0.549992	0.629262	0.989976
hsa-miR-96-5p	EGFR	0.569111	0.614575	0.989976
hsa-miR-129-1-3p	EGR1	-0.190392	0.878048	0.989976
hsa-miR-143-3p	EGR1	-0.520866	0.651218	0.989976
hsa-miR-144-5p	EGR1	-0.211394	0.864399	0.989976
hsa-miR-146b-5p	EGR1	-0.529031	0.645111	0.989976
hsa-miR-151a-3p	EGR1	-0.411843	0.72977	0.989976
hsa-miR-181d-5p	EGR1	-0.5113	0.658328	0.989976
hsa-miR-182-5p	EGR1	-0.546924	0.631597	0.989976
hsa-miR-183-5p	EGR1	-0.521499	0.650746	0.989976
hsa-miR-193a-3p	EGR1	0.471072	0.687734	0.989976
hsa-miR-193a-5p	EGR1	-0.402594	0.736217	0.989976
hsa-miR-216b-5p	EGR1	-0.383329	0.749555	0.989976
hsa-miR-217-5p	EGR1	-0.743477	0.466351	0.989976
hsa-miR-22-5p	EGR1	-0.0266091	0.983058	0.997722
hsa-miR-224-5p	EGR1	-0.561309	0.620596	0.989976
hsa-miR-23a-3p	EGR1	-0.518741	0.652802	0.989976
hsa-miR-30a-3p	EGR1	-0.569122	0.614567	0.989976
hsa-miR-30c-1-3p	EGR1	-0.460671	0.695218	0.989976
hsa-miR-30c-5p	EGR1	-0.4874	0.675891	0.989976
hsa-miR-34a-5p	EGR1	-0.553342	0.626705	0.989976
hsa-miR-34b-3p	EGR1	-0.678927	0.524891	0.989976
hsa-miR-365a-3p	EGR1	-0.609232	0.582956	0.989976
hsa-miR-484	EGR1	-0.457956	0.697164	0.989976
hsa-miR-506-3p	EGR1	-0.843111	0.361443	0.963633
hsa-miR-509-3p	EGR1	-0.830797	0.37577	0.978899
hsa-miR-95-3p	EGR1	-0.47209	0.687	0.989976
hsa-miR-96-5p	EGR1	-0.4923	0.672313	0.989976
hsa-miR-129-1-3p	ERBB4	-0.998384	0.0361961	0.734411
hsa-miR-143-3p	ERBB4	-0.915856	0.263026	0.910994
hsa-miR-144-5p	ERBB4	-0.996936	0.049845	0.769482
hsa-miR-146b-5p	ERBB4	-0.911963	0.269133	0.910994
hsa-miR-151a-3p	ERBB4	-0.958309	0.184474	0.910994
hsa-miR-181d-5p	ERBB4	-0.920283	0.255916	0.910994
hsa-miR-182-5p	ERBB4	-0.903049	0.282647	0.910994
hsa-miR-183-5p	ERBB4	-0.915558	0.263498	0.910994
hsa-miR-193a-3p	ERBB4	-0.81084	0.398021	0.98048
hsa-miR-193a-5p	ERBB4	-0.961154	0.178027	0.910994
hsa-miR-216b-5p	ERBB4	-0.966725	0.164689	0.910994
hsa-miR-217-5p	ERBB4	-0.762551	0.447893	0.989976
hsa-miR-22-5p	ERBB4	-0.994164	0.068814	0.772594
hsa-miR-224-5p	ERBB4	-0.895492	0.293648	0.910994
hsa-miR-23a-3p	ERBB4	-0.916853	0.261442	0.910994
hsa-miR-30a-3p	ERBB4	-0.891237	0.299677	0.910994
hsa-miR-30c-1-3p	ERBB4	-0.941398	0.219027	0.910994
hsa-miR-30c-5p	ERBB4	-0.930726	0.238353	0.910994
hsa-miR-34a-5p	ERBB4	-0.899721	0.287539	0.910994
hsa-miR-34b-3p	ERBB4	-0.818733	0.389354	0.98048
hsa-miR-365a-3p	ERBB4	-0.867627	0.331289	0.950227
hsa-miR-484	ERBB4	-0.942424	0.21708	0.910994
hsa-miR-506-3p	ERBB4	-0.646097	0.552801	0.989976
hsa-miR-509-3p	ERBB4	-0.663107	0.538475	0.989976
hsa-miR-95-3p	ERBB4	-0.936965	0.227245	0.910994
hsa-miR-96-5p	ERBB4	-0.928655	0.241931	0.910994
hsa-miR-129-1-3p	FOSB	-0.783856	0.4265	0.984538
hsa-miR-143-3p	FOSB	-0.951216	0.19967	0.910994
hsa-miR-144-5p	FOSB	-0.796987	0.412852	0.98048
hsa-miR-146b-5p	FOSB	-0.954132	0.193563	0.910994
hsa-miR-151a-3p	FOSB	-0.906012	0.278223	0.910994
hsa-miR-181d-5p	FOSB	-0.947711	0.20678	0.910994
hsa-miR-182-5p	FOSB	-0.960272	0.18005	0.910994
hsa-miR-183-5p	FOSB	-0.951445	0.199198	0.910994
hsa-miR-193a-3p	FOSB	-0.217043	0.860718	0.989976
hsa-miR-193a-5p	FOSB	-0.90168	0.28467	0.910994
hsa-miR-216b-5p	FOSB	-0.892423	0.298008	0.910994
hsa-miR-217-5p	FOSB	-0.99973	0.0148033	0.734411
hsa-miR-22-5p	FOSB	-0.671256	0.531511	0.989976
hsa-miR-224-5p	FOSB	-0.964951	0.169048	0.910994
hsa-miR-23a-3p	FOSB	-0.950446	0.201254	0.910994
hsa-miR-30a-3p	FOSB	-0.967393	0.163019	0.910994
hsa-miR-30c-1-3p	FOSB	-0.927639	0.24367	0.910994
hsa-miR-30c-5p	FOSB	-0.938548	0.224343	0.910994
hsa-miR-34a-5p	FOSB	-0.962388	0.175157	0.910994
hsa-miR-34b-3p	FOSB	-0.993371	0.073343	0.791412
hsa-miR-365a-3p	FOSB	-0.978772	0.131408	0.910994
hsa-miR-484	FOSB	-0.926493	0.245616	0.910994
hsa-miR-506-3p	FOSB	-0.990001	0.0901042	0.847837
hsa-miR-509-3p	FOSB	-0.992924	0.075778	0.79729
hsa-miR-95-3p	FOSB	-0.932383	0.235452	0.910994
hsa-miR-96-5p	FOSB	-0.940473	0.220765	0.910994
hsa-miR-129-1-3p	GSDMD	-0.964471	0.170209	0.910994
hsa-miR-143-3p	GSDMD	-0.996047	0.0566215	0.772594
hsa-miR-144-5p	GSDMD	-0.969913	0.15656	0.910994
hsa-miR-146b-5p	GSDMD	-0.995149	0.0627285	0.772594
hsa-miR-151a-3p	GSDMD	-0.999407	0.0219308	0.734411
hsa-miR-181d-5p	GSDMD	-0.996977	0.0495115	0.769482
hsa-miR-182-5p	GSDMD	-0.992837	0.076242	0.79729
hsa-miR-183-5p	GSDMD	-0.995981	0.0570935	0.772594
hsa-miR-193a-3p	GSDMD	-0.582146	0.604426	0.989976
hsa-miR-193a-5p	GSDMD	-0.999007	0.0283778	0.734411
hsa-miR-216b-5p	GSDMD	-0.997854	0.0417157	0.743847
hsa-miR-217-5p	GSDMD	-0.928913	0.241488	0.910994
hsa-miR-22-5p	GSDMD	-0.907999	0.275219	0.910994
hsa-miR-224-5p	GSDMD	-0.990624	0.0872438	0.828816
hsa-miR-23a-3p	GSDMD	-0.996265	0.0550375	0.772594
hsa-miR-30a-3p	GSDMD	-0.989286	0.0932726	0.848996
hsa-miR-30c-1-3p	GSDMD	-0.999803	0.0126218	0.734411
hsa-miR-30c-5p	GSDMD	-0.998741	0.0319484	0.734411
hsa-miR-34a-5p	GSDMD	-0.99189	0.0811345	0.809706
hsa-miR-34b-3p	GSDMD	-0.958991	0.182949	0.910994
hsa-miR-365a-3p	GSDMD	-0.980821	0.124884	0.910994
hsa-miR-484	GSDMD	-0.999859	0.0106757	0.734411
hsa-miR-506-3p	GSDMD	-0.855584	0.346396	0.957611
hsa-miR-509-3p	GSDMD	-0.867016	0.33207	0.950227
hsa-miR-95-3p	GSDMD	-0.999464	0.0208399	0.734411
hsa-miR-96-5p	GSDMD	-0.998443	0.0355268	0.734411
hsa-miR-129-1-3p	HES1	0.0645481	0.958879	0.995677
hsa-miR-143-3p	HES1	0.408579	0.732049	0.989976
hsa-miR-144-5p	HES1	0.0859265	0.94523	0.989976
hsa-miR-146b-5p	HES1	0.417316	0.725942	0.989976
hsa-miR-151a-3p	HES1	0.293138	0.810601	0.989976
hsa-miR-181d-5p	HES1	0.39836	0.739159	0.989976
hsa-miR-182-5p	HES1	0.436511	0.712428	0.989976
hsa-miR-183-5p	HES1	0.409256	0.731577	0.989976
hsa-miR-193a-3p	HES1	-0.578978	0.606904	0.989976
hsa-miR-193a-5p	HES1	0.283441	0.817048	0.989976
hsa-miR-216b-5p	HES1	0.263288	0.830386	0.989976
hsa-miR-217-5p	HES1	0.652808	0.547182	0.989976
hsa-miR-22-5p	HES1	-0.100188	0.936111	0.989976
hsa-miR-224-5p	HES1	0.451993	0.701426	0.989976
hsa-miR-23a-3p	HES1	0.406307	0.733633	0.989976
hsa-miR-30a-3p	HES1	0.46042	0.695398	0.989976
hsa-miR-30c-1-3p	HES1	0.344572	0.776048	0.989976
hsa-miR-30c-5p	HES1	0.372907	0.756722	0.989976
hsa-miR-34a-5p	HES1	0.443412	0.707536	0.989976
hsa-miR-34b-3p	HES1	0.580491	0.605721	0.989976
hsa-miR-365a-3p	HES1	0.503913	0.663786	0.989976
hsa-miR-484	HES1	0.3417	0.777995	0.989976
hsa-miR-506-3p	HES1	0.768231	0.442274	0.989976
hsa-miR-509-3p	HES1	0.753632	0.4566	0.989976
hsa-miR-95-3p	HES1	0.356661	0.76783	0.989976
hsa-miR-96-5p	HES1	0.378117	0.753143	0.989976
hsa-miR-129-1-3p	HK2	-0.734426	0.474903	0.989976
hsa-miR-143-3p	HK2	-0.925033	0.248073	0.910994
hsa-miR-144-5p	HK2	-0.748806	0.461254	0.989976
hsa-miR-146b-5p	HK2	-0.928635	0.241966	0.910994
hsa-miR-151a-3p	HK2	-0.871245	0.326626	0.950227
hsa-miR-181d-5p	HK2	-0.920733	0.255183	0.910994
hsa-miR-182-5p	HK2	-0.9363	0.228453	0.910994
hsa-miR-183-5p	HK2	-0.925315	0.247601	0.910994
hsa-miR-193a-3p	HK2	-0.142268	0.909121	0.989976
hsa-miR-193a-5p	HK2	-0.86623	0.333073	0.950227
hsa-miR-216b-5p	HK2	-0.855573	0.34641	0.957611
hsa-miR-217-5p	HK2	-0.995075	0.0632063	0.772594
hsa-miR-22-5p	HK2	-0.613014	0.579913	0.989976
hsa-miR-224-5p	HK2	-0.94223	0.217451	0.910994
hsa-miR-23a-3p	HK2	-0.924085	0.249657	0.910994
hsa-miR-30a-3p	HK2	-0.945359	0.211422	0.910994
hsa-miR-30c-1-3p	HK2	-0.89659	0.292073	0.910994
hsa-miR-30c-5p	HK2	-0.90962	0.272746	0.910994
hsa-miR-34a-5p	HK2	-0.938972	0.22356	0.910994
hsa-miR-34b-3p	HK2	-0.98177	0.121746	0.910994
hsa-miR-365a-3p	HK2	-0.960377	0.179811	0.910994
hsa-miR-484	HK2	-0.895232	0.294019	0.910994
hsa-miR-506-3p	HK2	-0.997855	0.0417012	0.743847
hsa-miR-509-3p	HK2	-0.999076	0.0273751	0.734411
hsa-miR-95-3p	HK2	-0.902232	0.283855	0.910994
hsa-miR-96-5p	HK2	-0.91194	0.269168	0.910994
hsa-miR-129-1-3p	HRAS	0.432647	0.715159	0.989976
hsa-miR-143-3p	HRAS	0.71995	0.488329	0.989976
hsa-miR-144-5p	HRAS	0.451875	0.701511	0.989976
hsa-miR-146b-5p	HRAS	0.726574	0.482222	0.989976
hsa-miR-151a-3p	HRAS	0.629058	0.566882	0.989976
hsa-miR-181d-5p	HRAS	0.712154	0.495439	0.989976
hsa-miR-182-5p	HRAS	0.740995	0.468709	0.989976
hsa-miR-183-5p	HRAS	0.720464	0.487857	0.989976
hsa-miR-193a-3p	HRAS	-0.232494	0.850623	0.989976
hsa-miR-193a-5p	HRAS	0.621154	0.573329	0.989976
hsa-miR-216b-5p	HRAS	0.604599	0.586667	0.989976
hsa-miR-217-5p	HRAS	0.888524	0.303462	0.911143
hsa-miR-22-5p	HRAS	0.278735	0.82017	0.989976
hsa-miR-224-5p	HRAS	0.752488	0.457707	0.989976
hsa-miR-23a-3p	HRAS	0.718221	0.489913	0.989976
hsa-miR-30a-3p	HRAS	0.758691	0.451678	0.989976
hsa-miR-30c-1-3p	HRAS	0.670302	0.532329	0.989976
hsa-miR-30c-5p	HRAS	0.692518	0.513002	0.989976
hsa-miR-34a-5p	HRAS	0.746133	0.463816	0.989976
hsa-miR-34b-3p	HRAS	0.842639	0.362002	0.963633
hsa-miR-365a-3p	HRAS	0.790091	0.420067	0.98048
hsa-miR-484	HRAS	0.668031	0.534275	0.989976
hsa-miR-506-3p	HRAS	0.951756	0.198555	0.910994
hsa-miR-509-3p	HRAS	0.94461	0.212881	0.910994
hsa-miR-95-3p	HRAS	0.679826	0.524111	0.989976
hsa-miR-96-5p	HRAS	0.696562	0.509424	0.989976
hsa-miR-129-1-3p	IGF2BP1	-0.821065	0.386761	0.979248
hsa-miR-143-3p	IGF2BP1	-0.570381	0.613591	0.989976
hsa-miR-144-5p	IGF2BP1	-0.808638	0.40041	0.98048
hsa-miR-146b-5p	IGF2BP1	-0.562476	0.619698	0.989976
hsa-miR-151a-3p	IGF2BP1	-0.667137	0.535039	0.989976
hsa-miR-181d-5p	IGF2BP1	-0.579519	0.606481	0.989976
hsa-miR-182-5p	IGF2BP1	-0.544799	0.633212	0.989976
hsa-miR-183-5p	IGF2BP1	-0.569772	0.614063	0.989976
hsa-miR-193a-3p	IGF2BP1	-0.997223	0.0474566	0.768492
hsa-miR-193a-5p	IGF2BP1	-0.674647	0.528592	0.989976
hsa-miR-216b-5p	IGF2BP1	-0.689963	0.515254	0.989976
hsa-miR-217-5p	IGF2BP1	-0.31132	0.798458	0.989976
hsa-miR-22-5p	IGF2BP1	-0.903653	0.281751	0.910994
hsa-miR-224-5p	IGF2BP1	-0.530227	0.644213	0.989976
hsa-miR-23a-3p	IGF2BP1	-0.572423	0.612007	0.989976
hsa-miR-30a-3p	IGF2BP1	-0.522174	0.650242	0.989976
hsa-miR-30c-1-3p	IGF2BP1	-0.625743	0.569591	0.989976
hsa-miR-30c-5p	IGF2BP1	-0.601779	0.588918	0.989976
hsa-miR-34a-5p	IGF2BP1	-0.538339	0.638104	0.989976
hsa-miR-34b-3p	IGF2BP1	-0.397265	0.739918	0.989976
hsa-miR-365a-3p	IGF2BP1	-0.4792	0.681853	0.989976
hsa-miR-484	IGF2BP1	-0.628125	0.567645	0.989976
hsa-miR-506-3p	IGF2BP1	-0.151211	0.903366	0.989976
hsa-miR-509-3p	IGF2BP1	-0.173415	0.889039	0.989976
hsa-miR-95-3p	IGF2BP1	-0.615622	0.577809	0.989976
hsa-miR-96-5p	IGF2BP1	-0.59728	0.592496	0.989976
hsa-miR-129-1-3p	KIT	-0.266571	0.828218	0.989976
hsa-miR-143-3p	KIT	-0.58602	0.601388	0.989976
hsa-miR-144-5p	KIT	-0.287172	0.814569	0.989976
hsa-miR-146b-5p	KIT	-0.593766	0.595281	0.989976
hsa-miR-151a-3p	KIT	-0.481836	0.679941	0.989976
hsa-miR-181d-5p	KIT	-0.576934	0.608498	0.989976
hsa-miR-182-5p	KIT	-0.610711	0.581768	0.989976
hsa-miR-183-5p	KIT	-0.58662	0.600916	0.989976
hsa-miR-193a-3p	KIT	0.400657	0.737564	0.989976
hsa-miR-193a-5p	KIT	-0.472937	0.686388	0.989976
hsa-miR-216b-5p	KIT	-0.454375	0.699725	0.989976
hsa-miR-217-5p	KIT	-0.793492	0.416521	0.98048
hsa-miR-22-5p	KIT	-0.104692	0.933228	0.989976
hsa-miR-224-5p	KIT	-0.624303	0.570766	0.989976
hsa-miR-23a-3p	KIT	-0.584002	0.602972	0.989976
hsa-miR-30a-3p	KIT	-0.631673	0.564737	0.989976
hsa-miR-30c-1-3p	KIT	-0.528662	0.645388	0.989976
hsa-miR-30c-5p	KIT	-0.554183	0.626061	0.989976
hsa-miR-34a-5p	KIT	-0.616778	0.576875	0.989976
hsa-miR-34b-3p	KIT	-0.734258	0.475061	0.989976
hsa-miR-365a-3p	KIT	-0.669373	0.533126	0.989976
hsa-miR-484	KIT	-0.526065	0.647334	0.989976
hsa-miR-506-3p	KIT	-0.882577	0.311614	0.924548
hsa-miR-509-3p	KIT	-0.871774	0.32594	0.950227
hsa-miR-95-3p	KIT	-0.539575	0.63717	0.989976
hsa-miR-96-5p	KIT	-0.558853	0.622483	0.989976
hsa-miR-129-1-3p	KLF12	0.927235	0.244358	0.910994
hsa-miR-143-3p	KLF12	0.999621	0.0175279	0.734411
hsa-miR-144-5p	KLF12	0.93505	0.230709	0.910994
hsa-miR-146b-5p	KLF12	0.999839	0.011421	0.734411
hsa-miR-151a-3p	KLF12	0.988633	0.0960802	0.85115
hsa-miR-181d-5p	KLF12	0.999251	0.0246379	0.734411
hsa-miR-182-5p	KLF12	0.999995	0.00209264	0.734411
hsa-miR-183-5p	KLF12	0.999641	0.017056	0.734411
hsa-miR-193a-3p	KLF12	0.483713	0.678576	0.989976
hsa-miR-193a-5p	KLF12	0.98706	0.102527	0.873249
hsa-miR-216b-5p	KLF12	0.983484	0.115865	0.910994
hsa-miR-217-5p	KLF12	0.965652	0.167339	0.910994
hsa-miR-22-5p	KLF12	0.853158	0.349368	0.957611
hsa-miR-224-5p	KLF12	0.999788	0.0130944	0.734411
hsa-miR-23a-3p	KLF12	0.999549	0.0191119	0.734411
hsa-miR-30a-3p	KLF12	0.999549	0.0191232	0.734411
hsa-miR-30c-1-3p	KLF12	0.995333	0.0615276	0.772594
hsa-miR-30c-5p	KLF12	0.997804	0.042201	0.743847
hsa-miR-34a-5p	KLF12	0.99994	0.00698511	0.734411
hsa-miR-34b-3p	KLF12	0.985432	0.108799	0.910886
hsa-miR-365a-3p	KLF12	0.996826	0.0507345	0.771164
hsa-miR-484	KLF12	0.995034	0.0634737	0.772594
hsa-miR-506-3p	KLF12	0.909945	0.272247	0.910994
hsa-miR-509-3p	KLF12	0.919047	0.25792	0.910994
hsa-miR-95-3p	KLF12	0.996496	0.0533095	0.772594
hsa-miR-96-5p	KLF12	0.99816	0.0386226	0.743847
hsa-miR-129-1-3p	KRAS	0.483499	0.678731	0.989976
hsa-miR-143-3p	KRAS	0.147801	0.905561	0.989976
hsa-miR-144-5p	KRAS	0.464623	0.69238	0.989976
hsa-miR-146b-5p	KRAS	0.138307	0.911668	0.989976
hsa-miR-151a-3p	KRAS	0.268402	0.827009	0.989976
hsa-miR-181d-5p	KRAS	0.158837	0.898451	0.989976
hsa-miR-182-5p	KRAS	0.117254	0.925182	0.989976
hsa-miR-183-5p	KRAS	0.147067	0.906033	0.989976
hsa-miR-193a-3p	KRAS	0.927143	0.244514	0.910994
hsa-miR-193a-5p	KRAS	0.278144	0.820562	0.989976
hsa-miR-216b-5p	KRAS	0.298205	0.807224	0.989976
hsa-miR-217-5p	KRAS	-0.141567	0.909572	0.989976
hsa-miR-22-5p	KRAS	0.62067	0.573721	0.989976
hsa-miR-224-5p	KRAS	0.100075	0.936183	0.989976
hsa-miR-23a-3p	KRAS	0.150261	0.903977	0.989976
hsa-miR-30a-3p	KRAS	0.0906481	0.942212	0.989976
hsa-miR-30c-1-3p	KRAS	0.215749	0.861561	0.989976
hsa-miR-30c-5p	KRAS	0.186011	0.880888	0.989976
hsa-miR-34a-5p	KRAS	0.109618	0.930074	0.989976
hsa-miR-34b-3p	KRAS	-0.0500694	0.968111	0.997323
hsa-miR-365a-3p	KRAS	0.0411063	0.973824	0.997323
hsa-miR-484	KRAS	0.218733	0.859615	0.989976
hsa-miR-506-3p	KRAS	-0.302041	0.804664	0.989976
hsa-miR-509-3p	KRAS	-0.280514	0.81899	0.989976
hsa-miR-95-3p	KRAS	0.203126	0.86978	0.989976
hsa-miR-96-5p	KRAS	0.180485	0.884466	0.989976
hsa-miR-129-1-3p	LEF1	0.941615	0.218616	0.910994
hsa-miR-143-3p	LEF1	0.765032	0.445446	0.989976
hsa-miR-144-5p	LEF1	0.934181	0.232265	0.910994
hsa-miR-146b-5p	LEF1	0.75882	0.451553	0.989976
hsa-miR-151a-3p	LEF1	0.838476	0.366894	0.966642
hsa-miR-181d-5p	LEF1	0.772177	0.438336	0.989976
hsa-miR-182-5p	LEF1	0.744824	0.465066	0.989976
hsa-miR-183-5p	LEF1	0.764555	0.445918	0.989976
hsa-miR-193a-3p	LEF1	0.943199	0.215602	0.910994
hsa-miR-193a-5p	LEF1	0.843952	0.360447	0.963633
hsa-miR-216b-5p	LEF1	0.855004	0.347109	0.957611
hsa-miR-217-5p	LEF1	0.548612	0.630313	0.989976
hsa-miR-22-5p	LEF1	0.98412	0.113606	0.910994
hsa-miR-224-5p	LEF1	0.733182	0.476068	0.989976
hsa-miR-23a-3p	LEF1	0.766632	0.443862	0.989976
hsa-miR-30a-3p	LEF1	0.72671	0.482097	0.989976
hsa-miR-30c-1-3p	LEF1	0.80768	0.401446	0.98048
hsa-miR-30c-5p	LEF1	0.78941	0.420773	0.98048
hsa-miR-34a-5p	LEF1	0.739674	0.469959	0.989976
hsa-miR-34b-3p	LEF1	0.623066	0.571773	0.989976
hsa-miR-365a-3p	LEF1	0.691718	0.513708	0.989976
hsa-miR-484	LEF1	0.809478	0.3995	0.98048
hsa-miR-506-3p	LEF1	0.404027	0.73522	0.989976
hsa-miR-509-3p	LEF1	0.424508	0.720894	0.989976
hsa-miR-95-3p	LEF1	0.800001	0.409664	0.98048
hsa-miR-96-5p	LEF1	0.785947	0.424351	0.983994
hsa-miR-129-1-3p	MAP3K8	0.478438	0.682406	0.989976
hsa-miR-143-3p	MAP3K8	0.142089	0.909236	0.989976
hsa-miR-144-5p	MAP3K8	0.459503	0.696055	0.989976
hsa-miR-146b-5p	MAP3K8	0.132587	0.915343	0.989976
hsa-miR-151a-3p	MAP3K8	0.262836	0.830684	0.989976
hsa-miR-181d-5p	MAP3K8	0.153135	0.902126	0.989976
hsa-miR-182-5p	MAP3K8	0.111519	0.928857	0.989976
hsa-miR-183-5p	MAP3K8	0.141355	0.909708	0.989976
hsa-miR-193a-3p	MAP3K8	0.924965	0.248189	0.910994
hsa-miR-193a-5p	MAP3K8	0.272594	0.824237	0.989976
hsa-miR-216b-5p	MAP3K8	0.29269	0.810899	0.989976
hsa-miR-217-5p	MAP3K8	-0.14728	0.905897	0.989976
hsa-miR-22-5p	MAP3K8	0.616134	0.577396	0.989976
hsa-miR-224-5p	MAP3K8	0.0943293	0.939859	0.989976
hsa-miR-23a-3p	MAP3K8	0.144551	0.907652	0.989976
hsa-miR-30a-3p	MAP3K8	0.0848974	0.945888	0.989976
hsa-miR-30c-1-3p	MAP3K8	0.210108	0.865237	0.989976
hsa-miR-30c-5p	MAP3K8	0.180335	0.884563	0.989976
hsa-miR-34a-5p	MAP3K8	0.103878	0.933749	0.989976
hsa-miR-34b-3p	MAP3K8	-0.0558344	0.964436	0.995677
hsa-miR-365a-3p	MAP3K8	0.0353375	0.977499	0.997323
hsa-miR-484	MAP3K8	0.213096	0.863291	0.989976
hsa-miR-506-3p	MAP3K8	-0.307539	0.800989	0.989976
hsa-miR-509-3p	MAP3K8	-0.28605	0.815315	0.989976
hsa-miR-95-3p	MAP3K8	0.19747	0.873455	0.989976
hsa-miR-96-5p	MAP3K8	0.174804	0.888142	0.989976
hsa-miR-129-1-3p	MET	-0.718153	0.489975	0.989976
hsa-miR-143-3p	MET	-0.915781	0.263145	0.910994
hsa-miR-144-5p	MET	-0.732906	0.476327	0.989976
hsa-miR-146b-5p	MET	-0.919592	0.257038	0.910994
hsa-miR-151a-3p	MET	-0.859382	0.341698	0.956421
hsa-miR-181d-5p	MET	-0.911238	0.270255	0.910994
hsa-miR-182-5p	MET	-0.927724	0.243525	0.910994
hsa-miR-183-5p	MET	-0.916079	0.262673	0.910994
hsa-miR-193a-3p	MET	-0.118796	0.924193	0.989976
hsa-miR-193a-5p	MET	-0.854159	0.348145	0.957611
hsa-miR-216b-5p	MET	-0.843078	0.361483	0.963633
hsa-miR-217-5p	MET	-0.99245	0.0782784	0.800673
hsa-miR-22-5p	MET	-0.594139	0.594986	0.989976
hsa-miR-224-5p	MET	-0.934036	0.232523	0.910994
hsa-miR-23a-3p	MET	-0.914779	0.264729	0.910994
hsa-miR-30a-3p	MET	-0.937376	0.226494	0.910994
hsa-miR-30c-1-3p	MET	-0.885855	0.307145	0.916795
hsa-miR-30c-5p	MET	-0.89953	0.287818	0.910994
hsa-miR-34a-5p	MET	-0.930565	0.238632	0.910994
hsa-miR-34b-3p	MET	-0.976995	0.136818	0.910994
hsa-miR-365a-3p	MET	-0.95351	0.194883	0.910994
hsa-miR-484	MET	-0.884433	0.309091	0.919825
hsa-miR-506-3p	MET	-0.999125	0.0266291	0.734411
hsa-miR-509-3p	MET	-0.999813	0.012303	0.734411
hsa-miR-95-3p	MET	-0.89177	0.298927	0.910994
hsa-miR-96-5p	MET	-0.901971	0.28424	0.910994
hsa-miR-129-1-3p	NR1I2	-0.257015	0.834522	0.989976
hsa-miR-143-3p	NR1I2	0.0962223	0.938648	0.989976
hsa-miR-144-5p	NR1I2	-0.236238	0.848171	0.989976
hsa-miR-146b-5p	NR1I2	0.105766	0.932541	0.989976
hsa-miR-151a-3p	NR1I2	-0.027015	0.9828	0.997722
hsa-miR-181d-5p	NR1I2	0.0851	0.945758	0.989976
hsa-miR-182-5p	NR1I2	0.126849	0.919028	0.989976
hsa-miR-183-5p	NR1I2	0.0969602	0.938176	0.989976
hsa-miR-193a-3p	NR1I2	-0.808736	0.400304	0.98048
hsa-miR-193a-5p	NR1I2	-0.0371367	0.976353	0.997323
hsa-miR-216b-5p	NR1I2	-0.0580636	0.963015	0.995677
hsa-miR-217-5p	NR1I2	0.37719	0.753781	0.989976
hsa-miR-22-5p	NR1I2	-0.412213	0.729512	0.989976
hsa-miR-224-5p	NR1I2	0.143971	0.908026	0.989976
hsa-miR-23a-3p	NR1I2	0.0937454	0.940232	0.989976
hsa-miR-30a-3p	NR1I2	0.153336	0.901997	0.989976
hsa-miR-30c-1-3p	NR1I2	0.0272535	0.982648	0.997722
hsa-miR-30c-5p	NR1I2	0.0575831	0.963321	0.995677
hsa-miR-34a-5p	NR1I2	0.134468	0.914135	0.989976
hsa-miR-34b-3p	NR1I2	0.290554	0.812321	0.989976
hsa-miR-365a-3p	NR1I2	0.202194	0.870386	0.989976
hsa-miR-484	NR1I2	0.0241976	0.984594	0.997722
hsa-miR-506-3p	NR1I2	0.524006	0.648874	0.989976
hsa-miR-509-3p	NR1I2	0.504709	0.6632	0.989976
hsa-miR-95-3p	NR1I2	0.0401549	0.97443	0.997323
hsa-miR-96-5p	NR1I2	0.0631938	0.959743	0.995677
hsa-miR-129-1-3p	NR4A2	0.122523	0.921803	0.989976
hsa-miR-143-3p	NR4A2	-0.231357	0.851367	0.989976
hsa-miR-144-5p	NR4A2	0.101219	0.935452	0.989976
hsa-miR-146b-5p	NR4A2	-0.240678	0.84526	0.989976
hsa-miR-151a-3p	NR4A2	-0.10986	0.929919	0.989976
hsa-miR-181d-5p	NR4A2	-0.220477	0.858477	0.989976
hsa-miR-182-5p	NR4A2	-0.261226	0.831747	0.989976
hsa-miR-183-5p	NR4A2	-0.232078	0.850895	0.989976
hsa-miR-193a-3p	NR4A2	0.720761	0.487585	0.989976
hsa-miR-193a-5p	NR4A2	-0.0997889	0.936367	0.989976
hsa-miR-216b-5p	NR4A2	-0.078922	0.949704	0.992469
hsa-miR-217-5p	NR4A2	-0.500226	0.6665	0.989976
hsa-miR-22-5p	NR4A2	0.283826	0.816793	0.989976
hsa-miR-224-5p	NR4A2	-0.277867	0.820745	0.989976
hsa-miR-23a-3p	NR4A2	-0.228935	0.852951	0.989976
hsa-miR-30a-3p	NR4A2	-0.286952	0.814716	0.989976
hsa-miR-30c-1-3p	NR4A2	-0.163618	0.895367	0.989976
hsa-miR-30c-5p	NR4A2	-0.193487	0.87604	0.989976
hsa-miR-34a-5p	NR4A2	-0.268636	0.826854	0.989976
hsa-miR-34b-3p	NR4A2	-0.418603	0.72504	0.989976
hsa-miR-365a-3p	NR4A2	-0.334145	0.783105	0.989976
hsa-miR-484	NR4A2	-0.160602	0.897313	0.989976
hsa-miR-506-3p	NR4A2	-0.635494	0.561593	0.989976
hsa-miR-509-3p	NR4A2	-0.61796	0.575919	0.989976
hsa-miR-95-3p	NR4A2	-0.176339	0.887149	0.989976
hsa-miR-96-5p	NR4A2	-0.198999	0.872462	0.989976
hsa-miR-129-1-3p	PDK4	-0.998679	0.0327297	0.734411
hsa-miR-143-3p	PDK4	-0.918029	0.25956	0.910994
hsa-miR-144-5p	PDK4	-0.997348	0.0463786	0.765578
hsa-miR-146b-5p	PDK4	-0.914183	0.265667	0.910994
hsa-miR-151a-3p	PDK4	-0.959851	0.181007	0.910994
hsa-miR-181d-5p	PDK4	-0.9224	0.25245	0.910994
hsa-miR-182-5p	PDK4	-0.905375	0.27918	0.910994
hsa-miR-183-5p	PDK4	-0.917735	0.260032	0.910994
hsa-miR-193a-3p	PDK4	-0.807641	0.401488	0.98048
hsa-miR-193a-5p	PDK4	-0.962642	0.17456	0.910994
hsa-miR-216b-5p	PDK4	-0.968104	0.161223	0.910994
hsa-miR-217-5p	PDK4	-0.766062	0.444427	0.989976
hsa-miR-22-5p	PDK4	-0.993562	0.0722804	0.791412
hsa-miR-224-5p	PDK4	-0.897902	0.290182	0.910994
hsa-miR-23a-3p	PDK4	-0.919013	0.257976	0.910994
hsa-miR-30a-3p	PDK4	-0.893693	0.296211	0.910994
hsa-miR-30c-1-3p	PDK4	-0.94322	0.21556	0.910994
hsa-miR-30c-5p	PDK4	-0.932703	0.234887	0.910994
hsa-miR-34a-5p	PDK4	-0.902085	0.284073	0.910994
hsa-miR-34b-3p	PDK4	-0.821847	0.385887	0.979248
hsa-miR-365a-3p	PDK4	-0.870321	0.327822	0.950227
hsa-miR-484	PDK4	-0.944231	0.213614	0.910994
hsa-miR-506-3p	PDK4	-0.650243	0.549334	0.989976
hsa-miR-509-3p	PDK4	-0.667173	0.535008	0.989976
hsa-miR-95-3p	PDK4	-0.938854	0.223778	0.910994
hsa-miR-96-5p	PDK4	-0.930661	0.238465	0.910994
hsa-miR-129-1-3p	RASSF8	0.179957	0.884808	0.989976
hsa-miR-143-3p	RASSF8	-0.174463	0.888362	0.989976
hsa-miR-144-5p	RASSF8	0.158828	0.898457	0.989976
hsa-miR-146b-5p	RASSF8	-0.183901	0.882255	0.989976
hsa-miR-151a-3p	RASSF8	-0.0519477	0.966914	0.997193
hsa-miR-181d-5p	RASSF8	-0.163456	0.895472	0.989976
hsa-miR-182-5p	RASSF8	-0.204723	0.868741	0.989976
hsa-miR-183-5p	RASSF8	-0.175193	0.88789	0.989976
hsa-miR-193a-3p	RASSF8	0.759803	0.45059	0.989976
hsa-miR-193a-5p	RASSF8	-0.0418319	0.973361	0.997323
hsa-miR-216b-5p	RASSF8	-0.0208915	0.986699	0.998361
hsa-miR-217-5p	RASSF8	-0.449092	0.703495	0.989976
hsa-miR-22-5p	RASSF8	0.339037	0.779798	0.989976
hsa-miR-224-5p	RASSF8	-0.221607	0.85774	0.989976
hsa-miR-23a-3p	RASSF8	-0.172013	0.889946	0.989976
hsa-miR-30a-3p	RASSF8	-0.230832	0.851711	0.989976
hsa-miR-30c-1-3p	RASSF8	-0.106046	0.932362	0.989976
hsa-miR-30c-5p	RASSF8	-0.13618	0.913035	0.989976
hsa-miR-34a-5p	RASSF8	-0.212239	0.863849	0.989976
hsa-miR-34b-3p	RASSF8	-0.365151	0.762035	0.989976
hsa-miR-365a-3p	RASSF8	-0.278841	0.8201	0.989976
hsa-miR-484	RASSF8	-0.103006	0.934308	0.989976
hsa-miR-506-3p	RASSF8	-0.589579	0.598587	0.989976
hsa-miR-509-3p	RASSF8	-0.571255	0.612914	0.989976
hsa-miR-95-3p	RASSF8	-0.118873	0.924144	0.989976
hsa-miR-96-5p	RASSF8	-0.141746	0.909457	0.989976
hsa-miR-129-1-3p	THBS1	-0.999073	0.0274154	0.734411
hsa-miR-143-3p	THBS1	-0.95134	0.199415	0.910994
hsa-miR-144-5p	THBS1	-0.999766	0.0137665	0.734411
hsa-miR-146b-5p	THBS1	-0.948341	0.205522	0.910994
hsa-miR-151a-3p	THBS1	-0.982033	0.120862	0.910994
hsa-miR-181d-5p	THBS1	-0.954722	0.192305	0.910994
hsa-miR-182-5p	THBS1	-0.941393	0.219035	0.910994
hsa-miR-183-5p	THBS1	-0.951112	0.199887	0.910994
hsa-miR-193a-3p	THBS1	-0.748412	0.461633	0.989976
hsa-miR-193a-5p	THBS1	-0.983893	0.114415	0.910994
hsa-miR-216b-5p	THBS1	-0.987422	0.101078	0.868388
hsa-miR-217-5p	THBS1	-0.823282	0.384282	0.979248
hsa-miR-22-5p	THBS1	-0.978443	0.132426	0.910994
hsa-miR-224-5p	THBS1	-0.935423	0.230037	0.910994
hsa-miR-23a-3p	THBS1	-0.952104	0.197831	0.910994
hsa-miR-30a-3p	THBS1	-0.932034	0.236066	0.910994
hsa-miR-30c-1-3p	THBS1	-0.970349	0.155415	0.910994
hsa-miR-30c-5p	THBS1	-0.962565	0.174742	0.910994
hsa-miR-34a-5p	THBS1	-0.938773	0.223928	0.910994
hsa-miR-34b-3p	THBS1	-0.871926	0.325742	0.950227
hsa-miR-365a-3p	THBS1	-0.912899	0.267677	0.910994
hsa-miR-484	THBS1	-0.971083	0.153469	0.910994
hsa-miR-506-3p	THBS1	-0.719012	0.489189	0.989976
hsa-miR-509-3p	THBS1	-0.734469	0.474863	0.989976
hsa-miR-95-3p	THBS1	-0.967148	0.163633	0.910994
hsa-miR-96-5p	THBS1	-0.961027	0.17832	0.910994
hsa-miR-129-1-3p	TRAF5	0.966334	0.165659	0.910994
hsa-miR-143-3p	TRAF5	0.995387	0.0611707	0.772594
hsa-miR-144-5p	TRAF5	0.971628	0.152011	0.910994
hsa-miR-146b-5p	TRAF5	0.994421	0.0672776	0.772594
hsa-miR-151a-3p	TRAF5	0.999627	0.0173817	0.734411
hsa-miR-181d-5p	TRAF5	0.996397	0.0540607	0.772594
hsa-miR-182-5p	TRAF5	0.991958	0.0807912	0.809706
hsa-miR-183-5p	TRAF5	0.995316	0.0616426	0.772594
hsa-miR-193a-3p	TRAF5	0.587942	0.599877	0.989976
hsa-miR-193a-5p	TRAF5	0.9993	0.0238287	0.734411
hsa-miR-216b-5p	TRAF5	0.998296	0.0371665	0.734411
hsa-miR-217-5p	TRAF5	0.926243	0.246038	0.910994
hsa-miR-22-5p	TRAF5	0.91097	0.27067	0.910994
hsa-miR-224-5p	TRAF5	0.989623	0.0917929	0.848996
hsa-miR-23a-3p	TRAF5	0.995623	0.0595866	0.772594
hsa-miR-30a-3p	TRAF5	0.988218	0.0978218	0.85115
hsa-miR-30c-1-3p	TRAF5	0.999636	0.017171	0.734411
hsa-miR-30c-5p	TRAF5	0.998357	0.0364976	0.734411
hsa-miR-34a-5p	TRAF5	0.990956	0.0856837	0.828816
hsa-miR-34b-3p	TRAF5	0.956941	0.187498	0.910994
hsa-miR-365a-3p	TRAF5	0.979403	0.129433	0.910994
hsa-miR-484	TRAF5	0.999714	0.0152249	0.734411
hsa-miR-506-3p	TRAF5	0.851864	0.350945	0.957828
hsa-miR-509-3p	TRAF5	0.863433	0.336619	0.950227
hsa-miR-95-3p	TRAF5	0.999205	0.025389	0.734411
hsa-miR-96-5p	TRAF5	0.998019	0.0400759	0.743847
hsa-miR-129-1-3p	TRIB1	0.196488	0.874093	0.989976
hsa-miR-143-3p	TRIB1	-0.157866	0.899077	0.989976
hsa-miR-144-5p	TRIB1	0.175423	0.887742	0.989976
hsa-miR-146b-5p	TRIB1	-0.167331	0.89297	0.989976
hsa-miR-151a-3p	TRIB1	-0.0351324	0.977629	0.997323
hsa-miR-181d-5p	TRIB1	-0.146828	0.906187	0.989976
hsa-miR-182-5p	TRIB1	-0.18822	0.879457	0.989976
hsa-miR-183-5p	TRIB1	-0.158598	0.898605	0.989976
hsa-miR-193a-3p	TRIB1	0.770638	0.439875	0.989976
hsa-miR-193a-5p	TRIB1	-0.0250101	0.984076	0.997722
hsa-miR-216b-5p	TRIB1	-0.00406163	0.997414	0.99971
hsa-miR-217-5p	TRIB1	-0.433991	0.71421	0.989976
hsa-miR-22-5p	TRIB1	0.354822	0.769083	0.989976
hsa-miR-224-5p	TRIB1	-0.205163	0.868455	0.989976
hsa-miR-23a-3p	TRIB1	-0.155409	0.900661	0.989976
hsa-miR-30a-3p	TRIB1	-0.214423	0.862426	0.989976
hsa-miR-30c-1-3p	TRIB1	-0.0892957	0.943077	0.989976
hsa-miR-30c-5p	TRIB1	-0.119487	0.92375	0.989976
hsa-miR-34a-5p	TRIB1	-0.195762	0.874564	0.989976
hsa-miR-34b-3p	TRIB1	-0.349431	0.77275	0.989976
hsa-miR-365a-3p	TRIB1	-0.262638	0.830815	0.989976
hsa-miR-484	TRIB1	-0.0862506	0.945023	0.989976
hsa-miR-506-3p	TRIB1	-0.575901	0.609303	0.989976
hsa-miR-509-3p	TRIB1	-0.55736	0.623629	0.989976
hsa-miR-95-3p	TRIB1	-0.102145	0.934859	0.989976
hsa-miR-96-5p	TRIB1	-0.125065	0.920172	0.989976
hsa-miR-129-1-3p	TWIST1	0.018616	0.988148	0.998361
hsa-miR-143-3p	TWIST1	-0.331305	0.785022	0.989976
hsa-miR-144-5p	TWIST1	-0.00282255	0.998203	0.99971
hsa-miR-146b-5p	TWIST1	-0.340341	0.778915	0.989976
hsa-miR-151a-3p	TWIST1	-0.212661	0.863574	0.989976
hsa-miR-181d-5p	TWIST1	-0.320747	0.792132	0.989976
hsa-miR-182-5p	TWIST1	-0.360223	0.765401	0.989976
hsa-miR-183-5p	TWIST1	-0.332005	0.78455	0.989976
hsa-miR-193a-3p	TWIST1	0.644741	0.55393	0.989976
hsa-miR-193a-5p	TWIST1	-0.202755	0.870021	0.989976
hsa-miR-216b-5p	TWIST1	-0.182196	0.883359	0.989976
hsa-miR-217-5p	TWIST1	-0.587588	0.600155	0.989976
hsa-miR-22-5p	TWIST1	0.182537	0.883138	0.989976
hsa-miR-224-5p	TWIST1	-0.37629	0.7544	0.989976
hsa-miR-23a-3p	TWIST1	-0.328957	0.786606	0.989976
hsa-miR-30a-3p	TWIST1	-0.385047	0.748371	0.989976
hsa-miR-30c-1-3p	TWIST1	-0.265355	0.829022	0.989976
hsa-miR-30c-5p	TWIST1	-0.294498	0.809695	0.989976
hsa-miR-34a-5p	TWIST1	-0.367381	0.760509	0.989976
hsa-miR-34b-3p	TWIST1	-0.510805	0.658695	0.989976
hsa-miR-365a-3p	TWIST1	-0.430379	0.71676	0.989976
hsa-miR-484	TWIST1	-0.262407	0.830968	0.989976
hsa-miR-506-3p	TWIST1	-0.712366	0.495247	0.989976
hsa-miR-509-3p	TWIST1	-0.696394	0.509574	0.989976
hsa-miR-95-3p	TWIST1	-0.277779	0.820804	0.989976
hsa-miR-96-5p	TWIST1	-0.299865	0.806117	0.989976

## Sheet: Sheet2
Table S6. Pearson correlation analysis of miRNA and mRNA differences in PIGA-KO THP-1 cell line
miRNA	mRNA	r	p	FDR
hsa-miR-129-1-3p	A2M	0.849583	0.353707	0.952264
hsa-miR-143-3p	A2M	-0.440746	0.709428	0.978625
hsa-miR-144-5p	A2M	0.123533	0.921155	0.993151
hsa-miR-146b-5p	A2M	-0.789587	0.42059	0.978202
hsa-miR-151a-3p	A2M	-0.788332	0.42189	0.978202
hsa-miR-181d-5p	A2M	-0.748743	0.461315	0.978202
hsa-miR-182-5p	A2M	-0.42914	0.717633	0.978625
hsa-miR-183-5p	A2M	-0.300591	0.805632	0.992747
hsa-miR-193a-3p	A2M	0.880788	0.314027	0.952264
hsa-miR-193a-5p	A2M	-0.985124	0.109947	0.952264
hsa-miR-216b-5p	A2M	-0.037566	0.976079	0.99704
hsa-miR-217-5p	A2M	-0.980377	0.126327	0.952264
hsa-miR-22-5p	A2M	0.944041	0.213982	0.952264
hsa-miR-224-5p	A2M	-0.984283	0.113019	0.952264
hsa-miR-23a-3p	A2M	0.683549	0.520871	0.978202
hsa-miR-30a-3p	A2M	-0.321209	0.791822	0.992747
hsa-miR-30c-1-3p	A2M	-0.0233177	0.985154	0.99704
hsa-miR-30c-5p	A2M	-0.286169	0.815236	0.992747
hsa-miR-34a-5p	A2M	-0.551199	0.628341	0.978625
hsa-miR-34b-3p	A2M	0.862455	0.337851	0.952264
hsa-miR-365a-3p	A2M	0.998904	0.0298052	0.913017
hsa-miR-484	A2M	-0.698615	0.5076	0.978202
hsa-miR-506-3p	A2M	0.994856	0.064599	0.94739
hsa-miR-509-3p	A2M	0.238013	0.847008	0.993151
hsa-miR-95-3p	A2M	-0.988079	0.098399	0.952264
hsa-miR-96-5p	A2M	0.445672	0.705929	0.978625
hsa-miR-129-1-3p	ADCY6	-0.237765	0.847171	0.993151
hsa-miR-143-3p	ADCY6	0.943009	0.215964	0.952264
hsa-miR-144-5p	ADCY6	-0.782692	0.427692	0.978202
hsa-miR-146b-5p	ADCY6	0.993455	0.0728737	0.952264
hsa-miR-151a-3p	ADCY6	0.993687	0.0715736	0.952264
hsa-miR-181d-5p	ADCY6	0.998725	0.0321481	0.926939
hsa-miR-182-5p	ADCY6	0.938642	0.22417	0.952264
hsa-miR-183-5p	ADCY6	0.882166	0.312169	0.952264
hsa-miR-193a-3p	ADCY6	-0.960541	0.179436	0.952264
hsa-miR-193a-5p	ADCY6	0.823964	0.383516	0.970775
hsa-miR-216b-5p	ADCY6	0.72615	0.482616	0.978202
hsa-miR-217-5p	ADCY6	0.562356	0.61979	0.978202
hsa-miR-22-5p	ADCY6	-0.905174	0.279481	0.952264
hsa-miR-224-5p	ADCY6	0.826688	0.380444	0.970775
hsa-miR-23a-3p	ADCY6	-0.999073	0.0274082	0.913017
hsa-miR-30a-3p	ADCY6	0.892174	0.298358	0.952264
hsa-miR-30c-1-3p	ADCY6	-0.682962	0.521383	0.978202
hsa-miR-30c-5p	ADCY6	-0.466124	0.6913	0.978625
hsa-miR-34a-5p	ADCY6	0.97764	0.134878	0.952264
hsa-miR-34b-3p	ADCY6	-0.970274	0.155612	0.952264
hsa-miR-365a-3p	ADCY6	-0.680796	0.523268	0.978202
hsa-miR-484	ADCY6	-0.0016702	0.998937	0.999565
hsa-miR-506-3p	ADCY6	-0.781545	0.428864	0.978202
hsa-miR-509-3p	ADCY6	0.509679	0.659529	0.978625
hsa-miR-95-3p	ADCY6	0.598078	0.591862	0.978202
hsa-miR-96-5p	ADCY6	-0.944823	0.212466	0.952264
hsa-miR-129-1-3p	ANK3	-0.665097	0.53678	0.978202
hsa-miR-143-3p	ANK3	-0.808939	0.400085	0.972122
hsa-miR-144-5p	ANK3	0.956548	0.188358	0.952264
hsa-miR-146b-5p	ANK3	-0.469424	0.688923	0.978625
hsa-miR-151a-3p	ANK3	-0.471227	0.687623	0.978625
hsa-miR-181d-5p	ANK3	-0.524911	0.648197	0.978625
hsa-miR-182-5p	ANK3	-0.816449	0.391879	0.972122
hsa-miR-183-5p	ANK3	-0.888223	0.30388	0.952264
hsa-miR-193a-3p	ANK3	0.315754	0.795485	0.992747
hsa-miR-193a-5p	ANK3	-0.000682964	0.999565	0.999565
hsa-miR-216b-5p	ANK3	-0.978115	0.133433	0.952264
hsa-miR-217-5p	ANK3	0.36204	0.764161	0.989503
hsa-miR-22-5p	ANK3	0.163365	0.89553	0.993151
hsa-miR-224-5p	ANK3	-0.00550813	0.996493	0.999565
hsa-miR-23a-3p	ANK3	0.602126	0.588641	0.978202
hsa-miR-30a-3p	ANK3	-0.878048	0.317691	0.952264
hsa-miR-30c-1-3p	ANK3	0.988964	0.0946665	0.952264
hsa-miR-30c-5p	ANK3	0.993022	0.0752513	0.952264
hsa-miR-34a-5p	ANK3	-0.727708	0.481172	0.978202
hsa-miR-34b-3p	ANK3	0.351033	0.771661	0.990132
hsa-miR-365a-3p	ANK3	-0.217097	0.860682	0.993151
hsa-miR-484	ANK3	0.824523	0.382888	0.970775
hsa-miR-506-3p	ANK3	-0.0704913	0.955087	0.99704
hsa-miR-509-3p	ANK3	-0.997669	0.0434795	0.947127
hsa-miR-95-3p	ANK3	0.320812	0.792089	0.992747
hsa-miR-96-5p	ANK3	0.805696	0.403583	0.972122
hsa-miR-129-1-3p	ARRDC3	0.91381	0.266252	0.952264
hsa-miR-143-3p	ARRDC3	0.494622	0.670613	0.978625
hsa-miR-144-5p	ARRDC3	-0.751267	0.458886	0.978202
hsa-miR-146b-5p	ARRDC3	0.0636509	0.959451	0.99704
hsa-miR-151a-3p	ARRDC3	0.0656889	0.958151	0.99704
hsa-miR-181d-5p	ARRDC3	0.127319	0.918726	0.993151
hsa-miR-182-5p	ARRDC3	0.505783	0.662408	0.978625
hsa-miR-183-5p	ARRDC3	0.619823	0.574408	0.978202
hsa-miR-193a-3p	ARRDC3	0.103508	0.933987	0.995407
hsa-miR-193a-5p	ARRDC3	-0.411648	0.729906	0.978625
hsa-miR-216b-5p	ARRDC3	0.805344	0.403962	0.972122
hsa-miR-217-5p	ARRDC3	-0.714144	0.493632	0.978202
hsa-miR-22-5p	ARRDC3	0.257897	0.833941	0.993151
hsa-miR-224-5p	ARRDC3	-0.407246	0.732978	0.978625
hsa-miR-23a-3p	ARRDC3	-0.219417	0.859169	0.993151
hsa-miR-30a-3p	ARRDC3	0.602655	0.588219	0.978202
hsa-miR-30c-1-3p	ARRDC3	-0.839928	0.365195	0.967326
hsa-miR-30c-5p	ARRDC3	-0.953323	0.195277	0.952264
hsa-miR-34a-5p	ARRDC3	0.380215	0.7517	0.987803
hsa-miR-34b-3p	ARRDC3	0.0662227	0.95781	0.99704
hsa-miR-365a-3p	ARRDC3	0.600227	0.590154	0.978202
hsa-miR-484	ARRDC3	-0.984465	0.112359	0.952264
hsa-miR-506-3p	ARRDC3	0.475467	0.684558	0.978625
hsa-miR-509-3p	ARRDC3	0.937073	0.227049	0.952264
hsa-miR-95-3p	ARRDC3	-0.682758	0.52156	0.978202
hsa-miR-96-5p	ARRDC3	-0.489839	0.674111	0.978625
hsa-miR-129-1-3p	AXL	-0.850433	0.35268	0.952264
hsa-miR-143-3p	AXL	-0.607699	0.584185	0.978202
hsa-miR-144-5p	AXL	0.833681	0.372458	0.969595
hsa-miR-146b-5p	AXL	-0.198135	0.873023	0.993151
hsa-miR-151a-3p	AXL	-0.200136	0.871723	0.993151
hsa-miR-181d-5p	AXL	-0.26039	0.832298	0.993151
hsa-miR-182-5p	AXL	-0.617885	0.57598	0.978202
hsa-miR-183-5p	AXL	-0.72033	0.48798	0.978202
hsa-miR-193a-3p	AXL	0.032062	0.979585	0.99704
hsa-miR-193a-5p	AXL	0.284516	0.816335	0.992747
hsa-miR-216b-5p	AXL	-0.878167	0.317534	0.952264
hsa-miR-217-5p	AXL	0.612832	0.580061	0.978202
hsa-miR-22-5p	AXL	-0.124758	0.920369	0.993151
hsa-miR-224-5p	AXL	0.279886	0.819406	0.992747
hsa-miR-23a-3p	AXL	0.349444	0.772741	0.990231
hsa-miR-30a-3p	AXL	-0.705115	0.501791	0.978202
hsa-miR-30c-1-3p	AXL	0.90565	0.278767	0.952264
hsa-miR-30c-5p	AXL	0.985419	0.108849	0.952264
hsa-miR-34a-5p	AXL	-0.501896	0.665272	0.978625
hsa-miR-34b-3p	AXL	0.0694337	0.955762	0.99704
hsa-miR-365a-3p	AXL	-0.486451	0.676582	0.978625
hsa-miR-484	AXL	0.951643	0.198787	0.952264
hsa-miR-506-3p	AXL	-0.352025	0.770986	0.990132
hsa-miR-509-3p	AXL	-0.975704	0.140621	0.952264
hsa-miR-95-3p	AXL	0.577588	0.607988	0.978202
hsa-miR-96-5p	AXL	0.603326	0.587683	0.978202
hsa-miR-129-1-3p	BCAT1	-0.55792	0.623199	0.978202
hsa-miR-143-3p	BCAT1	-0.881056	0.313666	0.952264
hsa-miR-144-5p	BCAT1	0.987207	0.101939	0.952264
hsa-miR-146b-5p	BCAT1	-0.584599	0.602504	0.978202
hsa-miR-151a-3p	BCAT1	-0.586254	0.601204	0.978202
hsa-miR-181d-5p	BCAT1	-0.635269	0.561778	0.978202
hsa-miR-182-5p	BCAT1	-0.88708	0.30546	0.952264
hsa-miR-183-5p	BCAT1	-0.942224	0.217461	0.952264
hsa-miR-193a-3p	BCAT1	0.441256	0.709066	0.978625
hsa-miR-193a-5p	BCAT1	-0.136007	0.913146	0.993151
hsa-miR-216b-5p	BCAT1	-0.997274	0.0470144	0.947127
hsa-miR-217-5p	BCAT1	0.23256	0.85058	0.993151
hsa-miR-22-5p	BCAT1	0.295374	0.809112	0.992747
hsa-miR-224-5p	BCAT1	-0.140785	0.910075	0.993151
hsa-miR-23a-3p	BCAT1	0.704634	0.502222	0.978202
hsa-miR-30a-3p	BCAT1	-0.934736	0.231272	0.952264
hsa-miR-30c-1-3p	BCAT1	0.999916	0.00824764	0.814867
hsa-miR-30c-5p	BCAT1	0.967927	0.16167	0.952264
hsa-miR-34a-5p	BCAT1	-0.813834	0.394753	0.972122
hsa-miR-34b-3p	BCAT1	0.474521	0.685242	0.978625
hsa-miR-365a-3p	BCAT1	-0.0829975	0.947101	0.99704
hsa-miR-484	BCAT1	0.740364	0.469306	0.978202
hsa-miR-506-3p	BCAT1	0.0651505	0.958494	0.99704
hsa-miR-509-3p	BCAT1	-0.979255	0.129898	0.952264
hsa-miR-95-3p	BCAT1	0.189684	0.878507	0.993151
hsa-miR-96-5p	BCAT1	0.878444	0.317164	0.952264
hsa-miR-129-1-3p	BDKRB2	0.803948	0.405458	0.972122
hsa-miR-143-3p	BDKRB2	0.671377	0.531407	0.978202
hsa-miR-144-5p	BDKRB2	-0.876549	0.31968	0.952264
hsa-miR-146b-5p	BDKRB2	0.278622	0.820245	0.992747
hsa-miR-151a-3p	BDKRB2	0.280583	0.818945	0.992747
hsa-miR-181d-5p	BDKRB2	0.339448	0.779519	0.992747
hsa-miR-182-5p	BDKRB2	0.680873	0.523201	0.978202
hsa-miR-183-5p	BDKRB2	0.775295	0.435202	0.978202
hsa-miR-193a-3p	BDKRB2	-0.114718	0.926807	0.993151
hsa-miR-193a-5p	BDKRB2	-0.204152	0.869113	0.993151
hsa-miR-216b-5p	BDKRB2	0.914763	0.264755	0.952264
hsa-miR-217-5p	BDKRB2	-0.54529	0.632839	0.978625
hsa-miR-22-5p	BDKRB2	0.0421671	0.973148	0.99704
hsa-miR-224-5p	BDKRB2	-0.199426	0.872185	0.993151
hsa-miR-23a-3p	BDKRB2	-0.425832	0.719963	0.978625
hsa-miR-30a-3p	BDKRB2	0.761412	0.449013	0.978202
hsa-miR-30c-1-3p	BDKRB2	-0.937653	0.225988	0.952264
hsa-miR-30c-5p	BDKRB2	-0.996124	0.0560707	0.947127
hsa-miR-34a-5p	BDKRB2	0.571796	0.612493	0.978202
hsa-miR-34b-3p	BDKRB2	-0.151804	0.902983	0.993151
hsa-miR-365a-3p	BDKRB2	0.41243	0.729361	0.978625
hsa-miR-484	BDKRB2	-0.922936	0.251566	0.952264
hsa-miR-506-3p	BDKRB2	0.273308	0.823765	0.992747
hsa-miR-509-3p	BDKRB2	0.990496	0.0878424	0.952264
hsa-miR-95-3p	BDKRB2	-0.508005	0.660767	0.978625
hsa-miR-96-5p	BDKRB2	-0.667294	0.534905	0.978202
hsa-miR-129-1-3p	CAMK2D	0.201009	0.871156	0.993151
hsa-miR-143-3p	CAMK2D	0.994678	0.0657092	0.94739
hsa-miR-144-5p	CAMK2D	-0.973811	0.146018	0.952264
hsa-miR-146b-5p	CAMK2D	0.848886	0.354547	0.952264
hsa-miR-151a-3p	CAMK2D	0.849964	0.353247	0.952264
hsa-miR-181d-5p	CAMK2D	0.880941	0.313822	0.952264
hsa-miR-182-5p	CAMK2D	0.995923	0.0575037	0.947127
hsa-miR-183-5p	CAMK2D	0.998853	0.0304955	0.913017
hsa-miR-193a-3p	CAMK2D	-0.748958	0.461109	0.978202
hsa-miR-193a-5p	CAMK2D	0.502008	0.66519	0.978625
hsa-miR-216b-5p	CAMK2D	0.950598	0.200942	0.952264
hsa-miR-217-5p	CAMK2D	0.154163	0.901464	0.993151
hsa-miR-22-5p	CAMK2D	-0.636025	0.561155	0.978202
hsa-miR-224-5p	CAMK2D	0.506175	0.662118	0.978625
hsa-miR-23a-3p	CAMK2D	-0.921295	0.254265	0.952264
hsa-miR-30a-3p	CAMK2D	0.999657	0.0166848	0.866377
hsa-miR-30c-1-3p	CAMK2D	-0.929945	0.239709	0.952264
hsa-miR-30c-5p	CAMK2D	-0.800036	0.409627	0.972555
hsa-miR-34a-5p	CAMK2D	0.973533	0.146796	0.952264
hsa-miR-34b-3p	CAMK2D	-0.773224	0.437286	0.978202
hsa-miR-365a-3p	CAMK2D	-0.301625	0.804942	0.992747
hsa-miR-484	CAMK2D	-0.429665	0.717263	0.978625
hsa-miR-506-3p	CAMK2D	-0.43918	0.710538	0.978625
hsa-miR-509-3p	CAMK2D	0.82897	0.377855	0.969665
hsa-miR-95-3p	CAMK2D	0.197346	0.873536	0.993151
hsa-miR-96-5p	CAMK2D	-0.994097	0.0692073	0.952264
hsa-miR-129-1-3p	CCN1	0.493627	0.671342	0.978625
hsa-miR-143-3p	CCN1	-0.816527	0.391793	0.972122
hsa-miR-144-5p	CCN1	0.583302	0.60352	0.978202
hsa-miR-146b-5p	CCN1	-0.986952	0.102955	0.952264
hsa-miR-151a-3p	CCN1	-0.986621	0.104255	0.952264
hsa-miR-181d-5p	CCN1	-0.974639	0.143681	0.952264
hsa-miR-182-5p	CCN1	-0.809018	0.399999	0.972122
hsa-miR-183-5p	CCN1	-0.720311	0.487998	0.978202
hsa-miR-193a-3p	CCN1	0.999984	0.00360688	0.814867
hsa-miR-193a-5p	CCN1	-0.947256	0.207687	0.952264
hsa-miR-216b-5p	CCN1	-0.511143	0.658445	0.978625
hsa-miR-217-5p	CCN1	-0.766532	0.443961	0.978202
hsa-miR-22-5p	CCN1	0.986775	0.103652	0.952264
hsa-miR-224-5p	CCN1	-0.948791	0.204615	0.952264
hsa-miR-23a-3p	CCN1	0.949473	0.203237	0.952264
hsa-miR-30a-3p	CCN1	-0.735189	0.474187	0.978202
hsa-miR-30c-1-3p	CCN1	0.457889	0.697212	0.978625
hsa-miR-30c-5p	CCN1	0.207201	0.867129	0.993151
hsa-miR-34a-5p	CCN1	-0.883246	0.310707	0.952264
hsa-miR-34b-3p	CCN1	0.999496	0.0202168	0.866377
hsa-miR-365a-3p	CCN1	0.854735	0.34744	0.952264
hsa-miR-484	CCN1	-0.271086	0.825234	0.992747
hsa-miR-506-3p	CCN1	0.922044	0.253035	0.952264
hsa-miR-509-3p	CCN1	-0.255746	0.835358	0.993151
hsa-miR-95-3p	CCN1	-0.793959	0.416033	0.977991
hsa-miR-96-5p	CCN1	0.819687	0.388295	0.972122
hsa-miR-129-1-3p	CCN2	-0.378544	0.75285	0.987803
hsa-miR-143-3p	CCN2	0.883556	0.310285	0.952264
hsa-miR-144-5p	CCN2	-0.682239	0.522012	0.978202
hsa-miR-146b-5p	CCN2	0.999433	0.021447	0.866377
hsa-miR-151a-3p	CCN2	0.999362	0.0227472	0.866377
hsa-miR-181d-5p	CCN2	0.995235	0.0621726	0.947127
hsa-miR-182-5p	CCN2	0.877446	0.318491	0.952264
hsa-miR-183-5p	CCN2	0.802983	0.40649	0.972122
hsa-miR-193a-3p	CCN2	-0.991076	0.085115	0.952264
hsa-miR-193a-5p	CCN2	0.898583	0.289195	0.952264
hsa-miR-216b-5p	CCN2	0.616702	0.576937	0.978202
hsa-miR-217-5p	CCN2	0.678259	0.525469	0.978202
hsa-miR-22-5p	CCN2	-0.958001	0.185161	0.952264
hsa-miR-224-5p	CCN2	0.90069	0.286123	0.952264
hsa-miR-23a-3p	CCN2	-0.981775	0.121729	0.952264
hsa-miR-30a-3p	CCN2	0.815723	0.392679	0.972122
hsa-miR-30c-1-3p	CCN2	-0.567653	0.615703	0.978202
hsa-miR-30c-5p	CCN2	-0.330417	0.785621	0.992747
hsa-miR-34a-5p	CCN2	0.935888	0.229198	0.952264
hsa-miR-34b-3p	CCN2	-0.995369	0.0612913	0.947127
hsa-miR-365a-3p	CCN2	-0.781463	0.428948	0.978202
hsa-miR-484	CCN2	0.145965	0.906743	0.993151
hsa-miR-506-3p	CCN2	-0.865073	0.334543	0.952264
hsa-miR-509-3p	CCN2	0.37709	0.753849	0.987803
hsa-miR-95-3p	CCN2	0.709832	0.497542	0.978202
hsa-miR-96-5p	CCN2	-0.886116	0.306787	0.952264
hsa-miR-129-1-3p	CCND1	0.312043	0.797973	0.992747
hsa-miR-143-3p	CCND1	-0.914504	0.265162	0.952264
hsa-miR-144-5p	CCND1	0.732305	0.476889	0.978202
hsa-miR-146b-5p	CCND1	-0.999309	0.0236763	0.866377
hsa-miR-151a-3p	CCND1	-0.999382	0.0223761	0.866377
hsa-miR-181d-5p	CCND1	-0.999641	0.0170493	0.866377
hsa-miR-182-5p	CCND1	-0.909214	0.273367	0.952264
hsa-miR-183-5p	CCND1	-0.843176	0.361366	0.959758
hsa-miR-193a-3p	CCND1	0.979147	0.130238	0.952264
hsa-miR-193a-5p	CCND1	-0.865251	0.334319	0.952264
hsa-miR-216b-5p	CCND1	-0.670903	0.531813	0.978202
hsa-miR-217-5p	CCND1	-0.624516	0.570593	0.978202
hsa-miR-22-5p	CCND1	0.935286	0.230284	0.952264
hsa-miR-224-5p	CCND1	-0.867659	0.331247	0.952264
hsa-miR-23a-3p	CCND1	0.992769	0.0766057	0.952264
hsa-miR-30a-3p	CCND1	-0.85464	0.347556	0.952264
hsa-miR-30c-1-3p	CCND1	0.624531	0.57058	0.978202
hsa-miR-30c-5p	CCND1	0.39643	0.740498	0.983612
hsa-miR-34a-5p	CCND1	-0.958488	0.184075	0.952264
hsa-miR-34b-3p	CCND1	0.986062	0.106415	0.952264
hsa-miR-365a-3p	CCND1	0.735312	0.474071	0.978202
hsa-miR-484	CCND1	-0.0755369	0.951866	0.99704
hsa-miR-506-3p	CCND1	0.827375	0.379667	0.970775
hsa-miR-509-3p	CCND1	-0.441735	0.708726	0.978625
hsa-miR-95-3p	CCND1	-0.658166	0.542665	0.978202
hsa-miR-96-5p	CCND1	0.916714	0.261664	0.952264
hsa-miR-129-1-3p	CCND2	-0.502196	0.665051	0.978625
hsa-miR-143-3p	CCND2	-0.910227	0.271814	0.952264
hsa-miR-144-5p	CCND2	0.995549	0.0600864	0.947127
hsa-miR-146b-5p	CCND2	-0.636635	0.560652	0.978202
hsa-miR-151a-3p	CCND2	-0.638209	0.559351	0.978202
hsa-miR-181d-5p	CCND2	-0.684632	0.519926	0.978202
hsa-miR-182-5p	CCND2	-0.915489	0.263608	0.952264
hsa-miR-183-5p	CCND2	-0.962195	0.175609	0.952264
hsa-miR-193a-3p	CCND2	0.499256	0.667214	0.978625
hsa-miR-193a-5p	CCND2	-0.200797	0.871294	0.993151
hsa-miR-216b-5p	CCND2	-0.999967	0.00516209	0.814867
hsa-miR-217-5p	CCND2	0.168165	0.892432	0.993151
hsa-miR-22-5p	CCND2	0.357499	0.767259	0.990132
hsa-miR-224-5p	CCND2	-0.205521	0.868222	0.993151
hsa-miR-23a-3p	CCND2	0.749727	0.46037	0.978202
hsa-miR-30a-3p	CCND2	-0.956061	0.18942	0.952264
hsa-miR-30c-1-3p	CCND2	0.998607	0.0336047	0.926939
hsa-miR-30c-5p	CCND2	0.949332	0.203523	0.952264
hsa-miR-34a-5p	CCND2	-0.850251	0.3529	0.952264
hsa-miR-34b-3p	CCND2	0.531323	0.64339	0.978625
hsa-miR-365a-3p	CCND2	-0.0173507	0.988954	0.99704
hsa-miR-484	CCND2	0.694604	0.511159	0.978202
hsa-miR-506-3p	CCND2	0.130564	0.916642	0.993151
hsa-miR-509-3p	CCND2	-0.963828	0.171751	0.952264
hsa-miR-95-3p	CCND2	0.124772	0.92036	0.993151
hsa-miR-96-5p	CCND2	0.907938	0.275312	0.952264
hsa-miR-129-1-3p	CXCL12	-0.424717	0.720748	0.978625
hsa-miR-143-3p	CXCL12	-0.942929	0.216118	0.952264
hsa-miR-144-5p	CXCL12	0.999976	0.0043903	0.814867
hsa-miR-146b-5p	CXCL12	-0.701581	0.504956	0.978202
hsa-miR-151a-3p	CXCL12	-0.703035	0.503655	0.978202
hsa-miR-181d-5p	CXCL12	-0.7457	0.46423	0.978202
hsa-miR-182-5p	CXCL12	-0.947143	0.207912	0.952264
hsa-miR-183-5p	CXCL12	-0.982313	0.119913	0.952264
hsa-miR-193a-3p	CXCL12	0.573053	0.611518	0.978202
hsa-miR-193a-5p	CXCL12	-0.285625	0.815598	0.992747
hsa-miR-216b-5p	CXCL12	-0.996851	0.050534	0.947127
hsa-miR-217-5p	CXCL12	0.0813901	0.948128	0.99704
hsa-miR-22-5p	CXCL12	0.437733	0.711563	0.978625
hsa-miR-224-5p	CXCL12	-0.290245	0.812526	0.992747
hsa-miR-23a-3p	CXCL12	0.80468	0.404674	0.972122
hsa-miR-30a-3p	CXCL12	-0.97802	0.133724	0.952264
hsa-miR-30c-1-3p	CXCL12	0.990178	0.0893008	0.952264
hsa-miR-30c-5p	CXCL12	0.918241	0.259219	0.952264
hsa-miR-34a-5p	CXCL12	-0.892992	0.297204	0.952264
hsa-miR-34b-3p	CXCL12	0.603313	0.587694	0.978202
hsa-miR-365a-3p	CXCL12	0.0700781	0.95535	0.99704
hsa-miR-484	CXCL12	0.629091	0.566855	0.978202
hsa-miR-506-3p	CXCL12	0.216693	0.860946	0.993151
hsa-miR-509-3p	CXCL12	-0.936854	0.227447	0.952264
hsa-miR-95-3p	CXCL12	0.0376025	0.976056	0.99704
hsa-miR-96-5p	CXCL12	0.941085	0.219616	0.952264
hsa-miR-129-1-3p	CXCL8	0.166162	0.893725	0.993151
hsa-miR-143-3p	CXCL8	0.997705	0.04314	0.947127
hsa-miR-144-5p	CXCL8	-0.965141	0.168587	0.952264
hsa-miR-146b-5p	CXCL8	0.867088	0.331978	0.952264
hsa-miR-151a-3p	CXCL8	0.868103	0.330678	0.952264
hsa-miR-181d-5p	CXCL8	0.89716	0.291253	0.952264
hsa-miR-182-5p	CXCL8	0.998495	0.0349346	0.926939
hsa-miR-183-5p	CXCL8	0.996528	0.0530647	0.947127
hsa-miR-193a-3p	CXCL8	-0.771973	0.43854	0.978202
hsa-miR-193a-5p	CXCL8	0.532347	0.64262	0.978625
hsa-miR-216b-5p	CXCL8	0.938998	0.223511	0.952264
hsa-miR-217-5p	CXCL8	0.189087	0.878894	0.993151
hsa-miR-22-5p	CXCL8	-0.662977	0.538586	0.978202
hsa-miR-224-5p	CXCL8	0.536425	0.639549	0.978625
hsa-miR-23a-3p	CXCL8	-0.934499	0.231696	0.952264
hsa-miR-30a-3p	CXCL8	0.9981	0.0392539	0.947127
hsa-miR-30c-1-3p	CXCL8	-0.916327	0.262278	0.952264
hsa-miR-30c-5p	CXCL8	-0.778269	0.432196	0.978202
hsa-miR-34a-5p	CXCL8	0.981022	0.124227	0.952264
hsa-miR-34b-3p	CXCL8	-0.795214	0.414716	0.977991
hsa-miR-365a-3p	CXCL8	-0.335229	0.782373	0.992747
hsa-miR-484	CXCL8	-0.39739	0.739832	0.983612
hsa-miR-506-3p	CXCL8	-0.470747	0.687969	0.978625
hsa-miR-509-3p	CXCL8	0.808625	0.400424	0.972122
hsa-miR-95-3p	CXCL8	0.231969	0.850967	0.993151
hsa-miR-96-5p	CXCL8	-0.997318	0.0466382	0.947127
hsa-miR-129-1-3p	DNM1L	0.0696229	0.955641	0.99704
hsa-miR-143-3p	DNM1L	0.999565	0.0187758	0.866377
hsa-miR-144-5p	DNM1L	-0.935164	0.230503	0.952264
hsa-miR-146b-5p	DNM1L	0.911363	0.270062	0.952264
hsa-miR-151a-3p	DNM1L	0.912202	0.268762	0.952264
hsa-miR-181d-5p	DNM1L	0.935812	0.229337	0.952264
hsa-miR-182-5p	DNM1L	0.999102	0.0269812	0.913017
hsa-miR-183-5p	DNM1L	0.983734	0.11498	0.952264
hsa-miR-193a-3p	DNM1L	-0.830049	0.376624	0.969595
hsa-miR-193a-5p	DNM1L	0.612032	0.580705	0.978202
hsa-miR-216b-5p	DNM1L	0.901164	0.285427	0.952264
hsa-miR-217-5p	DNM1L	0.283545	0.816979	0.992747
hsa-miR-22-5p	DNM1L	-0.732539	0.47667	0.978202
hsa-miR-224-5p	DNM1L	0.615841	0.577633	0.978202
hsa-miR-23a-3p	DNM1L	-0.964648	0.16978	0.952264
hsa-miR-30a-3p	DNM1L	0.987399	0.10117	0.952264
hsa-miR-30c-1-3p	DNM1L	-0.873114	0.324194	0.952264
hsa-miR-30c-5p	DNM1L	-0.713617	0.494112	0.978202
hsa-miR-34a-5p	DNM1L	0.995214	0.062311	0.947127
hsa-miR-34b-3p	DNM1L	-0.850333	0.352801	0.952264
hsa-miR-365a-3p	DNM1L	-0.42513	0.720457	0.978625
hsa-miR-484	DNM1L	-0.306404	0.801748	0.992747
hsa-miR-506-3p	DNM1L	-0.554194	0.626053	0.978625
hsa-miR-509-3p	DNM1L	0.747675	0.46234	0.978202
hsa-miR-95-3p	DNM1L	0.325328	0.789051	0.992747
hsa-miR-96-5p	DNM1L	-0.999712	0.0152776	0.866377
hsa-miR-129-1-3p	EGFR	-0.616215	0.57733	0.978202
hsa-miR-143-3p	EGFR	0.722697	0.485805	0.978202
hsa-miR-144-5p	EGFR	-0.457441	0.697532	0.978625
hsa-miR-146b-5p	EGFR	0.952518	0.196967	0.952264
hsa-miR-151a-3p	EGFR	0.951894	0.198267	0.952264
hsa-miR-181d-5p	EGFR	0.931105	0.237692	0.952264
hsa-miR-182-5p	EGFR	0.713728	0.49401	0.978202
hsa-miR-183-5p	EGFR	0.61041	0.58201	0.978202
hsa-miR-193a-3p	EGFR	-0.989934	0.0904047	0.952264
hsa-miR-193a-5p	EGFR	0.9841	0.113676	0.952264
hsa-miR-216b-5p	EGFR	0.379116	0.752456	0.987803
hsa-miR-217-5p	EGFR	0.852682	0.34995	0.952264
hsa-miR-22-5p	EGFR	-0.999885	0.00964077	0.821612
hsa-miR-224-5p	EGFR	0.984946	0.110604	0.952264
hsa-miR-23a-3p	EGFR	-0.89296	0.297249	0.952264
hsa-miR-30a-3p	EGFR	0.627448	0.568199	0.978202
hsa-miR-30c-1-3p	EGFR	-0.322099	0.791223	0.992747
hsa-miR-30c-5p	EGFR	-0.0610018	0.961141	0.99704
hsa-miR-34a-5p	EGFR	0.804639	0.404718	0.972122
hsa-miR-34b-3p	EGFR	-0.983946	0.114228	0.952264
hsa-miR-365a-3p	EGFR	-0.921806	0.253428	0.952264
hsa-miR-484	EGFR	0.409763	0.731223	0.978625
hsa-miR-506-3p	EGFR	-0.968963	0.159024	0.952264
hsa-miR-509-3p	EGFR	0.110719	0.929369	0.99434
hsa-miR-95-3p	EGFR	0.874772	0.322022	0.952264
hsa-miR-96-5p	EGFR	-0.726483	0.482307	0.978202
hsa-miR-129-1-3p	EGR1	0.997614	0.0439824	0.947127
hsa-miR-143-3p	EGR1	0.0300802	0.980847	0.99704
hsa-miR-144-5p	EGR1	-0.354767	0.76912	0.990132
hsa-miR-146b-5p	EGR1	-0.411064	0.730314	0.978625
hsa-miR-151a-3p	EGR1	-0.409202	0.731615	0.978625
hsa-miR-181d-5p	EGR1	-0.351946	0.77104	0.990132
hsa-miR-182-5p	EGR1	0.0429606	0.972642	0.99704
hsa-miR-183-5p	EGR1	0.180213	0.884643	0.993151
hsa-miR-193a-3p	EGR1	0.557199	0.623752	0.978202
hsa-miR-193a-5p	EGR1	-0.790471	0.419672	0.978202
hsa-miR-216b-5p	EGR1	0.434011	0.714196	0.978625
hsa-miR-217-5p	EGR1	-0.958791	0.183398	0.952264
hsa-miR-22-5p	EGR1	0.680291	0.523707	0.978202
hsa-miR-224-5p	EGR1	-0.787506	0.422744	0.978202
hsa-miR-23a-3p	EGR1	0.262969	0.830596	0.993151
hsa-miR-30a-3p	EGR1	0.158833	0.898454	0.993151
hsa-miR-30c-1-3p	EGR1	-0.488033	0.675429	0.978625
hsa-miR-30c-5p	EGR1	-0.700959	0.505511	0.978202
hsa-miR-34a-5p	EGR1	-0.0971326	0.938066	0.996054
hsa-miR-34b-3p	EGR1	0.525741	0.647576	0.978625
hsa-miR-365a-3p	EGR1	0.904881	0.27992	0.952264
hsa-miR-484	EGR1	-0.952083	0.197875	0.952264
hsa-miR-506-3p	EGR1	0.832059	0.374324	0.969595
hsa-miR-509-3p	EGR1	0.664507	0.537283	0.978202
hsa-miR-95-3p	EGR1	-0.945409	0.211326	0.952264
hsa-miR-96-5p	EGR1	-0.0245873	0.984346	0.99704
hsa-miR-129-1-3p	ERBB4	0.920816	0.255048	0.952264
hsa-miR-143-3p	ERBB4	0.479251	0.681817	0.978625
hsa-miR-144-5p	ERBB4	-0.739536	0.47009	0.978202
hsa-miR-146b-5p	ERBB4	0.046079	0.970655	0.99704
hsa-miR-151a-3p	ERBB4	0.048119	0.969355	0.99704
hsa-miR-181d-5p	ERBB4	0.109845	0.929929	0.99434
hsa-miR-182-5p	ERBB4	0.490523	0.673611	0.978625
hsa-miR-183-5p	ERBB4	0.605918	0.585612	0.978202
hsa-miR-193a-3p	ERBB4	0.120995	0.922783	0.993151
hsa-miR-193a-5p	ERBB4	-0.427622	0.718703	0.978625
hsa-miR-216b-5p	ERBB4	0.794787	0.415165	0.977991
hsa-miR-217-5p	ERBB4	-0.726352	0.482429	0.978202
hsa-miR-22-5p	ERBB4	0.274859	0.822738	0.992747
hsa-miR-224-5p	ERBB4	-0.423255	0.721775	0.978625
hsa-miR-23a-3p	ERBB4	-0.202214	0.870373	0.993151
hsa-miR-30a-3p	ERBB4	0.588519	0.599423	0.978202
hsa-miR-30c-1-3p	ERBB4	-0.830247	0.376398	0.969595
hsa-miR-30c-5p	ERBB4	-0.947862	0.206481	0.952264
hsa-miR-34a-5p	ERBB4	0.36388	0.762903	0.989401
hsa-miR-34b-3p	ERBB4	0.0837715	0.946607	0.99704
hsa-miR-365a-3p	ERBB4	0.614209	0.578951	0.978202
hsa-miR-484	ERBB4	-0.987403	0.101156	0.952264
hsa-miR-506-3p	ERBB4	0.490875	0.673355	0.978625
hsa-miR-509-3p	ERBB4	0.930784	0.238252	0.952264
hsa-miR-95-3p	ERBB4	-0.69551	0.510357	0.978202
hsa-miR-96-5p	ERBB4	-0.474421	0.685315	0.978625
hsa-miR-129-1-3p	FOSB	-0.891415	0.299426	0.952264
hsa-miR-143-3p	FOSB	-0.539219	0.637439	0.978625
hsa-miR-144-5p	FOSB	0.784625	0.425712	0.978202
hsa-miR-146b-5p	FOSB	-0.115545	0.926277	0.993151
hsa-miR-151a-3p	FOSB	-0.117574	0.924977	0.993151
hsa-miR-181d-5p	FOSB	-0.178809	0.885551	0.993151
hsa-miR-182-5p	FOSB	-0.550029	0.629233	0.978625
hsa-miR-183-5p	FOSB	-0.659857	0.541234	0.978202
hsa-miR-193a-3p	FOSB	-0.0515603	0.967161	0.99704
hsa-miR-193a-5p	FOSB	0.363621	0.763081	0.989401
hsa-miR-216b-5p	FOSB	-0.835128	0.370787	0.969595
hsa-miR-217-5p	FOSB	0.676714	0.526807	0.978202
hsa-miR-22-5p	FOSB	-0.207222	0.867116	0.993151
hsa-miR-224-5p	FOSB	0.359122	0.766153	0.990132
hsa-miR-23a-3p	FOSB	0.269936	0.825995	0.992747
hsa-miR-30a-3p	FOSB	-0.643402	0.555045	0.978202
hsa-miR-30c-1-3p	FOSB	0.867055	0.33202	0.952264
hsa-miR-30c-5p	FOSB	0.967756	0.162103	0.952264
hsa-miR-34a-5p	FOSB	-0.427874	0.718525	0.978625
hsa-miR-34b-3p	FOSB	-0.0141605	0.990985	0.99704
hsa-miR-365a-3p	FOSB	-0.557751	0.623329	0.978202
hsa-miR-484	FOSB	0.973984	0.145534	0.952264
hsa-miR-506-3p	FOSB	-0.428999	0.717733	0.978625
hsa-miR-509-3p	FOSB	-0.953986	0.193874	0.952264
hsa-miR-95-3p	FOSB	0.643775	0.554735	0.978202
hsa-miR-96-5p	FOSB	0.534584	0.640937	0.978625
hsa-miR-129-1-3p	GSDMD	0.235192	0.848856	0.993151
hsa-miR-143-3p	GSDMD	0.99046	0.0880087	0.952264
hsa-miR-144-5p	GSDMD	-0.981176	0.123719	0.952264
hsa-miR-146b-5p	GSDMD	0.829854	0.376847	0.969595
hsa-miR-151a-3p	GSDMD	0.830992	0.375547	0.969595
hsa-miR-181d-5p	GSDMD	0.863828	0.336121	0.952264
hsa-miR-182-5p	GSDMD	0.992153	0.0798033	0.952264
hsa-miR-183-5p	GSDMD	0.999917	0.00819596	0.814867
hsa-miR-193a-3p	GSDMD	-0.725293	0.483409	0.978202
hsa-miR-193a-5p	GSDMD	0.471412	0.687489	0.978625
hsa-miR-216b-5p	GSDMD	0.960886	0.178643	0.952264
hsa-miR-217-5p	GSDMD	0.119467	0.923763	0.993151
hsa-miR-22-5p	GSDMD	-0.608611	0.583454	0.978202
hsa-miR-224-5p	GSDMD	0.475662	0.684417	0.978625
hsa-miR-23a-3p	GSDMD	-0.907111	0.276565	0.952264
hsa-miR-30a-3p	GSDMD	0.999961	0.00561476	0.814867
hsa-miR-30c-1-3p	GSDMD	-0.942251	0.21741	0.952264
hsa-miR-30c-5p	GSDMD	-0.820556	0.387327	0.972122
hsa-miR-34a-5p	GSDMD	0.964931	0.169095	0.952264
hsa-miR-34b-3p	GSDMD	-0.750542	0.459585	0.978202
hsa-miR-365a-3p	GSDMD	-0.26805	0.827241	0.992747
hsa-miR-484	GSDMD	-0.461025	0.694964	0.978625
hsa-miR-506-3p	GSDMD	-0.407448	0.732837	0.978625
hsa-miR-509-3p	GSDMD	0.848048	0.355556	0.952264
hsa-miR-95-3p	GSDMD	0.162892	0.895835	0.993151
hsa-miR-96-5p	GSDMD	-0.989687	0.0915069	0.952264
hsa-miR-129-1-3p	HES1	-0.590495	0.597865	0.978202
hsa-miR-143-3p	HES1	0.744611	0.46527	0.978202
hsa-miR-144-5p	HES1	-0.485882	0.676997	0.978625
hsa-miR-146b-5p	HES1	0.961842	0.176432	0.952264
hsa-miR-151a-3p	HES1	0.961281	0.177732	0.952264
hsa-miR-181d-5p	HES1	0.942384	0.217158	0.952264
hsa-miR-182-5p	HES1	0.735946	0.473475	0.978202
hsa-miR-183-5p	HES1	0.635637	0.561475	0.978202
hsa-miR-193a-3p	HES1	-0.993983	0.0698699	0.952264
hsa-miR-193a-5p	HES1	0.97786	0.13421	0.952264
hsa-miR-216b-5p	HES1	0.408762	0.731922	0.978625
hsa-miR-217-5p	HES1	0.835389	0.370484	0.969595
hsa-miR-22-5p	HES1	-0.998877	0.0301756	0.913017
hsa-miR-224-5p	HES1	0.978859	0.131139	0.952264
hsa-miR-23a-3p	HES1	-0.907013	0.276714	0.952264
hsa-miR-30a-3p	HES1	0.652234	0.547664	0.978202
hsa-miR-30c-1-3p	HES1	-0.352463	0.770688	0.990132
hsa-miR-30c-5p	HES1	-0.0931604	0.940606	0.996054
hsa-miR-34a-5p	HES1	0.823369	0.384183	0.970775
hsa-miR-34b-3p	HES1	-0.98919	0.0936936	0.952264
hsa-miR-365a-3p	HES1	-0.908824	0.273963	0.952264
hsa-miR-484	HES1	0.380131	0.751758	0.987803
hsa-miR-506-3p	HES1	-0.960487	0.179559	0.952264
hsa-miR-509-3p	HES1	0.142714	0.908834	0.993151
hsa-miR-95-3p	HES1	0.858691	0.342557	0.952264
hsa-miR-96-5p	HES1	-0.748268	0.461772	0.978202
hsa-miR-129-1-3p	HK2	0.276301	0.821783	0.992747
hsa-miR-143-3p	HK2	-0.928993	0.241352	0.952264
hsa-miR-144-5p	HK2	0.757256	0.453079	0.978202
hsa-miR-146b-5p	HK2	-0.997219	0.0474859	0.947127
hsa-miR-151a-3p	HK2	-0.99737	0.0461858	0.947127
hsa-miR-181d-5p	HK2	-0.999944	0.00676035	0.814867
hsa-miR-182-5p	HK2	-0.924145	0.249558	0.952264
hsa-miR-183-5p	HK2	-0.862689	0.337557	0.952264
hsa-miR-193a-3p	HK2	0.970866	0.154048	0.952264
hsa-miR-193a-5p	HK2	-0.8459	0.358128	0.953722
hsa-miR-216b-5p	HK2	-0.698161	0.508004	0.978202
hsa-miR-217-5p	HK2	-0.594876	0.594402	0.978202
hsa-miR-22-5p	HK2	0.9214	0.254093	0.952264
hsa-miR-224-5p	HK2	-0.848463	0.355056	0.952264
hsa-miR-23a-3p	HK2	0.996563	0.052796	0.947127
hsa-miR-30a-3p	HK2	-0.873457	0.323746	0.952264
hsa-miR-30c-1-3p	HK2	0.653297	0.54677	0.978202
hsa-miR-30c-5p	HK2	0.430481	0.716688	0.978625
hsa-miR-34a-5p	HK2	-0.968479	0.160265	0.952264
hsa-miR-34b-3p	HK2	0.979151	0.130224	0.952264
hsa-miR-365a-3p	HK2	0.709457	0.497881	0.978202
hsa-miR-484	HK2	-0.0381996	0.975675	0.99704
hsa-miR-506-3p	HK2	0.805795	0.403476	0.972122
hsa-miR-509-3p	HK2	-0.474972	0.684916	0.978625
hsa-miR-95-3p	HK2	-0.629555	0.566474	0.978202
hsa-miR-96-5p	HK2	0.931012	0.237854	0.952264
hsa-miR-129-1-3p	HRAS	-0.969458	0.157746	0.952264
hsa-miR-143-3p	HRAS	0.148068	0.905389	0.993151
hsa-miR-144-5p	HRAS	0.18293	0.882884	0.993151
hsa-miR-146b-5p	HRAS	0.566556	0.616551	0.978202
hsa-miR-151a-3p	HRAS	0.564872	0.617851	0.978202
hsa-miR-181d-5p	HRAS	0.512719	0.657277	0.978625
hsa-miR-182-5p	HRAS	0.135309	0.913595	0.993151
hsa-miR-183-5p	HRAS	-0.0025036	0.998406	0.999565
hsa-miR-193a-3p	HRAS	-0.695925	0.509989	0.978202
hsa-miR-193a-5p	HRAS	0.886755	0.305909	0.952264
hsa-miR-216b-5p	HRAS	-0.266964	0.827959	0.992747
hsa-miR-217-5p	HRAS	0.994024	0.0696347	0.952264
hsa-miR-22-5p	HRAS	-0.799738	0.409944	0.972555
hsa-miR-224-5p	HRAS	0.884514	0.308981	0.952264
hsa-miR-23a-3p	HRAS	-0.430275	0.716833	0.978625
hsa-miR-30a-3p	HRAS	0.019189	0.987783	0.99704
hsa-miR-30c-1-3p	HRAS	0.325117	0.789193	0.992747
hsa-miR-30c-5p	HRAS	0.563025	0.619275	0.978202
hsa-miR-34a-5p	HRAS	0.272495	0.824302	0.992747
hsa-miR-34b-3p	HRAS	-0.668571	0.533813	0.978202
hsa-miR-365a-3p	HRAS	-0.966133	0.166156	0.952264
hsa-miR-484	HRAS	0.882558	0.311638	0.952264
hsa-miR-506-3p	HRAS	-0.917405	0.260561	0.952264
hsa-miR-509-3p	HRAS	-0.521096	0.651047	0.978625
hsa-miR-95-3p	HRAS	0.98828	0.0975625	0.952264
hsa-miR-96-5p	HRAS	-0.1535	0.901891	0.993151
hsa-miR-129-1-3p	IGF2BP1	0.101992	0.934957	0.995407
hsa-miR-143-3p	IGF2BP1	-0.979799	0.128178	0.952264
hsa-miR-144-5p	IGF2BP1	0.860818	0.339905	0.952264
hsa-miR-146b-5p	IGF2BP1	-0.968325	0.16066	0.952264
hsa-miR-151a-3p	IGF2BP1	-0.968833	0.15936	0.952264
hsa-miR-181d-5p	IGF2BP1	-0.982307	0.119934	0.952264
hsa-miR-182-5p	IGF2BP1	-0.97714	0.136383	0.952264
hsa-miR-183-5p	IGF2BP1	-0.938527	0.224383	0.952264
hsa-miR-193a-3p	IGF2BP1	0.91319	0.267222	0.952264
hsa-miR-193a-5p	IGF2BP1	-0.738253	0.471302	0.978202
hsa-miR-216b-5p	IGF2BP1	-0.813764	0.394829	0.972122
hsa-miR-217-5p	IGF2BP1	-0.443355	0.707576	0.978625
hsa-miR-22-5p	IGF2BP1	0.838156	0.367268	0.969595
hsa-miR-224-5p	IGF2BP1	-0.741499	0.468231	0.978202
hsa-miR-23a-3p	IGF2BP1	0.995506	0.0603781	0.947127
hsa-miR-30a-3p	IGF2BP1	-0.945794	0.210572	0.952264
hsa-miR-30c-1-3p	IGF2BP1	0.776886	0.433596	0.978202
hsa-miR-30c-5p	IGF2BP1	0.583311	0.603514	0.978202
hsa-miR-34a-5p	IGF2BP1	-0.997265	0.0470913	0.947127
hsa-miR-34b-3p	IGF2BP1	0.927798	0.243398	0.952264
hsa-miR-365a-3p	IGF2BP1	0.573649	0.611055	0.978202
hsa-miR-484	IGF2BP1	0.139112	0.91115	0.993151
hsa-miR-506-3p	IGF2BP1	0.688373	0.516651	0.978202
hsa-miR-509-3p	IGF2BP1	-0.623104	0.571742	0.978202
hsa-miR-95-3p	IGF2BP1	-0.482237	0.679649	0.978625
hsa-miR-96-5p	IGF2BP1	0.980883	0.12468	0.952264
hsa-miR-129-1-3p	KIT	-0.923277	0.251	0.952264
hsa-miR-143-3p	KIT	0.290833	0.812135	0.992747
hsa-miR-144-5p	KIT	0.0374739	0.976138	0.99704
hsa-miR-146b-5p	KIT	0.680763	0.523297	0.978202
hsa-miR-151a-3p	KIT	0.679265	0.524597	0.978202
hsa-miR-181d-5p	KIT	0.632543	0.564023	0.978202
hsa-miR-182-5p	KIT	0.278477	0.82034	0.992747
hsa-miR-183-5p	KIT	0.143483	0.90834	0.993151
hsa-miR-193a-3p	KIT	-0.793288	0.416735	0.977991
hsa-miR-193a-5p	KIT	0.944726	0.212655	0.952264
hsa-miR-216b-5p	KIT	-0.123442	0.921213	0.993151
hsa-miR-217-5p	KIT	0.999312	0.0236194	0.866377
hsa-miR-22-5p	KIT	-0.8788	0.316689	0.952264
hsa-miR-224-5p	KIT	0.943133	0.215726	0.952264
hsa-miR-23a-3p	KIT	-0.557425	0.623579	0.978202
hsa-miR-30a-3p	KIT	0.164917	0.894529	0.993151
hsa-miR-30c-1-3p	KIT	0.183605	0.882447	0.993151
hsa-miR-30c-5p	KIT	0.436368	0.712529	0.978625
hsa-miR-34a-5p	KIT	0.410013	0.731048	0.978625
hsa-miR-34b-3p	KIT	-0.769954	0.440559	0.978202
hsa-miR-365a-3p	KIT	-0.99345	0.0729023	0.952264
hsa-miR-484	KIT	0.804476	0.404893	0.972122
hsa-miR-506-3p	KIT	-0.965665	0.167306	0.952264
hsa-miR-509-3p	KIT	-0.390939	0.744301	0.985749
hsa-miR-95-3p	KIT	0.999977	0.00430841	0.814867
hsa-miR-96-5p	KIT	-0.296086	0.808637	0.992747
hsa-miR-129-1-3p	KLF12	0.859493	0.341558	0.952264
hsa-miR-143-3p	KLF12	0.593733	0.595307	0.978202
hsa-miR-144-5p	KLF12	-0.823907	0.38358	0.970775
hsa-miR-146b-5p	KLF12	0.180982	0.884145	0.993151
hsa-miR-151a-3p	KLF12	0.18299	0.882845	0.993151
hsa-miR-181d-5p	KLF12	0.243484	0.843419	0.993151
hsa-miR-182-5p	KLF12	0.604055	0.587101	0.978202
hsa-miR-183-5p	KLF12	0.708103	0.499102	0.978202
hsa-miR-193a-3p	KLF12	-0.014597	0.990707	0.99704
hsa-miR-193a-5p	KLF12	-0.301219	0.805213	0.992747
hsa-miR-216b-5p	KLF12	0.869676	0.328655	0.952264
hsa-miR-217-5p	KLF12	-0.626543	0.568939	0.978202
hsa-miR-22-5p	KLF12	0.142071	0.909248	0.993151
hsa-miR-224-5p	KLF12	-0.296615	0.808285	0.992747
hsa-miR-23a-3p	KLF12	-0.333023	0.783863	0.992747
hsa-miR-30a-3p	KLF12	0.69262	0.512913	0.978202
hsa-miR-30c-1-3p	KLF12	-0.898105	0.289889	0.952264
hsa-miR-30c-5p	KLF12	-0.982296	0.119971	0.952264
hsa-miR-34a-5p	KLF12	0.48671	0.676394	0.978625
hsa-miR-34b-3p	KLF12	-0.0519962	0.966883	0.99704
hsa-miR-365a-3p	KLF12	0.50164	0.66546	0.978625
hsa-miR-484	KLF12	-0.956865	0.187666	0.952264
hsa-miR-506-3p	KLF12	0.368322	0.759865	0.989401
hsa-miR-509-3p	KLF12	0.971727	0.151742	0.952264
hsa-miR-95-3p	KLF12	-0.59176	0.596867	0.978202
hsa-miR-96-5p	KLF12	-0.589303	0.598805	0.978202
hsa-miR-129-1-3p	KRAS	-0.86	0.340927	0.952264
hsa-miR-143-3p	KRAS	0.422638	0.722208	0.978625
hsa-miR-144-5p	KRAS	-0.103587	0.933936	0.995407
hsa-miR-146b-5p	KRAS	0.777109	0.43337	0.978202
hsa-miR-151a-3p	KRAS	0.775822	0.434671	0.978202
hsa-miR-181d-5p	KRAS	0.735286	0.474096	0.978202
hsa-miR-182-5p	KRAS	0.410922	0.730414	0.978625
hsa-miR-183-5p	KRAS	0.281384	0.818413	0.992747
hsa-miR-193a-3p	KRAS	-0.871105	0.326808	0.952264
hsa-miR-193a-5p	KRAS	0.981475	0.122728	0.952264
hsa-miR-216b-5p	KRAS	0.0174979	0.98886	0.99704
hsa-miR-217-5p	KRAS	0.984136	0.113546	0.952264
hsa-miR-22-5p	KRAS	-0.937229	0.226763	0.952264
hsa-miR-224-5p	KRAS	0.980539	0.1258	0.952264
hsa-miR-23a-3p	KRAS	-0.668758	0.533652	0.978202
hsa-miR-30a-3p	KRAS	0.302133	0.804602	0.992747
hsa-miR-30c-1-3p	KRAS	0.0433823	0.972373	0.99704
hsa-miR-30c-5p	KRAS	0.305346	0.802455	0.992747
hsa-miR-34a-5p	KRAS	0.534338	0.641122	0.978625
hsa-miR-34b-3p	KRAS	-0.852121	0.350632	0.952264
hsa-miR-365a-3p	KRAS	-0.999642	0.0170243	0.866377
hsa-miR-484	KRAS	0.712838	0.494819	0.978202
hsa-miR-506-3p	KRAS	-0.992622	0.0773799	0.952264
hsa-miR-509-3p	KRAS	-0.257463	0.834227	0.993151
hsa-miR-95-3p	KRAS	0.99097	0.0856182	0.952264
hsa-miR-96-5p	KRAS	-0.427612	0.71871	0.978625
hsa-miR-129-1-3p	LEF1	-0.877973	0.317791	0.952264
hsa-miR-143-3p	LEF1	-0.563286	0.619074	0.978202
hsa-miR-144-5p	LEF1	0.80218	0.407347	0.972122
hsa-miR-146b-5p	LEF1	-0.144148	0.907912	0.993151
hsa-miR-151a-3p	LEF1	-0.146169	0.906612	0.993151
hsa-miR-181d-5p	LEF1	-0.207113	0.867186	0.993151
hsa-miR-182-5p	LEF1	-0.573889	0.610868	0.978202
hsa-miR-183-5p	LEF1	-0.681255	0.522869	0.978202
hsa-miR-193a-3p	LEF1	-0.0227335	0.985526	0.99704
hsa-miR-193a-5p	LEF1	0.3366	0.781446	0.992747
hsa-miR-216b-5p	LEF1	-0.850646	0.352422	0.952264
hsa-miR-217-5p	LEF1	0.655196	0.545172	0.978202
hsa-miR-22-5p	LEF1	-0.178918	0.885481	0.993151
hsa-miR-224-5p	LEF1	0.332053	0.784518	0.992747
hsa-miR-23a-3p	LEF1	0.297597	0.80763	0.992747
hsa-miR-30a-3p	LEF1	-0.665215	0.53668	0.978202
hsa-miR-30c-1-3p	LEF1	0.881064	0.313655	0.952264
hsa-miR-30c-5p	LEF1	0.974619	0.143738	0.952264
hsa-miR-34a-5p	LEF1	-0.453766	0.70016	0.978625
hsa-miR-34b-3p	LEF1	0.0146861	0.99065	0.99704
hsa-miR-365a-3p	LEF1	-0.533579	0.641694	0.978625
hsa-miR-484	LEF1	0.967042	0.163899	0.952264
hsa-miR-506-3p	LEF1	-0.402766	0.736098	0.981464
hsa-miR-509-3p	LEF1	-0.962238	0.175509	0.952264
hsa-miR-95-3p	LEF1	0.621435	0.5731	0.978202
hsa-miR-96-5p	LEF1	0.558737	0.622572	0.978202
hsa-miR-129-1-3p	MAP3K8	-0.468643	0.689486	0.978625
hsa-miR-143-3p	MAP3K8	-0.925447	0.247379	0.952264
hsa-miR-144-5p	MAP3K8	0.998432	0.0356515	0.926939
hsa-miR-146b-5p	MAP3K8	-0.665758	0.536217	0.978202
hsa-miR-151a-3p	MAP3K8	-0.66728	0.534917	0.978202
hsa-miR-181d-5p	MAP3K8	-0.712097	0.495491	0.978202
hsa-miR-182-5p	MAP3K8	-0.930254	0.239173	0.952264
hsa-miR-183-5p	MAP3K8	-0.971938	0.151174	0.952264
hsa-miR-193a-3p	MAP3K8	0.532136	0.642779	0.978625
hsa-miR-193a-5p	MAP3K8	-0.23824	0.846859	0.993151
hsa-miR-216b-5p	MAP3K8	-0.999542	0.0192728	0.866377
hsa-miR-217-5p	MAP3K8	0.130214	0.916867	0.993151
hsa-miR-22-5p	MAP3K8	0.393072	0.742824	0.985115
hsa-miR-224-5p	MAP3K8	-0.242923	0.843787	0.993151
hsa-miR-23a-3p	MAP3K8	0.774568	0.435935	0.978202
hsa-miR-30a-3p	MAP3K8	-0.966606	0.164985	0.952264
hsa-miR-30c-1-3p	MAP3K8	0.995847	0.0580396	0.947127
hsa-miR-30c-5p	MAP3K8	0.936573	0.227957	0.952264
hsa-miR-34a-5p	MAP3K8	-0.869823	0.328465	0.952264
hsa-miR-34b-3p	MAP3K8	0.56344	0.618955	0.978202
hsa-miR-365a-3p	MAP3K8	0.0210291	0.986611	0.99704
hsa-miR-484	MAP3K8	0.666488	0.535594	0.978202
hsa-miR-506-3p	MAP3K8	0.168513	0.892207	0.993151
hsa-miR-509-3p	MAP3K8	-0.952891	0.196186	0.952264
hsa-miR-95-3p	MAP3K8	0.0866077	0.944795	0.99704
hsa-miR-96-5p	MAP3K8	0.923352	0.250877	0.952264
hsa-miR-129-1-3p	MET	0.791459	0.418644	0.978202
hsa-miR-143-3p	MET	-0.529857	0.644491	0.978625
hsa-miR-144-5p	MET	0.223936	0.856219	0.993151
hsa-miR-146b-5p	MET	-0.847967	0.355653	0.952264
hsa-miR-151a-3p	MET	-0.846882	0.356953	0.953162
hsa-miR-181d-5p	MET	-0.812347	0.396379	0.972122
hsa-miR-182-5p	MET	-0.518882	0.652697	0.978625
hsa-miR-183-5p	MET	-0.396144	0.740696	0.983612
hsa-miR-193a-3p	MET	0.924425	0.249091	0.952264
hsa-miR-193a-5p	MET	-0.997502	0.0450109	0.947127
hsa-miR-216b-5p	MET	-0.139124	0.911143	0.993151
hsa-miR-217-5p	MET	-0.955208	0.191263	0.952264
hsa-miR-22-5p	MET	0.972719	0.149046	0.952264
hsa-miR-224-5p	MET	-0.997149	0.0480827	0.947127
hsa-miR-23a-3p	MET	0.754318	0.455935	0.978202
hsa-miR-30a-3p	MET	-0.415969	0.726885	0.978625
hsa-miR-30c-1-3p	MET	0.0786007	0.94991	0.99704
hsa-miR-30c-5p	MET	-0.187115	0.880173	0.993151
hsa-miR-34a-5p	MET	-0.633294	0.563405	0.978202
hsa-miR-34b-3p	MET	0.90951	0.272915	0.952264
hsa-miR-365a-3p	MET	0.988947	0.0947414	0.952264
hsa-miR-484	MET	-0.622128	0.572536	0.978202
hsa-miR-506-3p	MET	1	0.000337256	0.333209
hsa-miR-509-3p	MET	0.137877	0.911944	0.993151
hsa-miR-95-3p	MET	-0.967267	0.163335	0.952264
hsa-miR-96-5p	MET	0.534509	0.640993	0.978625
hsa-miR-129-1-3p	NR1I2	0.980369	0.12635	0.952264
hsa-miR-143-3p	NR1I2	-0.0991347	0.936785	0.996054
hsa-miR-144-5p	NR1I2	-0.231172	0.851488	0.993151
hsa-miR-146b-5p	NR1I2	-0.525246	0.647947	0.978625
hsa-miR-151a-3p	NR1I2	-0.523507	0.649247	0.978625
hsa-miR-181d-5p	NR1I2	-0.469772	0.688673	0.978625
hsa-miR-182-5p	NR1I2	-0.0863012	0.944991	0.99704
hsa-miR-183-5p	NR1I2	0.051797	0.96701	0.99704
hsa-miR-193a-3p	NR1I2	0.659678	0.541385	0.978202
hsa-miR-193a-5p	NR1I2	-0.86289	0.337305	0.952264
hsa-miR-216b-5p	NR1I2	0.314146	0.796563	0.992747
hsa-miR-217-5p	NR1I2	-0.987434	0.101031	0.952264
hsa-miR-22-5p	NR1I2	0.76917	0.441339	0.978202
hsa-miR-224-5p	NR1I2	-0.860441	0.340376	0.952264
hsa-miR-23a-3p	NR1I2	0.385252	0.748229	0.987803
hsa-miR-30a-3p	NR1I2	0.0301218	0.980821	0.99704
hsa-miR-30c-1-3p	NR1I2	-0.37134	0.757797	0.989401
hsa-miR-30c-5p	NR1I2	-0.603081	0.587879	0.978202
hsa-miR-34a-5p	NR1I2	-0.224733	0.855698	0.993151
hsa-miR-34b-3p	NR1I2	0.631099	0.565209	0.978202
hsa-miR-365a-3p	NR1I2	0.952238	0.197552	0.952264
hsa-miR-484	NR1I2	-0.904665	0.280243	0.952264
hsa-miR-506-3p	NR1I2	0.896671	0.291956	0.952264
hsa-miR-509-3p	NR1I2	0.562537	0.619651	0.978202
hsa-miR-95-3p	NR1I2	-0.979553	0.128958	0.952264
hsa-miR-96-5p	NR1I2	0.104601	0.933287	0.995407
hsa-miR-129-1-3p	NR4A2	-0.346859	0.774497	0.991195
hsa-miR-143-3p	NR4A2	-0.967651	0.162369	0.952264
hsa-miR-144-5p	NR4A2	0.996996	0.0493587	0.947127
hsa-miR-146b-5p	NR4A2	-0.759174	0.451207	0.978202
hsa-miR-151a-3p	NR4A2	-0.760501	0.449906	0.978202
hsa-miR-181d-5p	NR4A2	-0.799231	0.410481	0.972555
hsa-miR-182-5p	NR4A2	-0.970823	0.154163	0.952264
hsa-miR-183-5p	NR4A2	-0.994604	0.0661639	0.94739
hsa-miR-193a-3p	NR4A2	0.640121	0.557769	0.978202
hsa-miR-193a-5p	NR4A2	-0.365423	0.761849	0.989401
hsa-miR-216b-5p	NR4A2	-0.986614	0.104283	0.952264
hsa-miR-217-5p	NR4A2	-0.00294842	0.998123	0.999565
hsa-miR-22-5p	NR4A2	0.511994	0.657814	0.978625
hsa-miR-224-5p	NR4A2	-0.36991	0.758777	0.989401
hsa-miR-23a-3p	NR4A2	0.85188	0.350925	0.952264
hsa-miR-30a-3p	NR4A2	-0.99212	0.0799746	0.952264
hsa-miR-30c-1-3p	NR4A2	0.974861	0.14305	0.952264
hsa-miR-30c-5p	NR4A2	0.881575	0.312968	0.952264
hsa-miR-34a-5p	NR4A2	-0.927765	0.243455	0.952264
hsa-miR-34b-3p	NR4A2	0.668416	0.533945	0.978202
hsa-miR-365a-3p	NR4A2	0.15395	0.901601	0.993151
hsa-miR-484	NR4A2	0.561299	0.620604	0.978202
hsa-miR-506-3p	NR4A2	0.298246	0.807197	0.992747
hsa-miR-509-3p	NR4A2	-0.904026	0.281196	0.952264
hsa-miR-95-3p	NR4A2	-0.0468002	0.970195	0.99704
hsa-miR-96-5p	NR4A2	0.96625	0.165867	0.952264
hsa-miR-129-1-3p	PDK4	0.932513	0.235223	0.952264
hsa-miR-143-3p	PDK4	0.45169	0.701642	0.978625
hsa-miR-144-5p	PDK4	-0.718219	0.489915	0.978202
hsa-miR-146b-5p	PDK4	0.0149529	0.99048	0.99704
hsa-miR-151a-3p	PDK4	0.0169949	0.98918	0.99704
hsa-miR-181d-5p	PDK4	0.0788431	0.949755	0.99704
hsa-miR-182-5p	PDK4	0.463152	0.693437	0.978625
hsa-miR-183-5p	PDK4	0.580854	0.605438	0.978202
hsa-miR-193a-3p	PDK4	0.151844	0.902958	0.993151
hsa-miR-193a-5p	PDK4	-0.455561	0.698877	0.978625
hsa-miR-216b-5p	PDK4	0.775505	0.434991	0.978202
hsa-miR-217-5p	PDK4	-0.747401	0.462603	0.978202
hsa-miR-22-5p	PDK4	0.304663	0.802912	0.992747
hsa-miR-224-5p	PDK4	-0.45126	0.701949	0.978625
hsa-miR-23a-3p	PDK4	-0.171622	0.890198	0.993151
hsa-miR-30a-3p	PDK4	0.56306	0.619248	0.978202
hsa-miR-30c-1-3p	PDK4	-0.812489	0.396224	0.972122
hsa-miR-30c-5p	PDK4	-0.937479	0.226306	0.952264
hsa-miR-34a-5p	PDK4	0.334702	0.782729	0.992747
hsa-miR-34b-3p	PDK4	0.114758	0.926781	0.993151
hsa-miR-365a-3p	PDK4	0.638482	0.559125	0.978202
hsa-miR-484	PDK4	-0.991851	0.0813301	0.952264
hsa-miR-506-3p	PDK4	0.517764	0.653529	0.978625
hsa-miR-509-3p	PDK4	0.918949	0.258078	0.952264
hsa-miR-95-3p	PDK4	-0.717545	0.490531	0.978202
hsa-miR-96-5p	PDK4	-0.446781	0.70514	0.978625
hsa-miR-129-1-3p	RASSF8	0.999314	0.0235812	0.866377
hsa-miR-143-3p	RASSF8	0.135793	0.913284	0.993151
hsa-miR-144-5p	RASSF8	-0.451811	0.701557	0.978625
hsa-miR-146b-5p	RASSF8	-0.312185	0.797878	0.992747
hsa-miR-151a-3p	RASSF8	-0.310244	0.799178	0.992747
hsa-miR-181d-5p	RASSF8	-0.250814	0.838604	0.993151
hsa-miR-182-5p	RASSF8	0.148551	0.905078	0.993151
hsa-miR-183-5p	RASSF8	0.283394	0.817079	0.992747
hsa-miR-193a-3p	RASSF8	0.466102	0.691316	0.978625
hsa-miR-193a-5p	RASSF8	-0.721141	0.487236	0.978202
hsa-miR-216b-5p	RASSF8	0.527002	0.646632	0.978625
hsa-miR-217-5p	RASSF8	-0.9233	0.250962	0.952264
hsa-miR-22-5p	RASSF8	0.598823	0.591271	0.978202
hsa-miR-224-5p	RASSF8	-0.71779	0.490308	0.978202
hsa-miR-23a-3p	RASSF8	0.159288	0.89816	0.993151
hsa-miR-30a-3p	RASSF8	0.262525	0.83089	0.993151
hsa-miR-30c-1-3p	RASSF8	-0.577745	0.607866	0.978202
hsa-miR-30c-5p	RASSF8	-0.772564	0.437948	0.978202
hsa-miR-34a-5p	RASSF8	0.00884262	0.994371	0.999428
hsa-miR-34b-3p	RASSF8	0.432675	0.71514	0.978625
hsa-miR-365a-3p	RASSF8	0.854699	0.347483	0.952264
hsa-miR-484	RASSF8	-0.979123	0.130311	0.952264
hsa-miR-506-3p	RASSF8	0.76862	0.441888	0.978202
hsa-miR-509-3p	RASSF8	0.739928	0.46972	0.978202
hsa-miR-95-3p	RASSF8	-0.905568	0.27889	0.952264
hsa-miR-96-5p	RASSF8	-0.130347	0.916782	0.993151
hsa-miR-129-1-3p	THBS1	0.374028	0.755953	0.989247
hsa-miR-143-3p	THBS1	-0.885828	0.307182	0.952264
hsa-miR-144-5p	THBS1	0.685795	0.518909	0.978202
hsa-miR-146b-5p	THBS1	-0.999585	0.0183442	0.866377
hsa-miR-151a-3p	THBS1	-0.999524	0.0196443	0.866377
hsa-miR-181d-5p	THBS1	-0.995698	0.0590698	0.947127
hsa-miR-182-5p	THBS1	-0.879774	0.315388	0.952264
hsa-miR-183-5p	THBS1	-0.805878	0.403387	0.972122
hsa-miR-193a-3p	THBS1	0.990414	0.0882179	0.952264
hsa-miR-193a-5p	THBS1	-0.896434	0.292298	0.952264
hsa-miR-216b-5p	THBS1	-0.620532	0.573834	0.978202
hsa-miR-217-5p	THBS1	-0.67467	0.528572	0.978202
hsa-miR-22-5p	THBS1	0.956592	0.188263	0.952264
hsa-miR-224-5p	THBS1	-0.898562	0.289226	0.952264
hsa-miR-23a-3p	THBS1	0.982689	0.118626	0.952264
hsa-miR-30a-3p	THBS1	-0.818532	0.389576	0.972122
hsa-miR-30c-1-3p	THBS1	0.571658	0.612601	0.978202
hsa-miR-30c-5p	THBS1	0.335013	0.782518	0.992747
hsa-miR-34a-5p	THBS1	-0.937594	0.226096	0.952264
hsa-miR-34b-3p	THBS1	0.994889	0.0643942	0.94739
hsa-miR-365a-3p	THBS1	0.778413	0.43205	0.978202
hsa-miR-484	THBS1	-0.141142	0.909845	0.993151
hsa-miR-506-3p	THBS1	0.862618	0.337646	0.952264
hsa-miR-509-3p	THBS1	-0.3816	0.750747	0.987803
hsa-miR-95-3p	THBS1	-0.706391	0.500644	0.978202
hsa-miR-96-5p	THBS1	0.888364	0.303684	0.952264
hsa-miR-129-1-3p	TRAF5	-0.681274	0.522852	0.978202
hsa-miR-143-3p	TRAF5	0.660979	0.540283	0.978202
hsa-miR-144-5p	TRAF5	-0.379765	0.75201	0.987803
hsa-miR-146b-5p	TRAF5	0.923009	0.251445	0.952264
hsa-miR-151a-3p	TRAF5	0.922221	0.252745	0.952264
hsa-miR-181d-5p	TRAF5	0.896523	0.29217	0.952264
hsa-miR-182-5p	TRAF5	0.651252	0.548488	0.978202
hsa-miR-183-5p	TRAF5	0.540477	0.636487	0.978625
hsa-miR-193a-3p	TRAF5	-0.974215	0.144883	0.952264
hsa-miR-193a-5p	TRAF5	0.99568	0.0591977	0.947127
hsa-miR-216b-5p	TRAF5	0.29864	0.806934	0.992747
hsa-miR-217-5p	TRAF5	0.894213	0.295472	0.952264
hsa-miR-22-5p	TRAF5	-0.997521	0.0448371	0.947127
hsa-miR-224-5p	TRAF5	0.996116	0.0561259	0.947127
hsa-miR-23a-3p	TRAF5	-0.85122	0.351727	0.952264
hsa-miR-30a-3p	TRAF5	0.558601	0.622677	0.978202
hsa-miR-30c-1-3p	TRAF5	-0.240006	0.845701	0.993151
hsa-miR-30c-5p	TRAF5	0.0245314	0.984381	0.99704
hsa-miR-34a-5p	TRAF5	0.750946	0.459196	0.978202
hsa-miR-34b-3p	TRAF5	-0.965092	0.168706	0.952264
hsa-miR-365a-3p	TRAF5	-0.951565	0.19895	0.952264
hsa-miR-484	TRAF5	0.486228	0.676745	0.978625
hsa-miR-506-3p	TRAF5	-0.986546	0.104546	0.952264
hsa-miR-509-3p	TRAF5	0.0253703	0.983847	0.99704
hsa-miR-95-3p	TRAF5	0.912984	0.267544	0.952264
hsa-miR-96-5p	TRAF5	-0.665092	0.536785	0.978202
hsa-miR-129-1-3p	TRIB1	0.94092	0.219926	0.952264
hsa-miR-143-3p	TRIB1	-0.243804	0.843209	0.993151
hsa-miR-144-5p	TRIB1	-0.0861872	0.945063	0.99704
hsa-miR-146b-5p	TRIB1	-0.644211	0.554371	0.978202
hsa-miR-151a-3p	TRIB1	-0.642648	0.555672	0.978202
hsa-miR-181d-5p	TRIB1	-0.593999	0.595097	0.978202
hsa-miR-182-5p	TRIB1	-0.231284	0.851415	0.993151
hsa-miR-183-5p	TRIB1	-0.0950245	0.939414	0.996054
hsa-miR-193a-3p	TRIB1	0.762636	0.447809	0.978202
hsa-miR-193a-5p	TRIB1	-0.927604	0.243729	0.952264
hsa-miR-216b-5p	TRIB1	0.171714	0.890139	0.993151
hsa-miR-217-5p	TRIB1	-0.999931	0.00745501	0.814867
hsa-miR-22-5p	TRIB1	0.85447	0.347764	0.952264
hsa-miR-224-5p	TRIB1	-0.925791	0.246801	0.952264
hsa-miR-23a-3p	TRIB1	0.516252	0.654653	0.978625
hsa-miR-30a-3p	TRIB1	-0.116596	0.925603	0.993151
hsa-miR-30c-1-3p	TRIB1	-0.231349	0.851372	0.993151
hsa-miR-30c-5p	TRIB1	-0.47975	0.681454	0.978625
hsa-miR-34a-5p	TRIB1	-0.365022	0.762123	0.989401
hsa-miR-34b-3p	TRIB1	0.737902	0.471633	0.978202
hsa-miR-365a-3p	TRIB1	0.986692	0.103977	0.952264
hsa-miR-484	TRIB1	-0.8325	0.373818	0.969595
hsa-miR-506-3p	TRIB1	0.951839	0.198381	0.952264
hsa-miR-509-3p	TRIB1	0.435383	0.713226	0.978625
hsa-miR-95-3p	TRIB1	-0.998456	0.0353828	0.926939
hsa-miR-96-5p	TRIB1	0.249129	0.839711	0.993151
hsa-miR-129-1-3p	TWIST1	0.533934	0.641426	0.978625
hsa-miR-143-3p	TWIST1	0.894236	0.295439	0.952264
hsa-miR-144-5p	TWIST1	-0.991367	0.083712	0.952264
hsa-miR-146b-5p	TWIST1	0.607584	0.584277	0.978202
hsa-miR-151a-3p	TWIST1	0.609205	0.582977	0.978202
hsa-miR-181d-5p	TWIST1	0.657117	0.543552	0.978202
hsa-miR-182-5p	TWIST1	0.899931	0.287234	0.952264
hsa-miR-183-5p	TWIST1	0.951427	0.199234	0.952264
hsa-miR-193a-3p	TWIST1	-0.466764	0.690839	0.978625
hsa-miR-193a-5p	TWIST1	0.164311	0.89492	0.993151
hsa-miR-216b-5p	TWIST1	0.998978	0.0287877	0.913017
hsa-miR-217-5p	TWIST1	-0.204623	0.868806	0.993151
hsa-miR-22-5p	TWIST1	-0.322602	0.790885	0.992747
hsa-miR-224-5p	TWIST1	0.169069	0.891848	0.993151
hsa-miR-23a-3p	TWIST1	-0.724658	0.483995	0.978202
hsa-miR-30a-3p	TWIST1	0.944525	0.213045	0.952264
hsa-miR-30c-1-3p	TWIST1	-0.999877	0.0099791	0.821612
hsa-miR-30c-5p	TWIST1	-0.960339	0.179897	0.952264
hsa-miR-34a-5p	TWIST1	0.830136	0.376526	0.969595
hsa-miR-34b-3p	TWIST1	-0.499525	0.667016	0.978625
hsa-miR-365a-3p	TWIST1	0.0544356	0.965328	0.99704
hsa-miR-484	TWIST1	-0.720817	0.487533	0.978202
hsa-miR-506-3p	TWIST1	-0.0936896	0.940268	0.996054
hsa-miR-509-3p	TWIST1	0.973053	0.148125	0.952264
hsa-miR-95-3p	TWIST1	-0.161499	0.896734	0.993151
hsa-miR-96-5p	TWIST1	-0.891763	0.298937	0.952264
