# Supplementary material for: Integrative miRNA–mRNA Network and Molecular Dynamics-Based Identification of Therapeutic Candidates for Paroxysmal Nocturnal Hemoglobinuria
Source: Pharmaceuticals (Basel). 2026 Jan 14;19(1):143. doi: 10.3390/ph19010143 (PMC12845513; doi:10.3390/ph19010143)
Supplement: Supplementary file 1 [file pharmaceuticals-19-00143-s001.zip › Supplementary_Table_S7.xlsx]

## Sheet: Sheet 1
Table S6. Result of Differential Expression Analysis of Neutrophil Cluster
gene_name	P.Value	avg_Log2FC	pct.1	pct.2	P.adj
H3F3A	0	-19.3994	0	0.987	0
H3-3A	0	18.0432	0.987	0	0
H3-3B	0	17.6319	0.976	0	0
H3F3B	0	-18.2514	0	0.874	0
GABARAP	0	4.67742	0.909	0.054	0
RIPOR2	0	16.1563	0.812	0	0
ATP5F1E	0	16.0396	0.81	0	0
CYRIB	0	16.0476	0.783	0	0
FYB1	0	15.7251	0.752	0	0
RNASEK	0	3.85752	0.808	0.06	0
IFITM1	0	3.09348	0.938	0.235	0
NIBAN1	0	15.7463	0.69	0	0
ATP5E	0	-16.9638	0	0.675	0
ENSG00000280441	0	18.8703	0.669	0	0
VSIR	0	15.0023	0.658	0	0
GNG10	0	4.68579	0.665	0.024	0
TSPO	0	2.38402	0.82	0.191	0
MTRNR2L12	0	-16.7665	0	0.623	0
ENSG00000278996	0	16.7036	0.595	0	0
SSH2	0	2.29196	0.784	0.209	0
COP1	0	14.9633	0.563	0	0
PELATON	0	14.8732	0.563	0	0
IFITM3	0	2.38762	0.742	0.185	0
ATP6V0C	0	6.5916	0.552	0.005	0
DYSF	0	3.48106	0.6	0.054	0
APBB1IP	0	2.64658	0.642	0.097	0
CKLF	0	1.78039	0.705	0.168	0
ELOB	0	14.3756	0.531	0	0
RESF1	0	14.6867	0.526	0	0
TNFRSF10C	0	2.07191	0.671	0.147	0
ARHGAP26	0	2.16461	0.755	0.233	0
ARHGAP15	0	3.78913	0.589	0.071	0
GLT1D1	0	2.2431	0.636	0.119	0
FYB	0	-16.3692	0	0.514	0
IFI30	0	2.75253	0.576	0.063	0
GAB2	0	2.31142	0.634	0.122	0
C10orf54	0	-16.1772	0	0.507	0
CXCL8	0	-4.07436	0.396	0.899	0
H2AC6	0	14.8359	0.502	0	0
JPT1	0	14.3177	0.502	0	0
PCNX1	0	14.7698	0.501	0	0
CLIC1	0	1.32266	0.766	0.266	0
DPYD	0	4.17903	0.528	0.029	0
HCK	0	1.52261	0.728	0.229	0
LINC-PINT	0	3.05006	0.55	0.054	0
MAPK14	0	3.24247	0.572	0.083	0
IL1R2	0	1.95323	0.854	0.366	0
CAMK1D	0	2.75473	0.555	0.078	0
ARPC1B	0	0.860406	0.705	0.228	0
DOCK8	0	1.93686	0.622	0.146	0
RABGEF1	0	3.37365	0.513	0.038	0
ENSG00000253736	0	14.268	0.475	0	0
CORO1A	0	1.32027	0.685	0.211	0
TALAM1	0	14.9508	0.473	0	0
SRPK1	0	2.65627	0.541	0.069	0
LIMK2	0	1.48019	0.771	0.302	0
MTRNR2L8	0	-16.048	0	0.469	0
SPI1	0	1.18772	0.909	0.441	0
CXCR4	0	-4.02065	0.166	0.63	0
PYCARD	0	1.92127	0.56	0.103	0
CEBPD	0	1.5466	0.724	0.271	0
ZYX	0	1.38924	0.634	0.182	0
FAM65B	0	-15.9645	0	0.451	0
RAB5IF	0	13.9955	0.45	0	0
TALDO1	0	0.996308	0.836	0.387	0
VIM	0	1.37648	0.73	0.283	0
FAM129A	0	-15.9863	0	0.446	0
FAM49B	0	-15.8681	0	0.446	0
FCER1G	0	1.23015	0.864	0.419	0
KCNJ15	0	2.11904	0.554	0.11	0
PGS1	0	2.07637	0.522	0.08	0
SRPK2	0	2.14578	0.538	0.098	0
USP32	0	2.1199	0.536	0.097	0
MCTP2	0	2.78891	0.527	0.089	0
NCF1B	0	14.4404	0.432	0	0
RGL4	0	2.24363	0.506	0.075	0
CDA	0	1.14318	0.622	0.196	0
KLHL2	0	3.1961	0.474	0.05	0
LINC03078	0	14.4962	0.424	0	0
ZFAND3	0	1.73156	0.564	0.141	0
FNDC3B	0	1.54603	0.592	0.171	0
SLC8A1	0	3.64776	0.46	0.04	0
ALPK1	0	2.10695	0.507	0.087	0
ENSG00000267174	0	14.1082	0.42	0	0
SBF2	0	2.75996	0.472	0.053	0
CARD16	0	1.45409	0.557	0.139	0
PRKCB	0	1.33386	0.66	0.242	0
PROK2	0	1.16037	0.647	0.231	0
PCBP1-AS1	0	14.0824	0.416	0	0
DENND5A	0	1.62157	0.528	0.113	0
MT-ND2	0	-3.5758	0.424	0.839	0
WDFY3	0	2.60183	0.5	0.086	0
MSRB1	0	1.56649	0.532	0.118	0
H2AZ1	0	13.9198	0.412	0	0
TUT7	0	13.9505	0.412	0	0
ANKRD44	0	1.84153	0.502	0.092	0
ASAP1	0	1.43779	0.616	0.206	0
C9orf72	0	1.64596	0.521	0.111	0
SIPA1L1	0	1.91944	0.519	0.111	0
ACSL1	0	1.51265	0.873	0.467	0
DOCK4	0	4.49136	0.423	0.017	0
MIR223HG	0	14.0519	0.405	0	0
CR1	0	2.48103	0.474	0.07	0
CREB5	0	1.31481	0.564	0.16	0
PYGL	0	1.31495	0.571	0.167	0
EIF4G3	0	3.15194	0.439	0.036	0
CST7	0	1.71879	0.516	0.118	0
ZSWIM6	0	3.04235	0.434	0.038	0
S100A12	0	2.27011	0.735	0.339	0
PTPRJ	0	1.64444	0.527	0.133	0
CHST15	0	1.58044	0.492	0.102	0
RBM47	0	1.52823	0.56	0.171	0
PTEN	0	1.25252	0.789	0.402	0
RNF24	0	1.29864	0.603	0.216	0
DDX60L	0	1.50903	0.487	0.102	0
MT-CO3	0	-2.80912	0.507	0.892	0
MT-ATP6	0	-2.77379	0.443	0.828	0
RTF2	0	13.5341	0.384	0	0
SIK3	0	2.36522	0.446	0.063	0
PGD	0	1.52294	0.488	0.106	0
FKBP5	0	2.74746	0.428	0.049	0
AGTPBP1	0	1.89824	0.533	0.154	0
PHF21A	0	2.0505	0.463	0.085	0
CD177	0	6.87088	0.38	0.002	0
TMBIM4	0	1.43395	0.479	0.103	0
ANXA3	0	2.55759	0.419	0.044	0
PICALM	0	1.33528	0.628	0.253	0
PLXDC2	0	2.15191	0.452	0.077	0
U2AF1	0	2.18517	0.426	0.051	0
KDM2A	0	1.38882	0.487	0.117	0
ALOX5	0	1.4336	0.475	0.105	0
NT5C2	0	1.9654	0.439	0.07	0
NCOA2	0	2.01257	0.432	0.065	0
ATP11B	0	2.13603	0.455	0.089	0
MGAM	0	1.56457	0.473	0.108	0
TRAPPC5	0	4.45138	0.374	0.009	0
LINC02649	0	13.7279	0.365	0	0
ENSG00000251139	0	14.5296	0.362	0	0
OGA	0	13.3802	0.362	0	0
RPS10	0	2.08743	0.421	0.06	0
OSTF1	0	1.26663	0.468	0.108	0
DOCK2	0	1.87189	0.425	0.067	0
PIK3R5	0	1.89752	0.427	0.07	0
ATP5MG	0	13.4982	0.357	0	0
MEF2A	0	2.98956	0.39	0.034	0
TECPR2	0	2.05316	0.415	0.06	0
TBXAS1	0	1.49689	0.449	0.095	0
PAN3	0	1.92738	0.422	0.07	0
SP100	0	1.67345	0.428	0.077	0
HYCC2	0	13.675	0.35	0	0
ERBIN	0	13.3972	0.35	0	0
MCTP1	0	3.16003	0.377	0.028	0
SEPTIN7	0	13.3417	0.349	0	0
ENSG00000286076	0	13.8539	0.349	0	0
MT-ND1	0	-3.01387	0.519	0.866	0
MT-ND3	0	-2.83814	0.361	0.706	0
ZDHHC20	0	2.86702	0.39	0.046	0
CUX1	0	1.87716	0.415	0.071	0
MT-ND4	0	-2.83061	0.457	0.799	0
ATXN1	0	1.91926	0.414	0.072	0
UBAP1	0	1.64149	0.414	0.072	0
DLEU2	0	2.42901	0.384	0.043	0
CAB39	0	2.19869	0.407	0.066	0
ST6GALNAC3	0	5.54735	0.341	0.004	0
RNF149	0	0.952611	0.889	0.552	0
SYNE1	0	4.16093	0.349	0.014	0
PTGS2	0	-3.25753	0.234	0.568	0
ALDH1A2	0	5.45317	0.338	0.005	0
VPS13B	0	2.60355	0.366	0.033	0
STAG1	0	3.05118	0.359	0.027	0
MT-CO2	0	-2.70372	0.542	0.874	0
FTX	0	4.27927	0.341	0.011	0
RALGAPA2	0	2.27025	0.373	0.043	0
FOXP1	0	1.97537	0.39	0.061	0
LINC01619	0	13.578	0.329	0	0
BRAF	0	2.48031	0.362	0.036	0
KIAA1551	0	-15.3967	0	0.325	0
KIF13A	0	1.67284	0.392	0.068	0
JAK2	0	2.98316	0.344	0.024	0
MAML3	0	2.99742	0.351	0.033	0
FGD4	0	1.76797	0.381	0.064	0
TCEB2	0	-15.2245	0	0.317	0
MARCHF7	0	13.1037	0.316	0	0
RAP1GAP2	0	2.62396	0.347	0.031	0
FAM172A	0	3.72001	0.329	0.015	0
VAV3	0	3.07642	0.334	0.021	0
SLC39A13-AS1	0	13.2905	0.313	0	0
ATP5MJ	0	13.1516	0.313	0	0
ATP2B1-AS1	0	13.8683	0.311	0	0
IL18RAP	0	2.16663	0.351	0.041	0
H2BC4	0	13.684	0.31	0	0
AOAH	0	2.28883	0.342	0.036	0
ELMO1	0	2.51824	0.337	0.032	0
VPS8	0	2.20137	0.351	0.046	0
STXBP5	0	2.16337	0.347	0.042	0
RPL17	0	2.77152	0.328	0.025	0
PADI4	0	2.30868	0.347	0.045	0
BCAS3	0	4.46715	0.308	0.008	0
MACROH2A1	0	13.0554	0.299	0	0
EXT1	0	6.44459	0.301	0.003	0
IRAG2	0	13.0222	0.293	0	0
MRTFA	0	13.1794	0.291	0	0
ATG7	0	2.82917	0.316	0.027	0
RFLNB	0	13.0252	0.289	0	0
RUBCNL	0	13.1001	0.288	0	0
MT-CYB	0	-2.49562	0.442	0.729	0
C16orf72	0	-15.0507	0	0.286	0
LINC01272	0	-15.1359	0	0.285	0
MFSD14B	0	3.02189	0.301	0.018	0
CHASERR	0	12.9387	0.282	0	0
TNFAIP3	0	-2.32433	0.251	0.532	0
MARCHF6	0	12.8344	0.28	0	0
CDK14	0	3.58028	0.292	0.013	0
BLTP1	0	12.8857	0.278	0	0
GYG1	0	2.95267	0.294	0.018	0
ENSG00000188897	0	13.8502	0.271	0	0
ZNF438	0	3.00704	0.289	0.018	0
SLC49A4	0	13.0163	0.27	0	0
ENSG00000289341	0	13.2049	0.269	0	0
CERT1	0	12.7639	0.269	0	0
BLTP3B	0	12.7405	0.268	0	0
NHERF1	0	13.153	0.265	0	0
GPR141	0	5.0164	0.269	0.005	0
HIST1H2AC	0	-15.5121	0	0.262	0
GRK2	0	13.0321	0.261	0	0
CTB-61M7.2	0	-14.9373	0	0.255	0
PIP4P2	0	12.713	0.251	0	0
ENSG00000288819	0	13.6886	0.249	0	0
TRIR	0	12.7106	0.246	0	0
MIR23AHG	0	12.9254	0.244	0	0
G0S2	0	-0.932565	0.672	0.897	0
RGS2	0	-2.47949	0.545	0.768	0
S100A6	0	0.911924	0.953	0.733	0
H2AFZ	0	-14.5944	0	0.217	0
SELK	0	-14.5295	0	0.204	0
ZCCHC6	0	-14.5791	0	0.2	0
MGEA5	0	-14.4263	0	0.2	0
FAM101B	0	-14.5327	0	0.195	0
SEPT7	0	-14.4427	0	0.193	0
MT-CO1	0	-2.0729	0.441	0.627	0
HN1	0	-14.2788	0	0.184	0
ATP5L	0	-14.1709	0	0.174	0
S100A11	0	0.942242	0.983	0.827	0
MIDN	0	-1.92873	0.519	0.653	0
CTSS	0	-1.74748	0.642	0.737	0
S100A8	0	1.50833	0.996	0.95	0
S100A9	0	0.834287	0.996	0.959	0
NAMPT	0	-0.784663	0.994	0.962	0
NEAT1	0	-1.70229	0.929	0.953	0
SOD2	0	-1.45285	0.932	0.952	0
MALAT1	0	-1.32403	0.955	0.969	0
SRGN	0	-1.24287	0.988	0.98	0
LITAF	0	-1.15966	0.913	0.907	0
SAT1	0	-1.15708	0.966	0.967	0
SELENOT	5.74609e-308	12.549	0.243	0	1.83197e-303
ASPH	1.77594e-307	2.04238	0.331	0.039	5.66205e-303
MTMR3	1.24258e-306	1.63009	0.378	0.062	3.96159e-302
ENSA	1.82835e-302	1.77874	0.369	0.06	5.82913e-298
MAP3K5	1.67001e-301	1.73501	0.377	0.064	5.32433e-297
FBXL5	9.99593e-300	1.1138	0.602	0.202	3.1869e-295
PTP4A1	2.92237e-299	-11.4069	0.001	0.167	9.31711e-295
GLIPR2	1.29465e-298	1.12234	0.513	0.137	4.12761e-294
SVIL	2.9065e-298	1.42985	0.425	0.09	9.2665e-294
ZFP36L1	1.49088e-297	-1.7293	0.603	0.683	4.75323e-293
KIAA0825	9.65907e-297	3.8165	0.259	0.01	3.07951e-292
RAB10	1.0651e-296	1.91278	0.344	0.05	3.39576e-292
PLP2	1.55767e-296	1.40138	0.412	0.083	4.96617e-292
TAOK3	2.78841e-296	1.45873	0.42	0.089	8.89002e-292
ELF2	3.07118e-295	1.25491	0.52	0.149	9.79153e-291
LYN	5.94132e-295	0.827932	0.888	0.6	1.89421e-290
SPTLC2	8.01485e-295	2.89668	0.275	0.018	2.55529e-290
AGTRAP	5.76151e-294	1.61769	0.373	0.064	1.83689e-289
CYRIA	1.17819e-292	12.6721	0.232	0	3.7563e-288
DISC1	3.32433e-292	3.82357	0.251	0.008	1.05986e-287
ETV6	3.55609e-292	1.61999	0.384	0.072	1.13375e-287
NEDD9	6.41319e-292	1.28339	0.502	0.139	2.04465e-287
ERBB2IP	3.03438e-290	-14.0494	0	0.161	9.6742e-286
KDM6A	4.57359e-290	1.7696	0.355	0.057	1.45815e-285
ZDHHC19	7.80463e-289	4.51557	0.244	0.006	2.48827e-284
C20orf24	1.0294e-288	-14.1379	0	0.16	3.28193e-284
DHRSX	1.99467e-288	3.00628	0.269	0.017	6.35939e-284
GLRX	4.84318e-287	1.4561	0.37	0.064	1.5441e-282
AGFG1	6.42647e-287	1.95419	0.335	0.049	2.04889e-282
PSTPIP2	1.46145e-285	2.10502	0.314	0.039	4.65941e-281
ZBTB20	1.75805e-285	4.98256	0.238	0.004	5.605e-281
HOOK2	7.68964e-285	5.27303	0.235	0.004	2.45161e-280
TXN	9.43375e-285	1.01057	0.654	0.247	3.00767e-280
SQOR	8.77955e-284	12.6336	0.226	0	2.7991e-279
ENSG00000254420	2.60443e-282	12.4857	0.225	0	8.30344e-278
PPP3CA	8.57786e-282	1.37726	0.433	0.103	2.73479e-277
GOLM2	5.03978e-281	12.4636	0.224	0	1.60678e-276
GSK3B	7.47504e-281	1.90846	0.313	0.039	2.38319e-276
PSEN1	9.51071e-281	1.40952	0.381	0.072	3.0322e-276
MMP24OS	2.26292e-279	12.7094	0.223	0	7.21463e-275
TENT2	2.85024e-278	12.3589	0.222	0	9.08714e-274
SP110	8.0667e-278	1.16591	0.47	0.123	2.57183e-273
CSGALNACT2	9.32994e-277	1.49464	0.374	0.071	2.97457e-272
ITPR2	8.67109e-276	2.22401	0.292	0.031	2.76452e-271
H2AFY	9.62616e-276	-14.0126	0	0.153	3.06901e-271
VNN3	9.62616e-276	-14.0711	0	0.153	3.06901e-271
NCF4	1.49208e-275	0.99935	0.571	0.183	4.75704e-271
CLASP1	1.01281e-273	2.85284	0.255	0.015	3.22904e-269
FAM126B	1.84203e-273	-14.1664	0	0.152	5.87275e-269
NAIP	3.78391e-273	1.54357	0.351	0.06	1.20639e-268
ALPL	7.78879e-273	1.16826	0.513	0.156	2.48322e-268
NUP98	8.5157e-273	1.24238	0.407	0.089	2.71498e-268
RASA2	1.55335e-272	1.39988	0.363	0.066	4.9524e-268
HAPSTR1	3.0734e-272	12.342	0.218	0	9.79863e-268
ENSG00000273320	2.50585e-271	13.1694	0.217	0	7.98916e-267
NFAT5	4.57416e-271	1.40791	0.391	0.083	1.45833e-266
MPHOSPH10P1	1.09035e-269	12.6522	0.216	0	3.47626e-265
HDAC4	1.42057e-269	2.17402	0.275	0.025	4.52907e-265
RAB27A	3.56398e-269	1.29367	0.41	0.093	1.13627e-264
PLCL2	8.32294e-269	2.60442	0.259	0.018	2.65352e-264
LRRFIP2	4.75753e-268	2.27849	0.284	0.03	1.5168e-263
TYROBP	9.89594e-268	0.871287	0.974	0.76	3.15502e-263
EXOC6	7.57859e-267	2.11026	0.289	0.033	2.41621e-262
STAT5B	1.33328e-265	1.25577	0.42	0.1	4.25076e-261
SH3KBP1	1.56155e-265	1.01121	0.513	0.152	4.97854e-261
METTL9	2.79938e-265	1.41555	0.36	0.068	8.92499e-261
ENSG00000288900	3.77722e-265	12.593	0.213	0	1.20425e-260
FLOT2	1.56307e-264	1.03226	0.515	0.154	4.98339e-260
EPS15	1.98701e-264	1.92535	0.298	0.038	6.33499e-260
USP3	1.9304e-263	1.19374	0.419	0.1	6.15451e-259
KIF1B	1.62997e-262	1.52197	0.426	0.115	5.19667e-258
HRH2	1.00009e-261	1.95752	0.299	0.039	3.18849e-257
DNM2	1.16257e-261	1.66417	0.309	0.044	3.70651e-257
TMEM131L	5.46962e-261	12.2949	0.21	0	1.74382e-256
SLCO3A1	7.06012e-260	1.25191	0.426	0.107	2.25091e-255
WASHC4	2.77624e-258	12.2433	0.208	0	8.85119e-254
SELENOK	4.20337e-258	12.6601	0.208	0	1.34012e-253
PLAC8	6.19789e-258	4.82474	0.218	0.004	1.97601e-253
ENSG00000290937	1.45831e-257	12.5182	0.207	0	4.6494e-253
GLUL	2.24798e-257	-1.30074	0.667	0.731	7.167e-253
STIM1	9.4412e-257	2.56334	0.256	0.021	3.01004e-252
UBE2H	1.3691e-256	1.23575	0.443	0.12	4.36495e-252
CYSTM1	1.11663e-255	1.16062	0.562	0.216	3.56004e-251
BLOC1S1	2.91155e-255	1.18291	0.405	0.096	9.28261e-251
LRMP	2.13364e-253	-13.9067	0	0.141	6.80247e-249
ANKHD1	2.24228e-252	1.61323	0.316	0.051	7.14885e-248
SNX3	5.69604e-252	1.12468	0.411	0.101	1.81601e-247
STK10	6.62292e-252	1.0128	0.532	0.173	2.11152e-247
ANXA1	7.43226e-252	1.85462	0.289	0.038	2.36955e-247
ARAP1	9.67523e-252	1.24892	0.401	0.096	3.08466e-247
LINC00936	1.63453e-251	-13.9673	0	0.14	5.21121e-247
SOS2	1.84741e-251	1.17556	0.469	0.138	5.88992e-247
SYK	2.46789e-251	1.20748	0.377	0.082	7.86814e-247
IGFLR1	4.44752e-251	5.48914	0.209	0.002	1.41796e-246
STK38	6.43579e-251	1.94291	0.274	0.03	2.05186e-246
RABGAP1L	6.49037e-250	1.76061	0.337	0.065	2.06926e-245
AGO4	9.96769e-250	1.14374	0.416	0.104	3.1779e-245
NLRP12	2.24124e-249	2.14545	0.262	0.026	7.14553e-245
IL1R1	2.36677e-249	2.19957	0.278	0.034	7.54574e-245
RNF10	2.73112e-249	1.02808	0.486	0.145	8.70736e-245
HMHA1	2.96882e-249	-13.7715	0	0.139	9.46518e-245
PIK3CD	1.27134e-248	1.05641	0.438	0.116	4.0533e-244
DENND10	4.64144e-248	12.3682	0.2	0	1.47978e-243
ENSG00000288737	1.59292e-247	12.8555	0.2	0	5.07855e-243
PLXNC1	1.27884e-246	0.964235	0.594	0.22	4.07718e-242
MBOAT2	1.63422e-246	1.47102	0.327	0.058	5.21022e-242
IFNAR2	2.93633e-246	1.38875	0.334	0.061	9.3616e-242
ANTXR2	5.66498e-246	2.00416	0.274	0.033	1.80611e-241
FNIP1	8.66069e-246	1.10325	0.487	0.151	2.7612e-241
TNPO3	3.65786e-245	2.19117	0.254	0.023	1.1662e-240
KDM4B	2.14721e-244	1.19721	0.36	0.075	6.84574e-240
RTFDC1	5.4428e-244	-13.7248	0	0.136	1.73527e-239
RACK1	5.83529e-244	12.1825	0.197	0	1.86041e-239
MBD5	1.32168e-243	2.44503	0.253	0.024	4.21377e-239
CEBPB	1.82411e-243	-0.9615	0.848	0.825	5.81564e-239
TBC1D1	2.46314e-242	1.95787	0.278	0.036	7.85298e-238
IRAK3	9.75107e-242	1.17753	0.432	0.12	3.10884e-237
HSD11B1-AS1	1.1929e-241	12.481	0.196	0	3.80322e-237
NUMB	2.33782e-241	0.956661	0.624	0.251	7.45343e-237
XPO6	2.34875e-241	0.862498	0.73	0.345	7.48828e-237
C4orf3	2.4125e-241	0.848176	0.63	0.245	7.69152e-237
PACS1	4.5633e-241	1.47203	0.351	0.075	1.45487e-236
MPP7	4.75907e-241	3.62201	0.214	0.007	1.51729e-236
C1orf162	6.242e-241	1.61589	0.284	0.039	1.99008e-236
MMP9	5.95183e-240	1.63515	0.377	0.097	1.89756e-235
FAR1	1.59322e-239	1.242	0.388	0.093	5.07952e-235
MACF1	7.48379e-239	1.74312	0.29	0.043	2.38598e-234
IFNGR2	2.11419e-237	0.868414	0.467	0.137	6.74046e-233
B2M	2.25482e-236	-0.405425	0.998	0.998	7.18881e-232
DECR1	2.2823e-236	2.20659	0.246	0.023	7.27642e-232
PPP1R12A	7.14331e-236	1.1295	0.448	0.132	2.27743e-231
BICRAL	1.25143e-235	12.273	0.191	0	3.98981e-231
CPQ	1.70325e-235	1.11047	0.44	0.126	5.43031e-231
LMTK2	5.32167e-235	1.48894	0.303	0.05	1.69666e-230
FTH1	1.31575e-234	-0.464082	0.995	0.998	4.19487e-230
FAM107B	1.33594e-234	1.10497	0.409	0.108	4.25925e-230
RP6-159A1.4	3.02012e-234	-13.7984	0	0.131	9.62875e-230
ANPEP	3.43961e-234	0.978503	0.411	0.106	1.09662e-229
ARFGEF1	8.08669e-234	1.73104	0.272	0.035	2.5782e-229
OSBPL9	8.59535e-234	1.6287	0.278	0.038	2.74037e-229
PSMB9	1.50836e-233	1.1858	0.47	0.153	4.80894e-229
INPP5D	1.86059e-233	1.15861	0.356	0.077	5.93192e-229
LARP4B	3.3138e-233	2.33692	0.233	0.018	1.05651e-228
ENSG00000288755	4.20854e-232	12.5869	0.189	0	1.34177e-227
CAST	1.15816e-231	1.14549	0.329	0.064	3.69244e-227
ITGB2	1.68667e-231	0.780044	0.625	0.239	5.37745e-227
C14orf2	2.95336e-231	-13.8063	0	0.129	9.4159e-227
FCHSD2	6.5501e-231	2.23678	0.26	0.032	2.0883e-226
WARS1	7.176e-231	12.5638	0.188	0	2.28785e-226
PPP2R5A	1.31915e-230	1.20541	0.342	0.072	4.20571e-226
CYBC1	2.41748e-230	12.2845	0.188	0	7.70741e-226
BABAM2	8.13948e-230	12.3865	0.187	0	2.59503e-225
ARHGAP24	1.64794e-229	3.99093	0.2	0.005	5.25395e-225
TBC1D14	1.66957e-229	1.29877	0.323	0.063	5.32291e-225
BBLN	2.73894e-229	12.4051	0.187	0	8.73229e-225
TDRD9	9.21197e-229	6.53184	0.188	0.001	2.93696e-224
MTRNR2L1	2.86345e-228	-14.1177	0	0.128	9.12925e-224
DACH1	3.91511e-228	5.24411	0.193	0.003	1.24822e-223
NRDC	4.1108e-228	1.00623	0.374	0.09	1.31061e-223
RP11-22N19.2	6.76005e-228	-13.6864	0	0.128	2.15524e-223
IL17RA	1.08362e-227	0.864559	0.519	0.174	3.4548e-223
BRI3	4.87502e-227	0.746011	0.723	0.315	1.55426e-222
TKT	8.54483e-227	0.793486	0.632	0.247	2.72426e-222
PACSIN2	8.84188e-227	0.965203	0.435	0.126	2.81897e-222
IQSEC1	1.06159e-226	0.811112	0.493	0.157	3.38456e-222
H2AC20	3.92931e-226	12.0616	0.184	0	1.25274e-221
MIA2	3.92931e-226	11.9464	0.184	0	1.25274e-221
MICU1	9.41206e-226	2.05664	0.256	0.032	3.00075e-221
ST3GAL4	1.56954e-225	2.57662	0.222	0.016	5.00401e-221
TRPS1	8.85132e-225	4.39911	0.194	0.004	2.82198e-220
HERC4	9.72642e-225	2.36281	0.226	0.018	3.10098e-220
ARHGEF18	2.22922e-224	7.53353	0.184	0	7.10719e-220
SLMAP	4.56995e-224	1.51983	0.294	0.051	1.45699e-219
FBXL13	9.44068e-224	5.19221	0.191	0.004	3.00988e-219
ARHGAP45	1.23423e-222	12.4404	0.182	0	3.93497e-218
ATHL1	2.62362e-222	-13.6639	0	0.125	8.36461e-218
TXNIP	4.18939e-222	-1.10718	0.709	0.753	1.33566e-217
ATF6	8.76123e-222	1.26328	0.303	0.055	2.79326e-217
RAB43	1.95981e-221	5.47715	0.185	0.002	6.24827e-217
CRYBG1	2.05492e-221	11.9281	0.181	0	6.55149e-217
TMEM165	2.7536e-221	1.5992	0.259	0.034	8.77902e-217
CAMP	3.12399e-221	1.88898	0.258	0.034	9.95991e-217
NFE2	4.19573e-221	1.4187	0.312	0.062	1.33768e-216
PCNX	1.90103e-220	-13.6659	0	0.124	6.06087e-216
MCEMP1	2.23933e-220	1.49445	0.281	0.045	7.13942e-216
VAV1	4.56066e-220	1.79963	0.254	0.032	1.45403e-215
ENSG00000233461	5.09381e-220	12.3605	0.18	0	1.62401e-215
EMILIN2	1.84995e-219	3.69883	0.196	0.007	5.898e-215
WWP2	2.19008e-219	1.114	0.34	0.075	6.9824e-215
MARK3	1.15308e-218	1.3324	0.305	0.058	3.67624e-214
SELT	3.2299e-218	-13.6222	0	0.122	1.02976e-213
ATP5I	3.2299e-218	-13.7131	0	0.122	1.02976e-213
MAPK1	1.26916e-217	0.841831	0.468	0.147	4.04633e-213
ATP5MK	2.07284e-217	12.1327	0.178	0	6.60863e-213
TOPORS-AS1	4.20252e-217	-13.64	0	0.122	1.33985e-212
H2AZ2	1.02661e-216	12.3095	0.177	0	3.27304e-212
PIK3CB	1.88805e-216	2.2465	0.228	0.021	6.01948e-212
BMAL1	2.28383e-216	11.7897	0.177	0	7.2813e-212
DOCK5	2.4087e-216	0.883522	0.561	0.213	7.67943e-212
TBL1X	3.5353e-216	0.902951	0.457	0.142	1.12712e-211
RABAC1	2.36487e-215	0.921024	0.393	0.106	7.53969e-211
GK	9.75192e-215	1.03341	0.421	0.125	3.10911e-210
RALY	1.34213e-214	1.25829	0.316	0.066	4.27897e-210
NFKBIA	3.94987e-214	-1.0848	0.709	0.77	1.2593e-209
UPP1	4.45436e-214	1.35086	0.274	0.044	1.42014e-209
CBL	7.86278e-214	1.22682	0.302	0.058	2.50681e-209
ATAD2B	2.12454e-213	2.45656	0.215	0.017	6.77345e-209
RP11-467L13.7	2.15855e-213	-13.8262	0	0.12	6.88189e-209
C19orf43	2.15855e-213	-13.5475	0	0.12	6.88189e-209
PPCDC	2.74702e-213	1.79766	0.287	0.053	8.75806e-209
ASH1L	3.37333e-213	1.11241	0.314	0.064	1.07549e-208
HOTAIRM1	3.80549e-213	-3.41884	0.07	0.254	1.21327e-208
VTI1A	1.41395e-212	2.16303	0.234	0.026	4.50795e-208
FLI1	2.12672e-212	2.03792	0.232	0.025	6.7804e-208
ACAP2	2.23049e-212	0.808476	0.616	0.257	7.11124e-208
ISG20	2.28842e-212	1.19002	0.393	0.113	7.29594e-208
ANKRD17	2.39274e-212	2.64065	0.211	0.015	7.62855e-208
KDM3B	2.48259e-212	1.60622	0.252	0.034	7.91498e-208
CCPG1	2.63827e-212	0.969424	0.422	0.125	8.41132e-208
CYTOR	4.90047e-212	12.3052	0.174	0	1.56237e-207
ENSG00000291203	4.90047e-212	11.9922	0.174	0	1.56237e-207
LPP	8.2446e-212	1.31876	0.315	0.067	2.62854e-207
FOXO1	4.23413e-211	1.62364	0.268	0.043	1.34992e-206
LUCAT1	5.73502e-211	1.14721	0.422	0.133	1.82844e-206
MMP25	1.38626e-210	0.757499	0.558	0.207	4.41969e-206
DIP2B	1.01415e-209	1.20556	0.3	0.058	3.23331e-205
HEBP2	2.99223e-209	0.899344	0.411	0.12	9.53982e-205
HPCAL1	3.05486e-209	1.23831	0.305	0.062	9.7395e-205
CNIH4	4.65502e-209	2.10716	0.218	0.019	1.48411e-204
IRF2	5.05769e-209	1.2421	0.31	0.064	1.61249e-204
PGLYRP1	2.03394e-208	1.62501	0.262	0.04	6.4846e-204
SYTL3	2.67631e-208	2.31134	0.22	0.021	8.53263e-204
HK3	5.28308e-208	3.14109	0.191	0.008	1.68435e-203
NORAD	6.80242e-208	11.8743	0.171	0	2.16875e-203
HMGB2	7.31731e-208	1.09687	0.331	0.076	2.3329e-203
MEGF9	9.71851e-208	0.861806	0.539	0.205	3.09845e-203
BAZ1A	2.29778e-207	0.942461	0.423	0.128	7.32578e-203
FBXO11	4.47479e-207	1.27618	0.292	0.055	1.42665e-202
DRAIC	4.93987e-207	12.4322	0.17	0	1.57493e-202
SULT1B1	7.94969e-207	1.33445	0.26	0.04	2.53452e-202
MED13L	1.20361e-206	0.918013	0.539	0.209	3.83734e-202
MMP25-AS1	2.51614e-206	4.70104	0.178	0.003	8.02195e-202
NSD3	5.32221e-206	11.9811	0.169	0	1.69683e-201
ZFAND6	8.93511e-206	1.01554	0.344	0.083	2.84869e-201
ECE1	9.81768e-206	0.793276	0.489	0.166	3.13007e-201
FCAR	3.51434e-205	1.11257	0.317	0.069	1.12044e-200
TNRC6B	1.12661e-204	0.753546	0.476	0.158	3.59186e-200
DENND1A	3.0033e-204	2.68352	0.204	0.015	9.57513e-200
RUNX1	3.51014e-204	2.52464	0.207	0.016	1.1191e-199
FHIP2A	4.13305e-204	11.8306	0.168	0	1.3177e-199
FBXL20	5.49602e-204	1.46858	0.27	0.046	1.75224e-199
PIAS1	1.6727e-203	0.814455	0.435	0.134	5.33291e-199
RSRP1	1.74409e-203	1.12572	0.301	0.061	5.5605e-199
MARF1	2.00818e-203	11.9249	0.167	0	6.40249e-199
C19orf38	7.13639e-203	1.9121	0.234	0.029	2.27522e-198
ARIH1	8.92642e-203	0.840893	0.39	0.109	2.84592e-198
SLC9A3R1	1.15486e-202	-13.4798	0	0.114	3.68194e-198
USP34	1.65658e-202	1.05434	0.314	0.068	5.2815e-198
GIT2	4.27245e-202	1.03025	0.307	0.064	1.36214e-197
ENSG00000266049	7.01352e-202	11.875	0.166	0	2.23605e-197
ABCA1	1.90623e-201	1.61731	0.295	0.062	6.07745e-197
GNG5	4.39448e-201	0.668759	0.643	0.268	1.40105e-196
ADD3	5.81648e-201	0.981475	0.377	0.105	1.85441e-196
AP5B1	7.20311e-201	1.13425	0.333	0.081	2.2965e-196
ARG1	7.73222e-201	2.7632	0.196	0.012	2.46519e-196
PLSCR1	7.85009e-201	0.918876	0.333	0.079	2.50277e-196
UBXN2B	1.02044e-200	0.906166	0.316	0.069	3.25336e-196
MAP2K6	2.19067e-200	4.13997	0.174	0.004	6.98429e-196
TOM1	2.34411e-200	1.0976	0.37	0.103	7.47349e-196
NCOA1	2.52689e-200	0.87153	0.501	0.182	8.05623e-196
ENSG00000290385	3.61398e-200	11.9752	0.165	0	1.15221e-195
CHIC2	4.34629e-200	1.44639	0.257	0.041	1.38568e-195
KLF10	7.05506e-200	-4.19266	0.031	0.184	2.24929e-195
OSCAR	1.28014e-199	2.43258	0.199	0.014	4.08135e-195
PAFAH1B1	1.76194e-198	0.88816	0.368	0.099	5.61742e-194
ABHD15-AS1	1.85082e-198	11.861	0.164	0	5.9008e-194
NCOR1	2.69053e-198	1.16954	0.278	0.052	8.57796e-194
CEMIP2	2.74256e-198	11.8015	0.164	0	8.74384e-194
BIRC6	3.90273e-198	1.31573	0.276	0.051	1.24427e-193
NCF1	3.98366e-198	-1.38921	0.518	0.629	1.27007e-193
EMB	4.69784e-198	0.918142	0.326	0.076	1.49777e-193
SLC37A3	4.96744e-198	1.49325	0.238	0.032	1.58372e-193
IPCEF1	7.02672e-198	1.77645	0.229	0.029	2.24026e-193
TRAPPC9	1.12396e-197	3.12214	0.188	0.01	3.58342e-193
ANKS1A	1.93765e-197	3.29754	0.184	0.008	6.17762e-193
PCMT1	2.07975e-197	1.47604	0.239	0.033	6.63066e-193
EIF4E3	2.27051e-197	1.1088	0.308	0.068	7.23885e-193
ARL15	3.04915e-197	3.68131	0.182	0.008	9.7213e-193
CASP4	4.07466e-197	0.776971	0.417	0.126	1.29908e-192
H4C3	4.29485e-197	12.1358	0.163	0	1.36929e-192
RIN3	4.90289e-197	0.92598	0.318	0.072	1.56314e-192
GATAD2B	5.15202e-197	1.28148	0.274	0.05	1.64257e-192
F5	1.78626e-196	1.88627	0.207	0.018	5.69494e-192
ENSG00000288925	2.06586e-196	12.7365	0.162	0	6.58637e-192
ADRBK1	2.13388e-196	-13.4475	0	0.111	6.80322e-192
SLC9A8	2.83935e-196	1.57595	0.241	0.035	9.05243e-192
TMEM131	5.45011e-196	2.52773	0.192	0.012	1.7376e-191
ENSG00000243797	6.70557e-196	12.2784	0.162	0	2.13787e-191
ENTPD1	9.18362e-196	0.857793	0.431	0.138	2.92792e-191
PARP4	1.88819e-195	1.77562	0.217	0.024	6.01991e-191
GTDC1	1.94298e-195	2.44519	0.206	0.019	6.1946e-191
PUM2	2.6461e-195	1.43047	0.248	0.038	8.4363e-191
NCOA3	3.12989e-195	1.7247	0.233	0.031	9.97871e-191
NIN	3.22949e-195	0.770901	0.448	0.147	1.02963e-190
FRAT2	7.35034e-195	0.730389	0.422	0.13	2.34344e-190
DENND4A	1.38022e-194	2.50301	0.198	0.016	4.40041e-190
IRF1-AS1	2.28562e-194	12.1143	0.161	0	7.28701e-190
AC116366.6	8.0307e-194	-13.552	0	0.109	2.56035e-189
CPB2-AS1	2.41971e-193	8.254	0.16	0	7.71452e-189
CD44	4.34047e-193	0.85812	0.38	0.108	1.38383e-188
C18orf32	4.4127e-193	1.29737	0.269	0.05	1.40686e-188
CSGALNACT1	5.45457e-193	2.39126	0.216	0.025	1.73903e-188
PCYT1A	6.24799e-193	1.26866	0.246	0.038	1.99198e-188
TBC1D5	7.58769e-193	2.51997	0.2	0.017	2.41911e-188
MARCHF5	7.75214e-193	11.7827	0.159	0	2.47154e-188
CSF2RA	1.02318e-192	0.879347	0.343	0.088	3.26212e-188
PCMTD1	1.03487e-192	0.902407	0.321	0.076	3.29938e-188
SLC16A3	1.42568e-192	0.890201	0.342	0.088	4.54536e-188
INPP4A	1.51814e-192	2.20606	0.193	0.014	4.84012e-188
TMSB4X	1.87377e-192	-0.972229	0.961	0.933	5.97395e-188
SMURF1	2.05726e-192	1.90216	0.219	0.026	6.55894e-188
ELOC	3.7061e-192	11.894	0.159	0	1.18158e-187
FNBP1	4.873e-192	0.795975	0.362	0.098	1.55361e-187
ACSL3	5.43113e-192	2.44802	0.195	0.015	1.73155e-187
BTBD9	1.4228e-191	4.00609	0.171	0.005	4.53617e-187
UBR2	3.63625e-191	0.78663	0.432	0.14	1.15931e-186
ATP5ME	5.71498e-191	11.83	0.158	0	1.82205e-186
CLIP1	1.59631e-190	0.984735	0.298	0.065	5.08936e-186
CSTB	9.50578e-190	0.814762	0.358	0.098	3.03063e-185
CSRNP1	9.70473e-190	-2.61428	0.137	0.322	3.09406e-185
TGFBR2	1.53371e-189	1.10247	0.297	0.066	4.88979e-185
PPP6R3	1.77596e-189	1.25591	0.264	0.048	5.66212e-185
BMP2K	2.6445e-189	2.25306	0.203	0.02	8.43118e-185
RELL1	1.17975e-188	1.73684	0.222	0.029	3.76127e-184
RAB32	1.52406e-188	0.822033	0.291	0.062	4.85902e-184
MT-ND5	1.68419e-188	-2.83154	0.2	0.374	5.36952e-184
PAG1	1.78165e-188	0.936945	0.317	0.076	5.68027e-184
UBE2W	2.11841e-188	1.3474	0.241	0.038	6.75392e-184
SIGLEC5	2.24323e-188	3.02904	0.175	0.008	7.15185e-184
MKLN1	2.7317e-188	1.0506	0.301	0.068	8.70921e-184
GRB2	4.19397e-188	0.661149	0.608	0.252	1.33712e-183
ITGAM	5.76067e-188	0.825179	0.327	0.081	1.83662e-183
ATP5IF1	6.39985e-188	11.9547	0.156	0	2.0404e-183
ATP5MC2	9.44748e-188	12.1019	0.156	0	3.01205e-183
MIR4435-2HG	1.69565e-187	1.27504	0.302	0.072	5.40609e-183
RBL2	1.90524e-187	1.11439	0.27	0.052	6.07428e-183
FGD3	1.91407e-187	0.792481	0.372	0.106	6.10244e-183
TMCC1	3.80505e-187	1.43017	0.303	0.073	1.21313e-182
PAM	4.53838e-187	5.96192	0.159	0.001	1.44693e-182
TRIM25	4.60929e-187	0.809849	0.364	0.102	1.46953e-182
STK17A	4.71419e-187	0.799794	0.34	0.089	1.50298e-182
RGS19	9.95966e-187	0.822145	0.383	0.114	3.17534e-182
PFN1	3.83298e-186	0.727334	0.83	0.457	1.22203e-181
PANK2	4.5931e-186	1.76961	0.209	0.023	1.46437e-181
CAPG	5.92748e-186	2.17617	0.19	0.015	1.8898e-181
PPM1B	1.65712e-184	0.969319	0.295	0.066	5.28322e-180
RAPGEF6	1.90482e-184	2.37803	0.189	0.015	6.07294e-180
MYL12A	2.02598e-184	0.308892	0.638	0.273	6.45924e-180
IER3	3.29182e-184	-2.4635	0.162	0.348	1.0495e-179
SEPTIN2	4.89634e-184	11.6778	0.153	0	1.56105e-179
MTHFS	5.4957e-184	1.35106	0.274	0.057	1.75214e-179
GCA	1.12721e-183	0.622302	0.806	0.5	3.59376e-179
UVRAG	1.14635e-183	1.78936	0.21	0.025	3.65481e-179
ENTPD1-AS1	3.4979e-183	5.62595	0.155	0.001	1.1152e-178
TNFAIP8	5.05619e-183	2.43938	0.187	0.014	1.61202e-178
TPT1	5.28032e-183	-0.764378	0.843	0.824	1.68347e-178
HECW2	6.7351e-183	2.99438	0.168	0.006	2.14729e-178
AFF4	7.3108e-183	0.843932	0.323	0.082	2.33083e-178
SELPLG	9.9409e-183	0.873286	0.352	0.098	3.16936e-178
MYO9B	1.15298e-182	0.680631	0.444	0.148	3.67593e-178
FBXW7	1.46299e-182	0.867848	0.398	0.125	4.66432e-178
FLOT1	1.46791e-182	0.678936	0.472	0.167	4.67999e-178
FAM214B	1.89412e-182	-13.3233	0	0.103	6.03882e-178
ATG16L2	2.50966e-182	0.686475	0.437	0.147	8.0013e-178
FCGR1A	2.91966e-182	2.55086	0.192	0.017	9.30845e-178
BST1	4.96262e-182	1.16287	0.257	0.048	1.58218e-177
WSB1	1.7782e-181	0.721515	0.359	0.1	5.66924e-177
ZC3H11A	1.8835e-181	-5.99635	0.005	0.117	6.00498e-177
RP11-138A9.1	2.37188e-181	-13.4454	0	0.102	7.56204e-177
ENSG00000289100	5.24308e-181	11.2409	0.15	0	1.6716e-176
NUP214	7.68002e-181	0.74944	0.347	0.095	2.44854e-176
FCGR1BP	1.13683e-180	12.0022	0.15	0	3.62445e-176
UFD1	1.67384e-180	11.8501	0.15	0	5.33652e-176
CYB5R4	2.37419e-180	0.679186	0.352	0.097	7.5694e-176
HIP1	2.55774e-180	1.39928	0.244	0.042	8.15459e-176
NOTCH2	3.0181e-180	0.795397	0.323	0.083	9.62232e-176
DNAJC5	4.25195e-180	0.979893	0.278	0.059	1.35561e-175
PSMA7	4.61151e-180	0.703136	0.355	0.1	1.47024e-175
TLE4	7.26456e-180	0.766688	0.365	0.105	2.31609e-175
ATP5MF	7.86166e-180	11.8875	0.15	0	2.50645e-175
ZNF106	1.09699e-179	0.76506	0.314	0.077	3.49742e-175
ENSG00000288919	1.15717e-179	12.7759	0.149	0	3.6893e-175
ANO10	1.39749e-179	2.80304	0.175	0.01	4.45549e-175
ITPRID2	1.70317e-179	11.7946	0.149	0	5.43005e-175
PREX1	1.90793e-179	0.573597	0.634	0.27	6.08287e-175
RPS15A	2.95899e-179	0.708358	0.503	0.188	9.43385e-175
WDFY2	3.05535e-179	2.0442	0.196	0.02	9.74107e-175
STMP1	3.6889e-179	11.8041	0.149	0	1.1761e-174
MAP3K1	3.74606e-179	0.781769	0.369	0.109	1.19432e-174
RFX2	1.39837e-178	1.33518	0.242	0.042	4.45827e-174
CEACAM3	2.15706e-178	1.62654	0.242	0.043	6.87714e-174
MATR3	2.52589e-178	8.41145	0.149	0	8.05304e-174
LPGAT1	3.4181e-178	0.689937	0.397	0.124	1.08976e-173
SELENOF	8.09853e-178	11.5317	0.148	0	2.58197e-173
LAT2	1.23131e-177	0.897062	0.297	0.07	3.92568e-173
GPR160	2.69518e-177	1.21588	0.235	0.039	8.59279e-173
PXK	3.21949e-177	1.46284	0.227	0.035	1.02644e-172
UBE2D1	6.64425e-177	0.56781	0.469	0.166	2.11832e-172
LPCAT3	1.354e-176	2.04322	0.187	0.016	4.31681e-172
ATP11A	1.47352e-176	0.85158	0.292	0.068	4.69789e-172
RAB1A	1.58452e-176	0.590604	0.467	0.165	5.05178e-172
UBXN4	2.13059e-176	0.731413	0.333	0.089	6.79274e-172
DGKD	2.46204e-176	1.44069	0.224	0.034	7.84946e-172
TBC1D22A	2.51445e-176	1.65535	0.215	0.03	8.01658e-172
MFSD14CP	2.60379e-176	11.4043	0.147	0	8.3014e-172
STK3	9.82047e-176	3.46114	0.166	0.008	3.13096e-171
IL18R1	1.189e-175	2.33303	0.187	0.017	3.79078e-171
RFX3	2.94633e-175	4.06798	0.157	0.004	9.39349e-171
SOS1	2.99059e-175	3.32928	0.163	0.007	9.53459e-171
ACTG1	3.55357e-175	0.374724	0.595	0.244	1.13295e-170
JAML	5.6029e-175	0.551549	0.506	0.188	1.78632e-170
MAP4K4	7.46375e-175	0.622772	0.452	0.158	2.37959e-170
CDC123	8.07884e-175	1.39293	0.231	0.038	2.5757e-170
IPMK	9.56656e-175	1.11764	0.259	0.052	3.05001e-170
ANKUB1	1.22403e-174	11.6936	0.146	0	3.90247e-170
BCL6	1.6499e-174	0.662598	0.63	0.289	5.26021e-170
NEK7	1.96492e-174	1.32426	0.243	0.044	6.26455e-170
KIAA1109	2.0668e-174	-13.3111	0	0.098	6.58937e-170
MAST4	3.6097e-174	4.01109	0.16	0.006	1.15084e-169
UTRN	4.1047e-174	1.14641	0.265	0.056	1.30866e-169
ENSG00000276900	5.70084e-174	12.8637	0.145	0	1.81754e-169
SLC12A6	6.57816e-174	0.699071	0.537	0.217	2.09725e-169
TPST2	1.05527e-173	0.805286	0.28	0.063	3.36443e-169
PDE7A	1.12204e-173	1.94335	0.191	0.02	3.57728e-169
GAPDH	1.71539e-173	0.689989	0.686	0.347	5.46902e-169
ENSG00000288827	2.65258e-173	12.0634	0.144	0	8.45696e-169
ATOSB	2.65258e-173	11.8423	0.144	0	8.45696e-169
HIF1A	2.72901e-173	-1.31127	0.584	0.624	8.70062e-169
SPIDR	4.06986e-173	3.54119	0.162	0.007	1.29755e-168
UBE2D2	4.5901e-173	0.88419	0.33	0.091	1.46341e-168
RNF111	5.95003e-173	1.49484	0.209	0.028	1.89699e-168
CD58	7.27182e-173	1.02565	0.265	0.056	2.3184e-168
HSDL2	9.00322e-173	0.892532	0.293	0.07	2.87041e-168
CEP170	1.92366e-172	1.51238	0.196	0.022	6.13301e-168
FNDC3A	2.18501e-172	2.46935	0.174	0.013	6.96626e-168
HIPK3	2.28908e-172	0.86341	0.339	0.096	7.29804e-168
AATK	2.86526e-172	1.24461	0.23	0.038	9.13503e-168
PHTF1	2.87886e-172	1.67358	0.201	0.024	9.17838e-168
SNX1	6.47985e-172	2.34841	0.173	0.012	2.06591e-167
MIR646HG	7.4508e-172	4.61703	0.15	0.003	2.37547e-167
MS4A6A	9.26012e-172	1.66421	0.2	0.024	2.95231e-167
SIPA1L2	1.06695e-171	1.32133	0.228	0.038	3.40164e-167
USP25	1.15807e-171	1.29647	0.226	0.036	3.69217e-167
CCDC69	1.48558e-171	1.19679	0.268	0.059	4.73633e-167
SPG11	1.59222e-171	1.37689	0.212	0.03	5.07633e-167
ZNF407	2.55891e-171	2.57495	0.172	0.012	8.15833e-167
DOCK11	9.71139e-171	0.823251	0.308	0.079	3.09618e-166
ENSG00000291117	1.23148e-170	11.6962	0.142	0	3.9262e-166
WDFY4	1.36042e-170	2.14543	0.179	0.015	4.3373e-166
GPAT3	1.39996e-170	1.35824	0.216	0.032	4.46335e-166
SLC25A37	1.66655e-170	-0.727169	0.889	0.852	5.3133e-166
CRLF3	3.19717e-170	1.43828	0.209	0.029	1.01932e-165
UBC	6.39851e-170	-1.02992	0.725	0.707	2.03997e-165
LIN7A	7.3183e-170	0.980275	0.249	0.049	2.33322e-165
NF1	1.06647e-169	2.31666	0.179	0.015	3.40012e-165
NLRC5	1.15717e-169	2.01578	0.192	0.022	3.68928e-165
KCNE1	1.35247e-169	3.52483	0.156	0.006	4.31194e-165
ATP5PF	1.79906e-169	11.8619	0.142	0	5.73575e-165
BTNL8	4.53496e-169	1.75959	0.222	0.037	1.44583e-164
UBE4B	4.87428e-169	1.61392	0.203	0.027	1.55402e-164
ENSG00000289947	5.67254e-169	12.2658	0.141	0	1.80852e-164
C7orf73	6.02613e-169	-13.3393	0	0.095	1.92125e-164
ROPN1L	7.30498e-169	1.98885	0.19	0.021	2.32897e-164
RAP1B	2.47404e-168	0.553195	0.389	0.124	7.88773e-164
C1orf132	3.21895e-168	-13.2973	0	0.095	1.02627e-163
PLAUR	3.26977e-168	-1.32242	0.436	0.572	1.04247e-163
XRN2	3.34873e-168	0.697812	0.338	0.095	1.06764e-163
PRKCD	6.0851e-168	1.05542	0.26	0.056	1.94005e-163
PRDX6-AS1	1.20947e-167	11.4002	0.14	0	3.85602e-163
MBP	2.1708e-167	0.596464	0.544	0.22	6.92096e-163
XRN1	2.20284e-167	0.929039	0.267	0.059	7.02311e-163
STXBP2	3.60724e-167	0.860386	0.423	0.152	1.15006e-162
TNKS	5.71177e-167	2.164	0.173	0.014	1.82103e-162
PGAP6	1.19707e-166	11.7547	0.139	0	3.8165e-162
ENSG00000228655	1.19707e-166	11.6473	0.139	0	3.8165e-162
ZNF516	2.75839e-166	1.02155	0.233	0.042	8.7943e-162
NR6A1	3.44122e-166	2.58103	0.171	0.013	1.09713e-161
CD48	2.11226e-165	1.48631	0.19	0.022	6.7343e-161
MARCH7	6.01843e-165	-13.2048	0	0.093	1.9188e-160
MSRA	1.01367e-164	1.61477	0.198	0.026	3.23179e-160
PSPC1	1.94088e-164	1.5499	0.186	0.02	6.1879e-160
IGF1R	3.23551e-164	0.756355	0.383	0.126	1.03154e-159
ZCCHC7	4.23314e-164	2.27632	0.178	0.017	1.34961e-159
SGK1	4.45418e-164	-3.30024	0.063	0.216	1.42008e-159
PDK3	5.42891e-164	2.03628	0.181	0.018	1.73085e-159
STAT3	5.98197e-164	0.565727	0.562	0.233	1.90717e-159
IGKC	1.02841e-163	3.00961	0.147	0.004	3.27879e-159
LIMD2	1.22476e-163	0.685917	0.433	0.157	3.90479e-159
XRCC5	1.61534e-163	0.779013	0.305	0.081	5.15002e-159
MMP24-AS1	3.93705e-163	-13.2715	0	0.092	1.25521e-158
TMSB10	5.01524e-163	0.615356	0.588	0.258	1.59896e-158
PTPN1	6.16735e-163	1.13989	0.238	0.046	1.96628e-158
AP3B1	1.03417e-162	1.11057	0.24	0.047	3.29715e-158
DYRK1A	4.01501e-162	0.710752	0.321	0.09	1.28007e-157
PARP8	7.20588e-162	0.649754	0.394	0.132	2.29738e-157
KPNA1	8.99031e-162	0.99422	0.244	0.05	2.86629e-157
C9orf16	1.11356e-161	-13.3473	0	0.091	3.55027e-157
ABI1	1.14894e-161	0.716521	0.33	0.095	3.66304e-157
EIF1	1.58419e-161	-0.843911	0.811	0.759	5.05071e-157
KDM7A	2.258e-161	0.775318	0.278	0.067	7.19895e-157
JAZF1	4.37382e-161	2.10586	0.177	0.018	1.39446e-156
STAT1	9.93427e-161	0.842575	0.371	0.125	3.16724e-156
PHACTR1	4.24452e-160	-2.34967	0.152	0.324	1.35324e-155
RB1	5.10757e-160	1.50726	0.198	0.028	1.62839e-155
LINC00657	7.2425e-160	-13.2635	0	0.09	2.30905e-155
AVL9	7.57461e-160	1.34114	0.208	0.033	2.41494e-155
SUMF1	1.00657e-159	4.10994	0.144	0.004	3.20916e-155
TNFSF10	1.38895e-159	0.499602	0.319	0.089	4.42825e-155
TGFBR1	1.40892e-159	0.847377	0.242	0.049	4.49192e-155
ENSG00000290018	1.53308e-159	11.3191	0.134	0	4.88775e-155
CARS1	1.53308e-159	11.3459	0.134	0	4.88775e-155
MTARC1	2.2402e-159	11.7539	0.134	0	7.14222e-155
DOK3	2.74701e-159	0.51255	0.404	0.136	8.75803e-155
PSMB10	3.13717e-159	1.77385	0.213	0.036	1.00019e-154
DYNLT1	5.52517e-159	1.22542	0.219	0.039	1.76153e-154
LGALS1	6.43399e-159	2.38401	0.173	0.017	2.05128e-154
DGAT2	7.40553e-159	0.720557	0.362	0.116	2.36103e-154
APMAP	1.10884e-158	1.03337	0.242	0.05	3.53519e-154
MANBA	1.52055e-158	1.29279	0.213	0.035	4.84781e-154
PAK1	1.88796e-158	0.830586	0.32	0.092	6.01919e-154
SCLT1	2.16272e-158	0.987129	0.299	0.081	6.89519e-154
PDE3B	2.29426e-158	1.83019	0.2	0.03	7.31455e-154
KMT2C	2.86103e-158	0.642847	0.459	0.175	9.12154e-154
RIPK1	4.02589e-158	1.58268	0.198	0.029	1.28353e-153
GBP2	4.48851e-158	0.620274	0.454	0.174	1.43103e-153
YPEL3	4.58228e-158	0.676166	0.735	0.392	1.46092e-153
ENSG00000286288	4.64683e-158	11.677	0.133	0	1.4815e-153
WDR37	5.28616e-158	1.86928	0.168	0.015	1.68533e-153
GALNT14	6.00259e-158	4.9273	0.137	0.002	1.91374e-153
LINC01001	1.30392e-157	-3.97536	0.025	0.15	4.15717e-153
LINC00513	1.4473e-157	11.4717	0.132	0	4.61429e-153
EEPD1	1.51863e-157	2.19059	0.179	0.02	4.84169e-153
LMBR1	1.53926e-157	3.57625	0.146	0.005	4.90748e-153
CHST11	5.57247e-157	0.731411	0.399	0.14	1.77661e-152
TSEN34	5.78281e-157	0.666477	0.41	0.145	1.84368e-152
DNAJC3	8.69152e-157	0.531192	0.31	0.085	2.77103e-152
SLC44A2	1.01043e-156	0.673166	0.351	0.111	3.22144e-152
MOSPD2	1.16448e-156	1.76922	0.177	0.019	3.71261e-152
PDE4D	1.21231e-156	2.94172	0.156	0.01	3.86508e-152
SAMSN1	2.05629e-156	0.779053	0.565	0.275	6.55586e-152
TG	9.44128e-156	4.973	0.134	0.001	3.01007e-151
PRAM1	1.11864e-155	1.42047	0.201	0.031	3.56645e-151
STK40	1.59673e-155	0.692748	0.346	0.109	5.09068e-151
HAUS4	1.62973e-155	3.1086	0.146	0.006	5.1959e-151
MAP2K4	7.0622e-155	1.12352	0.228	0.044	2.25157e-150
H1-2	8.95704e-155	12.2389	0.13	0	2.85568e-150
MYD88	9.76101e-155	0.9341	0.264	0.064	3.11201e-150
MIR3945HG	1.10489e-154	2.03973	0.191	0.027	3.52262e-150
AC074289.1	1.95453e-154	-13.1712	0	0.087	6.23142e-150
ZNF586	4.81385e-154	1.84237	0.168	0.016	1.53475e-149
FBXO34	7.15957e-154	1.44607	0.199	0.031	2.28261e-149
ADAM19	8.05611e-154	1.9369	0.166	0.015	2.56845e-149
ENSG00000288700	8.62334e-154	12.2888	0.129	0	2.74929e-149
CCM2	1.22147e-153	2.0136	0.17	0.017	3.8943e-149
RPS6KA3	2.10165e-153	0.647894	0.349	0.11	6.70047e-149
ATP5PB	2.67354e-153	11.3589	0.129	0	8.52378e-149
ATP5PD	2.67354e-153	11.5193	0.129	0	8.52378e-149
GADD45A	3.21107e-153	1.06792	0.212	0.037	1.02375e-148
FAM200B	5.92016e-153	1.03897	0.248	0.056	1.88746e-148
STEAP4	7.17073e-153	0.501738	0.377	0.126	2.28617e-148
RELB	8.41648e-153	1.1925	0.253	0.06	2.68334e-148
SIGLEC9	8.54904e-153	2.85185	0.143	0.006	2.72561e-148
GCH1	1.41512e-152	2.72721	0.155	0.011	4.5117e-148
RPL19	2.00499e-152	0.706876	0.355	0.116	6.39232e-148
TMOD3	2.20122e-152	0.71444	0.281	0.073	7.01793e-148
ADSS2	2.56579e-152	11.5839	0.128	0	8.18026e-148
DGCR2	6.66954e-152	1.38343	0.194	0.029	2.12638e-147
LIMASI	2.4572e-151	11.8149	0.127	0	7.83404e-147
VNN1	3.05725e-151	2.71138	0.156	0.012	9.74714e-147
ST8SIA4	3.36025e-151	0.848356	0.26	0.063	1.07132e-146
ADAM10	3.48864e-151	0.669663	0.289	0.078	1.11225e-146
UIMC1	7.47465e-151	0.883361	0.239	0.052	2.38307e-146
UHRF1BP1L	8.03261e-151	-13.0939	0	0.085	2.56096e-146
SORT1	9.4849e-151	2.17138	0.162	0.015	3.02398e-146
ARHGAP30	1.17545e-150	0.48334	0.416	0.149	3.74758e-146
AFF1	1.27499e-150	1.22602	0.21	0.037	4.06491e-146
POR	1.51224e-150	1.3333	0.177	0.021	4.82133e-146
TESC	2.97602e-150	1.83445	0.161	0.014	9.48814e-146
DDAH2	3.20976e-150	1.49697	0.186	0.026	1.02333e-145
PELI2	4.87209e-150	0.755582	0.287	0.078	1.55332e-145
KREMEN1	5.52555e-150	1.62127	0.175	0.021	1.76166e-145
CYBA	6.83977e-150	0.59699	0.9	0.571	2.18066e-145
INKA2	2.23941e-149	11.6613	0.126	0	7.13969e-145
RNF213	2.47906e-149	0.611063	0.368	0.125	7.90374e-145
YPEL5	2.5735e-149	-1.77135	0.408	0.495	8.20482e-145
RAD51B	3.0954e-149	7.60932	0.127	0	9.86874e-145
TPST1	3.45702e-149	3.07434	0.154	0.012	1.10217e-144
FOXN2	4.17956e-149	1.5443	0.177	0.022	1.33253e-144
STRADA	7.61255e-149	4.83371	0.13	0.002	2.42703e-144
ENSG00000284930	1.00589e-148	11.9734	0.125	0	3.20699e-144
HIST1H1C	1.17621e-148	-13.4428	0	0.084	3.74998e-144
GRAMD1A	1.45252e-148	1.42733	0.201	0.034	4.63091e-144
ENSG00000289872	2.13113e-148	11.9568	0.125	0	6.79447e-144
ZFC3H1	3.18924e-148	0.91275	0.229	0.048	1.01679e-143
GRB10	4.23126e-148	4.00803	0.134	0.004	1.34901e-143
GAS7	4.40211e-148	0.639908	0.261	0.064	1.40348e-143
DHRS7	4.94038e-148	0.331251	0.411	0.145	1.57509e-143
RNF130	5.33434e-148	0.501382	0.55	0.236	1.70069e-143
CDKN1B	5.72161e-148	0.591044	0.281	0.075	1.82416e-143
MICOS10	6.5691e-148	11.5696	0.125	0	2.09436e-143
REEP5	7.23346e-148	0.728997	0.256	0.062	2.30617e-143
ZMYM2	1.53767e-147	0.775394	0.265	0.067	4.9024e-143
N4BP2L2	2.06688e-147	0.551562	0.324	0.099	6.58964e-143
GALNT2	2.77848e-147	2.38591	0.147	0.009	8.85834e-143
SMIM26	2.94451e-147	11.6788	0.124	0	9.38768e-143
PPP3R1	5.82359e-147	0.643453	0.38	0.133	1.85668e-142
SNX13	6.06882e-147	1.08454	0.208	0.038	1.93486e-142
C5AR1	6.6498e-147	-1.17138	0.672	0.654	2.12009e-142
ITCH	6.89441e-147	0.487116	0.312	0.092	2.19808e-142
UBR5	7.04313e-147	0.807388	0.256	0.062	2.24549e-142
ACER3	9.76811e-147	2.36934	0.145	0.009	3.11427e-142
PFKFB3	1.04132e-146	0.560397	0.466	0.187	3.31995e-142
COX5B	1.18091e-146	0.445108	0.443	0.169	3.76498e-142
TAF10	1.21365e-146	1.0055	0.303	0.092	3.86935e-142
MCU	1.32931e-146	2.93174	0.145	0.009	4.23809e-142
ENSG00000286145	2.78942e-146	11.1394	0.123	0	8.89323e-142
DNTTIP1	7.70274e-146	1.42372	0.189	0.029	2.45579e-141
TNRC6C	1.849e-145	2.9961	0.138	0.006	5.89498e-141
HADHB	2.10321e-145	1.28469	0.179	0.024	6.70545e-141
ZNF638	2.29426e-145	1.26906	0.19	0.03	7.31454e-141
SNX27	3.11644e-145	0.960386	0.221	0.045	9.93582e-141
LILRB2	3.63968e-145	0.501237	0.306	0.09	1.1604e-140
NCKAP1L	3.86594e-145	0.689931	0.241	0.055	1.23254e-140
STRN3	4.27352e-145	2.11157	0.156	0.014	1.36248e-140
P2RX1	4.60501e-145	0.931974	0.244	0.058	1.46817e-140
SDPR	4.73622e-145	-15.1651	0	0.082	1.51e-140
PPFIA1	1.04452e-144	1.39316	0.186	0.028	3.33015e-140
TXNDC17	1.33511e-144	1.46156	0.181	0.026	4.25659e-140
MARCH6	2.48747e-144	-12.9571	0	0.082	7.93056e-140
ZEB2	2.64746e-144	0.781638	0.291	0.084	8.44063e-140
ZNF148	4.16244e-144	0.686286	0.265	0.069	1.32707e-139
ARID1B	4.86548e-144	1.54595	0.178	0.024	1.55121e-139
PGGHG	5.25387e-144	12.0673	0.122	0	1.67504e-139
KCMF1	6.00865e-144	0.669652	0.269	0.071	1.91568e-139
VOPP1	6.41709e-144	0.813621	0.224	0.047	2.0459e-139
TLR5	1.08471e-143	2.47981	0.142	0.008	3.45827e-139
RBFOX2	1.10935e-143	12.1461	0.121	0	3.53684e-139
MAML2	1.16229e-143	2.40387	0.172	0.023	3.70563e-139
PDE4B	1.17697e-143	-1.62498	0.254	0.414	3.75242e-139
NFIL3	1.59421e-143	0.411561	0.451	0.173	5.08265e-139
TNFSF13B	2.33019e-143	0.426888	0.461	0.182	7.42912e-139
ECPAS	2.34186e-143	11.3015	0.121	0	7.46632e-139
MAP3K3	2.56382e-143	0.557464	0.312	0.094	8.17397e-139
COPE	2.83412e-143	0.746466	0.263	0.068	9.03574e-139
SMIM27	3.40227e-143	11.8219	0.121	0	1.08471e-138
SYNJ1	3.74347e-143	1.03464	0.207	0.039	1.19349e-138
LDHA	4.46646e-143	0.648648	0.266	0.069	1.424e-138
STX10	6.04468e-143	1.50749	0.197	0.034	1.92717e-138
EML4	6.72956e-143	0.682889	0.283	0.079	2.14552e-138
H2AFV	6.85093e-143	-12.9769	0	0.081	2.18421e-138
CD302	1.2237e-142	0.541277	0.311	0.094	3.90141e-138
SLC66A2	2.20002e-142	11.4222	0.12	0	7.01412e-138
RALGPS2	2.89063e-142	1.26413	0.189	0.03	9.21592e-138
ATP6V1C1	7.00364e-142	1.91293	0.154	0.014	2.2329e-137
AREL1	8.11078e-142	0.976177	0.205	0.039	2.58588e-137
PSMD4	9.97118e-142	1.07896	0.214	0.043	3.17901e-137
AKAP10	1.05028e-141	1.41742	0.175	0.024	3.34851e-137
CHPT1	1.60777e-141	1.59815	0.163	0.018	5.12589e-137
TRPM6	1.69579e-141	1.85394	0.153	0.014	5.4065e-137
GNB1	2.80309e-141	0.423341	0.446	0.174	8.93682e-137
ZNF254	4.74437e-141	2.31624	0.14	0.009	1.5126e-136
KIDINS220	4.89149e-141	0.768166	0.225	0.049	1.55951e-136
RSBN1L	5.05936e-141	1.15542	0.212	0.043	1.61303e-136
TBC1D8	6.30295e-141	5.90869	0.121	0.001	2.00951e-136
LTB	7.81858e-141	0.499027	0.563	0.255	2.49272e-136
MARS1	9.15922e-141	11.4691	0.119	0	2.92014e-136
STX7	1.00164e-140	0.914211	0.211	0.042	3.19344e-136
RAB8B	1.29599e-140	0.47494	0.467	0.186	4.13189e-136
SNHG29	1.32942e-140	10.8041	0.119	0	4.23847e-136
TNPO1	1.50889e-140	1.32457	0.174	0.024	4.81064e-136
VMP1	1.55632e-140	0.563155	0.747	0.409	4.96186e-136
CDK13	1.84933e-140	1.23778	0.181	0.027	5.89604e-136
TWF2	2.693e-140	1.65199	0.178	0.026	8.58582e-136
RAD23B	3.72076e-140	0.474172	0.302	0.089	1.18625e-135
OSBPL8	3.87152e-140	0.468672	0.531	0.23	1.23432e-135
SLC51A	4.28647e-140	3.9678	0.124	0.002	1.36661e-135
CASC4	5.16519e-140	-12.9941	0	0.079	1.64676e-135
ARSG	5.40516e-140	2.27658	0.149	0.013	1.72327e-135
IFI16	5.782e-140	0.716038	0.278	0.078	1.84342e-135
MIR29B2CHG	5.897e-140	11.6494	0.118	0	1.88008e-135
SLC22A15	6.07619e-140	2.61283	0.14	0.009	1.93721e-135
LGALS3	6.80729e-140	1.84981	0.162	0.019	2.1703e-135
DGLUCY	8.55678e-140	11.9656	0.118	0	2.72807e-135
SSH1	8.81751e-140	0.799256	0.197	0.035	2.8112e-135
CTBP2	1.16539e-139	1.00684	0.211	0.043	3.71551e-135
LAPTM5	1.52374e-139	-0.788578	0.802	0.743	4.858e-135
OGDH	2.16074e-139	2.5618	0.141	0.009	6.88888e-135
SLC25A40	2.64545e-139	2.99519	0.131	0.005	8.43423e-135
IL10RB	2.96556e-139	0.572712	0.293	0.086	9.45478e-135
SLC22A4	3.72562e-139	1.39287	0.172	0.023	1.1878e-134
EXOC4	4.8873e-139	3.58329	0.128	0.004	1.55817e-134
USMG5	6.18271e-139	-12.9963	0	0.079	1.97117e-134
NSMCE2	7.84207e-139	3.50384	0.13	0.005	2.50021e-134
TMEM272	1.15708e-138	11.0213	0.117	0	3.689e-134
H2BC18	1.67819e-138	12.3432	0.117	0	5.35041e-134
PLBD1	1.73612e-138	0.629115	0.308	0.095	5.5351e-134
ABHD2	2.79769e-138	0.481633	0.496	0.206	8.91958e-134
DAZAP2	5.12916e-138	-1.34322	0.545	0.573	1.63528e-133
SAMD8	7.20108e-138	0.706675	0.243	0.06	2.29585e-133
SRA1	7.37705e-138	1.04226	0.228	0.053	2.35195e-133
TUT4	7.42173e-138	11.2673	0.117	0	2.3662e-133
FRY	7.9323e-138	0.973539	0.237	0.057	2.52898e-133
SP3	8.5623e-138	0.436316	0.305	0.092	2.72983e-133
ARPC1A	1.3064e-137	1.4999	0.159	0.018	4.16507e-133
MSL3	1.49877e-137	0.791512	0.204	0.04	4.77838e-133
BMT2	1.56022e-137	11.509	0.116	0	4.97431e-133
GLS	1.61215e-137	1.07631	0.184	0.03	5.13984e-133
SENP6	1.85513e-137	0.659045	0.257	0.067	5.91453e-133
MBD2	1.93494e-137	0.443684	0.314	0.098	6.16896e-133
KLF2-DT	2.26199e-137	11.3083	0.116	0	7.21167e-133
PSMD9	2.73641e-137	2.03936	0.143	0.011	8.72421e-133
CSF3R	2.75247e-137	-0.596185	0.918	0.897	8.77543e-133
SERPINB1	3.44511e-137	0.576608	0.604	0.3	1.09837e-132
NDUFB3	6.44723e-137	0.969275	0.202	0.039	2.05551e-132
ZNF467	7.32606e-137	0.709209	0.242	0.06	2.33569e-132
ADK	8.4487e-137	3.46139	0.131	0.006	2.69362e-132
NQO2	9.17208e-137	0.662141	0.23	0.053	2.92424e-132
STX12	1.2612e-136	1.06397	0.195	0.036	4.02095e-132
ZER1	1.31492e-136	2.09379	0.151	0.015	4.19224e-132
PSMA6	1.82434e-136	1.52757	0.164	0.021	5.81636e-132
PTK2B	2.75531e-136	0.368635	0.32	0.101	8.78449e-132
TRIM22	2.8832e-136	1.58456	0.203	0.042	9.19222e-132
TANC2	2.965e-136	2.25755	0.143	0.011	9.45302e-132
GTF2I	3.93892e-136	-3.69382	0.061	0.194	1.25581e-131
ENSG00000258035	6.38401e-136	11.8378	0.115	0	2.03535e-131
ATOSA	6.38401e-136	11.2813	0.115	0	2.03535e-131
SMARCA2	6.56185e-136	1.0142	0.194	0.035	2.09205e-131
ZHX2	7.19526e-136	2.7777	0.135	0.008	2.29399e-131
RCOR1	7.19971e-136	0.678714	0.262	0.071	2.29541e-131
ENSG00000225889	9.2501e-136	11.9335	0.115	0	2.94912e-131
PLEK	1.12306e-135	-1.14037	0.735	0.691	3.58054e-131
CA4	1.22309e-135	0.814916	0.252	0.066	3.89944e-131
NBEAL2	1.30491e-135	0.887029	0.282	0.084	4.16031e-131
ATP8B4	3.71557e-135	3.48227	0.124	0.004	1.1846e-130
SLTM	7.70125e-135	0.909905	0.211	0.045	2.45531e-130
ABHD3	9.12949e-135	1.39797	0.186	0.032	2.91066e-130
CSNK1G1	1.04233e-134	2.121	0.141	0.011	3.32314e-130
TIMP2	1.26843e-134	0.417657	0.423	0.162	4.04402e-130
CYFIP2	2.05393e-134	0.710766	0.211	0.044	6.54833e-130
ENSG00000227598	2.59717e-134	11.3898	0.114	0	8.2803e-130
LILRA6	3.55543e-134	1.45785	0.166	0.022	1.13354e-129
ENSG00000287263	3.76101e-134	11.4386	0.114	0	1.19908e-129
PHLPP1	5.77678e-134	3.50077	0.126	0.005	1.84175e-129
CREB1	7.94364e-134	0.904674	0.228	0.054	2.53259e-129
ZXDC	8.93195e-134	1.75307	0.153	0.017	2.84768e-129
KAT6A	1.02767e-133	0.514979	0.404	0.155	3.27643e-129
LAMTOR5	1.29882e-133	0.401053	0.295	0.089	4.1409e-129
DEF6	1.62629e-133	0.970615	0.187	0.033	5.18493e-129
NARF	1.84117e-133	0.50987	0.308	0.098	5.87002e-129
FMNL1-DT	2.39303e-133	11.6079	0.113	0	7.62945e-129
SEPTIN9	2.39303e-133	11.2265	0.113	0	7.62945e-129
GPBP1L1	2.64959e-133	0.883059	0.198	0.039	8.44743e-129
ME2	4.63634e-133	1.32118	0.17	0.025	1.47816e-128
FBXL17	5.38622e-133	3.7098	0.122	0.004	1.71723e-128
VPS54	6.07907e-133	3.55517	0.122	0.004	1.93813e-128
GNG2	6.83583e-133	0.5487	0.387	0.145	2.1794e-128
KIAA0040	8.44461e-133	1.14406	0.214	0.048	2.69231e-128
RPL26	9.07206e-133	0.749539	0.256	0.07	2.89235e-128
SNX10	1.48747e-132	0.3474	0.523	0.224	4.74235e-128
PPIF	6.23495e-132	-2.80257	0.064	0.199	1.98783e-127
TRPC4AP	1.14859e-131	1.11457	0.188	0.034	3.66194e-127
PPIB	1.45575e-131	1.46849	0.183	0.033	4.64121e-127
FAM13B	1.46822e-131	0.901684	0.22	0.051	4.68099e-127
LNPK	2.01907e-131	11.0197	0.111	0	6.43719e-127
PRMT2	2.06131e-131	1.00227	0.189	0.035	6.57185e-127
FAM45A	2.10866e-131	-12.9653	0	0.075	6.72282e-127
KDM1B	2.51642e-131	0.9101	0.198	0.039	8.02284e-127
NPEPPS	2.5491e-131	0.539384	0.286	0.086	8.12704e-127
ANKRD12	3.75749e-131	0.361159	0.418	0.162	1.19796e-126
PITPNC1	3.93862e-131	2.68661	0.137	0.011	1.25571e-126
PFKFB4	4.53334e-131	1.47149	0.159	0.021	1.44532e-126
SARNP	4.57456e-131	2.96819	0.127	0.006	1.45846e-126
TRAK1	8.22349e-131	2.06563	0.14	0.012	2.62181e-126
ST3GAL2	1.05994e-130	1.09232	0.193	0.038	3.3793e-126
PPP4R1	1.13664e-130	0.474654	0.293	0.09	3.62384e-126
ITSN2	1.24295e-130	0.407826	0.323	0.106	3.96278e-126
ATP6V0E1	1.35287e-130	0.349675	0.463	0.188	4.31323e-126
ENSG00000290057	1.84888e-130	11.8062	0.111	0	5.89461e-126
TMEM65	3.63804e-130	1.31433	0.17	0.026	1.15988e-125
TLR1	4.49852e-130	0.412137	0.307	0.098	1.43422e-125
B4GALT5	4.57001e-130	0.607052	0.275	0.081	1.45701e-125
PRDM5	6.22137e-130	2.3367	0.133	0.009	1.9835e-125
ENSG00000284882	8.08324e-130	11.2864	0.11	0	2.5771e-125
POLD4	1.0908e-129	3.17626	0.126	0.006	3.47768e-125
LINC00152	1.30011e-129	-12.9243	0	0.074	4.14501e-125
VPS37B	2.58783e-129	0.609275	0.252	0.069	8.25053e-125
QPCT	3.31842e-129	0.407096	0.324	0.109	1.05798e-124
ENSG00000289576	3.53072e-129	11.7806	0.11	0	1.12567e-124
PSME3IP1	3.53072e-129	11.2166	0.11	0	1.12567e-124
WAS	4.61658e-129	0.47678	0.463	0.194	1.47186e-124
TBCA	5.45616e-129	1.11019	0.169	0.026	1.73953e-124
HSPA1A	7.13964e-129	0.305628	0.326	0.109	2.27626e-124
PPP1R21	7.41658e-129	2.524	0.13	0.008	2.36455e-124
CAPZA1	1.10434e-128	0.359567	0.493	0.208	3.52085e-124
ORM1	1.16182e-128	2.4033	0.134	0.01	3.7041e-124
IMPA2	1.71787e-128	0.719517	0.26	0.075	5.47692e-124
H2BC21	2.22666e-128	11.6669	0.109	0	7.09904e-124
MTMR1	2.95495e-128	1.51395	0.137	0.011	9.42096e-124
ITFG1	4.7484e-128	2.90946	0.131	0.009	1.51389e-123
S1PR4	4.98568e-128	0.630093	0.25	0.068	1.58953e-123
ENSG00000274213	6.71786e-128	12.1718	0.109	0	2.14179e-123
ARID4B	6.92713e-128	0.424666	0.536	0.239	2.20851e-123
IFITM2	7.49562e-128	0.479353	0.992	0.962	2.38975e-123
DRAM1	8.96117e-128	2.24085	0.135	0.011	2.857e-123
SH3GLB1	9.38365e-128	0.395025	0.472	0.198	2.9917e-123
LYPLA1	1.51387e-127	0.827434	0.21	0.047	4.82651e-123
MARK2	1.6362e-127	1.00929	0.207	0.046	5.21653e-123
CDK19	1.74226e-127	0.900797	0.249	0.07	5.55469e-123
LINC00963	2.92631e-127	11.4065	0.108	0	9.32966e-123
VAMP2	2.98484e-127	-1.88604	0.261	0.392	9.51628e-123
SETD2	5.02019e-127	0.561255	0.272	0.081	1.60054e-122
UBASH3B	5.15169e-127	1.66798	0.15	0.018	1.64246e-122
RHBDF2	5.37488e-127	1.55729	0.161	0.023	1.71362e-122
CDADC1	5.68926e-127	0.873556	0.197	0.041	1.81385e-122
NDEL1	8.97497e-127	0.514462	0.291	0.091	2.8614e-122
CNTNAP3	9.17466e-127	1.84894	0.163	0.025	2.92507e-122
XRCC4	1.38914e-126	2.64217	0.128	0.008	4.42885e-122
ENSG00000287216	1.83918e-126	11.6079	0.107	0	5.86369e-122
USP4	2.22404e-126	0.491905	0.274	0.082	7.09067e-122
ARAP2	2.42868e-126	1.9181	0.139	0.013	7.74311e-122
HP	2.62234e-126	3.9523	0.113	0.002	8.36054e-122
MAILR	2.6559e-126	12.5128	0.107	0	8.46755e-122
UBR5-DT	2.6559e-126	11.545	0.107	0	8.46755e-122
GALNT7	3.6777e-126	2.41084	0.133	0.011	1.17252e-121
DIAPH2	4.18802e-126	4.10307	0.115	0.003	1.33522e-121
RELCH	5.53747e-126	11.0697	0.107	0	1.76546e-121
PCBP1	5.58555e-126	-1.51785	0.465	0.515	1.78078e-121
ZEB1	6.26425e-126	0.956644	0.196	0.041	1.99717e-121
TBL1XR1	6.28232e-126	0.543049	0.249	0.069	2.00293e-121
EEF1G	8.23367e-126	7.1944	0.107	0	2.62506e-121
KLF7	8.59904e-126	0.356878	0.265	0.076	2.74154e-121
CMIP	9.90701e-126	0.339172	0.362	0.132	3.15855e-121
AC074117.10	1.11462e-125	-12.7898	0	0.071	3.55365e-121
DAPK2	1.25576e-125	0.95681	0.192	0.039	4.00362e-121
TNFAIP6	1.67752e-125	0.97798	0.265	0.081	5.34827e-121
INPP5A	1.75716e-125	1.46527	0.162	0.025	5.60218e-121
NIPBL	1.86141e-125	0.336173	0.359	0.13	5.93455e-121
HERC1	2.34254e-125	0.910869	0.197	0.042	7.46847e-121
PHC3	2.49989e-125	1.40415	0.154	0.02	7.97016e-121
TNRC18	2.89033e-125	0.858464	0.206	0.047	9.21494e-121
KCNQ1	3.34004e-125	1.3847	0.15	0.018	1.06487e-120
CACNA1E	3.50972e-125	3.84408	0.112	0.002	1.11897e-120
CHMP3	4.23116e-125	0.457999	0.28	0.086	1.34898e-120
CLEC4D	5.6142e-125	0.896853	0.171	0.029	1.78992e-120
PRKCZ	7.03161e-125	1.73686	0.147	0.017	2.24182e-120
ATP6V1D	7.57623e-125	1.60358	0.151	0.019	2.41545e-120
LPCAT2	1.24636e-124	0.40551	0.328	0.113	3.97366e-120
PLEKHM2	1.59175e-124	1.64684	0.154	0.021	5.07481e-120
HERC3	1.66944e-124	0.942881	0.185	0.036	5.32251e-120
EPS15L1	1.96162e-124	0.873742	0.218	0.054	6.25403e-120
BID	1.98966e-124	0.430424	0.428	0.175	6.34343e-120
NFKB1	2.6478e-124	0.530357	0.234	0.061	8.44173e-120
AKAP13	3.67502e-124	0.351603	0.369	0.138	1.17167e-119
PMAIP1	4.78899e-124	-3.2448	0.029	0.138	1.52683e-119
SCFD1	5.43585e-124	1.31072	0.153	0.02	1.73306e-119
ZNRF2	5.79743e-124	2.33067	0.134	0.012	1.84834e-119
RASGRP2	5.82834e-124	0.528627	0.253	0.072	1.85819e-119
SEC24B	6.53016e-124	0.968941	0.179	0.033	2.08195e-119
SRI	7.31164e-124	1.84676	0.14	0.014	2.3311e-119
PTP4A2	7.37956e-124	-2.03514	0.325	0.425	2.35275e-119
ATP2B4	7.62676e-124	1.17744	0.169	0.028	2.43156e-119
CAMK2G	7.68069e-124	1.0561	0.179	0.033	2.44876e-119
DYM	2.84843e-123	2.13527	0.131	0.011	9.08138e-119
C1RL	3.47041e-123	0.830031	0.187	0.038	1.10644e-118
LMNB1	3.48086e-123	0.605743	0.247	0.069	1.10977e-118
KIAA0226L	3.5206e-123	-12.8033	0	0.07	1.12244e-118
CTSD	3.6096e-123	0.413903	0.331	0.117	1.15081e-118
BCL2A1	5.71142e-123	-0.883043	0.791	0.724	1.82092e-118
TMEM260	7.22544e-123	2.00767	0.126	0.009	2.30361e-118
SEPTIN6	8.48941e-123	11.1506	0.104	0	2.70659e-118
CRK	1.04248e-122	0.552543	0.27	0.082	3.32362e-118
SIRPA	1.05744e-122	0.404667	0.323	0.112	3.37133e-118
E2F3	1.13426e-122	0.599525	0.238	0.065	3.61625e-118
KLC1	1.4209e-122	1.17826	0.161	0.025	4.5301e-118
TSTD1	1.67615e-122	1.19535	0.19	0.04	5.34391e-118
RAB33B-AS1	1.7656e-122	11.3266	0.104	0	5.62908e-118
CCND3	2.44275e-122	0.455306	0.306	0.103	7.78799e-118
TLR2	3.45376e-122	0.409049	0.496	0.219	1.10113e-117
CEP85L	4.96646e-122	1.96305	0.133	0.012	1.58341e-117
AMN1	6.38882e-122	3.29235	0.116	0.005	2.03688e-117
TRIP12	7.07487e-122	0.368507	0.274	0.084	2.25561e-117
WHSC1L1	9.41247e-122	-12.7914	0	0.069	3.00088e-117
NUTM2B-AS1	1.19677e-121	1.0943	0.17	0.03	3.81555e-117
IKZF1	1.22061e-121	0.710834	0.236	0.064	3.89156e-117
CDC73	2.14381e-121	0.806424	0.188	0.039	6.83488e-117
AKIRIN2	2.53484e-121	0.438238	0.281	0.089	8.08158e-117
ABHD5	2.67912e-121	0.43124	0.275	0.086	8.54158e-117
ERO1A	3.06774e-121	0.930365	0.171	0.03	9.78056e-117
RNF13	4.38892e-121	0.34318	0.425	0.173	1.39927e-116
MVP	7.03325e-121	0.674915	0.23	0.061	2.24234e-116
USP9X	1.06719e-120	0.34559	0.312	0.106	3.40243e-116
SLC26A8	1.36065e-120	3.43772	0.113	0.004	4.33802e-116
KLHL24	1.62833e-120	0.663051	0.209	0.05	5.19146e-116
APAF1	1.97101e-120	0.949319	0.19	0.04	6.28396e-116
HIVEP2	1.99828e-120	1.52847	0.147	0.019	6.37093e-116
R3HCC1L	2.44581e-120	1.62996	0.139	0.016	7.79775e-116
RERE	2.50581e-120	0.81654	0.22	0.057	7.98901e-116
PAK2	2.82231e-120	0.320069	0.556	0.254	8.9981e-116
AP2B1	3.11734e-120	1.70268	0.142	0.017	9.93869e-116
MAN1A1	3.80676e-120	0.907374	0.201	0.047	1.21367e-115
SEMA4A	4.78381e-120	0.466751	0.205	0.047	1.52518e-115
NCOA6	4.87133e-120	1.49915	0.143	0.018	1.55308e-115
FAM49A	5.70616e-120	-12.8114	0	0.068	1.81924e-115
RAB18	6.81542e-120	0.334135	0.274	0.084	2.17289e-115
TRPM2	6.89762e-120	3.96348	0.106	0.001	2.1991e-115
RASGRP4	7.01694e-120	0.65366	0.239	0.067	2.23714e-115
TLR4	9.47211e-120	0.405285	0.322	0.114	3.0199e-115
UBAC2	9.95093e-120	1.58928	0.151	0.021	3.17256e-115
PRELID1	1.05757e-119	0.492113	0.405	0.166	3.37174e-115
IP6K1	1.1654e-119	0.485807	0.254	0.074	3.71552e-115
RETREG2	1.27233e-119	11.2339	0.102	0	4.05644e-115
ATP13A3	1.67404e-119	0.783818	0.183	0.037	5.33717e-115
DIAPH1	1.83433e-119	0.424779	0.284	0.092	5.84821e-115
ST20	2.40309e-119	0.716923	0.23	0.063	7.66153e-115
RNF38	2.40614e-119	0.5515	0.236	0.065	7.67126e-115
CTSC	3.09968e-119	0.38655	0.23	0.061	9.88239e-115
NPL	4.38878e-119	0.388967	0.261	0.078	1.39923e-114
STX5	6.05581e-119	1.34644	0.147	0.02	1.93071e-114
SLC9A1	6.22484e-119	1.94857	0.137	0.015	1.9846e-114
BPTF	6.91488e-119	0.595421	0.225	0.059	2.2046e-114
ANKRD11	7.79086e-119	0.285558	0.331	0.118	2.48388e-114
HIF1A-AS3	7.88853e-119	10.8607	0.101	0	2.51502e-114
WDR26	8.53204e-119	0.322832	0.464	0.197	2.72018e-114
MARCHF2	1.13606e-118	10.8479	0.101	0	3.62199e-114
PLB1	1.21309e-118	2.072	0.128	0.011	3.86759e-114
IMPDH1	1.99296e-118	0.887904	0.222	0.059	6.35397e-114
PLAA	2.13619e-118	1.05886	0.152	0.022	6.81061e-114
NFAM1	3.07631e-118	0.637689	0.22	0.057	9.8079e-114
CUL3	3.10439e-118	0.342115	0.333	0.119	9.89743e-114
RPS4X	3.10539e-118	1.02358	0.19	0.042	9.90062e-114
R3HDM2	3.55306e-118	0.996423	0.195	0.045	1.13279e-113
RSBN1	3.64273e-118	0.472085	0.214	0.054	1.16138e-113
ENSG00000291015	4.88406e-118	11.0147	0.101	0	1.55714e-113
SEPHS2	5.00809e-118	5.02843	0.104	0.001	1.59668e-113
CTNNB1	5.65306e-118	0.653054	0.19	0.041	1.80231e-113
ARGLU1	5.775e-118	0.478653	0.237	0.066	1.84118e-113
BEST1	6.86928e-118	1.10354	0.243	0.073	2.19006e-113
LST1	7.40617e-118	-0.678926	0.849	0.785	2.36124e-113
IQGAP2	7.75338e-118	0.454669	0.306	0.106	2.47193e-113
ZDHHC3	1.06819e-117	0.754905	0.174	0.033	3.40561e-113
TLK1	1.14762e-117	0.512583	0.198	0.045	3.65883e-113
TPK1	1.18826e-117	3.26202	0.115	0.006	3.7884e-113
USP47	1.23001e-117	1.11664	0.156	0.024	3.92151e-113
RGS14	1.56366e-117	1.915	0.138	0.016	4.98525e-113
FOLR3	1.6682e-117	3.34712	0.115	0.006	5.31857e-113
VPS9D1	1.77739e-117	1.18462	0.184	0.039	5.66669e-113
GATAD2A	2.01189e-117	0.360157	0.286	0.093	6.4143e-113
SHOC1	2.09782e-117	10.9013	0.1	0	6.68826e-113
ELOVL5	2.45744e-117	0.326662	0.401	0.16	7.83481e-113
SETD5	3.89611e-117	1.13824	0.159	0.026	1.24216e-112
RO60	4.34625e-117	11.08	0.1	0	1.38567e-112
RNF144B	5.12074e-117	0.516762	0.289	0.097	1.63259e-112
CLTC	8.02414e-117	0.274407	0.278	0.088	2.55826e-112
WNK1	8.81547e-117	0.265413	0.314	0.109	2.81055e-112
RPL28	9.90908e-117	0.460299	0.768	0.418	3.15921e-112
USP15	1.42614e-116	0.454936	0.646	0.337	4.54681e-112
GSTK1	1.57717e-116	0.868624	0.194	0.044	5.02834e-112
CAMKK2	1.84585e-116	0.744389	0.183	0.039	5.88494e-112
RPS2	1.98945e-116	0.386856	0.365	0.14	6.34276e-112
CPEB3	2.30585e-116	2.49927	0.117	0.007	7.35151e-112
BIN2	7.80216e-116	0.280464	0.415	0.17	2.48748e-111
LSM14A	8.21919e-116	0.614025	0.245	0.072	2.62044e-111
ENO1	2.19818e-115	0.328727	0.234	0.065	7.00822e-111
RC3H1	2.60553e-115	0.262543	0.33	0.12	8.30695e-111
IGSF6	9.1558e-115	0.333826	0.455	0.197	2.91905e-110
PPP4R2	9.49838e-115	0.316015	0.348	0.131	3.02827e-110
OSBPL1A	9.64477e-115	2.47781	0.117	0.008	3.07494e-110
ATP5F1B	1.01766e-114	11.1176	0.098	0	3.24451e-110
PIP4K2A	1.12736e-114	0.53135	0.232	0.066	3.59426e-110
RAB11FIP1	1.38703e-114	0.333806	0.501	0.225	4.42213e-110
DPY19L3	1.51472e-114	1.00973	0.157	0.026	4.82924e-110
COQ7	1.5369e-114	0.495666	0.213	0.055	4.89996e-110
WDTC1	1.94555e-114	1.34406	0.151	0.023	6.2028e-110
PPP1R10	2.05067e-114	0.52618	0.268	0.086	6.53795e-110
MSH3	3.10096e-114	2.42203	0.114	0.006	9.88647e-110
NFYC	4.11198e-114	1.10342	0.165	0.03	1.31098e-109
CYTH1	5.84844e-114	0.364084	0.29	0.098	1.8646e-109
FRYL	5.94082e-114	0.785352	0.187	0.042	1.89405e-109
TCEB1	6.41553e-114	-12.6227	0	0.065	2.0454e-109
TMEM140	7.23669e-114	1.04222	0.163	0.03	2.3072e-109
EGLN1	7.96598e-114	0.459006	0.272	0.088	2.53971e-109
ACSL4	8.89745e-114	0.425389	0.313	0.113	2.83669e-109
ENSG00000287124	8.99213e-114	10.9106	0.097	0	2.86687e-109
NOTCH2NLC	1.29267e-113	10.8039	0.097	0	4.12128e-109
FAM193A	1.31691e-113	1.65774	0.134	0.016	4.19858e-109
SULT1A1	1.32117e-113	0.617903	0.196	0.047	4.21215e-109
UFD1L	1.4544e-113	-12.6248	0	0.065	4.63691e-109
MYH9	1.70904e-113	0.333222	0.576	0.273	5.44876e-109
AMPD3	1.92142e-113	1.78741	0.127	0.013	6.12586e-109
CREBBP	2.53593e-113	0.275643	0.359	0.137	8.08506e-109
GBE1	2.71589e-113	2.58514	0.117	0.008	8.6588e-109
SLC40A1	3.15305e-113	0.470531	0.206	0.052	1.00526e-108
SMPDL3B	3.6122e-113	5.08519	0.1	0.001	1.15164e-108
NEK6	3.99559e-113	2.68365	0.11	0.005	1.27387e-108
TSG101	4.13767e-113	0.559436	0.225	0.063	1.31917e-108
MAST3	5.703e-113	0.521507	0.276	0.092	1.81823e-108
CDK5RAP2	6.73721e-113	1.43045	0.134	0.016	2.14796e-108
KANSL1	6.85669e-113	0.646795	0.213	0.056	2.18605e-108
FAM157C	7.59432e-113	2.0096	0.139	0.019	2.42122e-108
CLEC2B	8.25024e-113	0.338639	0.448	0.196	2.63034e-108
SIRPD	1.12449e-112	4.80574	0.1	0.001	3.58509e-108
ENSG00000225313	1.63749e-112	10.9084	0.096	0	5.22065e-108
MICU2	3.60161e-112	1.35634	0.149	0.023	1.14827e-107
ENSG00000289888	4.85731e-112	12.0623	0.096	0	1.54861e-107
SDHAF3	6.22207e-112	2.76927	0.108	0.005	1.98372e-107
IRAG1	6.97836e-112	11.1307	0.096	0	2.22484e-107
MTDH	7.12788e-112	0.905276	0.165	0.032	2.27251e-107
SAP130	7.29734e-112	1.14288	0.151	0.025	2.32654e-107
LILRA2	7.65277e-112	0.864419	0.241	0.074	2.43986e-107
COX6B1	1.03218e-111	0.260645	0.462	0.201	3.29078e-107
FCN1	1.37607e-111	0.404872	0.245	0.074	4.38719e-107
MED13	1.52394e-111	0.354334	0.243	0.073	4.85861e-107
SMG7	1.65311e-111	1.05139	0.163	0.031	5.27045e-107
SSFA2	1.96907e-111	-12.5432	0	0.063	6.27779e-107
RANBP9	2.14033e-111	1.29337	0.14	0.019	6.82381e-107
ZNF652	2.39381e-111	0.6912	0.214	0.058	7.63193e-107
ACAA1	2.99644e-111	1.2509	0.149	0.024	9.55327e-107
STXBP3	3.38229e-111	0.37498	0.238	0.07	1.07834e-106
NLK	3.41537e-111	2.90397	0.11	0.006	1.08889e-106
ENSG00000291136	4.26753e-111	10.991	0.095	0	1.36057e-106
PSMB8	6.6156e-111	0.80202	0.248	0.079	2.10918e-106
ARPC3	8.12936e-111	0.481885	0.787	0.474	2.5918e-106
IFNAR1	9.0357e-111	0.261854	0.356	0.137	2.88076e-106
TANK	9.50885e-111	0.293632	0.411	0.171	3.03161e-106
SEC14L1	1.02958e-110	-1.29129	0.508	0.541	3.28251e-106
UBR3	1.16105e-110	1.83712	0.123	0.012	3.70165e-106
ZMYM5	1.1649e-110	1.477	0.129	0.015	3.71395e-106
ENSG00000241860	1.26398e-110	10.388	0.095	0	4.02981e-106
ARID3A	1.28189e-110	0.594427	0.193	0.046	4.08691e-106
MXD3	1.35077e-110	1.90539	0.126	0.013	4.30652e-106
P4HA2	1.80095e-110	4.80652	0.098	0.001	5.7418e-106
GNAQ	1.87754e-110	0.573691	0.484	0.239	5.98596e-106
LMAN2	2.30959e-110	1.05754	0.165	0.032	7.36343e-106
ENSG00000289340	2.60611e-110	11.0837	0.094	0	8.30879e-106
PI4KA	2.75125e-110	1.99964	0.124	0.013	8.77152e-106
SLCO4C1	2.8708e-110	2.06593	0.118	0.01	9.15269e-106
ENSG00000249456	3.74182e-110	10.9195	0.094	0	1.19297e-105
BMX	4.33795e-110	3.33489	0.102	0.003	1.38302e-105
MARCH2	5.17895e-110	-13.2131	0	0.063	1.65115e-105
MINDY2	5.37216e-110	10.7179	0.094	0	1.71275e-105
PET100	5.39186e-110	0.198944	0.309	0.111	1.71903e-105
KDM5B	6.08712e-110	0.613718	0.196	0.048	1.9407e-105
STAU2	6.40633e-110	1.42213	0.135	0.018	2.04247e-105
CDK17	6.71412e-110	1.38116	0.143	0.022	2.1406e-105
ARID3B	9.52153e-110	0.832467	0.164	0.032	3.03565e-105
UBE2G1	1.1031e-109	0.520365	0.222	0.062	3.5169e-105
MIER1	1.81464e-109	0.141787	0.358	0.138	5.78542e-105
KIAA0430	2.65406e-109	-12.5872	0	0.062	8.46169e-105
LINC00862	3.09076e-109	4.95543	0.096	0.001	9.85396e-105
GARS1-DT	3.27429e-109	10.7772	0.093	0	1.04391e-104
DICER1	3.45016e-109	0.278272	0.257	0.082	1.09998e-104
CDS2	3.52639e-109	0.877881	0.189	0.046	1.12428e-104
UTS2	4.69936e-109	10.7114	0.093	0	1.49825e-104
ENSG00000289901	6.74427e-109	10.7944	0.093	0	2.15021e-104
REPS2	7.47859e-109	0.747489	0.199	0.051	2.38433e-104
RPS8	9.18026e-109	0.626499	0.25	0.079	2.92685e-104
ENSG00000289331	9.6785e-109	11.2106	0.093	0	3.0857e-104
DOP1B	1.38885e-108	10.9095	0.093	0	4.42794e-104
IRF9	1.46293e-108	1.23018	0.178	0.041	4.66411e-104
NGLY1	1.69872e-108	0.787392	0.163	0.032	5.41584e-104
KDM4C	1.72326e-108	3.92065	0.098	0.002	5.4941e-104
ADGRE2	1.92254e-108	0.332237	0.361	0.145	6.12943e-104
UBR4	3.44956e-108	0.701543	0.205	0.054	1.09979e-103
PIP5K1A	3.77919e-108	1.93009	0.122	0.012	1.20488e-103
EHMT1	4.33975e-108	1.53076	0.125	0.014	1.3836e-103
SNX6	4.69003e-108	0.315314	0.269	0.089	1.49527e-103
PPM1M	7.18421e-108	1.24873	0.132	0.017	2.29047e-103
OSBPL11	1.01059e-107	0.64022	0.189	0.046	3.22198e-103
HS2ST1	1.16963e-107	2.99518	0.106	0.006	3.72902e-103
RAB3GAP1	1.30274e-107	1.68997	0.125	0.014	4.1534e-103
TAB2	1.58225e-107	0.347228	0.265	0.087	5.04451e-103
KRAS	1.8015e-107	0.427648	0.245	0.077	5.74355e-103
OS9	1.87558e-107	0.479779	0.23	0.068	5.97974e-103
AP3S2	2.86253e-107	1.03719	0.146	0.024	9.12633e-103
AC090498.1	3.56156e-107	-12.5316	0	0.061	1.1355e-102
ENSG00000255328	5.1264e-107	11.3845	0.092	0	1.6344e-102
ENSG00000287771	5.1264e-107	11.0384	0.092	0	1.6344e-102
ACBD6	6.67594e-107	3.27383	0.103	0.005	2.12842e-102
PRDX5	7.29551e-107	0.339337	0.361	0.145	2.32596e-102
ENSG00000289525	1.05428e-106	11.3169	0.091	0	3.36124e-102
FBXO38	1.13283e-106	1.08518	0.143	0.023	3.61169e-102
PDCD6	1.58454e-106	1.15168	0.161	0.032	5.05182e-102
SPOPL	1.5886e-106	0.337684	0.286	0.1	5.06477e-102
RFWD2	1.82162e-106	-12.535	0	0.061	5.80768e-102
CTD-3252C9.4	1.82162e-106	-12.5754	0	0.061	5.80768e-102
ATPIF1	1.82162e-106	-12.5732	0	0.061	5.80768e-102
IER5	1.85784e-106	-3.06364	0.04	0.145	5.92317e-102
APPL2	2.81152e-106	1.17424	0.135	0.019	8.96368e-102
CASP1	3.03693e-106	0.729059	0.217	0.062	9.68235e-102
ENSG00000287195	3.10804e-106	10.3782	0.091	0	9.90904e-102
QKI	3.91829e-106	0.308511	0.442	0.195	1.24923e-101
ZZEF1	4.0481e-106	0.545599	0.187	0.045	1.29062e-101
CLASRP	4.56284e-106	1.42456	0.133	0.018	1.45472e-101
RAB7A	4.78958e-106	0.251612	0.489	0.22	1.52701e-101
SFXN5	5.3061e-106	2.35531	0.107	0.006	1.69169e-101
USP3-AS1	6.84353e-106	4.77025	0.093	0.001	2.18185e-101
RBMS1	7.72379e-106	0.177716	0.342	0.132	2.4625e-101
ATP5PO	9.158e-106	11.0088	0.091	0	2.91975e-101
RETN	9.42293e-106	6.4966	0.092	0	3.00422e-101
ARL6IP1	1.04918e-105	0.856194	0.167	0.035	3.345e-101
HEATR5A	1.14379e-105	3.06046	0.104	0.005	3.64664e-101
FUT7	1.2429e-105	1.53726	0.128	0.016	3.96262e-101
RPS14	1.2961e-105	0.347453	0.447	0.197	4.13222e-101
UBN1	1.33786e-105	0.27852	0.367	0.149	4.26535e-101
PSAP	1.38444e-105	0.281301	0.565	0.273	4.41387e-101
IGF2R	1.47431e-105	0.30519	0.526	0.247	4.7004e-101
MTF1	2.623e-105	0.345165	0.207	0.056	8.36264e-101
PDS5B	3.3653e-105	0.556354	0.187	0.046	1.07292e-100
MARCHF8	3.8656e-105	11.1185	0.09	0	1.23243e-100
ENSG00000290032	3.8656e-105	10.426	0.09	0	1.23243e-100
NME8	3.99059e-105	1.82718	0.115	0.01	1.27228e-100
MSRB2	4.77376e-105	1.82405	0.139	0.022	1.52197e-100
PARP9	5.79648e-105	0.690676	0.216	0.062	1.84803e-100
SRSF4	6.1639e-105	0.410177	0.238	0.074	1.96518e-100
RPS23	8.76352e-105	0.621711	0.236	0.074	2.79399e-100
COX6A1	9.2912e-105	0.49889	0.313	0.12	2.96222e-100
PILRA	9.35739e-105	0.618211	0.401	0.181	2.98332e-100
IRAK4	1.38426e-104	0.904475	0.158	0.031	4.41331e-100
ATG3	2.08719e-104	0.455983	0.273	0.095	6.65439e-100
COX4I1	2.3778e-104	0.359223	0.358	0.146	7.58089e-100
PPP3CB	3.24732e-104	1.92775	0.111	0.009	1.03531e-99
ROCK1	5.04396e-104	0.254988	0.442	0.194	1.60811e-99
GLCCI1	9.80653e-104	1.9895	0.113	0.01	3.12652e-99
PTBP2	1.47616e-103	2.1441	0.11	0.009	4.70628e-99
RPS3	1.55613e-103	0.391554	0.328	0.128	4.96125e-99
TRAPPC1	2.21278e-103	0.448304	0.253	0.085	7.0548e-99
MON2	2.27436e-103	1.31611	0.135	0.02	7.2511e-99
ZFR	2.48745e-103	1.18456	0.127	0.017	7.93049e-99
WDR20	2.64165e-103	1.36124	0.134	0.02	8.42209e-99
TOP1	2.74889e-103	0.184428	0.385	0.158	8.76403e-99
PIK3AP1	2.7768e-103	0.266596	0.256	0.084	8.853e-99
EPSTI1	2.78533e-103	3.93856	0.1	0.005	8.88018e-99
ATRX	4.90225e-103	0.287935	0.237	0.074	1.56293e-98
SNX14	5.39602e-103	1.52837	0.123	0.015	1.72036e-98
HIST1H2BC	6.32925e-103	-12.5093	0	0.059	2.01789e-98
SCAF8	7.38813e-103	1.16216	0.141	0.023	2.35548e-98
FGF13	7.84294e-103	6.64026	0.09	0.001	2.50048e-98
ENSG00000289948	8.49376e-103	11.6634	0.088	0	2.70798e-98
HSBP1	9.06469e-103	0.500893	0.23	0.071	2.89e-98
TMEM41B	1.00039e-102	0.982731	0.145	0.025	3.18944e-98
TRAPPC10	1.13638e-102	0.639158	0.179	0.043	3.62299e-98
VPS13D	1.20028e-102	1.40471	0.128	0.017	3.82673e-98
PKN2	1.27625e-102	0.263795	0.375	0.155	4.06894e-98
CNOT4	1.29657e-102	1.87729	0.116	0.012	4.13371e-98
ENSG00000273272	2.49361e-102	11.7766	0.088	0	7.95012e-98
MAP3K20	2.49361e-102	10.7252	0.088	0	7.95013e-98
TET2	2.57436e-102	0.358547	0.449	0.203	8.20758e-98
GRN	2.98416e-102	0.255262	0.255	0.085	9.5141e-98
VPS53	4.85922e-102	1.45806	0.123	0.015	1.54922e-97
ENSG00000291067	5.11126e-102	10.6338	0.087	0	1.62957e-97
ADAR	7.00101e-102	0.274196	0.383	0.161	2.23206e-97
MIR142HG	7.31714e-102	11.1992	0.087	0	2.33285e-97
ENSG00000286533	7.31714e-102	11.3394	0.087	0	2.33285e-97
UMAD1	7.54458e-102	1.90702	0.115	0.012	2.40536e-97
DHRS12	9.56946e-102	1.87204	0.111	0.01	3.05094e-97
CDHR2	1.04744e-101	10.3963	0.087	0	3.33946e-97
ESYT2	1.09997e-101	2.09955	0.11	0.01	3.50693e-97
STX11	1.3528e-101	0.205089	0.406	0.174	4.313e-97
GALNT3	1.4408e-101	1.83724	0.108	0.008	4.59354e-97
H1-4	1.49933e-101	11.2115	0.087	0	4.78016e-97
TBC1D23	1.84028e-101	1.19299	0.137	0.022	5.86717e-97
PRKCH	1.911e-101	2.67519	0.104	0.007	6.09266e-97
AAK1	2.08075e-101	0.575061	0.192	0.051	6.63384e-97
LINC02422	2.14604e-101	11.6677	0.087	0	6.84201e-97
IGHA1	2.9703e-101	2.31298	0.097	0.004	9.46992e-97
KIAA1033	3.71375e-101	-12.4586	0	0.058	1.18402e-96
ATP5F1C	4.39592e-101	10.6895	0.087	0	1.40151e-96
SPATA13	4.58163e-101	0.21806	0.229	0.07	1.46072e-96
CCNH	4.64055e-101	0.901947	0.159	0.033	1.4795e-96
CD164	6.20265e-101	0.312126	0.215	0.063	1.97753e-96
ELMSAN1	8.38198e-101	-12.5283	0	0.057	2.67234e-96
KATNIP	9.00256e-101	10.9345	0.086	0	2.8702e-96
TMEM71	1.00889e-100	0.241025	0.329	0.128	3.21653e-96
HLA-A	1.04077e-100	-0.539846	0.869	0.841	3.31818e-96
HIVEP1	1.36019e-100	0.735733	0.2	0.056	4.33654e-96
CD63	1.51354e-100	0.255027	0.518	0.243	4.82546e-96
RIGI	1.84326e-100	11.3484	0.086	0	5.87668e-96
TMEM8A	1.89159e-100	-12.4301	0	0.057	6.03078e-96
CTDP1	2.36194e-100	0.994988	0.144	0.026	7.53034e-96
ABHD16A	2.78493e-100	3.65272	0.093	0.003	8.87892e-96
ITGAL	2.81148e-100	0.612336	0.184	0.047	8.96356e-96
RAB24	2.86586e-100	2.40588	0.119	0.014	9.13692e-96
PDCD10	2.90532e-100	0.261018	0.199	0.054	9.26276e-96
ADD1	3.27774e-100	0.680477	0.18	0.045	1.04501e-95
ENSG00000285280	3.77321e-100	11.4219	0.086	0	1.20298e-95
TRIM8	4.31261e-100	0.377931	0.217	0.065	1.37495e-95
SENP5	4.40426e-100	1.25342	0.133	0.021	1.40417e-95
SMURF2	5.02937e-100	1.06558	0.153	0.031	1.60346e-95
CBX3	5.71533e-100	0.183677	0.252	0.084	1.82216e-95
PIKFYVE	6.99884e-100	0.727036	0.149	0.029	2.23137e-95
MYO5A	7.53115e-100	0.458027	0.189	0.049	2.40108e-95
STK38L	7.96426e-100	0.712463	0.168	0.039	2.53917e-95
WASHC2C	1.10464e-99	11.0055	0.085	0	3.5218e-95
FBXW2	1.32147e-99	1.51767	0.11	0.01	4.21312e-95
RPL36A	1.37408e-99	1.93825	0.111	0.011	4.38084e-95
NDUFA13	1.51175e-99	1.01875	0.151	0.03	4.81977e-95
ARID5B	1.64298e-99	4.01789	0.089	0.002	5.23814e-95
RNF169	1.65212e-99	0.583038	0.179	0.045	5.26728e-95
HOOK3	1.97374e-99	0.299224	0.21	0.061	6.29266e-95
PGM2	2.63047e-99	1.66788	0.106	0.009	8.38648e-95
SPPL2A	2.69948e-99	0.599944	0.171	0.04	8.60647e-95
ENSG00000271204	3.23231e-99	10.778	0.085	0	1.03052e-94
CALM2	3.66869e-99	0.155457	0.447	0.198	1.16965e-94
GBF1	3.78178e-99	2.58649	0.104	0.008	1.20571e-94
LDLRAD4	3.99395e-99	3.66031	0.093	0.003	1.27335e-94
TCP11L2	7.05868e-99	0.347729	0.209	0.061	2.25045e-94
PGLS	7.13572e-99	0.745086	0.2	0.057	2.27501e-94
EVI5	9.6889e-99	1.10975	0.14	0.025	3.08901e-94
TNFSF8	1.09394e-98	3.0914	0.094	0.004	3.48771e-94
ATP5J	1.1052e-98	-12.4554	0	0.056	3.5236e-94
SLC25A24	1.72639e-98	2.34212	0.096	0.005	5.50407e-94
PPP6R2	2.11496e-98	0.991299	0.138	0.024	6.74293e-94
AC058791.1	2.49233e-98	-12.4875	0	0.056	7.94605e-94
AP1G1	2.70174e-98	0.106071	0.304	0.114	8.61369e-94
PLEKHM3	3.32872e-98	3.56842	0.091	0.003	1.06126e-93
NFE4	3.38757e-98	2.39035	0.117	0.014	1.08002e-93
TENT4B	5.64821e-98	10.7583	0.084	0	1.80076e-93
FGR	5.84309e-98	0.211719	0.497	0.231	1.86289e-93
LHFPL5	5.96269e-98	5.58293	0.085	0	1.90103e-93
RPL7A	1.07332e-97	0.350139	0.266	0.095	3.42197e-93
BORCS5	1.11652e-97	1.58337	0.112	0.012	3.55969e-93
RHOT1	1.1666e-97	0.791569	0.151	0.031	3.71935e-93
RPL36AL	1.32462e-97	0.178981	0.396	0.171	4.22316e-93
ANXA11	1.3985e-97	0.167303	0.465	0.212	4.4587e-93
ARID2	1.47361e-97	1.17756	0.126	0.018	4.69816e-93
FAR2	1.65081e-97	1.89086	0.113	0.012	5.2631e-93
NADK	1.72359e-97	0.294171	0.33	0.133	5.49513e-93
ERGIC2	2.00954e-97	0.797574	0.139	0.025	6.40683e-93
CDC14A	2.02732e-97	2.1772	0.105	0.009	6.46349e-93
CCNI	2.50145e-97	-1.40195	0.49	0.509	7.97511e-93
PPP1CA	2.9486e-97	0.459751	0.257	0.09	9.40071e-93
DNAJC13	3.04055e-97	1.89466	0.1	0.007	9.69389e-93
ENSG00000291144	3.37004e-97	11.6267	0.083	0	1.07444e-92
BCLAF3	3.37004e-97	10.6664	0.083	0	1.07444e-92
NUTM2A-AS1	3.43285e-97	1.72709	0.114	0.013	1.09446e-92
DPEP2	3.60122e-97	0.542893	0.237	0.079	1.14814e-92
DDX3X	3.61053e-97	-1.76043	0.361	0.429	1.15111e-92
LAMTOR4	4.14777e-97	0.363728	0.587	0.303	1.32239e-92
KCNAB2	4.90805e-97	1.14427	0.127	0.019	1.56478e-92
XYLT1	5.23445e-97	2.5161	0.101	0.007	1.66885e-92
NDUFC2	5.72382e-97	0.840149	0.141	0.026	1.82487e-92
APH1B	5.80369e-97	0.860827	0.148	0.029	1.85033e-92
RIC1	9.01678e-97	1.80617	0.107	0.01	2.87473e-92
YME1L1	1.06057e-96	0.34571	0.296	0.114	3.38131e-92
ENSG00000225450	1.40536e-96	10.6789	0.083	0	4.48056e-92
RAB2A	1.78672e-96	0.174037	0.43	0.191	5.69641e-92
ENSG00000289351	2.00801e-96	11.0047	0.083	0	6.40193e-92
ENSG00000289353	2.00801e-96	10.423	0.083	0	6.40193e-92
PPP4R3B	2.11877e-96	0.844444	0.143	0.027	6.75505e-92
SEP15	3.26957e-96	-12.3683	0	0.055	1.0424e-91
GNB2L1	3.26957e-96	-12.3452	0	0.055	1.0424e-91
FAM26F	3.26957e-96	-12.5484	0	0.055	1.0424e-91
CORO7	5.38048e-96	0.866009	0.158	0.035	1.71541e-91
KIAA2026	6.13964e-96	0.655961	0.159	0.035	1.95744e-91
PRKACA	6.68786e-96	0.415011	0.208	0.062	2.13222e-91
CSNK1A1	7.01633e-96	0.126865	0.315	0.123	2.23695e-91
SEPT2	7.36694e-96	-12.3823	0	0.055	2.34873e-91
RBM6	1.7984e-95	1.40827	0.121	0.017	5.73367e-91
PPP2R3C	2.83661e-95	0.568939	0.149	0.03	9.04368e-91
GCLM	2.92954e-95	1.61928	0.114	0.014	9.33997e-91
IL4R	3.4449e-95	0.199672	0.416	0.184	1.0983e-90
OXSR1	3.49721e-95	0.582535	0.173	0.044	1.11498e-90
EFR3A	3.51115e-95	1.17395	0.119	0.016	1.11943e-90
XPR1	3.59524e-95	2.10605	0.107	0.01	1.14624e-90
GAPVD1	4.97944e-95	0.588033	0.155	0.034	1.58754e-90
ZDHHC17	5.00584e-95	0.646763	0.147	0.03	1.59596e-90
CTSB	5.208e-95	1.13167	0.13	0.022	1.66041e-90
PTTG1IP	5.5623e-95	0.308145	0.256	0.09	1.77337e-90
HLA-F	6.09074e-95	0.602894	0.289	0.114	1.94185e-90
FGFR1OP2	6.2041e-95	0.500146	0.167	0.041	1.97799e-90
CCL4L2	1.06668e-94	-3.29998	0.022	0.107	3.40078e-90
LUC7L2	1.15816e-94	0.604523	0.165	0.039	3.69245e-90
CDC40	1.54702e-94	0.495306	0.149	0.031	4.93221e-90
DUSP2	1.61183e-94	-3.17238	0.018	0.097	5.13883e-90
TMEM55A	1.8965e-94	-12.3043	0	0.054	6.04641e-90
ENSG00000273702	2.06692e-94	11.0885	0.081	0	6.58975e-90
PXN	2.08791e-94	0.120745	0.392	0.169	6.65667e-90
UQCR10	2.22062e-94	0.502524	0.198	0.058	7.07979e-90
RSRC1	2.27724e-94	2.4548	0.096	0.006	7.2603e-90
SPART	2.951e-94	10.7761	0.081	0	9.40839e-90
AGO3	2.95209e-94	0.718544	0.157	0.035	9.41186e-90
PCED1B-AS1	4.21301e-94	10.7433	0.081	0	1.34319e-89
LRPAP1	6.6601e-94	1.28268	0.13	0.022	2.12337e-89
FUBP1	8.94757e-94	0.94904	0.121	0.018	2.85266e-89
FXYD5	9.42392e-94	0.485579	0.181	0.049	3.00453e-89
SFT2D1	9.64509e-94	0.529737	0.199	0.059	3.07505e-89
ACAP1	1.03157e-93	0.379255	0.194	0.056	3.28886e-89
IRS2	1.14089e-93	-1.71949	0.368	0.435	3.6374e-89
SH3BGRL3	1.31969e-93	-0.723402	0.849	0.791	4.20743e-89
UBA3	1.55808e-93	0.871675	0.127	0.02	4.96746e-89
TFEB	1.64217e-93	1.1045	0.141	0.028	5.23555e-89
ATP5G2	2.16472e-93	-12.3395	0	0.053	6.90157e-89
PIK3CA	2.30593e-93	0.345687	0.173	0.044	7.35176e-89
MYCBP2	3.1794e-93	0.612116	0.164	0.04	1.01366e-88
DHRS7B	3.81146e-93	1.61978	0.111	0.013	1.21517e-88
MACO1	5.08495e-93	10.657	0.08	0	1.62118e-88
PFKFB2	5.17262e-93	1.30221	0.113	0.014	1.64914e-88
NSUN7	5.54158e-93	2.2537	0.095	0.006	1.76677e-88
ARHGAP25	7.65388e-93	0.287278	0.278	0.105	2.44021e-88
USP33	8.28246e-93	0.580751	0.154	0.035	2.64061e-88
FOXK2	1.16275e-92	2.45554	0.091	0.005	3.70707e-88
ARHGEF1	1.6866e-92	0.720994	0.191	0.056	5.37721e-88
RPL31	2.19327e-92	0.528163	0.179	0.048	6.99257e-88
NDFIP1	2.68583e-92	0.642422	0.161	0.038	8.56296e-88
DCAF5	2.9903e-92	0.824121	0.141	0.028	9.53367e-88
UBE2K	3.42133e-92	0.821187	0.143	0.029	1.09079e-87
ADAM9	3.54494e-92	1.04104	0.122	0.019	1.1302e-87
COPB2	4.02726e-92	1.1176	0.116	0.016	1.28397e-87
RAB31	4.24192e-92	0.264096	0.549	0.275	1.35241e-87
SAMHD1	4.94508e-92	1.5639	0.119	0.018	1.57659e-87
PLAGL1	5.1845e-92	0.977792	0.149	0.033	1.65292e-87
MCF2L2	6.99169e-92	3.66534	0.087	0.003	2.22909e-87
VSTM1	7.29786e-92	2.62037	0.087	0.003	2.3267e-87
OTULINL	8.73153e-92	10.3325	0.079	0	2.78379e-87
PSMB3	1.24122e-91	0.211784	0.467	0.22	3.95726e-87
TCHP	1.57129e-91	3.58469	0.084	0.002	5.0096e-87
RCOR3	1.66553e-91	0.560307	0.16	0.038	5.31005e-87
ENSG00000283839	1.77646e-91	11.185	0.079	0	5.6637e-87
KBTBD2	1.90324e-91	0.569378	0.163	0.04	6.0679e-87
ARFGAP3	2.01886e-91	0.288882	0.226	0.075	6.43654e-87
DTNB	2.92276e-91	3.81895	0.084	0.002	9.31834e-87
UBE2V1	3.40086e-91	2.67185	0.094	0.006	1.08426e-86
ENSG00000289582	3.61348e-91	12.1257	0.078	0	1.15205e-86
HACD4	4.32516e-91	0.314218	0.243	0.086	1.37895e-86
FBXO9	4.52035e-91	0.655973	0.147	0.032	1.44118e-86
TAFA2	5.15318e-91	11.2803	0.078	0	1.64294e-86
FHIP1B	5.15318e-91	10.3002	0.078	0	1.64294e-86
ASXL2	5.37778e-91	0.821856	0.131	0.023	1.71454e-86
PHF20	5.7485e-91	0.344352	0.272	0.102	1.83274e-86
CSK	6.09752e-91	0.273144	0.261	0.096	1.94401e-86
BIN3	7.20774e-91	0.274308	0.221	0.072	2.29797e-86
LINC00937	7.30169e-91	2.13608	0.098	0.008	2.32793e-86
NPEPPSP1	7.34855e-91	11.085	0.078	0	2.34286e-86
LINC00174	9.85958e-91	6.55641	0.08	0.001	3.14343e-86
LINC02863	1.04786e-90	10.6872	0.078	0	3.34079e-86
ARHGEF6	1.17446e-90	0.922312	0.121	0.019	3.74442e-86
NCF2	1.44729e-90	0.31695	0.688	0.374	4.61425e-86
SBNO2	1.50935e-90	0.385917	0.229	0.078	4.81212e-86
COG5	1.60905e-90	2.65615	0.091	0.005	5.12999e-86
MLKL	2.35809e-90	1.1766	0.12	0.018	7.51807e-86
HIVEP3	2.78216e-90	6.05542	0.08	0.001	8.87008e-86
MINDY1	3.03718e-90	10.699	0.078	0	9.68315e-86
ATP5F1D	3.03718e-90	10.9165	0.078	0	9.68315e-86
SENP7	3.83158e-90	0.846512	0.142	0.03	1.22158e-85
PKNOX1	3.87928e-90	1.53183	0.111	0.015	1.23679e-85
CLINT1	4.27417e-90	0.545082	0.161	0.039	1.36269e-85
PTPRA	5.78794e-90	0.930411	0.139	0.028	1.84531e-85
GM2A	6.44048e-90	2.61131	0.093	0.007	2.05335e-85
LY96	7.74468e-90	0.174136	0.494	0.237	2.46916e-85
POU2F1	8.25341e-90	0.490843	0.166	0.042	2.63135e-85
TMEM91	8.31321e-90	0.358555	0.248	0.09	2.65042e-85
ERICH1	1.05154e-89	0.301864	0.183	0.052	3.35252e-85
PAPSS1	1.18304e-89	0.64391	0.153	0.035	3.77178e-85
RNGTT	1.21852e-89	2.17034	0.097	0.008	3.8849e-85
C1QTNF7-AS1	1.25419e-89	11.0643	0.077	0	3.99861e-85
MAP2K2	1.51179e-89	0.716121	0.177	0.049	4.81988e-85
SMARCD3	2.08579e-89	3.61003	0.086	0.004	6.64993e-85
TLR6	2.15727e-89	0.461886	0.192	0.057	6.87782e-85
IL1B	2.25486e-89	-2.49594	0.075	0.185	7.18896e-85
VCP	2.62541e-89	0.277182	0.215	0.07	8.37034e-85
LSM6	2.90609e-89	1.37817	0.103	0.011	9.2652e-85
PSMA2	5.2329e-89	1.50363	0.109	0.014	1.66835e-84
CNOT8	5.88331e-89	0.773749	0.142	0.03	1.87572e-84
PDLIM5	6.26699e-89	1.0012	0.131	0.025	1.99804e-84
MINK1	7.00996e-89	1.98595	0.099	0.009	2.23492e-84
RTN4	8.5045e-89	0.161757	0.41	0.186	2.7114e-84
MBOAT1	8.65619e-89	3.28629	0.085	0.003	2.75977e-84
SEC61B	1.07015e-88	0.34446	0.219	0.073	3.41185e-84
SMARCC1	1.17189e-88	0.355103	0.195	0.059	3.73621e-84
ARHGAP4	1.17914e-88	0.398892	0.197	0.06	3.75932e-84
COMMD6	1.49575e-88	0.378896	0.198	0.061	4.76874e-84
ENSG00000230492	1.49717e-88	11.636	0.076	0	4.77327e-84
EYA3	1.5749e-88	2.46824	0.095	0.008	5.02109e-84
HSPA6	1.59089e-88	0.99993	0.208	0.07	5.07207e-84
TMX4	1.70227e-88	0.124349	0.358	0.155	5.42717e-84
CARD8	1.7439e-88	0.250534	0.23	0.079	5.55991e-84
SMYD3	2.00653e-88	3.88775	0.083	0.003	6.39721e-84
NR3C1	3.22563e-88	0.11429	0.346	0.147	1.0284e-83
PSMB8-AS1	3.39998e-88	1.50948	0.128	0.024	1.08398e-83
PTPN12	3.47321e-88	0.185564	0.356	0.153	1.10733e-83
ZFP36L2	3.47703e-88	-1.6601	0.213	0.33	1.10855e-83
CNTNAP3C	4.32962e-88	10.8336	0.076	0	1.38037e-83
RNF19A	4.38454e-88	0.574068	0.159	0.039	1.39788e-83
RALBP1	4.75114e-88	0.256355	0.295	0.119	1.51476e-83
HLA-C	7.02795e-88	0.623112	0.987	0.941	2.24065e-83
YIPF4	7.80436e-88	0.209824	0.178	0.049	2.48819e-83
KAT2B	7.89223e-88	1.0453	0.129	0.024	2.5162e-83
DCAF6	8.69734e-88	1.95127	0.099	0.01	2.77288e-83
CTD-3088G3.8	9.27311e-88	-12.3034	0	0.05	2.95645e-83
RFFL	1.04954e-87	0.846048	0.147	0.034	3.34614e-83
CUTC	1.23357e-87	1.37494	0.101	0.011	3.93286e-83
RARA-AS1	1.24825e-87	1.80611	0.108	0.014	3.97967e-83
RPL11	1.47682e-87	0.233194	0.38	0.169	4.7084e-83
MTMR10	1.62972e-87	0.624467	0.134	0.027	5.19589e-83
NDUFA1	1.68001e-87	0.100289	0.399	0.18	5.35621e-83
SMAP1	1.90992e-87	1.09177	0.125	0.022	6.08921e-83
CDC27	2.25226e-87	1.81124	0.097	0.009	7.18065e-83
RNF181	3.01841e-87	0.925184	0.154	0.038	9.62329e-83
UPF2	3.16434e-87	0.12653	0.228	0.078	1.00886e-82
ANKRD28	4.01246e-87	1.25198	0.116	0.018	1.27925e-82
RP5-906C1.1	4.68027e-87	-12.3173	0	0.05	1.49216e-82
FAM212B	4.68027e-87	-12.2108	0	0.05	1.49217e-82
NSD1	6.11118e-87	0.581752	0.16	0.041	1.94837e-82
RNASET2	7.13023e-87	0.296144	0.695	0.385	2.27326e-82
ENSG00000274265	7.33212e-87	10.594	0.075	0	2.33763e-82
RASA1	8.0171e-87	3.02167	0.084	0.004	2.55601e-82
ENSG00000287733	1.04405e-86	11.0551	0.075	0	3.32864e-82
FES	1.45589e-86	1.25206	0.122	0.021	4.64167e-82
ANKDD1A	1.4804e-86	1.2353	0.111	0.016	4.71982e-82
ENSG00000258740	1.48659e-86	9.99179	0.075	0	4.73953e-82
COX7A2L	1.65878e-86	0.832816	0.127	0.024	5.28853e-82
NPEPL1	1.80168e-86	1.48096	0.107	0.014	5.74412e-82
UBR1	1.97273e-86	2.49472	0.092	0.007	6.28945e-82
ENSG00000288853	2.11658e-86	10.4564	0.074	0	6.74809e-82
SDCCAG8	2.60213e-86	1.89041	0.095	0.008	8.29611e-82
FOXJ3	2.83815e-86	0.880053	0.128	0.024	9.04858e-82
ACTR10	3.10698e-86	0.817558	0.13	0.025	9.90566e-82
NMI	3.28132e-86	0.140821	0.3	0.121	1.04615e-81
NSF	5.04211e-86	3.65373	0.083	0.003	1.60753e-81
CCNDBP1	5.25917e-86	0.104783	0.286	0.113	1.67673e-81
RP11-468E2.4	5.30216e-86	-12.2697	0	0.049	1.69044e-81
RPLP2	5.45516e-86	0.117766	0.32	0.133	1.73922e-81
ELF1	5.5173e-86	0.123254	0.438	0.204	1.75903e-81
MINDY3	6.10704e-86	10.3902	0.074	0	1.94705e-81
SVIL-AS1	6.25081e-86	5.81334	0.076	0.001	1.99288e-81
MIAT	8.53164e-86	1.32104	0.094	0.008	2.72006e-81
DDX39B	9.83313e-86	1.37741	0.109	0.015	3.135e-81
ECHDC3	1.10486e-85	1.87983	0.095	0.009	3.52251e-81
RP11-73E17.2	1.19054e-85	-12.2665	0	0.049	3.79568e-81
ATP8A1	1.4865e-85	1.79021	0.1	0.011	4.73927e-81
RASSF5	1.62909e-85	-1.75574	0.303	0.385	5.19386e-81
RNF7	2.24661e-85	0.840797	0.118	0.02	7.16266e-81
ANKRD22	2.29633e-85	3.36129	0.083	0.004	7.32117e-81
EPB41	2.77124e-85	0.385402	0.27	0.107	8.83527e-81
NOL7	3.04765e-85	1.17779	0.106	0.014	9.7165e-81
ZNF107	3.24978e-85	2.62498	0.094	0.009	1.0361e-80
ACVR1B	3.38245e-85	2.31025	0.084	0.004	1.07839e-80
SNHG5	3.56743e-85	10.2718	0.073	0	1.13737e-80
ANXA5	3.88445e-85	0.405115	0.169	0.047	1.23844e-80
CDKL5	4.46892e-85	1.57151	0.101	0.012	1.42478e-80
ZNG1E	5.0768e-85	10.8471	0.073	0	1.61858e-80
CAPZB	5.20818e-85	0.137118	0.51	0.248	1.66047e-80
COL4A3BP	6.00029e-85	-12.2554	0	0.048	1.91301e-80
SQRDL	6.00029e-85	-12.164	0	0.048	1.91301e-80
NOTCH2NLA	7.22439e-85	10.7214	0.073	0	2.30328e-80
ENSG00000285938	7.22439e-85	10.4862	0.073	0	2.30328e-80
SYNRG	7.37152e-85	1.28831	0.107	0.014	2.35019e-80
GPATCH8	8.2562e-85	1.03572	0.121	0.021	2.63224e-80
NLRC4	8.79591e-85	2.64489	0.082	0.004	2.80431e-80
PGAM1	9.65753e-85	0.372971	0.188	0.057	3.07901e-80
ENSG00000285534	1.02799e-84	11.6658	0.073	0	3.27744e-80
ERP44	1.13552e-84	0.280804	0.179	0.052	3.62028e-80
GOLGA1	1.28825e-84	1.56795	0.092	0.008	4.10718e-80
ARL11	1.54844e-84	1.3871	0.1	0.011	4.93672e-80
TLK2	1.68452e-84	0.590806	0.15	0.037	5.37058e-80
NR2C2	1.69456e-84	1.62106	0.104	0.014	5.40259e-80
FAM120AOS	1.71283e-84	1.94923	0.099	0.011	5.46083e-80
SNX2	1.8059e-84	1.20926	0.109	0.016	5.75757e-80
PLEC	2.1329e-84	1.3853	0.109	0.016	6.80011e-80
B3GNTL1	2.4584e-84	1.50597	0.107	0.015	7.83787e-80
ENSG00000258344	2.96083e-84	10.1922	0.073	0	9.43973e-80
PHACTR2	3.51417e-84	1.92157	0.088	0.006	1.12039e-79
NBN	3.78059e-84	0.215795	0.225	0.079	1.20533e-79
SELENOO	4.2122e-84	10.3838	0.072	0	1.34293e-79
COX7C	5.54163e-84	0.646503	0.126	0.024	1.76678e-79
COX7B	5.72917e-84	0.244252	0.237	0.086	1.82657e-79
RAPGEF1	5.80961e-84	0.470887	0.176	0.051	1.85222e-79
TTN-AS1	9.11395e-84	0.893874	0.116	0.019	2.90571e-79
GPR132	9.65914e-84	1.00472	0.128	0.025	3.07953e-79
RNF216	1.09931e-83	1.13086	0.113	0.018	3.50483e-79
TMEM164	1.20096e-83	0.557319	0.166	0.046	3.82891e-79
LINC00173	1.21242e-83	10.7379	0.072	0	3.86544e-79
COPS9	1.21242e-83	10.3301	0.072	0	3.86544e-79
TRAPPC8	1.27076e-83	0.913666	0.121	0.022	4.05145e-79
SLC36A1	1.44341e-83	1.9194	0.091	0.008	4.60188e-79
YIPF1	1.49931e-83	1.19114	0.106	0.015	4.78012e-79
RP11-295G20.2	1.52199e-83	-12.357	0	0.048	4.85241e-79
FGGY	1.59643e-83	3.78614	0.077	0.002	5.08975e-79
FCRL1	1.72447e-83	10.021	0.072	0	5.49795e-79
MARK4	1.92643e-83	2.45339	0.088	0.007	6.14184e-79
XIST	1.95665e-83	3.18203	0.078	0.002	6.23819e-79
HLA-B	2.5951e-83	-0.303749	0.981	0.966	8.2737e-79
LCOR	2.68202e-83	0.308686	0.194	0.062	8.55082e-79
UBA6	2.76087e-83	0.601067	0.141	0.032	8.8022e-79
JUND	2.98623e-83	-1.0748	0.527	0.551	9.52069e-79
LAMTOR5-AS1	3.4881e-83	9.98047	0.072	0	1.11208e-78
FBXW11	4.66266e-83	1.15211	0.111	0.017	1.48655e-78
SGMS1	5.53422e-83	1.68533	0.103	0.013	1.76442e-78
SMAD2	7.03413e-83	0.704586	0.142	0.033	2.24262e-78
DCTN6-DT	7.0539e-83	10.1665	0.071	0	2.24893e-78
POC1B	7.33184e-83	1.69146	0.099	0.012	2.33754e-78
FAM214A	7.65994e-83	-12.1428	0	0.047	2.44214e-78
SIAH2	9.96913e-83	0.65768	0.158	0.042	3.17836e-78
SCAPER	1.04244e-82	2.89887	0.082	0.004	3.3235e-78
GTF2B	1.26043e-82	0.424505	0.165	0.046	4.01851e-78
MBNL1	1.47903e-82	0.225829	0.501	0.251	4.71543e-78
AKNA	1.88887e-82	0.130644	0.289	0.117	6.02209e-78
ENSG00000272368	2.02776e-82	10.2818	0.071	0	6.46489e-78
RMC1	2.02776e-82	10.4055	0.071	0	6.46489e-78
ADGRG3	2.02948e-82	0.1302	0.499	0.243	6.47038e-78
CEP350	2.3653e-82	0.103564	0.201	0.065	7.54106e-78
NEDD8	2.43405e-82	0.162688	0.263	0.102	7.76024e-78
FCHO1	3.00967e-82	1.51574	0.103	0.014	9.59543e-78
PIK3C3	3.19989e-82	0.595194	0.129	0.027	1.02019e-77
LRMDA	4.09849e-82	10.9889	0.071	0	1.30668e-77
PHC2	5.48619e-82	0.19804	0.487	0.243	1.74911e-77
LINC01344	5.8263e-82	10.6769	0.071	0	1.85754e-77
PAM16	5.99021e-82	3.97482	0.074	0.001	1.9098e-77
ZNF710	6.37441e-82	2.14573	0.089	0.007	2.03229e-77
TM9SF2	7.0528e-82	0.172034	0.214	0.074	2.24857e-77
CHD7	7.11089e-82	0.29687	0.16	0.043	2.26709e-77
ERC1	8.27276e-82	2.31511	0.083	0.005	2.63752e-77
PADI2	8.53733e-82	0.351285	0.233	0.086	2.72187e-77
CTD-2020K17.1	8.64095e-82	-12.156	0	0.047	2.75491e-77
UBE2F	9.50884e-82	0.665741	0.129	0.027	3.03161e-77
LARP1	9.52737e-82	1.20379	0.107	0.016	3.03751e-77
GBP1	9.67416e-82	1.55548	0.15	0.041	3.08432e-77
SESN1	1.36952e-81	1.6634	0.09	0.008	4.36632e-77
PDCD6IP	1.45533e-81	0.48492	0.141	0.033	4.63988e-77
TK2	1.70363e-81	2.07009	0.092	0.009	5.4315e-77
CHURC1	1.72239e-81	0.203781	0.244	0.092	5.49133e-77
RER1	2.75962e-81	0.790625	0.147	0.037	8.79821e-77
VCAN	2.98859e-81	1.55809	0.092	0.009	9.52822e-77
UBTD1	3.2796e-81	2.32332	0.086	0.007	1.0456e-76
MAPKAPK2	3.60339e-81	0.208096	0.315	0.136	1.14883e-76
CCDC18	3.99558e-81	2.10341	0.091	0.009	1.27387e-76
EBPL	4.11826e-81	1.31282	0.098	0.012	1.31298e-76
NUCB1	4.85119e-81	1.18963	0.122	0.024	1.54666e-76
RAB6A	4.89697e-81	0.836914	0.135	0.03	1.56125e-76
PPA2	6.09739e-81	2.51868	0.08	0.004	1.94397e-76
GPR107	7.23025e-81	1.47219	0.094	0.01	2.30515e-76
DBI	8.01973e-81	0.570015	0.151	0.039	2.55685e-76
RETREG3	9.69865e-81	10.2906	0.07	0	3.09212e-76
HSPBAP1	1.02889e-80	0.745857	0.135	0.031	3.2803e-76
SLC23A2	1.17025e-80	1.36164	0.104	0.015	3.73099e-76
UNC13D	1.32944e-80	0.567415	0.168	0.049	4.23853e-76
DSC2	1.40358e-80	0.663132	0.176	0.054	4.47488e-76
IGLC2	2.32506e-80	1.64952	0.081	0.005	7.41274e-76
RNF145	2.4036e-80	0.161149	0.256	0.099	7.66316e-76
PABPN1	2.60174e-80	0.550882	0.167	0.049	8.29486e-76
CPNE3	2.96232e-80	0.404356	0.135	0.03	9.44446e-76
PLD1	3.5064e-80	2.79745	0.078	0.003	1.11791e-75
TASOR	3.95197e-80	10.351	0.069	0	1.25997e-75
KIAA0319L	4.66161e-80	0.76272	0.125	0.026	1.48622e-75
PGM1	5.32771e-80	1.71937	0.09	0.009	1.69858e-75
STAU1	5.41472e-80	0.130066	0.236	0.088	1.72632e-75
LINC03009	5.61412e-80	10.2507	0.069	0	1.7899e-75
FAM120B	6.15779e-80	2.08117	0.085	0.007	1.96323e-75
KMT5B	9.12656e-80	0.893062	0.118	0.022	2.90973e-75
ATXN2	9.50057e-80	1.47086	0.096	0.012	3.02897e-75
AP2A1	1.06881e-79	0.548667	0.139	0.033	3.40758e-75
C1GALT1	1.27605e-79	0.465324	0.143	0.035	4.06829e-75
KANSL1L	1.39106e-79	2.13855	0.085	0.007	4.43497e-75
MAX	1.97452e-79	-0.15716	0.352	0.155	6.29515e-75
TTC1	2.149e-79	0.668244	0.134	0.031	6.85145e-75
ENSG00000288932	2.28519e-79	11.2795	0.068	0	7.28564e-75
VPS26C	2.28519e-79	10.2541	0.068	0	7.28564e-75
ENSG00000260719	2.28519e-79	10.0929	0.068	0	7.28564e-75
TP53I11	2.35222e-79	0.783597	0.122	0.025	7.49934e-75
SPPL3	2.68804e-79	0.7898	0.154	0.042	8.57001e-75
PARN	2.85022e-79	2.2359	0.084	0.006	9.08707e-75
POLR2A	3.16402e-79	0.265132	0.234	0.088	1.00875e-74
ENSG00000261596	3.24545e-79	9.79435	0.068	0	1.03471e-74
GIGYF2	3.39877e-79	0.867679	0.114	0.02	1.0836e-74
STAT6	4.37544e-79	0.151224	0.241	0.092	1.39498e-74
MICAL1	5.34061e-79	0.86429	0.124	0.026	1.70269e-74
MARCH8	5.50241e-79	-12.0629	0	0.045	1.75428e-74
AATF	5.8053e-79	0.772695	0.131	0.029	1.85084e-74
LINC01004	6.17224e-79	3.14081	0.077	0.004	1.96783e-74
WIPI1	8.8965e-79	1.12984	0.109	0.018	2.83638e-74
VPS35	1.00028e-78	0.138272	0.164	0.047	3.18908e-74
AIM2	1.12039e-78	3.64362	0.073	0.002	3.57203e-74
DENND1B	1.26143e-78	2.37817	0.081	0.005	4.02168e-74
ENSG00000287042	1.31963e-78	10.5786	0.068	0	4.20725e-74
GLG1	1.3503e-78	0.651512	0.135	0.031	4.30503e-74
EIF2S2	1.4736e-78	0.980665	0.116	0.022	4.69814e-74
RAB3GAP2	1.51095e-78	1.58726	0.093	0.011	4.8172e-74
MAP2K1	2.06775e-78	1.27864	0.107	0.018	6.59241e-74
SPECC1L	2.26995e-78	3.23534	0.074	0.002	7.23704e-74
ZBTB44	2.9067e-78	0.66216	0.12	0.024	9.26714e-74
TMEM33	2.93211e-78	0.187689	0.159	0.045	9.34815e-74
PRCP	3.13883e-78	0.84029	0.128	0.028	1.00072e-73
BASP1-AS1	5.36119e-78	10.4957	0.067	0	1.70926e-73
ATP5H	6.1832e-78	-12.0996	0	0.044	1.97133e-73
PSTPIP1	6.69759e-78	0.382265	0.179	0.057	2.13533e-73
ZNF217	7.21715e-78	0.443617	0.136	0.032	2.30097e-73
ENSG00000289339	7.61037e-78	11.1263	0.067	0	2.42634e-73
FAM131B-AS2	1.08026e-77	10.6936	0.067	0	3.44408e-73
ENSG00000287555	1.08026e-77	10.211	0.067	0	3.44408e-73
ATP9B	1.60818e-77	1.77043	0.087	0.008	5.1272e-73
MFF	1.98163e-77	0.767858	0.128	0.028	6.31782e-73
TMLHE	2.00994e-77	2.03901	0.087	0.008	6.40811e-73
ARMH3	2.17621e-77	10.4876	0.067	0	6.9382e-73
PEAK1	2.29119e-77	2.52395	0.077	0.004	7.30479e-73
PTMA	2.43574e-77	-2.13051	0.218	0.316	7.76564e-73
GSTO1	3.07094e-77	-0.245085	0.168	0.05	9.79076e-73
ILRUN	3.08855e-77	10.6931	0.067	0	9.8469e-73
WARS	3.10028e-77	-12.1249	0	0.044	9.88432e-73
PPP1R12B	4.11331e-77	0.931669	0.138	0.034	1.31141e-72
ENSG00000290928	4.38312e-77	10.3621	0.067	0	1.39743e-72
HADHA	4.52949e-77	1.11117	0.098	0.013	1.44409e-72
RPL18	5.20814e-77	0.303584	0.227	0.085	1.66046e-72
SUCLG1	5.40999e-77	2.11043	0.081	0.006	1.72481e-72
HK1	5.50083e-77	0.931509	0.108	0.019	1.75377e-72
PIRAT1	6.21999e-77	10.6349	0.066	0	1.98306e-72
HEXIM2-AS1	6.21999e-77	10.2018	0.066	0	1.98306e-72
NRF1	6.89791e-77	2.38993	0.081	0.006	2.19919e-72
PDXK	7.55291e-77	1.20021	0.108	0.019	2.40802e-72
KRTCAP2	8.39396e-77	1.20132	0.112	0.021	2.67616e-72
DLEU1	8.54959e-77	5.09665	0.069	0.001	2.72578e-72
PHYKPL	1.05403e-76	1.2203	0.1	0.015	3.36045e-72
GSR	1.05712e-76	0.656783	0.12	0.025	3.37032e-72
CPNE1	1.05963e-76	0.569565	0.13	0.03	3.3783e-72
EIF2AK2	1.07394e-76	0.379903	0.153	0.043	3.42393e-72
NDST2	1.08602e-76	2.90904	0.072	0.002	3.46245e-72
MTIF3	1.18466e-76	0.864104	0.102	0.016	3.77694e-72
ARL3	1.3283e-76	0.945495	0.113	0.021	4.23489e-72
MGRN1	1.43429e-76	0.178927	0.21	0.075	4.5728e-72
ATP5J2	1.55377e-76	-11.9884	0	0.044	4.95374e-72
MAU2	1.63794e-76	0.335727	0.147	0.039	5.22209e-72
TULP2	1.69385e-76	5.26917	0.069	0.001	5.40035e-72
TXNL1	1.86104e-76	0.404506	0.138	0.034	5.93338e-72
FAM174B	2.18023e-76	3.2443	0.076	0.004	6.95102e-72
RNF34	2.39441e-76	1.60073	0.09	0.01	7.63384e-72
EFNA5	2.58984e-76	5.21439	0.068	0.001	8.25691e-72
TRMO	3.36601e-76	1.42102	0.087	0.009	1.07315e-71
C6orf25	3.47781e-76	-12.5746	0	0.043	1.10879e-71
ENSG00000260467	3.57666e-76	10.0408	0.066	0	1.14031e-71
FAM228B	3.79484e-76	1.63181	0.087	0.009	1.20987e-71
IKBIP	3.82188e-76	0.619669	0.166	0.051	1.21849e-71
PTPN6	3.94884e-76	0.129482	0.414	0.202	1.25897e-71
SPATA1	5.07395e-76	10.0304	0.066	0	1.61768e-71
TMEM167A	5.65773e-76	0.290274	0.163	0.048	1.8038e-71
FCGRT	7.01647e-76	0.233121	0.431	0.215	2.23699e-71
UQCR11	8.33452e-76	0.13105	0.453	0.226	2.65721e-71
SAFB	1.14045e-75	0.408189	0.151	0.042	3.63598e-71
REV3L	1.15631e-75	0.593751	0.124	0.027	3.68655e-71
CTNNA1	1.15811e-75	1.29293	0.105	0.018	3.69228e-71
CNST	1.33982e-75	0.718563	0.105	0.018	4.27161e-71
ZNF487	1.36431e-75	1.47303	0.093	0.012	4.3497e-71
RNF146	1.67781e-75	1.40375	0.087	0.009	5.34921e-71
CEACAM4	2.04973e-75	0.798128	0.132	0.032	6.53495e-71
JAK3	2.9688e-75	-0.139082	0.322	0.14	9.46513e-71
MT-ND4L	3.29124e-75	-2.30243	0.14	0.241	1.04931e-70
PSENEN	3.45223e-75	0.989935	0.14	0.037	1.10064e-70
SGTB	3.48329e-75	0.592433	0.115	0.023	1.11054e-70
LSP1	3.92626e-75	0.304098	0.739	0.43	1.25177e-70
GABPB1-IT1	8.30747e-75	10.4396	0.065	0	2.64859e-70
CLTA	8.99507e-75	1.05361	0.111	0.021	2.86781e-70
SMIM14	1.16223e-74	0.971309	0.111	0.021	3.70541e-70
ENSG00000285693	1.17796e-74	11.0454	0.064	0	3.75557e-70
RBM27	1.43226e-74	0.996287	0.107	0.019	4.56632e-70
DBNL	1.46659e-74	0.122283	0.223	0.084	4.67578e-70
H2BC5	1.67021e-74	10.3383	0.064	0	5.32495e-70
SCYL2	2.29388e-74	0.475859	0.134	0.033	7.31333e-70
PIP5K1B	2.32639e-74	2.66238	0.077	0.005	7.41698e-70
VPS28	2.56072e-74	0.217878	0.224	0.086	8.16409e-70
WASHC3	3.35722e-74	10.182	0.064	0	1.07035e-69
RNF31	4.21456e-74	3.71365	0.069	0.002	1.34369e-69
TSC22D4	4.58985e-74	0.183952	0.271	0.114	1.46333e-69
SMAD4	4.91015e-74	0.432637	0.14	0.037	1.56545e-69
CRADD	5.35855e-74	3.26509	0.072	0.003	1.70841e-69
RBM4	6.43266e-74	0.84284	0.114	0.023	2.05086e-69
TET3	7.70303e-74	0.544785	0.145	0.04	2.45588e-69
ATE1	7.75658e-74	1.55873	0.088	0.01	2.47295e-69
CNOT6L	8.09225e-74	0.111209	0.196	0.068	2.57997e-69
GRPEL1	9.39305e-74	0.269586	0.141	0.037	2.99469e-69
BLTP2	9.56365e-74	10.3049	0.064	0	3.04908e-69
CTSZ	1.95484e-73	0.44457	0.173	0.056	6.23243e-69
BRWD3	2.06452e-73	0.400712	0.166	0.052	6.5821e-69
PPP6C	2.14213e-73	0.248254	0.186	0.063	6.82953e-69
LYST	2.71123e-73	0.188989	0.583	0.314	8.64394e-69
PALLD	2.8404e-73	5.97344	0.064	0	9.05576e-69
ARL6IP6	3.14028e-73	2.09758	0.082	0.008	1.00119e-68
GMCL1	3.90864e-73	0.68124	0.147	0.042	1.24615e-68
DRAP1	4.20113e-73	0.640875	0.177	0.059	1.3394e-68
RARS2	4.44675e-73	1.60503	0.082	0.008	1.41771e-68
FOSB	4.90389e-73	-2.95364	0.081	0.175	1.56346e-68
LNCATV	5.46897e-73	10.1085	0.063	0	1.74362e-68
MTMR14	5.98988e-73	0.362921	0.162	0.049	1.90969e-68
GPS2	7.72196e-73	0.982324	0.123	0.029	2.46192e-68
SMG6	8.41918e-73	2.2505	0.077	0.006	2.6842e-68
CCDC28A	9.74605e-73	0.76591	0.108	0.02	3.10724e-68
ENSG00000288928	1.09814e-72	9.93416	0.063	0	3.5011e-68
POLR2L	1.18185e-72	0.52367	0.114	0.024	3.76797e-68
AMPD2	1.19182e-72	-1.80221	0.141	0.245	3.79976e-68
MXRA7	1.26662e-72	2.47511	0.069	0.003	4.03823e-68
MCMBP	1.47415e-72	1.19253	0.095	0.014	4.69989e-68
MGAM2	1.55597e-72	10.3503	0.063	0	4.96074e-68
RRBP1	1.70494e-72	0.894299	0.11	0.022	5.43568e-68
SPTLC1	1.85332e-72	2.1431	0.076	0.006	5.90875e-68
HIPK2	2.31293e-72	0.897118	0.106	0.02	7.37408e-68
NEDD4	2.32955e-72	4.54963	0.065	0.001	7.42707e-68
RP3-395M20.12	2.43837e-72	-11.976	0	0.041	7.774e-68
MAEA	3.06563e-72	0.332926	0.151	0.044	9.77386e-68
SEC11A	3.35074e-72	0.353299	0.138	0.037	1.06828e-67
ERN1	3.62642e-72	0.223253	0.174	0.057	1.15617e-67
ENSG00000257322	4.42478e-72	10.7497	0.062	0	1.41071e-67
C18orf25	4.55466e-72	0.446902	0.131	0.033	1.45212e-67
GMIP	4.57544e-72	0.161045	0.225	0.087	1.45874e-67
RPS21	5.03592e-72	0.316028	0.19	0.066	1.60555e-67
GRK6	5.20539e-72	0.13935	0.227	0.088	1.65958e-67
COTL1	5.68282e-72	-0.635915	0.79	0.703	1.8118e-67
HTATIP2	7.84257e-72	0.569645	0.144	0.04	2.50037e-67
PCGF3	8.51367e-72	1.13674	0.092	0.013	2.71433e-67
ARNT	9.33939e-72	1.4758	0.087	0.011	2.97758e-67
PATL2	9.456e-72	2.0847	0.089	0.012	3.01476e-67
ADNP	1.09764e-71	0.576523	0.121	0.027	3.49948e-67
BTBD10	1.14983e-71	1.94235	0.079	0.007	3.66587e-67
EDEM2	1.20892e-71	0.997122	0.095	0.015	3.85427e-67
PCBP2	1.54935e-71	-1.9925	0.259	0.337	4.93964e-67
ARL8B	1.93308e-71	0.777214	0.116	0.025	6.16306e-67
ABCG1	2.28579e-71	1.82359	0.099	0.017	7.28755e-67
HCG27	2.38198e-71	1.37421	0.094	0.014	7.59424e-67
ELAPOR1	2.52302e-71	10.8123	0.062	0	8.04388e-67
ATP5MC3	2.52302e-71	10.1777	0.062	0	8.04388e-67
TROVE2	2.72212e-71	-11.943	0	0.041	8.67866e-67
PTPN22	2.73336e-71	1.2829	0.086	0.01	8.71451e-67
BATF	3.15373e-71	1.25824	0.09	0.012	1.00547e-66
ZC3H3	4.09857e-71	1.61924	0.085	0.01	1.3067e-66
RALGAPB	5.09258e-71	0.640181	0.105	0.019	1.62362e-66
CYBB	5.69574e-71	0.297039	0.124	0.029	1.81592e-66
UGP2	5.75614e-71	0.452292	0.137	0.037	1.83517e-66
HECTD4	5.75668e-71	1.48878	0.09	0.012	1.83535e-66
SMG1	5.85332e-71	-0.130627	0.263	0.109	1.86616e-66
TNRC6A	7.01464e-71	1.48732	0.081	0.008	2.23641e-66
ENSG00000290823	7.16579e-71	10.9892	0.061	0	2.2846e-66
GMDS-DT	7.16579e-71	10.5317	0.061	0	2.2846e-66
ARMC8	7.21244e-71	0.90682	0.099	0.017	2.29947e-66
STRN	8.32616e-71	0.502803	0.131	0.034	2.65455e-66
FCGR3B	1.07207e-70	0.333222	0.929	0.687	3.41798e-66
LRRK2	1.20067e-70	0.230677	0.62	0.352	3.82797e-66
KIAA1324	1.35893e-70	-11.952	0	0.04	4.33255e-66
LRSAM1	1.39556e-70	2.25378	0.072	0.004	4.44934e-66
[truncated: 5,702 more rows]
