# Supplementary material for: Integrative miRNA–mRNA Network and Molecular Dynamics-Based Identification of Therapeutic Candidates for Paroxysmal Nocturnal Hemoglobinuria
Source: Pharmaceuticals (Basel). 2026 Jan 14;19(1):143. doi: 10.3390/ph19010143 (PMC12845513; doi:10.3390/ph19010143)
Supplement: Supplementary file 1 [file pharmaceuticals-19-00143-s001.zip › Supplementary_Table_S8.xlsx]

## Sheet: Sheet1
Table S7. Intersection of hdWGCNA key module genes with neutrophil DEGs
mRNA_up & hdWGCNA	mRNA_down & hdWGCNA
FGR	TNFRSF1B
PHC2	LAPTM5
S100A11	ATP6V0B
S100A4	TXNIP
MNDA	TAGLN2
HSPA6	FCGR3A
FCGR3B	SELL
NCF2	GLUL
PELI1	BTG2
COX5B	G0S2
SHISA5	LBR
ABTB1	MXD1
S100P	LRRFIP1
C4orf3	RAF1
TLR2	TMA7
CD74	P2RY13
RAB24	BOD1L1
PRELID1	RBPJ
RNF130	SNX18
HLA-F	PJA2
HLA-C	ERGIC1
LTB	HLA-A
CSNK2B	HLA-B
GPSM3	LST1
PSMB8	CNPY3
PSMB9	PNRC1
IGF2R	UBE2J1
RNASET2	FOXO3
BRI3	IFNGR1
LAMTOR4	SOD2
PILRA	RAC1
IMPDH1	TAX1BP1
WAS	NCF1
CEBPD	CCDC71L
LY96	SAT1
IFITM2	TSC22D3
IFITM3	SLA
LSP1	DENND3
TAF10	NINJ1
SPI1	PTBP3
UBE2L6	FTH1
BEST1	TCIRG1
AP5B1	WAC
SORL1	SLC2A3
PSAP	SCAF11
ANXA11	ATP2B1
PTPN6	RILPL2
CLEC12A	UBC
RASSF3	PSME1
COX6A1	NFKBIA
OASL	TNFAIP2
SERPINA1	B2M
ISG20	ANP32A
MMP25	BCL2A1
PPP4C	CHSY1
YPEL3	N4BP1
CYBA	CMTM2
ARRB2	COTL1
PSMB3	CXCL16
VMP1	PER1
LIMD2	CPD
SECTM1	EIF1
SMCHD1	FMNL1
PREX1	GPCPD1
RGS19	RBM39
MYO1F	STK4
PSENEN	R3HDM4
TYROBP	JUNB
GMFG	JUND
ZFP36	PLAUR
CD37	EMP3
FCGRT	PPP1R15A
TSEN34	MAFF
LILRA2	ETS2
RPL28	MX2
ODF3B
ITGB2
ENSG00000278996
ENSG00000280441
