# Supplementary material for: Integrative miRNA–mRNA Network and Molecular Dynamics-Based Identification of Therapeutic Candidates for Paroxysmal Nocturnal Hemoglobinuria
Source: Pharmaceuticals (Basel). 2026 Jan 14;19(1):143. doi: 10.3390/ph19010143 (PMC12845513; doi:10.3390/ph19010143)
Supplement: Supplementary file 1 [file pharmaceuticals-19-00143-s001.zip › Supplementary_Table_S9.xlsx]

## Sheet: Drug Set A
Table S8. Drug Set A,B,C,D And Potential Drugs
mRNA_EpiMed
Celecoxib
Cisplatin
Modafinil
Brinzolamide
Thioguanine
Cladribine
Testosterone
Dexamethasone
Mycophenolic acid
Cholestyramine
Indomethacin
Levonorgestrel
Adenosine triphosphate
Nizatidine
Budesonide
Tretinoin
Flunisolide
Perphenazine
Temozolomide
Exemestane
Cefixime
Mirtazapine
Carvedilol
Nateglinide
Dactinomycin
Flumazenil
Ondansetron
Floxuridine
Desloratadine
Irbesartan
Cabergoline
Nadolol
Lamotrigine
Prednisolone
Amcinonide
Azathioprine
Tetrabenazine
Linezolid
Glimepiride
Anastrozole
Clozapine
Soman
Clotrimazole
Levetiracetam
Carbamazepine
Olanzapine
Flutamide
Ramipril
Hydrocortisone
Estradiol
Carbidopa
Oxcarbazepine
Probenecid
Ethinyl-estradiol
Prednisone
Tadalafil
Finasteride
Danazol
Docetaxel
Digoxin
Ketoprofen
Primaquine
Estradiol-valerate
Zileuton
Etoposide
Dipyridamole
Pentoxifylline
Naproxen
Scopolamine
Primidone
Nimodipine
Thiotepa
Imiquimod
Benzonatate
Felbamate
Etomidate
Fluocinonide
Bexarotene
Repaglinide
Desoximetasone
Prednicarbate
Ranolazine
Aprepitant
Aripiprazole
Zolmitriptan
Tacrolimus
Everolimus
Acarbose
Glipizide
Glycopyrrolate
Doxercalciferol
Mifepristone
Mesna
Clonidine
Cytarabine
Norethindrone
Rifabutin
Artesunate
Leflunomide
Simvastatin
Progesterone
Nifedipine
Paclitaxel
Nevirapine
Paxilline
Somatostatin
Argatroban
Colchicine
Zidovudine
Risperidone
Calcitriol
Riluzole
Sirolimus
Etodolac
Fulvestrant
Meloxicam
Phenytoin
Lovastatin
Haloperidol
Meropenem
Clofarabine

## Sheet: Drug Set B
Table S8. Drug Set A,B,C,D And Potential Drugs
mRNA_CMap
Ticlopidine
Brd-k59573506
Mepyramine
Linezolid
Emf-bca1-57
Cyclophosphamide
Tetrabenazine
Alisertib
Yk-4279
Benfluorex
Bepotastine
Brd-k17415526
Gsk-461364
Sorbinil
Jwe-035
Bx-912
Bisoprolol
Lavendustin-c
Altanserin
Sarcosine
K-858
Rucinol
Gsk-2636771
Pomalidomide
Meclizine
Tadalafil
Tebipenem
Asymmetrical-dimethylarginine
Linsitinib
A-66
Raf-265
Chlorogenic-acid
Testosterone
Pasireotide
Mcpp
Ketorolac
Uk-356618
Gw-583340
Noscapine
Clonidine
Vatalanib
Rucaparib
Camicinal
Flucytosine
Rimonabant
Flumetasone
Gdc-0068
Motesanib
Brd-a49680073
Olaparib
Nan-190
Digoxin
Nutlin-3
Firategrast
Labetalol
Ketoprofen
Estriol
Sasapyrine
Brd-k26664453
Lorcaserin
Filgotinib
Aloisine
Salermide
Pioglitazone
Tgx-221
S-18986
Ym-298198
Bendroflumethiazide
Api-001
Av-608
Wz-4002
Ecabet
Doxifluridine
Hydroxyurea
Levothyroxine
Indiplon
Anastrozole
Pd-173074
Tacalcitol
Tomelukast
Avanafil
Zd-7288
Mk-8033
Capsaicin
Ldn-193189
Brd-k97440753
Troglitazone
Zm-39923
Epirizole
Mln-4924
Bgt-226
Sb-239063
Fexofenadine
Amcinonide
Skf-83566
Sns-314
Pralatrexate
Doramapimod
Thalidomide
Vemurafenib
Unc-669
Mesulergine
Tizanidine
Brd-k08115555
Cyclizine
Mepacrine
Pf-04620110
Econazole
Sr-57227a
Tak-875
Rosuvastatin
Dalfampridine
Darapladib
Ly-341495
Irinotecan
Oxybenzone
Pirfenidone
Apremilast
Dopamine
Pirenperone
Lorglumide
D-4476
As-604850
Tracazolate
Budesonide
Rifampicin
Hydroflumethiazide
Pre-084
Gsk-429286a
Metoclopramide
Dabrafenib
Quercetin
Ter-14687
Gp-1a
Anandamide
Talnetant
Vildagliptin
Brl-50481
Rg-108
Dinoprostone
Dacinostat
Dronedarone
Alda-1
Hesperidin
Pf-543
Paracetamol
Mln-0128
Su-014813
Prednisolone-hemisuccinate
Ethisterone
Bay-87-2243
Nu-7026
Mycophenolate-mofetil
Brd-k57926513
Moracizine
Taxifolin
Jnj-38877605
Ketoconazole
Ag-490
Temazepam
Kenpaullone
Ciglitazone
Phenindione
Su-11274
Ursolic-acid
Tagatose
Gdc-0834
Dapsone
Cyclobenzaprine
Xanthohumol
Naphazoline
Etodolac
Guanadrel
Diclofensine
Dobutamine
Milnacipran
Zardaverine
Fananserin
Genistein
Terfenadine
R-96544
Gemfibrozil
Dequalinium
Smer-28
L-692585
Pelitinib
Zafirlukast
Fluticasone-propionate
Betamethasone
Naltrexone
Bms-754807
Lomustine
Phentolamine
Nizatidine
Dimercaptosuccinic-acid
Kin001-055
Dimaprit
Bms-345541
Ly-320135
Ici-162846
Probenecid
Ly-2183240
Merbarone
L-693403
Viloxazine
Vinburnine
L-803087
H-89
Epinephrine
Jx-401
Orantinib
Bumetanide
Silibinin
Nnc-05-2090
Letrozole
Isoflupredone-acetate
Mk-212
Haloperidol
Cd-437
Azd-1480
Brd-a49765801
Capecitabine
Guanfacine
C-646
Brd-k33583600
Brd-k63750851
Paclitaxel
Ku-55933
Adapalene
Semaxanib
Palmitoylethanolamide
Amg-232
Oxandrolone
Gr-79236
Raltitrexed
Raloxifene
Resatorvid
Nitrendipine
Sulindac
Vu-0366037-2
Ac-55649
Ly-225910
Chloroquine
Siguazodan
Empagliflozin
Midostaurin
Bongkrek-acid
Sb-216763
Sb-415286
Gallopamil
Sq-29548
Atomoxetine
Remacemide
Pf-04217903
Hg-5-88-01
Dihydrexidine
Fasudil
J-104129
Niacin
Palonosetron
Alw-ii-49-7
Linifanib
Nefazodone
Ro-4987655
Hexylresorcinol
Almorexant
Metoprolol
Amoxapine
Betahistine
Dorzolamide
Ebselen
Naftopidil
Srpin-340
Tyrphostin-47
Nandrolone
Levcromakalim
Tivantinib
Brd-k41170226
Teneligliptin
Anagrelide
Nilotinib
Minoxidil
Indoprofen
Pco-400
Tolbutamide
Ganetespib
Ml-193
At-7519
Tramadol
Mk-2206
Fluvastatin
Prazosin
Hyperforin
Niflumic-acid
Taladegib
Bupropion
Rilmenidine
Telmisartan
Calcifediol
Alprostadil
Azacyclonol
Luzindole
Diphenidol
Norgestrel
Cevimeline
Diazepam
Ym-90709
Ramatroban
Rupatadine
Ei-231
Furosemide
Bms-191011
Lm-1685
Veliparib
Amtolmetin-guacil
Felodipine
Sb-525334
Etofylline-clofibrate
Tosedostat
Tyrphostin-46
Ml-3163
Tetrindole
Trovafloxacin
Etomoxir
Phenformin
Scoulerine
Amiodarone
Flavokavain-b
Mk-0773
Sb-705498
Vismodegib
Flumazenil
Sgx-523
Caffeic-acid
Desloratadine
Repsox
Tasquinimod
Ly-2090314
Delivert
Cariporide
Masitinib
Menadione
Idelalisib
Enprofylline
Iniparib
Doxazosin
Enzastaurin
Ulipristal
Alogliptin
Targinine
Raclopride
Brd-k01815685
Brl-52537
Imatinib
Ingenol-mebutate
Buspirone
As-703026
Pregnenolone
Gallic-acid
Metatinib
Dppe
Gr-55562
Lfm-a13
Kin001-244
Qs-11
Molsidomine
Demecarium
Lgx-818
Zidovudine
Obatoclax
Butein
Ubenimex
Cp-91149
Acetazolamide
Brd-k22969690
Montelukast
Ebpc
Sofalcone
Lestaurtinib
Bisbenzimide
Alw-ii-38-3
Hydrocortisone
Nf-449
Meclofenamic-acid
Diosmin
Nimesulide
Sb-590885
Kin001-242
Moxonidine
Pci-29732
Donepezil
Fulvestrant
Zibotentan
Clioquinol
Sb-206553
Estropipate
Propentofylline
Cinacalcet
Cyclopiazonic-acid
Ifosfamide
Anamorelin
Bix-02189
Nemonapride
Bibx-1382
Fludarabine-phosphate
Dexloxiglumide
Ivacaftor
Taltirelin
Iox2
Pd-0325901
Brd-k67174965
Drospirenone
Enzalutamide
Indacaterol
Canertinib
Procainamide
Trimetazidine
Brd-k04923131
Lenalidomide
Sb-202190
Prednisolone
Glipizide
Talinolol
Hydroxychloroquine
Ibudilast
Ivachtin
Alectinib
Sparfosic-acid
Dup-697
Ver-155008
Saracatinib
Brd-k73261812
Sb-228357
Narciclasine
Isoconazole
Brd-a13133631
L-655240
Escitalopram
Ly-2157299
Bay-11-7082
Selumetinib
Cimetidine
Picotamide
Kavain
Bms-599626
Brd-a36707673
Acifran
Iloprost
Maraviroc
Psb-06126
Urb-597
Psb-11
Isoniazid
Dpi-201106
Mrs-1220
Tenidap
Danusertib
Erlotinib
Pyrazolanthrone
Amfepramone
Sc-12267
Lomeguatrib
At-9283
Pf-431396
Sb-334867
Carbenoxolone
Sto-609
Brd-k92980438
Arry-334543
Diazoxide
Bw-723c86
Rosiglitazone
Zamifenacin
Hli-373
Ast-1306
Benzotript
Mometasone
Cep-37440
Vama-37
Sal-1
Rev-5901
Chaetocin
Tretinoin
Ici-192605
Ml-204
Dimethyl-fumarate
Rosmarinic-acid
Edaravone
Cp-945598
Ketotifen
Bemegride
Fenbendazole
Mecamylamine
Parecoxib
Duloxetine
Brd-k85767870
Formoterol
Voriconazole
Pimobendan
Methotrexate
Rs-79948
Tamibarotene
Amsacrine
Acecainide
Imiquimod
Brd-k13994703
Phenprocoumon
Aclidinium
Fr-180204
Hydrocortisone-acetate
Sirolimus
Cgp-12177
Be-2254
Rimcazole
Trifluoperazine
Odq
Cgp-54626
Cianidanol
Phenazone
Sulforaphane
Mirin
Seocalcitol
Azd-3514
Fti-276
Bu-224
Methylene-blue
Propantheline
Honokiol
Dasatinib
Estrone
Losartan
Clomifene
Etomidate
Kn-62
Gtp-14564
Zm-447439
P-1075
Methimazole
Ticagrelor
Pf-04457845
Caffeine
Agomelatine
Oleylethanolamide
Ftorafur
Tak-733
Finasteride
Trichlormethiazide
Tg-100115
Tyrphostin
Proglumide
Abt-751
Piclamilast
Terbutaline
Lidocaine
Nicardipine
Pizotifen
Iloperidone
Ampalex
Wt-171
Baricitinib
Lesinurad
Abc-294640
Brinzolamide
Vinpocetine
Acrivastine
Ryuvidine
Torin-1
Fatostatin
Rs-504393
Trifluridine
Rs-56812
Sq-22536
N-6022
Amiloride
Mdl-29951
Brl-37344
Ergocornine
Acivicin
Tubocurarine
Aica-ribonucleotide
Cgp-13501
Zonisamide
Piroxicam
Ilomastat
Sb-218078
Ursodiol
Bupivacaine
L-690330
Amitifadine
Dexfenfluramine
Az-628
Sb-205384
Saquinavir
Celecoxib
Entacapone
Telbivudine
Isradipine
Indoximod
Levalbuterol
Cinnarizine
Maxacalcitol
Semagacestat
Ganaxolone
Dpcpx
Brimonidine
Serotonin
Progesterone
Brd-k20986251
Bmy-7378
Ps-178990
Leu-enkephalin
Fk-888
Dazmegrel
Perindopril
Trimebutine
Y-39983
Ro-15-4513
Oxcarbazepine
Otamixaban
Fenoldopam
Way-362450
Rki-1447
Valproic-acid
Cp-55940
Pf-573228
Olmesartan-medoxomil
Tibolone
Lurasidone
Resveratrol
Oxybutynin
Osi-027
Mosapride
Linoleic-acid
Epz-5676
Varenicline
Pifithrin-alpha
Bifonazole
Gw-1929
Retinol
Lamotrigine
Am-630
Gsk-j1
Piracetam
Am-24
Diphenhydramine
Immepip
Skf-89976a
Dephostatin
Sr-27897
Am-251
Amthamine
Riboflavin
Brd-a02367930
Amg-837
Cgp-57380
Medetomidine
Brd-k92073408
Cnqx
Gr-103691
Mercaptopurine
Brd-k33396764
Prednisone
Xav-939
Cholic-acid
Exemestane
Arcyriaflavin-a
Phentermine
Kd-023
Cytisine
Ph-797804
Doxapram
Erythromycin
Temocapril
Polydatin
Diflunisal
Oxaprozin
Isoreserpine
Ethylestrenol
Ncs-382
Carmoxirole
Lacosamide
Felbinac
Protriptyline
Orlistat
Cisapride
Efaproxiral
Nocodazole
Bucladesine
Thiomersal
Arglabin
Calcitriol
Trihexyphenidyl
Lylamine
Azd-9668
Albendazole
Enmd-2076
Pantoprazole
Balsalazide
Tak-715
Ritanserin
Amuvatinib
Rs-67506
Nnc-63-0532
Amlexanox
Chlormezanone
Preladenant
Mesoridazine
Febuxostat
Ro-04-6790
Terbinafine
Doxofylline
Su-4312
Estradiol-cypionate
Everolimus
Bilobalide
Hmn-214
Quizartinib
Disulfiram
Pha-793887
Metamizole
Rs-127445
Equol
Reboxetine
Prostaglandin
Sch-79797
Dinaciclib
Tirofiban
Mgcd-265
Bix-01294
Tolazamide
Zatebradine
Pimozide
Afatinib
Medrysone
Zk-756326
Glimepiride
Mestranol
Lidoflazine
Melperone
Zg-10
Gaboxadol
Pj-34
Amlodipine
Pyrvinium-pamoate
Ag-370
Entinostat
Pha-665752
Pf-04447943
Apocynin
Ru-24969
Ranitidine
Nitrocaramiphen
Mrs-1754
Amitriptyline
Cabozantinib
Gdc-0879
Guanethidine
Tamoxifen
Etazolate
Acarbose
Scopolamine
Nebivolol
Cytosporone-b
Wortmannin
Budipine
Gdc-0152
Flunisolide
Metyrapone
Acepromazine
Zaleplon
Midodrine
Bx-795
Salirasib
Primaquine
Batimastat
Icilin
Jnj-26481585
Canagliflozin
Mafenide
Brd-k26619122
Bi-78d3
Propylthiouracil
Abt-724
Bp-897
Mefloquine
Brd-a04553218
L-701324
Cd-1530
Atn-161
Azd-7762
Pci-34051
O6-benzylguanine
Brd-k89997465
Marimastat
Gr-32191
Withaferin-a
Rolipram
Aprepitant
Fenobam
Vortioxetine
Alvocidib
Ibutilide
Dipyridamole
Sar-245409
Tamsulosin
Dmbi
Thioperamide
Mk-0812
Ranolazine
Resorcinol
Citco
Macitentan
Metronidazole
Domperidone
Androstenol
Biperiden
Tw-37
Enoxolone
Kawain
Masoprocol
Rotigotine
Stf-31
Oligomycin-a
Necrostatin-1
Rigosertib
Bufalin
Ly-2603618
Fk-866
Racecadotril
Bms-182874
Thiotepa
Gsk-256066
Cgp-52411
Vx-745
Candesartan-cilextil
Sb-222200
Cmpd-1
I-cbp112
Linagliptin
Relcovaptan
Sparfloxacin
Flurbiprofen
Pi-103
Zosuquidar
Benazepril
Oxypurinol
Procaterol
Theobromine
Ruxolitinib
Acetohexamide
Talmapimod
Phenacetin
Sr-147778
Zaprinast
Nicotinamide
Sb-431542
Andarine
Leflunomide
Vorinostat
Ginkgolide-b
L-741742
Prednisolone-acetate
Skf-96365
Tiotidine
Timonacic
Spiroxatrine
Isotretinoin
Cyclosporin-a
Azd-6482
Alvimopan
Elesclomol
Fomepizole
W-9
Zopiclone
Itopride
Kn-93
Ibrutinib
Ssr-69071
Gsk-2334470
Tg-101348
Atracurium
Piperine
Phtpp
Agi-6780
Brd-k28120222
Sb-221284
Gsk-1292263
Bd-1063
Tranylcypromine
Ecopipam
Manumycin-a
Forskolin
Bvt-948
Inositol
Mestinon
Badge
Dy-131
Xmd-885
Vu-0240551
Daminozide
Gs-39783
Psb-069
Gw-5074
Dexniguldipine
Brd-k14965640
Carbimazole
Iowh-032
Darunavir
Sb-218795
Famotidine
Clozapine
Azd-8931
Fingolimod
Probucol
Rasagiline
Hexamethylenebisacetamide
Brd-k33211335
Mebendazole
Pd-158780
Cp-94253
Colchicine
Gsk-j4
Adatanserin
Regorafenib
Argatroban
Tofacitinib
Brd-k76064317
Proxyfan
Ro-08-2750
Fpl-64176
Topiroxostat
Crizotinib
Vt-464
Cg-930
Imiloxan
Otilonium
Ql-x-138
Carbachol
Gbr-13069
Dexamethasone-acetate
E-7438
Pd-123319
Vuf-5681
Sb-258585
Ambroxol
Fluphenazine
Ag-14361
Biotin
Itraconazole
T-5224
Prx-08066
Y-134
Azd-5438
Mbcq
Purpurogallin
Flavoxate
Mt-21
Megestrol-acetate
Lapatinib
Jnj-7706621
Cladribine
Gyki-52466
Talipexole
Mepireserpate
Methiopril
E-2012
Clebopride
Brd-a01593789
Gnf-2
Cs-917
Dexamethasone
Amg-487
Mdivi-1
Avagacestat
Pf-562271
Baicalin
Rutin
Loratadine
Apafant
Sgi-1776
L-690488
Oxatomide
Lomitapide
Skf-81297
Alclometasone
Levamisole
Du-728
Ehna
Nevirapine
Desvenlafaxine
Amantadine
Ag-957
Pd-184352
Remoxipride
Kin001-127
Aminogenistein
Nateglinide
Pf-02545920
Pci-24781
Phenazopyridine
Paricalcitol
Puromycin
Gossypol
Amodiaquine
Chlorpropamide
Purmorphamine
Eliprodil
Docetaxel
Prasugrel
Vx-765
Epz-005687
Olomoucine
Gw-0742
Md-920
Pd-160170
Odanacatib
M-3m3fbs
Brd-a94523291
Ci-976
Gw-842166
Pirarubicin
Cilostazol
Niclosamide
Minaprine
Orteronel
Dau-5884
Levosimendan
Kbg
Procaine
Ritodrine
Gw-501516
Cay-10585
Omeprazole
Ttnpb
Mitoxantrone
Ly-2784544
S-26948
Bretylium
Liothyronine
Am-580
Azacitidine
Pf-5274857
Tacrine
Am-281
Molindone
Hispidin
Sdz-205-557
Flupentixol
Timofibrate
Norfloxacin
Petcm
Fludrocortisone-acetate
Tandutinib
Trimethoprim
Rivaroxaban
Rotundine
Zacopride
Triamterene
Cc-401
Vu-0415374-1
Pyrrolidine-dithiocarbamate
Reparixin
Trazodone
Pentobarbital
W-13
Exherin
Medroxyprogesterone-acetate
Taranabant
Gr-159897
Regadenoson
Etravirine
Dapagliflozin
Rotenone
Amifostine
Safingol
Bmy-45778
Lypressin
Rhamnetin
Bi-2536
Abt-737
Clopidogrel
Proguanil
Nsc-405020
Cirazoline
Brd-k87919739
Ly-2109761
Triamcinolone
Tak-285
Gimeracil
Alosetron
Pca-4248
Gw-7647
Guanaben-acetate
Eicosatetraynoic-acid
Jte-907
Cv-1808
Felbamate
Amg-517
Levofloxacin
Ciprofibrate
Rhc-80267
Ml-9
Vincamine
Ropinirole
Floxuridine
Jw-55
Nicotine
Sid-26681509
Tacedinaline
Stiripentol
Nvp-dpp728
Barasertib-hqpa
Nu-7441
As-601245
Quiflapon
Thiothixene
Tolcapone
Lomerizine
Adaprev
Carbinoxamine
Copanlisib
Pd-166793
Metformin
Tfmpp
Diacerein
Spironolactone
Lx-1031
Amygdalin
Mibampator
Lisinopril
Dr-2313
Levocabastine
Alverine
Su-11652
Brefeldin-a
Ore-1001
Sch-442416
Lofexidine
Cinchonine
Alizapride
Bicalutamide
Ml-281
As-605240
Sa-94315
Quetiapine
Dmp-777
Cilostamide
Bopindolol
Loxoprofen
Propylpyrazole
Cyt-387
Triacsin-c
Cortisone
Primidone
Citalopram
Dovitinib
Doxorubicin
Cgp-7930
Trimethobenzamide
Loxapine
Ciclopirox
Sobetirome
Brd-k47869605
Vx-661
Trap-101
Pq-401
Rg-14620
Org-9768
Cgp-52432
Ryanodine
I-brd9
Brd-k73589401
Miglitol
Altrenogest
Goserelin
Gw-9662
Pinocembrin
Bifemelane
Methylprednisolone
Tg-100801
Kynurenic-acid
Chrysin
Promethazine
Romidepsin
Halcinonide
Nisoxetine
Azelastine
Sotrastaurin
Doxepin
Eugenol
Alaproclate
Vx-809
Iguratimod
Dg-041
Piretanide
Cgs-15943
Mg-132
Rivastigmine
Ly-288513
Milrinone
Etoricoxib
Cpi-613
Ei-273
Wiskostatin
Prt-062070
Emedastine
Vesamicol
Vilazodone
Trapidil
Doconexent
Cl-82198
Zm-241385
Pramipexole
Aminoglutethimide
Nvp-bhg712
Dienestrol
Arvanil
Brompheniramine
Resiquimod
Unc-1215
Ikk-16
Mk-3207
Oxotremorine-sesquifumarate
Meglitinide
Ormetoprim
Ptb1
Cgp-37157
Saxagliptin
Acalabrutinib
Spiramide
Ellagic-acid
Levosulpiride
Enalapril
Xaliproden
Gsk-923295
Moclobemide
Strychnine
Torcitabine
Ro-10-5824
Bazedoxifene
Brd-k72541103
Metergoline
Phenylephrine
Luteolin
Ivermectin
Aliskiren
Palomid-529
Razoxane
Paroxetine
Emf-bca1-64
Ono-4059
Fosinopril
Purvalanol-b
Importazole
Loteprednol
Dolastatin-10
Rabeprazole
Pindolol
Mirtazapine
Warfarin
Brd-k34685430
Brd-k72166146
Clinofibrate
Mdl-72832
Capsazepine
Curcumin
Az-10417808
Ofloxacin
Temozolomide
Rhodomyrtoxin-b
L-152804
Gdc-0941
Sildenafil
Nefiracetam
Vicriviroc
Tcs-359
Diethylcarbamazine
Mepazine
Carmustine
Nimodipine
Ac-264613
Dicoumarol
Deferiprone
Arachidonamide
Pinaverium
Telatinib
Verapamil
Deserpidine
Riluzole
Rifapentine
Pitavastatin
Oxybuprocaine
Riociguat
Mirodenafil
Iodophenpropit
Rufinamide
Pd-168077
Hexachlorophene
Sb-269970
Naproxen
Cabergoline
Pf-4800567
Basimglurant
T-0156
Jw-74
Maribavir
Allopurinol
Isamoltane
Mitiglinide
Buflomedil
Resminostat
Bts-54505
Diclofenac
Bosutinib
Dapivirine
Nas-181
Brd-k56483981
H-9
Dantrolene
Vandetanib
R-547
Donitriptan
Trimipramine
Fenoterol
Navitoclax
Flupirtine
Perphenazine
Physostigmine
Gw-788388
Triptorelin
Prochlorperazine
Quinidine
Ketanserin
Tiapride
Etoposide
Myricitrin
Brd-k45330754
Acenocoumarol
Cp-724714
Cutamesine
Tiagabine
Phenelzine
Ki-8751
L-689560
Bms-536924
Tepp-46
Ap-26113
Ropivacaine
Rifabutin
Oxalomalic-acid
U-99194
Bosentan
Osi-930
Quinapril
Wz-3146
Brd-k00824317
Ci-966
Am-92016
Azathioprine
Thenoyltrifluoroacetone
Sotalol
Zd-2079
Cinobufagin
Isoxsuprine
Oxymetazoline
Clocortolone-pivalate
Aripiprazole
Su-1498
Telcagepant
Losmapimod
Y-26763
Delanzomib
Nvp-tae684
Repaglinide
Tolmetin
Pranlukast
Wye-354
Cs-110266
Laropiprant
Sb-271046
Azelaic-acid
Ercalcitriol
Mozavaptan
Dh-97
Azd-9291
Pyrimethamine
Sa-792709
Venlafaxine
Ly-2886721
Abt-702
Cgp-53353
Dazoxiben
Griseofulvin
Pentamidine
Ifenprodil
Dicycloverine
Benzthiazide
Zm-306416
Esmolol
Gdc-0199
Brd-a20239487
Uk-383367
Iox-1
Etizolam
Risperidone
Milacemide
Tcs-2002
Erythromycin-estolate
Ddr1-in-1
A-61603
Rifaximin
Voxtalisib
Zd-7155
Alitretinoin
Alvespimycin
Av-412
Ambrisentan
Sunitinib
Hymecromone
Umeclidinium
Levetiracetam
Ar-c133057xx
Mdl-73005ef
Gsk-0660
Tg-003
Ql-xi-92
Cycloheximide
L-655708
Sdm-25n
Nsc-693868
Lofepramine
Auranofin
Pd-407824
C-1
Oxibendazole
Unc-0321
Simvastatin
Gbr-12935
Unc-0638
Mazindol
Yohimbine
Kf-38789
Goserelin-acetate
Pf-750
Ex-527
Ly-2140023
Gr-144053
Baz2-icr
L-701252
Psb-1115
Tanaproget
Pk-11195
Dosulepin
Trandolapril
Methazolamide
Rita
Agk-2
Aspirin
Tetracaine
Skatole
Ondansetron
Epitiostanol
Tolvaptan
Lafutidine
Pterostilbene
Dydrogesterone
Norketamine
Tianeptine
Nsc-95397
At-7867
Ipi-145
Tolimidone
Betrixaban
Cariprazine
Tetrahydrouridine
Olanzapine
Aminomethyltransferase
Px-12
Ro-90-7501
Naftifine
Moxifloxacin
Setiptiline
Telotristat
Senicapoc
Meloxicam
Sta-5326
Phenethyl-isothiocyanate
Vidarabine
Rescinnamine
Tc-1
Nafadotride
Ru-58841
Fluconazole
Rebastinib
Golvatinib
Gw-3965
Ro-19-4605
Spiradoline
Nobiletin
Propafenone
Apigenin
Atorvastatin
Ebelactone-b
Sep-227900
Sr-59230a
Rizatriptan
Lonafarnib
Pp-2
Triprolidine
Hydroxyfasudil
Aceclofenac
Candesartan
D-serine
Kd-025
Su-6656
Flumatinib
Cilastatin
Somatostatin
Palovarotene
Buphenine
Sew-2871
Sdz-nkt-343
Azd-3463
Gliclazide
Lobelanidine
Gw-405833
Epinastine
Desoxypeganine
Metolazone
Doxycycline
Aniracetam
Fluspirilene
Le-135
Phenylbutazone
Salmeterol
Ch-223191
Gs-9973
Antimycin-a
Fluvoxamine
Pac-1
Abt-239
Oxyquinoline
Mln-8054
Diltiazem
Diphenylpyraline
Memantine
Mibefradil
Axitinib
L-694247
Isox
Pefloxacin
Cpi-360
Piribedil
Pirenzepine
Maprotiline
Bromperidol
Brd-k18135438
Sc-19220
Bay-36-7620
Proadifen
Ispinesib
Miltefosine
Parbendazole
Fludarabine
Thioridazine
Balaglitazone
I-bet-762
Cx-4945
Gw-4064
Cilengitide
Bithionol
Brd-k08111712
Tozasertib
Prilocaine
Sertraline
Lorazepam
Betulinic-acid
Hesperetin
Carvedilol
Dalcetrapib
Fluocinolone-acetonide
Etilefrine
Bepridil
Pyroxamide
Adoprazine
Compound-w
Propranolol
Metixene
Tetrahydrobiopterin
Fadrozole
Jlk-6
Adarotene
Meptazinol
Pipamperone
Quipazine
Mocetinostat
Pirinixic-acid
Cgk-733
Paxilline
Sb-200646
Genz-644282
Fk-33-824
A-366
Eticlopride
Dorsomorphin
Mk-1775
Brd-a92439610
Hydrocortisone-hemisuccinate
Tioconazole
Gp-2a
Levonorgestrel
Cay-10594
Ibutamoren
Zaldaride
Reserpine
Salvinorin-a
Orphenadrine
Way-170523
Gabapentin
L-741626
Brd-k49657628
Triflupromazine
R-59022
Emd-53998
Clobetasol
Dienogest
Pnu-22394
Topotecan
Thapsigargin
Kx-2391
Lupanine
Brd-k59058747
Amd-11070
Zd-7114
Ly-83583
Epz-015666
Sb-225002
Decitabine
Pepstatin
Cgp-55845
Azd-4547
Pd-102807
Ppt
Melatonin
Barasertib
Pazopanib
Coumestrol
Cgs-12066b
Bmy-14802
Mitotane
Brd-k28761384
Amonafide
Tpca-1
Galantamine
Timolol
Pimecrolimus
Thioproperazine
Perhexiline
Gefitinib
Lobeline
Edrophonium
U-0126
Ha-14-1
Y-27632
Piperidolate
Gsk-1070916
Cyclopamine
Amoxicillin
Bavisant
Methocarbamol
Tc-h-106
Ibc-293
Pinacidil
Practolol
Pt-630
Enoxacin
Bimatoprost
Quinpirole
Vu-0413807-2
Ellipticine
T-98475
Levodopa
Cyproheptadine
Bibu-1361
Travoprost
Ml-213
Carbendazim
Solifenacin-succinate
Sant-2
Ns-3694
Sc-9
Levomepromazine
T-0901317
Selegiline
Bs-181
Sch-28080
Moexipril
Ku-0063794
Nisoldipine
Terazosin
Testosterone-propionate
Azd-5363
Fentiazac
Gsk-1838705a
Cerulenin
Tanespimycin
Tolperisone
Bay-59-3074
Voreloxin
Hypoestoxide
Atrasentan
Apicidin
Loperamide
Carisoprodol
Emodin
Cimaterol
Cyt-997
Filanesib
Miglustat
Palbociclib
Bemesetron
Ouabain
Pp-1
Acexamic-acid
Pd-168393
Sumatriptan
Vigabatrin
Gsk-1904529a
Mevastatin
Wh-4023
Flutamide
Brivanib
Dmab-anabaseine
Sant-1
Cep-32496
Diprotin-a
Desipramine
Ntzdpa
Sd-208
Nsc-3852
Daunorubicin
Indapamide
Sb-242235
Tazarotene
Eriodictyol
Mephenytoin
Ve-821
Oxyphenonium
M-chlorophenylbiguanide
Ite
Sulfasalazine
Lonidamine
Halometasone
Perillyl-alcohol
Reversine
E-4031
Mebeverine
Endo-iwr-1
Cortisone-acetate
Sib-1757
Sb-408124
Pik-93
Ici-199441
Monastrol
Way-161503
Safinamide
Cay-10415
Ixabepilone
Vtp-27999
Epz-020411
Sb-756050
Teriflunomide
Pemirolast
Pfi-1
Protoporphyrin-ix
Clomipramine
Gw-9508
Idalopirdine
Triciribine
Dipraglurant
Histamine
Auraptene
Eflornithine
Azd-1208
Potassium-canrenoate
Tolazoline
Brd-k26011976
Sb-683698
Fidarestat
Bms-641988
Tocainide
Cpi-1189
Lerisetron
Lxr-623
Fluocinolone
Ho-013
Triclabendazole
Ym-976
Clodronic-acid
Az-960
Ym-155
Cgs-21680
Brd-k79511609
Guggulsterone
Cytochalasin-d
Htmt
Bexarotene
Psb-36
Rx-821002
D-64131
Ml-141
Skf-86002
Toremifene
Ponalrestat
Tiaprofenic-acid
Mifobate
Nifedipine
Methylnorlichexanthone
Naltrindole
Bw-180c
Vecuronium
Cinchocaine
Gant-61
Acitretin
Clemastine
Olmesartan
Rs-100329
Nicergoline
Co-102862
Gabexate
Sr-12813
Tenoxicam
Dolasetron
Granisetron
Tecastemizole
Epoxycholesterol
Carbamazepine
Glafenine
Lcl-161
Mefenamic-acid
Phenolphthalein
Devazepide
Pacritinib
Cp-673451
Naringenin
Ceritinib
Fusaric-acid
Carbacyclin
Gemcitabine
Clenbuterol
Talniflumate
Zk-164015
Carmofur
Acipimox
Smi-4a
Azd-7545
Anacetrapib
Dolutegravir
Ibuprofen
Bezafibrate
Butaclamol
Bd-1047
Brd-k88969189
Swainsonine
Vanoxerine
Roscovitine
Asenapine
Cyclopentolate
Lucitanib
Torcetrapib
Givinostat
Ribavirin
Dimpylate
Pf-3845
Clomethiazole
Formononetin
Immethridine
Lobaric-acid
Phenoxybenzamine
L-750667
Benzonatate
Indirubin
Brd-a39747742
Dehydroepiandrosterone
Roxatidine
Evp-6124
Imipramine
Fluoxetine
Nilutamide
Thiorphan
Tipiracil
On-01910
Brl-15572
Co-101244
Kw-2449
Zstk-474
Talazoparib
Siramesine
Fraxidin
Epothilone
Strophanthidin
Metenkephalin
Otenzepad
Me-0328
Vp-20629
Inhibitor-bec
Brd-k82225283
Plx-4720
Fluocinonide
Rs-39604
L-733060
Efavirenz
Beclometasone
Sb-939
Rg-4733
Sertindole
Obaa
Cetirizine
T-0070907
Azithromycin
Sorafenib
Xmd-1150
Malonoben
Vgx-1027
Ml-7
Xylometazoline
Ly-215490
Ski-ii
Ozagrel
Saclofen
Arctigenin
Nalmefene
Tacrolimus
Purvalanol-a
Ag-879
Acy-1215
Ly-2811376
Carglumic-acid
Phensuximide
Vernakalant
Ici-89406
Pnu-74654
Gr-235
Ve-822
Mofezolac
Suprofen
Sn-38
Ciprofloxacin
Levomequitazine
Alfuzosin
Suvorexant
Dexketoprofen
Doxylamine
Alrestatin
Castanospermine
Disopyramide
Latrepirdine
Quercetagetin
Cdc
Aminocaproic-acid
At-13387
Ramelteon
Hexylcaine
Cgs-20625
Mepivacaine
Chir-99021
Ml-167
U-54494a
Diphenyleneiodonium
Bms-387032
Hc-030031
Methapyrilene
Ct-7758
Ici-204448
Clofarabine
Zolmitriptan
Ostarine
Desmethylclozapine
Brd-k76674262
Agn-192403
Betamethasone-acetate
Cgp-60474
Pik-75
Roflumilast
Ro-04-5595
Pheniramine
Ar-a014418
Tivozanib
Dipivefrine
Prt-062607
Isoquercetin
Defactinib
Azd-7687
Xl-147
Oxprenolol
My-5445
Acyclovir
Panobinostat
[truncated: 921 more rows]

## Sheet: Drug Set C
Table S8. Drug Set A,B,C,D And Potential Drugs
mRNA_DGIdb
Cyclophosphamide anhydrous
Rituximab
Vincristine
Chlorambucil
Prednisone
Alemtuzumab
Fludarabine
Tretinoin
Vitamin a
Fentanyl citrate
Alprazolam
Fenretinide
Ribavirin
Cidofovir anhydrous
Dipyridamole
Troglitazone
Lansoprazole
Ceftriaxone
Foscarnet
Danazol
Bevacizumab
Methimazole
Pazopanib
Omeprazole
Alpha-tocopherol acetate
Medroxyprogesterone acetate
Aspirin
Pentoxifylline
Pyrogallol
Fluorouracil
Leflunomide
Ibuprofen, sodium salt
Naproxen sodium
Pamidronate
Methylene blue anhydrous
Colchicine
Dacarbazine
Sunitinib
Clarithromycin
Acetaminophen
Paclitaxel
Aluminum hydroxide
Terfenadine
Verapamil
Talc
Midazolam hydrochloride
Ranibizumab
Cetuximab
Hydroquinone

## Sheet: Drug Set D
Table S8. Drug Set A,B,C,D And Potential Drugs
scRNA_CMap
Narciclasine
Proscillaridin
Ly-2183240
Cyt-997
Emetine
Ispinesib
Ixazomib
Anisomycin
Spiperone
Rhodomyrtoxin-b
Thioridazine
Mebendazole
Jw-7-24-1
Alectinib
Everolimus
Cilengitide
Brd-k76674262
Penitrem-a
Digoxin
Nsc-663284
Niclosamide
Kd-023
Rs-17053
Nnc-55-0396
Azacitidine
Ro-28-1675
Triciribine
Ouabain
Volasertib
Bix-01294
Vanoxerine
Azelaic-acid
Digitoxin
Rigosertib
Triclabendazole
Eptifibatide
Puromycin
Spiramide
Strophanthidin
Bortezomib
Avanafil
Chir-99021
Brd-k47869605
Thiorphan
Bufalin
Cytochalasin-d
Dolastatin-10
Cyclopiazonic-acid
Perphenazine
Thapsigargin
Flumazenil
Pd-0325901
Icilin
Kd-025
Dg-041
Xanthohumol
T-0070907
Mercaptopurine
Aminoglutethimide
Imatinib
Menadione
Itopride
Jtc-801
Rotenone
Salermide
Mk-1775
Cycloheximide
Ql-xii-47
Irinotecan
Torin-1
Cmpd-1
Jwe-035
Betamethasone
Gdc-0879
Tw-37
Phenytoin
Suvorexant
Arbutin
Penfluridol
Methotrexate
Pfi-1
Brd-k07303502
Cp-55940
Mibefradil
Genz-644282
Gsk-j4
Brd-a63236097
Cinobufagin
Kenpaullone
Perhexiline
Oxymetazoline
At-7519
Brd-a49680073
Hyperforin
Alvespimycin
Brd-k73261812
Zk-164015
Hu-211
Metronidazole
Lylamine
Fusaric-acid
Olmesartan-medoxomil
Ml-179
D-64131
Perampanel
Thiomersal
Mg-132
Amiodarone
Tyrphostin-47
Glimepiride
Salmeterol
Ym-155
Ruxolitinib
Sch-79797
Cgp-12177
Gw-3965
Mitoxantrone
Ro-08-2750
Ivermectin
Dapagliflozin
Malonoben
Quiflapon
Tpca-1
Ulipristal
Prednisone
Ml-167
Calmidazolium
Pnu-74654
Bms-345541
Gdc-0152
H-89
Duloxetine
Zg-10
Amlodipine
Otx-015
Pf-477736
Dilazep
Ciclopirox
Torin-2
Gdc-0199
Benperidol
Nafadotride
Zaprinast
Vu-0365114-2
Devazepide
Mln-4924
Mk-2206
Digitoxigenin
Aee-788
Bx-795
Apixaban
Nsc-3852
Ku-0063794
Brd-k61033289
Pd-198306
Ubenimex
Sitagliptin
Tetrindole
Gp-1a
Sparfloxacin
Beclomethasone-dipropionate
Potassium-canrenoate
Ibrutinib
Rvx-208
Glycitein
Bay-59-3074
Colchicine
Cd-1530
Etodolac
Fenbufen
Calyculin
Proadifen
Tg-101348
Isocarboxazid
Dabrafenib
Aripiprazole
H-9
Kw-2449
Sb-225002
Ly-2090314
Genistein
Thiothixene
Teniposide
Lcl-161
Kin001-244
Sb-415286
Voriconazole
Brd-k17415526
Agk-2
Mocetinostat
R-96544
Rs-100329
Cgk-733
Pirinixic-acid
Gossypol
Brd-a49765801
Pd-168077
Simvastatin
Cg-930
Parbendazole
Tulobuterol
Carbacyclin
Ki-8751
Ar-a014418
Gemcitabine
Yk-4279
Paricalcitol
Adapalene
Nocodazole
Mst-312
Rs-67333
Midostaurin
Telenzepine
Sumatriptan
Tak-733
Aloisine
Etacrynic-acid
Ldn-193189
Xylometazoline
Bi-2536
Succinylsulfathiazole
Ql-x-138
Brefeldin-a
Mofezolac
Dorsomorphin
Resatorvid
Dimercaptosuccinic-acid
R-428
Bibx-1382
Prostaglandin
Skf-81297
Uk-356618
Crizotinib
Birinapant
Ly-341495
Regorafenib
Isoxicam
Tosedostat
Trametinib
Flecainide
Methylene-blue
Tacrine
Vx-702
Bmy-7378
Wye-125132
Brd-k68336408
Mepazine
Riluzole
Methapyrilene
Lorazepam
Ic-261
Nisoxetine
Rosiglitazone
Bisbenzimide
Vu-0238429
Gtp-14564
Le-135
Pf-562271
Cerulenin
Obatoclax
Indirubin
Mrs-1220
Cid-5458317
Terfenadine
Thioguanine
Refametinib
Sr-144528
Pyrrolidine-dithiocarbamate
Psb-11
Trap-101
Y-27632
Pizotifen
Cortisone-acetate
Vinpocetine
Luteolin
Wz-4002
Tyrphostin
Aminocaproic-acid
Kf-38789
Cediranib
Fingolimod
Oligomycin-a
Anguidine
Nsc-697923
Valdecoxib
Alvimopan
Deferasirox
Methylprednisolone
Pentamidine
Enalapril
Doramapimod
Pifithrin-mu
Tibolone
Pco-400
Petcm
Brd-k33396764
Ku-55933
Clozapine
Xmd-1150
Curcumin
Candesartan-cilextil
Cx-4945
Tak-715
Ergometrine
Dinoprost
Thiostrepton
Isotretinoin
Jnk-9l
Batimastat
As-605240
Prednisolone-hemisuccinate
Proglumide
Dequalinium
Fenretinide
Vindesine
Caffeic-acid
Bgt-226
Ci-976
Labetalol
Astemizole
Sulindac
Mevastatin
Palmitoylethanolamide
Pk-11195
Gsk-1838705a
Azaperone
Cp-466722
Zm-447439
Nicardipine
Pf-04620110
Pimozide
Ketoconazole
Capsaicin
Abt-751
Bay-11-7082
Nnc-711
Cilostamide
Guggulsterone
Ponalrestat
Ex-527
Rifampicin
Diacerein
Carfilzomib
Gabexate
Brivanib
Lansoprazole
Pyrvinium-pamoate
At-9283
I-bet-762
Medrysone
Dasatinib
Brd-k33583600
Wortmannin
Gdc-0068
Am-580
Purvalanol-a
L-803087
Mln-8054
Skf-89976a
Phenylbutyrate
Le-300
On-01910
Gdc-0834
Sirolimus
Clofarabine
Tcpobop
Azd-4547
Cyclosporin-a
Rivaroxaban
Estrone
Ei-247
Etilefrine
Ci-966
Pyrazolanthrone
Picotamide
Sr-27897
Meclofenamic-acid
Acarbose
Clomifene
Sotrastaurin
Timolol
Calcitriol
Sb-269970
Rucaparib
Etravirine
Bumetanide
Pergolide
Rev-5901
Pf-573228
Ly-456236
Neomycin
Ingenol-mebutate
Selumetinib
Brd-k66766661
A-443654
Azelastine
Cabergoline
Vinburnine
Probucol
Rs-67506
Imidapril
Metergoline
Gsk-269962
Bvt-948
Hexachlorophene
Semaxanib
Bms-777607
Ggti-298
L-701324
Cgp-57380
Cytarabine
Sb-590885
Gant-61
Umeclidinium
Iox2
Conivaptan
Zatebradine
Barasertib
Pramipexole
Hypoestoxide
Epz-005687
Progesterone
Sb-216641
Pp-1
Nsc-95397
Taxifolin
Psb-069
Canertinib
Trimetazidine
Chloroxine
Carmustine
Am-404
Vtp-27999
Fit
Manumycin-a
Brd-k49668410
Cromoglicic-acid
Bx-912
Benfluorex
Lidocaine
Exemestane
Milnacipran
Dabigatran-etexilate
Diphenyleneiodonium
Mesoridazine
Tesaglitazar
Dinaciclib
Apafant
Ly-303511
Cerivastatin
Ritanserin
Arvanil
Flupentixol
Torasemide
Ftorafur
Zolmitriptan
Cyclazosin
Caffeine
Kin001-127
Brd-k01815685
Pifithrin-alpha
Px-12
Lacidipine
Iloprost
Meisoindigo
Desoxypeganine
Aminomethyltransferase
Lfm-a13
Mozavaptan
Embelin
Valrubicin
Brd-k14965640
Febuxostat
U-0126
Mephenytoin
Ag-957
Maprotiline
Kawain
Dipraglurant
Ly-2811376
Ns-3694
Brompheniramine
Bemegride
Cay-10594
Pioglitazone
Brd-k09991945
Dalcetrapib
Iniparib
Ursolic-acid
Meloxicam
Phenethyl-isothiocyanate
Phentolamine
Tocainide
Foretinib
Gitoxigenin
Tivantinib
Tandutinib
Odq
Linifanib
Telbivudine
Pt-630
Tazarotene
Cyproheptadine
Eicosatetraynoic-acid
L-690488
Pregnenolone
As-601245
Targinine
Nisoldipine
Flavoxate
Triflupromazine
E-2012
Cl-218872
Yc-1
Raltitrexed
Idarubicin
Trifluoperazine
Hmn-214
Carbenoxolone
Jwh-015
Latrepirdine
Otilonium
Palomid-529
Sorafenib
Valsartan
I-cbp112
Buspirone
Tebipenem
Niguldipine
C-646
Desloratadine
Gw-501516
Fenobam
Epothilone-b
Dppe
Clobetasol
Testosterone-propionate
Dorzolamide
Artemether
Fr-180204
Irsogladine
Sar-245409
Palovarotene
Zk-93426
Brl-54443
Dexfenfluramine
Varenicline
Nvp-tae684
Oxybutynin
Gsk-461364
Elesclomol
Dimaprit
Dovitinib
Ym-976
Protriptyline
Efavirenz
Sb-239063
Betulinic-acid
Enzastaurin
Esmolol
Gsk-j1
Nutlin-3
Gw-9662
Cgs-15943
Gsk-2636771
Mcpp
Vu-0400195-3
Amrinone
Brd-k99615199
Pha-665752
Ezetimibe
Fluvastatin
Dexamethasone
Alprenolol
Almorexant
Alosetron
Nicergoline
Dpo-1
Azapropazone
Brd-k79511609
Lapatinib
Metaraminol
Brd-a13133631
Ipidacrine
Bicalutamide
Moexipril
Bms-387032
Benzbromarone
Resveratrol
Tetrabenazine
Bendroflumethiazide
Flunisolide
Atomoxetine
Cay-10470
Pha-767491
Tioconazole
Splitomycin
Disulfiram
Pentobarbital
Tenidap
Pf-03758309
Albendazole
Bosutinib
Brd-k26619122
Phenanthridone
Diazoxide
Pentoxifylline
Deltaline
Erastin
Sta-5326
Methysergide
Camptothecin
Tretinoin
Ntzdpa
Linoleamide
Sb-216763
Dexbrompheniramine
Ml-193
Tetrahydrobiopterin
Miconazole
Auraptene
Simeprevir
Sant-2
Ca-074-me
Mirin
Doconexent
Erythromycin-ethylsuccinate
Zidovudine
Lx-1031
Telcagepant
Macitentan
Bay-36-7620
Tirofiban
Ski-ii
Bms-641988
Avagacestat
Tropisetron
Resiquimod
Ropinirole
Biperiden
Nilotinib
Avl-292
Carteolol
Evp-6124
Ganaxolone
Oxandrolone
Dapsone
Nf-449
Sgx-523
Etoposide
Nafamostat
Iodophenpropit
Pha-793887
Nsc-632839
Modafinil
Ro-10-5824
Ly-255283
Kaempferol
Amisulpride
Rifapentine
Zolpidem
Nnc-05-2090
Pnu-282987
Atrasentan
Mk-0893
Tamoxifen
Brd-k72541103
Tetrahydrouridine
Azd-7762
Unc-0321
Histamine
Ei-273
Navitoclax
Hydrocortisone
Felbinac
Floxuridine
Medetomidine
Cgp-53353
Cyt-387
Gyki-52466
Testosterone
Immepip
Brd-k26664453
Tg-100115
Mdl-11939
Qs-11
Kx-2391
Kn-93
Terbutaline
Proxyfan
Ttnpb
Methyldopa
Brd-a49447682
Withaferin-a
Pantoprazole
Proguanil
Amiloride
Emd-84
Azd-9668
Pac-1
Oxybenzone
Risperidone
Sb-218795
Marimastat
Dazoxiben
Cilostazol
Icosapent
Way-170523
Enoximone
Saracatinib
Vu-0415374-1
Gr-103691
Berberine
Edoxaban
Raf-265
Mestranol
Cytisine
Brd-a02367930
Brd-k22848513
Filanesib
Papaverine
Sdm-25n
Azd-7545
Talmapimod
Jw-55
Lomerizine
Sulfasalazine
Baricitinib
Dienestrol
Pnu-120596
Diphenidol
Doxifluridine
Methazolamide
Tiotidine
Mdl-29951
Basimglurant
Sb-221284
Y-27152
Vilazodone
Aspirin
Bix-02189
Diclofenac
Sertraline
Trifluridine
Amonafide
Tranylcypromine
Loteprednol
Erythromycin-estolate
Nsc-693868
Ib-meca
Buflomedil
Carvedilol
Prednisolone
Trazodone
Stiripentol
Gnf-2
Cyclopamine
Alexidine
Veliparib
Calcifediol
Gbr-12935
Sertindole
Rizatriptan
Unc-669
Jx-401
Aminogenistein
L-694247
Mestinon
Nelfinavir
Pheniramine
Ly-2109761
Bml-190
Ro-15-4513
Mepacrine
Mitotane
Riociguat
Chloroquine
Lomustine
A-66
Sb-683698
Ly-344864
Phenacetin
Gr-79236
Dalfampridine
Az-20
Triprolidine
Bp-897
Halcinonide
Ly-320135
Venlafaxine
Masoprocol
Tolvaptan
Vx-745
Am-92016
Levomepromazine
Buparlisib
Rimonabant
Sb-222200
Diethylcarbamazine
Smer-28
Ast-1306
Aprepitant
Reversine
Filgotinib
Sufentanil
Rilpivirine
Cabazitaxel
Remoxipride
Prochlorperazine
Cs-1657
Irbesartan
Pf-04217903
Amthamine
Xylazine
Dcpib
Levocabastine
Dau-5884
Cinacalcet
Saxagliptin
Altrenogest
Halometasone
Lavendustin-c
Empagliflozin
Afatinib
Pitavastatin
Am-251
Phenformin
Erythromycin
Nizatidine
Tubacin
Sb-939
Fenoldopam
Tas-301
Ciglitazone
Sb-431542
Primidone
Troglitazone
Triclosan
Econazole
Sofalcone
Alitretinoin
Nvp-dpp728
Emf-bca1-64
Ots-167
Fasudil
Fk-866
Brd-k19136521
Sto-609
Ketoprofen
Isoreserpine
Medroxyprogesterone-acetate
Diltiazem
Su-11274
Hli-373
Phensuximide
Amcinonide
Triacsin-c
Mepyramine
Brd-k16762525
Cortisone
Tomelukast
Azasetron
Api-001
Wye-354
Acetazolamide
Xmd-885
Brd-a39747742
Pargyline
Brucine
Ac-55649
Benzocaine
Mefenamic-acid
Apocynin
Alaproclate
Dyphylline
Desipramine
Brd-a20239487
Flupirtine
Mdl-28170
Sb-203580
Hexylresorcinol
Dienogest
Ter-14687
Ginkgolide-b
Daunorubicin
Olomoucine
Tamibarotene
Dicycloverine
Brd-k41708980
Isoquercetin
Dantrolene
Agi-5198
Nitrendipine
Glycopyrrolate
Avasimibe
Chrysin
Quizartinib
Sid-26681509
Bethanechol
Enobosarm
Isometheptene
Domperidone
Gw-842166
Chlorpropamide
Sal-1
Ranitidine
Ellagic-acid
Thenoyltrifluoroacetone
Fenbendazole
Abt-702
Delanzomib
Cs-110266
Erteberel
Cgp-52432
Flumatinib
Sobetirome
Flubendazole
Bucladesine
Olmesartan
Triamcinolone
Lovastatin
Capecitabine
Pq-401
Talniflumate
Thioperamide
Delapril
Flutamide
Carmoxirole
Ambroxol
Probenecid
Alw-ii-49-7
Carisoprodol
Linopirdine
Edaravone
Ipsapirone
Nemonapride
Dacomitinib
Nadolol
Gw-405833
Thalidomide
Y-26763
Edrophonium
Ribavirin
Zaldaride
Promethazine
Maz-51
Epz-015666
Mirodenafil
Ketotifen
Vx-809
Bambuterol
Sulforaphane
Raclopride
Aica-ribonucleotide
Tetracaine
Cyclobenzaprine
Sibutramine
Parecoxib
Rosuvastatin
Hyoscyamine
Droperidol
Bay-61-3606
Lorcaserin
Wiskostatin
Fendiline
Gallopamil
Bw-180c
Glafenine
Pinaverium
Polydatin
Acyclovir
Atovaquone
Doxylamine
Loperamide
Razoxane
Nabumetone
Amitifadine
Plx-4720
Clofibrate
Nms-1286937
Mirtazapine
Bh3i-1
Loxoprofen
Rupatadine
Ncs-382
Vlx-600
Salirasib
Amuvatinib
Pirfenidone
Leflunomide
Sb-218078
Zardaverine
Zaleplon
Lonidamine
Cgp-7930
Procyclidine
Brd-k28120222
Fulvestrant
Maraviroc
Prx-08066
Mazindol
Beta-funaltrexamine
Fk-888
As-703026
Cd-437
Otenzepad
Tamsulosin
Pazopanib
Epothilone
Selegiline
Vemurafenib
Elacridar
Brd-k34533029
Phenazone
Rosmarinic-acid
Clopidogrel
Eo-1428
Ku-0060648
Cholic-acid
Mk-0773
Quinethazone
Pf-4800567
Ethisterone
Apicidin
Vu-0404997-2
Cl-82198
Gw-1929
Naftopidil
Rg-108
Acenocoumarol
Rebastinib
Varespladib
Meptazinol
Sant-1
Dihydroergotamine-mesylate
Levothyroxine
Sasapyrine
Nvp-tae226
Finasteride
Mt-21
Rn-1734
Diclofensine
Tiaprofenic-acid
Demecarium
Methantheline
Hexestrol
Paclitaxel
Tadalafil
Ritodrine
Butenafine
Citalopram
Lenalidomide
Cutamesine
Docetaxel
Capsazepine
Mdl-73005ef
Indiplon
Pranlukast
Vernakalant
Estropipate
Dihydrodeoxygedunin
Ite
Bmy-14802
Physostigmine
Doxazosin
Bexarotene
Barasertib-hqpa
Nu-7441
Su-6656
Orphenadrine
Brd-k00824317
Laropiprant
Nu-1025
Gs-9973
Melperone
Synephrine
Qw-bi-011
Pd-407824
Baz2-icr
Levetiracetam
Motesanib
Anacetrapib
Vorinostat
Fexofenadine
Tolazamide
Etomidate
Pd-102807
Fomepizole
Su-014813
Raloxifene
Avn-944
Oxibendazole
Brimonidine
Cefdinir
Az-628
Pirenperone
Mk-5108
Bms-599626
Telmisartan
Tofacitinib
Bd-1047
Amg-208
Perindopril
Saclofen
Otamixaban
Trihexyphenidyl
Ly-83583
Lxr-623
Levocetirizine
Resorcinol
Griseofulvin
Sb-202190
Sgi-1776
Tc-1
Pirenzepine
Fluocinonide
D-4476
Vu-0400193-3
L-693403
Lgx-818
Ly-2874455
Disopyramide
Cay-10585
Badge
Taltirelin
Dexketoprofen
Sc-560
Orlistat
Htmt
Cinaciguat
Bemesetron
Lm-1685
Colforsin
Goserelin
Vincamine
Gw-4064
Sc-9
Skf-86002
Fentiazac
Brl-15572
Thiethylperazine
Pd-160170
Gsk-1292263
Ch-223191
Balsalazide
Mexiletine
Omdm-2
Ercalcitriol
Dolasetron
L-368899
Linoleic-acid
Zafirlukast
Alrestatin
Sch-442416
Aliskiren
Tipifarnib-p2
Brl-52537
Endo-iwr-1
Triptorelin
Loratadine
Cay-10415
Balicatib
Ml-7
Brd-k47000838
Blonanserin
Bezafibrate
Rg-7388
Tripelennamine
Ranolazine
Forskolin
Pemetrexed
Ofloxacin
Ar-c133057xx
Mk-0812
Thioctic-acid
Primaquine
Myricetin
Amsacrine
Ebelactone-b
Trimethobenzamide
Apigenin
Deserpidine
Rabeprazole
Pirlindole
Gliquidone
Sr-59230a
Mebeverine
Ritonavir
Moxonidine
Masitinib
Azd-6482
Brd-k87919739
Dexamethasone-acetate
Methimazole
Ramipril
Guanaben-acetate
Butein
Ketanserin
Galeterone
Anamorelin
Sb-756050
Rs-23597-190
Loxapine
Paracetamol
Zileuton
Cct-031374
Vp-20629
Ziprasidone
L-161982
T-5224
Skepinone-l
Alizapride
Thiotepa
Alimemazine
Gaboxadol
Fidarestat
Azithromycin
Gsk-923295
Anagrelide
Racecadotril
Acy-1215
Hexamethylenebisacetamide
Naproxol
At-7867
Nimodipine
Naltrindole
Zm-39923
Trimipramine
Evodiamine
Clonazepam
Golvatinib
Rescinnamine
Exherin
Gw-0742
Quinidine
Ryanodine
Jnj-26481585
Hydroxyfasudil
Omeprazole
Pterostilbene
Cgp-13501
Carbinoxamine
Betazole
Fludarabine-phosphate
Gsk-256066
Jnj-10191584
Folic-acid
Brinzolamide
Bepotastine
Vu-0413807-2
Oxypurinol
Protirelin
C-1
Sb-334867
Pf-02545920
Scoulerine
Metformin
Fpl-64176
Ly-2603618
L-655240
Ns-1619
Isoxsuprine
Adatanserin
Nvp-bgj398
Berbamine
Tienilic-acid
Nitrocaramiphen
Aniracetam
Zk-93423
Ym-298198
Ly-288513
Nicotinamide
Cp-93129
Xl-147
Bifemelane
Sq-22536
Clocortolone-pivalate
Cimetidine
Ddr1-in-1
Gsk-2801
Nepafenac
Lamotrigine
E-7438
Ag-490
Tolazoline
Brd-k99667445
Ve-821
Du-728
Pik-93
Calcipotriol
Cgs-21680
Ly-294002
Ml-3163
Diphenhydramine
Ro-19-4605
Xaliproden
Ozagrel
Lafutidine
S-18986
Sapropterin
Flavokavain-b
Norketamine
Rita
Cpi-613
Ml-204
Brd-k72783841
Rs-79948
Amtolmetin-guacil
Levalbuterol
Staurosporine
Lomitapide
Levomequitazine
Deguelin
Gr-55562
Hesperidin
Betamethasone-acetate
Propantheline
Indapamide
N-6022
Piretanide
Amitriptyline
Zosuquidar
Emd-386088
Dl-pdmp
Talinolol
Brd-k20986251
Deflazacort
Asenapine
Ponatinib
Fluticasone
Sr-57227a
Metenkephalin
Idelalisib
Amlexanox
Amoxapine
L-690330
Mesalazine
Androstenedione
Bw-723c86
Phentermine
E-4031
Escitalopram
Ganetespib
Nimetazepam
Melatonin
Pca-4248
Dipyridamole
Brd-k04923131
Sb-271046
Abt-737
Miglustat
Pci-34051
Brd-a92439610
Valproic-acid
L-689560
Sib-1757
Cgs-12066b
Xav-939
Valspodar
Adarotene
Ki-16425
Cirazoline
Chlortalidone
Ticagrelor
Amodiaquine
Taladegib
Bibu-1361
Brd-k97440753
Nifedipine
Isox
Bupropion
Dihydroxyphenylglycine
Phenazopyridine
Etofylline-clofibrate
Enoxolone
Reboxetine
Memantine
Tubocurarine
Vx-661
Brexpiprazole
Cinchonine
Lupanine
Tizanidine
Ebpc
Ondansetron
Ciprofibrate
Dpn
Brd-k45330754
Fluoxetine
Promazine
Bupivacaine
Brd-k49657628
Goserelin-acetate
Guanethidine
Mps1-in-1
Skf-83566
Paroxetine
Phenylephrine
Ml-281
Skatole
Tolmetin
Ecopipam
Brd-k59573506
Ilomastat
Pindolol
Equilin
Dolutegravir
Ag-879
Deptropine
Arc-239
Mibampator
Gw-9508
Cgp-54626
Amoxicillin
Pf-05212384
Amn-082
Hg-5-88-01
Ku-c103871
Cgs-20625
Neratinib
Orantinib
Kn-62
Galantamine
Unc-0638
Indacaterol
Eltrombopag
Candesartan
Milrinone
Oxaprozin
Diphemanil
Mbcq
Reserpine
Zonisamide
Cariprazine
Nicotine
Cilastatin
Atorvastatin
Dopamine
Amperozide
Dinoprostone
Levofloxacin
Flumetasone
Jw-74
Belinostat
Buphenine
L-741626
Acitretin
Jzl-184
Epoxycholesterol
Sparfosic-acid
Propylpyrazole
Pf-04457845
Dobutamine
Hispidin
Clomipramine
Linagliptin
Jte-907
Gr-127935
Nvp-auy922
Gant-58
Qx-314
Naltriben
Pd-98059
Nortriptyline
Decitabine
Gabazine
Acifran
Scopolamine
Brd-k68202742
Fraxidin
Nefiracetam
Ticlopidine
Eprosartan
Brd-k34685430
Pd-184352
Metolazone
Eugenol
Danazol
Moxifloxacin
Pefloxacin
Y-134
Setiptiline
Mbx-2982
Anisodamine
Rasagiline
Zstk-474
Dehydroepiandrosterone
Fluocinolone-acetonide
Nimesulide
Sn-38
Sb-366791
Tetracycline
Rimexolone
Mianserin
Brd-k10016611
Acipimox
Diazepam
Pimobendan
Carbamazepine
Sb-203186
Hymecromone
Benzthiazide
Tranilast
Brd-k43405658
Jte-013
Licarbazepine
Ru-24969
Telatinib
Dydrogesterone
Mk-8033
Ly-2784544
Sc-10
Su-4312
Bilobalide
Firategrast
Brd-k30697463
Tepp-46
M-3m3fbs
Iguratimod
Desmethylclozapine
Ly-2228820
Nevirapine
Pf-5274857
Mifepristone
Ag-494
Dimethyl-fumarate
I-brd9
Toremifene
L-701252
Bretazenil
Sch-58261
Ehna
Teneligliptin
Ursodiol
Talipexole
T-0901317
Oxyquinoline
Methiopril
Indoprofen
Temazepam
Metoclopramide
Su-11652
Rg-14620
Dpi-201106
Psb-1115
Bms-182874
Indatraline
Bp-554
Methylnorlichexanthone
Gsk-429286a
Azd-1480
Acrivastine
Glasdegib
Azd-9291
Ibuprofen
Agi-6780
Donepezil
Rs-39604
Carprofen
Brd-k82216340
Doxapram
Estradiol
Cetraxate
Gefitinib
Pd-173074
Vardenafil
Emd-53998
Olaparib
Emodin
Brd-a68039575
Andarine
Tg-100801
My-5445
Ly-225910
Latanoprost
Ditolylguanidine
Tolbutamide
Mk-212
Bindarit
Fosinopril
Estradiol-cypionate
Oligomycin-c
Clioquinol
Phtpp
Gsk-650394
Mecamylamine
Tyrphostin-46
Pa-824
Dy-131
Eliprodil
Brd-k76064317
Bisoprolol
Eplerenone
Riboflavin
Sr-2640
Doxepin
Pyrazinamide
Tgx-221
Fumagillin
T-0156
Drospirenone
Gr-235
Anandamide
Fosfosal
Osi-930
Nomifensine
Zm-336372
Jnj-1661010
Treprostinil
Gw-583340
L-733060
Betahistine
Quinine
Teriflunomide
Brd-a49906757
Ml-141
Odanacatib
Kin001-242
Jnj-38877605
Ag-370
Scriptaid
Nilutamide
Bitopertin
Lisinopril
Pd-166793
Emf-bca1-57
Ve-822
Miltefosine
Arglabin
Cisapride
Pf-750
Bi-78d3
Pd-123319
Sb-258585
Equol
Carbendazim
P-1075
Doxycycline
Ub-165
Seocalcitol
Tanespimycin
Indinavir
Estriol
Linezolid
Deforolimus
Nateglinide
Epitiostanol
Timofibrate
Phenamil
Brd-k03670461
Eticlopride
Felbamate
Gsk-1059615
Trimethoprim
Clofibric-acid
Gw-7647
Iowh-032
Asymmetrical-dimethylarginine
Istaroxime
Ku-c103428n
Co-102862
Acivicin
Guaiacol
Oxprenolol
Lobelanidine
Gs-39783
Ergocornine
Cladribine
Pd-168393
Gr-89696
Erlotinib
Tasquinimod
Trequinsin
Acebutolol
Meglitinide
Amfepramone
Verapamil
Eflornithine
Skf-38393
Lurasidone
Rs-127445
Dipivefrine
Importazole
Cyclophosphamide
Alprostadil
Ph-797804
Voglibose
Pki-179
Imiquimod
Cgp-37157
Tacedinaline
Tivozanib
Farnesol
Apomorphine
Ikk-16
Atracurium
Zd-2079
Zamifenacin
Tak-875
Fluspirilene
Felodipine
Atpa
Dronedarone
Oxatomide
Quinpirole
Metixene
Armodafinil
Pi-103
Celecoxib
Talazoparib
Tapentadol
Alda-1
Hexylcaine
Acdpp
Estramustine
Adl-5859
Torcetrapib
Ebselen
Pyroxamide
Safinamide
Gliclazide
Tiapride
Chenodiol
Bml-257
Losmapimod
Brd-k73589401
Theophylline
Tacrolimus
Hc-030031
Nitisinone
Nvp-bhg712
Azd-3463
Bw-373u86
Dazmegrel
Rilmenidine
Arry-334543
Cyclizine
Skf-96365
Cts-1027
Isoflupredone-acetate
Baclofen
Zd-7288
Gsk-2334470
Rhamnetin
M-chlorophenylbiguanide
Desoxycortone
Bosentan
Orteronel
Alpelisib
U-54494a
Sq-29548
Etidronic-acid
Pyrimethamine
Pnu-22394
Urapidil
Stf-31
Darifenacin
Noretynodrel
Piceatannol
Oxcarbazepine
Alvocidib
Bifonazole
R-59022
Emd-1214063
Ly-2886721
Iloperidone
Strychnine
Kbg
Nefazodone
Nbi-27914
Roxithromycin
Methocarbamol
Inosine
Nobiletin
Profenamine
Niacin
Coumarin
J-104129
Procaterol
Av-608
Chlorogenic-acid
Lidoflazine
Clenbuterol
Ibutilide
Gimeracil
Guanfacine
Quipazine
Iox-1
Trovafloxacin
Bms-191011
Arofylline
Cimaterol
Ropivacaine
Oxybuprocaine
Miglitol
Voreloxin
Tolcapone
Nitrazepam
Tenoxicam
Brd-a01593789
Tanshinone-iia
Sdz-205-557
Zibotentan
Sch-28080
Nu-7026
Tozasertib
Matrine
Sotalol
Epinastine
Procainamide
Spironolactone
Bongkrek-acid
Ssr-69071
Jnj-7706621
Octopamine
Sc-68376
Vecuronium
Methylnaltrexone
Azacyclonol
Sb-705498
Ver-155008
Cariporide
Lypressin
Fluvoxamine
Benzamil
Palbociclib
Psb-06126
Vu-0366037-2
Ciclesonide
W-13
Quinapril
Brd-k28761384
Zacopride
Cilomilast
Theobromine
Be-2254
A-740003
Tracazolate
Ag-14361
Etomoxir
Aq-ra741
Sgc-cbp30
Indoximod
Gsk-1070916
Brl-50481
Ql-xi-92
Piceid
Gabapentin
Propentofylline
Preladenant
Ivachtin
Epz-5676
Cyclopentolate
Kifunensine
Ah-11110
Ampiroxicam
Oleoylethanolamide
Lenvatinib
Enprofylline
Flucytosine
Dmab-anabaseine
Sf-11
Sunitinib
Nomegestrol-acetate
Epirizole
Cgp-52411
Palonosetron
Inositol
Pd-153035
Tiagabine
Minaprine
Kin001-055
Arcyriaflavin-a
Allopurinol
Sd-169
Tak-285
Darunavir
Naphazoline
Cct-018159
Brd-k42679315
Ici-192605
Ym-90709
Bay-87-2243
Rs-504393
Biib-021
Bimatoprost
Risedronate
Fluphenazine
Cc-401
Mifobate
Vu-0240551
Rofecoxib
Mepivacaine
Ko-143
Pyridoxine
Swainsonine
Tas-103
Repaglinide
Nalbuphine
Mf-101
Nebivolol
Rotigotine
Harpagoside
Urea
Benproperine
Prazosin
Lonafarnib
Ibmx
Coumestrol
Ecabet
Alclometasone
Olanzapine
Ct-7758
L-745870
Cgp-60474
Enzalutamide
Telotristat
Ici-204448
Panobinostat
Osi-027
Levosulpiride
Cep-32496
Safingol
Brd-k26011976
Ethylestrenol
Amd-11070
Alverine
Topiramate
Tiludronate
Rx-821002
A-366
Defactinib
Diosmin
Pha-848125
Azd-8055
Budesonide
Brl-37344
Fluticasone-propionate
Vx-765
Hydroxyurea
Homatropine
Pf-04447943
Prt-062070
Brd-k41170226
Ici-162846
Gsk-1904529a
Gdc-0349
Piribedil
Lacosamide
Megestrol-acetate
Roxatidine
Pomalidomide
Quercetin
Pik-75
Talnetant
Pre-084
Sarcosine
Tramiprosate
Isamoltane
Gp-2a
Beclometasone
Chlordiazepoxide
Carbachol
Letrozole
Epz-004777
Tecastemizole
Bis-tyrphostin
Dh-97
Ngb-2904
Brd-k48195008
Brd-a94523291
Phenylbutazone
Pravastatin
Nch-51
Cgh-2466
Clonidine
Brd-k92073408
Pci-24781
Phenprocoumon
Mgcd-265
Pasireotide
Oxalomalic-acid
Azd-8931
Xe-991
W-9
Famotidine
Obaa
Protopine
Cianidanol
Sildenafil
Ellipticine
Proxymetacaine
Norgestrel
Liothyronine
Citco
Pd-158780
Nsc-4644
Cinchocaine
[truncated: 430 more rows]

## Sheet: Potential Drugs
Table S8. Drug Set A,B,C,D And Potential Drugs
Drug_name
Prednisone
Tretinoin
Dipyridamole
Danazol
Pentoxifylline
Leflunomide
Colchicine
Paclitaxel
